# Supplementary material for: KEAP1 retention in phase-separated p62 bodies drives liver damage under autophagy-deficient conditions
Source: EMBO Rep. 2025 May 28;26(13):3384–410. doi: 10.1038/s44319-025-00483-9 (PMC12238652; doi:10.1038/s44319-025-00483-9)
Supplement: Supplementary file 2 — Source data Fig. 1 [file 44319_2025_483_MOESM2_ESM.zip]

Archive with 60 entries (57 files):
- Fig. 1 source data/
- __MACOSX/._Fig. 1 source data
- Fig. 1 source data/.DS_Store
- __MACOSX/Fig. 1 source data/._.DS_Store
- Fig. 1 source data/Fig. 1A/
- __MACOSX/Fig. 1 source data/._Fig. 1A
- Fig. 1 source data/Fig. 1B/
- __MACOSX/Fig. 1 source data/._Fig. 1B
- Fig. 1 source data/Fig. 1A/Fig1A_Atg7FF p62S351A_merge.tif
- __MACOSX/Fig. 1 source data/Fig. 1A/._Fig1A_Atg7FF p62S351A_merge.tif
- Fig. 1 source data/Fig. 1A/Fig1A_Atg7FF_KEAP1.tif
- __MACOSX/Fig. 1 source data/Fig. 1A/._Fig1A_Atg7FF_KEAP1.tif
- Fig. 1 source data/Fig. 1A/Fig1A_Atg7FF AlbCre_KEAP1.tif
- __MACOSX/Fig. 1 source data/Fig. 1A/._Fig1A_Atg7FF AlbCre_KEAP1.tif
- Fig. 1 source data/Fig. 1A/Fig1A_Atg7FF p62S351A_p62.tif
- __MACOSX/Fig. 1 source data/Fig. 1A/._Fig1A_Atg7FF p62S351A_p62.tif
- Fig. 1 source data/Fig. 1A/Fig1A_Atg7FF AlbCre p62S351A_merge.tif
- __MACOSX/Fig. 1 source data/Fig. 1A/._Fig1A_Atg7FF AlbCre p62S351A_merge.tif
- Fig. 1 source data/Fig. 1A/Fig1A_Atg7FF AlbCre p62S351A_p62.tif
- __MACOSX/Fig. 1 source data/Fig. 1A/._Fig1A_Atg7FF AlbCre p62S351A_p62.tif
- Fig. 1 source data/Fig. 1A/Fig. 1A_Numerical data.xlsx
- __MACOSX/Fig. 1 source data/Fig. 1A/._Fig. 1A_Numerical data.xlsx
- Fig. 1 source data/Fig. 1A/Fig1A_Atg7FF AlbCre_merge.tif
- __MACOSX/Fig. 1 source data/Fig. 1A/._Fig1A_Atg7FF AlbCre_merge.tif
- Fig. 1 source data/Fig. 1A/Fig1A_Atg7FF_merge.tif
- __MACOSX/Fig. 1 source data/Fig. 1A/._Fig1A_Atg7FF_merge.tif
- Fig. 1 source data/Fig. 1A/Fig1A_Atg7FF AlbCre_p62.tif
- __MACOSX/Fig. 1 source data/Fig. 1A/._Fig1A_Atg7FF AlbCre_p62.tif
- Fig. 1 source data/Fig. 1A/Fig1A_Atg7FF p62S351A_KEAP1.tif
- __MACOSX/Fig. 1 source data/Fig. 1A/._Fig1A_Atg7FF p62S351A_KEAP1.tif
- Fig. 1 source data/Fig. 1A/Fig1A_Atg7FF AlbCre p62S351A_KEAP1.tif
- __MACOSX/Fig. 1 source data/Fig. 1A/._Fig1A_Atg7FF AlbCre p62S351A_KEAP1.tif
- Fig. 1 source data/Fig. 1A/Fig1A_Atg7FF_p62.tif
- __MACOSX/Fig. 1 source data/Fig. 1A/._Fig1A_Atg7FF_p62.tif
- Fig. 1 source data/Fig. 1B/Fig1B_Atg7FF AlbCre_p62.tif
- __MACOSX/Fig. 1 source data/Fig. 1B/._Fig1B_Atg7FF AlbCre_p62.tif
- Fig. 1 source data/Fig. 1B/Fig1B_Atg7FF AlbCre p62T352A_p62.tif
- __MACOSX/Fig. 1 source data/Fig. 1B/._Fig1B_Atg7FF AlbCre p62T352A_p62.tif
- Fig. 1 source data/Fig. 1B/Fig1B_Atg7FF_merge.tif
- __MACOSX/Fig. 1 source data/Fig. 1B/._Fig1B_Atg7FF_merge.tif
- Fig. 1 source data/Fig. 1B/Fig1B_Atg7FF AlbCre_KEAP1.tif
- __MACOSX/Fig. 1 source data/Fig. 1B/._Fig1B_Atg7FF AlbCre_KEAP1.tif
- Fig. 1 source data/Fig. 1B/Fig1B_Atg7FF p62T352A_merge.tif
- __MACOSX/Fig. 1 source data/Fig. 1B/._Fig1B_Atg7FF p62T352A_merge.tif
- Fig. 1 source data/Fig. 1B/Fig1B_Atg7FF AlbCre p62T352A_KEAP1.tif
- __MACOSX/Fig. 1 source data/Fig. 1B/._Fig1B_Atg7FF AlbCre p62T352A_KEAP1.tif
- Fig. 1 source data/Fig. 1B/Fig1B_Atg7FF p62T352A_p62.tif
- __MACOSX/Fig. 1 source data/Fig. 1B/._Fig1B_Atg7FF p62T352A_p62.tif
- Fig. 1 source data/Fig. 1B/Fig. 1B_Numerical data.xlsx
- __MACOSX/Fig. 1 source data/Fig. 1B/._Fig. 1B_Numerical data.xlsx
- Fig. 1 source data/Fig. 1B/Fig1B_Atg7FF_p62.tif
- __MACOSX/Fig. 1 source data/Fig. 1B/._Fig1B_Atg7FF_p62.tif
- Fig. 1 source data/Fig. 1B/Fig1B_Atg7FF p62T352A_KEAP1.tif
- __MACOSX/Fig. 1 source data/Fig. 1B/._Fig1B_Atg7FF p62T352A_KEAP1.tif
- Fig. 1 source data/Fig. 1B/Fig1B_Atg7FF AlbCre p62T352A_merge.tif
- __MACOSX/Fig. 1 source data/Fig. 1B/._Fig1B_Atg7FF AlbCre p62T352A_merge.tif
- Fig. 1 source data/Fig. 1B/Fig1B_Atg7FF AlbCre_merge.tif
- __MACOSX/Fig. 1 source data/Fig. 1B/._Fig1B_Atg7FF AlbCre_merge.tif
- Fig. 1 source data/Fig. 1B/Fig1B_Atg7FF_KEAP1.tif
- __MACOSX/Fig. 1 source data/Fig. 1B/._Fig1B_Atg7FF_KEAP1.tif
