# Supplementary material for: KEAP1 retention in phase-separated p62 bodies drives liver damage under autophagy-deficient conditions
Source: EMBO Rep. 2025 May 28;26(13):3384–410. doi: 10.1038/s44319-025-00483-9 (PMC12238652; doi:10.1038/s44319-025-00483-9)
Supplement: Supplementary file 2 — Source data Fig. 1 [file 44319_2025_483_MOESM2_ESM.zip › Fig. 1 source data/Fig. 1A/Fig. 1A_Numerical data.xlsx]

## Sheet: Sheet1
Genotypes	Numerical data
Atg7flox/flox;Alb-Cre	1084.78
Atg7flox/flox;Alb-Cre	1157.04
Atg7flox/flox;Alb-Cre	1426.38
Atg7flox/flox;Alb-Cre	1874.04
Atg7flox/flox;Alb-Cre;p62S351A/S351A	758.782
Atg7flox/flox;Alb-Cre;p62S351A/S351A	854.477
Atg7flox/flox;Alb-Cre;p62S351A/S351A	992.587
Atg7flox/flox;Alb-Cre;p62S351A/S351A	1063.13
