# Supplementary material for: KEAP1 retention in phase-separated p62 bodies drives liver damage under autophagy-deficient conditions
Source: EMBO Rep. 2025 May 28;26(13):3384–410. doi: 10.1038/s44319-025-00483-9 (PMC12238652; doi:10.1038/s44319-025-00483-9)
Supplement: Supplementary file 2 — Source data Fig. 1 [file 44319_2025_483_MOESM2_ESM.zip › Fig. 1 source data/Fig. 1B/Fig. 1B_Numerical data.xlsx]

## Sheet: Sheet1
Genotypes	Numerical data
Atg7flox/flox;Alb-Cre	432.753
Atg7flox/flox;Alb-Cre	397.75
Atg7flox/flox;Alb-Cre	608.66
Atg7flox/flox;Alb-Cre	734.805
Atg7flox/flox;Alb-Cre;p62T352A/T352A	240.269
Atg7flox/flox;Alb-Cre;p62T352A/T352A	337.068
Atg7flox/flox;Alb-Cre;p62T352A/T352A	259.753
Atg7flox/flox;Alb-Cre;p62T352A/T352A	282.8
