# Supplementary material for: KEAP1 retention in phase-separated p62 bodies drives liver damage under autophagy-deficient conditions
Source: EMBO Rep. 2025 May 28;26(13):3384–410. doi: 10.1038/s44319-025-00483-9 (PMC12238652; doi:10.1038/s44319-025-00483-9)
Supplement: Supplementary file 3 — Source data Fig. 2 [file 44319_2025_483_MOESM3_ESM.zip]

Archive with 16 entries (13 files):
- Fig. 2 source data/
- __MACOSX/._Fig. 2 source data
- Fig. 2 source data/Fig. 2A/
- __MACOSX/Fig. 2 source data/._Fig. 2A
- Fig. 2 source data/.DS_Store
- __MACOSX/Fig. 2 source data/._.DS_Store
- Fig. 2 source data/Fig. 2B/
- __MACOSX/Fig. 2 source data/._Fig. 2B
- Fig. 2 source data/Fig. 2A/Fig. 2A_Blot data.ai
- __MACOSX/Fig. 2 source data/Fig. 2A/._Fig. 2A_Blot data.ai
- Fig. 2 source data/Fig. 2A/Fig. 2A_Numerical data.xlsx
- __MACOSX/Fig. 2 source data/Fig. 2A/._Fig. 2A_Numerical data.xlsx
- Fig. 2 source data/Fig. 2B/Fig. 2B_Numerical data.xlsx
- __MACOSX/Fig. 2 source data/Fig. 2B/._Fig. 2B_Numerical data.xlsx
- Fig. 2 source data/Fig. 2B/Fig. 2B_Blot data.ai
- __MACOSX/Fig. 2 source data/Fig. 2B/._Fig. 2B_Blot data.ai
