# Supplementary material for: KEAP1 retention in phase-separated p62 bodies drives liver damage under autophagy-deficient conditions
Source: EMBO Rep. 2025 May 28;26(13):3384–410. doi: 10.1038/s44319-025-00483-9 (PMC12238652; doi:10.1038/s44319-025-00483-9)
Supplement: Supplementary file 3 — Source data Fig. 2 [file 44319_2025_483_MOESM3_ESM.zip › Fig. 2 source data/Fig. 2A/Fig. 2A_Numerical data.xlsx]

## Sheet: Sheet1
KEAP1
	Genotypes	Numerical data
1	Control	1
2	Control	1.18319
3	Control	0.918813
4	p62S351A	0.509645
5	p62S351A	0.636048
6	p62S351A	0.573469
7	Atg7-KO	2.81109
8	Atg7-KO	3.32809
9	Atg7-KO	3.9074
10	Atg7-KO;p62S351A	2.82059
11	Atg7-KO;p62S351A	3.53386
12	Atg7-KO;p62S351A	3.08782
p62
	Genotypes	Numerical data
1	Control	1
2	Control	1.52981
3	Control	1.15557
4	p62S351A	1.39149
5	p62S351A	1.40054
6	p62S351A	1.35826
7	Atg7-KO	74.3286
8	Atg7-KO	75.728
9	Atg7-KO	60.6089
10	Atg7-KO;p62S351A	49.4588
11	Atg7-KO;p62S351A	51.3313
12	Atg7-KO;p62S351A	50.9497
p62 (pS351)
	Genotypes	Numerical data
1	Control	1
2	Control	1.04844
3	Control	0.848958
4	p62S351A	0.759869
5	p62S351A	0.845258
6	p62S351A	1.21146
7	Atg7-KO	66.4314
8	Atg7-KO	70.5826
9	Atg7-KO	67.0987
10	Atg7-KO;p62S351A	1.20571
11	Atg7-KO;p62S351A	1.15943
12	Atg7-KO;p62S351A	1.38723
Ubiquitin
	Genotypes	Numerical data
1	Control	1
2	Control	1.04631
3	Control	0.866392
4	p62S351A	0.580474
5	p62S351A	0.945813
6	p62S351A	0.820225
7	Atg7-KO	4.27296
8	Atg7-KO	3.68511
9	Atg7-KO	2.83748
10	Atg7-KO;p62S351A	1.469
11	Atg7-KO;p62S351A	3.735
12	Atg7-KO;p62S351A	2.90244
