# Supplementary material for: KEAP1 retention in phase-separated p62 bodies drives liver damage under autophagy-deficient conditions
Source: EMBO Rep. 2025 May 28;26(13):3384–410. doi: 10.1038/s44319-025-00483-9 (PMC12238652; doi:10.1038/s44319-025-00483-9)
Supplement: Supplementary file 3 — Source data Fig. 2 [file 44319_2025_483_MOESM3_ESM.zip › Fig. 2 source data/Fig. 2B/Fig. 2B_Numerical data.xlsx]

## Sheet: Sheet1
KEAP1
	Genotypes	Numerical data
1	Control	1
2	Control	0.439657
3	Control	0.591408
4	p62T352A	2.79638
5	p62T352A	2.79225
6	p62T352A	2.48702
7	Atg7-KO	10.2018
8	Atg7-KO	10.2301
9	Atg7-KO	6.39361
10	Atg7-KO;p62T352A	2.75579
11	Atg7-KO;p62T352A	2.32173
12	Atg7-KO;p62T352A	2.61047
p62
	Genotypes	Numerical data
1	Control	1
2	Control	1.37733
3	Control	1.9952
4	p62T352A	3.4493
5	p62T352A	4.02804
6	p62T352A	6.96371
7	Atg7-KO	212.032
8	Atg7-KO	219.381
9	Atg7-KO	185.263
10	Atg7-KO;p62T352A	83.9001
11	Atg7-KO;p62T352A	42.7186
12	Atg7-KO;p62T352A	35.3574
p62 (pS351)
	Genotypes	Numerical data
1	Control	1
2	Control	1.47562
3	Control	1.81993
4	p62T352A	2.29265
5	p62T352A	2.08623
6	p62T352A	7.99728
7	Atg7-KO	506.297
8	Atg7-KO	671.857
9	Atg7-KO	604.851
10	Atg7-KO;p62T352A	41.7971
11	Atg7-KO;p62T352A	14.919
12	Atg7-KO;p62T352A	15.2447
Ubiquitin
	Genotypes	Numerical data
1	Control	1
2	Control	1.43113
3	Control	1.48261
4	p62T352A	1.92427
5	p62T352A	2.50786
6	p62T352A	1.5442
7	Atg7-KO	3.36966
8	Atg7-KO	6.36687
9	Atg7-KO	6.46396
10	Atg7-KO;p62T352A	3.05631
11	Atg7-KO;p62T352A	3.55342
12	Atg7-KO;p62T352A	4.73665
