# Supplementary material for: KEAP1 retention in phase-separated p62 bodies drives liver damage under autophagy-deficient conditions
Source: EMBO Rep. 2025 May 28;26(13):3384–410. doi: 10.1038/s44319-025-00483-9 (PMC12238652; doi:10.1038/s44319-025-00483-9)
Supplement: Supplementary file 4 — Source data Fig. 3 [file 44319_2025_483_MOESM4_ESM.zip]

Archive with 20 entries (15 files):
- Fig. 3 source data/
- __MACOSX/._Fig. 3 source data
- Fig. 3 source data/.DS_Store
- __MACOSX/Fig. 3 source data/._.DS_Store
- Fig. 3 source data/Fig. 3C/
- __MACOSX/Fig. 3 source data/._Fig. 3C
- Fig. 3 source data/Fig. 3B/
- __MACOSX/Fig. 3 source data/._Fig. 3B
- Fig. 3 source data/Fig. 3E/
- __MACOSX/Fig. 3 source data/._Fig. 3E
- Fig. 3 source data/Fig. 3A/
- __MACOSX/Fig. 3 source data/._Fig. 3A
- Fig. 3 source data/Fig. 3C/Fig. 3C_Numerical data.xlsx
- __MACOSX/Fig. 3 source data/Fig. 3C/._Fig. 3C_Numerical data.xlsx
- Fig. 3 source data/Fig. 3B/Fig. 3B_Numerical data.xlsx
- __MACOSX/Fig. 3 source data/Fig. 3B/._Fig. 3B_Numerical data.xlsx
- Fig. 3 source data/Fig. 3E/Fig. 3E_Numerical data.xlsx
- __MACOSX/Fig. 3 source data/Fig. 3E/._Fig. 3E_Numerical data.xlsx
- Fig. 3 source data/Fig. 3A/Fig. 3A_Numerical data.xlsx
- __MACOSX/Fig. 3 source data/Fig. 3A/._Fig. 3A_Numerical data.xlsx
