# Supplementary material for: KEAP1 retention in phase-separated p62 bodies drives liver damage under autophagy-deficient conditions
Source: EMBO Rep. 2025 May 28;26(13):3384–410. doi: 10.1038/s44319-025-00483-9 (PMC12238652; doi:10.1038/s44319-025-00483-9)
Supplement: Supplementary file 4 — Source data Fig. 3 [file 44319_2025_483_MOESM4_ESM.zip › Fig. 3 source data/Fig. 3C/Fig. 3C_Numerical data.xlsx]

## Sheet: Sheet1
	Group	Cont.	Cont.	Cont.	Atg7-KO	Atg7-KO	Atg7-KO	Atg7-KO;p62S351A	Atg7-KO;p62S351A	Atg7-KO;p62S351A
0610031O16Rik	Group 1	21.0465	22.6333	24.0654	5.67681	1.49033	3.79778	0	2.56895	2.55355
1110002L01Rik	Group 2	14.4695	15.3323	16.0436	40.2107	41.7294	42.725	35.0646	20.5516	10.2142
1500017E21Rik	Group 1	830.023	720.616	484.225	75.2177	66.3199	73.1072	98.1808	84.7752	173.642
1600002H07Rik	Group 1	310.436	524.217	399.449	83.2598	111.775	96.8434	77.142	120.74	293.659
1700017B05Rik	Group 2	22.3619	18.9828	47.2193	92.7212	99.1072	86.3995	37.4022	61.6547	45.9639
1700018L02Rik	Group 1	15.7849	14.6021	4.37553	5.20374	2.2355	0.949445	2.33764	0	0
1700020I14Rik	Group 2	10.5233	11.6817	8.56875	23.6534	32.7874	38.9272	16.3635	17.9826	20.4284
1700048O20Rik	Group 1	2.63082	17.5226	10.3919	0.946135	2.2355	0.949445	2.33764	7.70684	2.55355
1700096K18Rik	Group 1	5.26163	8.76129	9.298	6.62294	2.98067	2.84833	0	0	0
1810008I18Rik	Group 1	99.9711	72.2806	165.723	36.8993	35.768	50.3206	51.428	89.9131	71.4995
1810019D21Rik	Group 1	1169.4	624.242	419.686	252.145	210.137	173.748	385.71	287.722	380.479
2310001H17Rik	Group 1	24.9928	40.1559	37.5566	12.7728	9.68717	6.64611	18.7011	12.8447	22.982
2310034O05Rik	Group 2	0	1.46021	0.182314	11.3536	22.355	12.3428	9.35055	0	12.7678
2810047C21Rik1	Group 3	0	1.46021	1.09388	4.25761	2.2355	1.89889	14.0258	15.4137	2.55355
2810408A11Rik	Group 3	2.63082	0	0.364627	3.78454	0.745167	3.79778	9.35055	12.8447	7.66066
2810459M11Rik	Group 1	401.2	240.935	282.222	99.3441	116.246	101.591	172.985	166.982	142.999
3110057O12Rik	Group 1	18.4157	22.6333	33.728	12.7728	8.19684	8.545	4.67527	2.56895	10.2142
3930402G23Rik	Group 3	0	0.730107	0.911569	4.25761	5.21617	4.74722	9.35055	10.2758	10.2142
4930404H11Rik	Group 1	42.0931	68.6301	20.2368	8.04214	5.21617	5.69667	11.6882	20.5516	33.1962
4930480G23Rik	Group 1	5.26163	6.57097	10.9388	2.36534	3.72584	0	0	0	0
4930579G18Rik	Group 3	13.1541	10.9516	1.82314	12.2998	10.4323	13.2922	44.4151	38.5342	20.4284
4933412E12Rik	Group 2	5.26163	3.65054	2.18776	13.719	16.3937	13.2922	14.0258	5.13789	7.66066
5031426D15Rik	Group 3	7.89245	3.65054	0.729255	52.5105	26.826	27.5339	95.8431	69.3616	25.5355
5330417C22Rik	Group 2	0	0	0.182314	33.5878	19.3743	23.7361	21.0387	15.4137	5.10711
5430437J10Rik	Group 2	0	0	0	12.7728	2.98067	4.74722	2.33764	7.70684	2.55355
5830444B04Rik	Group 3	0	0	0	0.473067	0.745167	3.79778	0	10.2758	7.66066
5830473C10Rik	Group 1	914.209	593.577	306.652	108.332	91.6556	77.8545	144.933	146.43	252.802
5930403L14Rik	Group 3	0	0	0.182314	0.473067	0	0	7.01291	2.56895	2.55355
6030419C18Rik	Group 2	0	0	0.364627	29.3302	35.0229	32.2811	25.714	10.2758	17.8749
6330407A03Rik	Group 3	2.63082	4.38064	2.00545	7.56908	5.21617	9.49445	16.3635	10.2758	17.8749
6430573F11Rik	Group 1	32.8852	35.7753	24.977	8.51521	11.1775	6.64611	21.0387	17.9826	30.6426
9030612E09Rik	Group 3	0	0	0	2.36534	0.745167	2.84833	4.67527	5.13789	5.10711
9130008F23Rik	Group 3	0	0	0	22.7072	8.19684	9.49445	37.4022	12.8447	15.3213
A830018L16Rik	Group 3	0	0	0	1.4192	0.745167	1.89889	4.67527	2.56895	5.10711
AA543186	Group 3	3.94623	2.19032	1.64082	0	0	0	4.67527	5.13789	2.55355
Aatk	Group 1	24.9928	5.11075	13.3089	1.89227	0	4.74722	2.33764	7.70684	0
Abca6	Group 1	96.0248	118.277	153.144	36.8993	40.239	43.6745	49.0904	66.7926	71.4995
Abcb11	Group 1	2550.58	2341.45	2705.9	553.016	573.779	523.144	649.863	798.942	1082.71
Abcc1	Group 2	2.63082	3.65054	6.19867	40.6838	30.5519	29.4328	25.714	10.2758	28.0891
Abcc12	Group 2	0	0	0.911569	24.1264	37.2584	12.3428	7.01291	10.2758	7.66066
Abcc4	Group 2	15.7849	10.9516	5.2871	397.377	474.672	390.222	247.79	172.119	201.731
Abhd15	Group 1	72.3475	48.1871	43.9376	26.0187	24.5905	28.4833	35.0646	82.2063	56.1782
Abhd4	Group 2	76.2937	127.039	96.444	307.494	446.355	387.373	247.79	228.636	155.767
Abr	Group 2	11.8387	11.6817	11.3035	163.681	204.176	177.546	95.8431	92.4821	117.463
Acaa1b	Group 1	5010.39	3906.8	4317.19	1021.35	1048.45	884.882	1313.75	1374.39	1848.77
Acacb	Group 1	73.6629	164.274	127.984	46.3606	40.239	35.1295	49.0904	25.6895	122.571
Acbd4	Group 1	186.788	154.783	144.939	102.183	107.304	92.0961	187.011	154.137	112.356
Acot1	Group 1	23.6774	48.9172	21.6953	5.67681	1.49033	3.79778	7.01291	15.4137	7.66066
Acpp	Group 1	2.63082	8.03118	14.4028	0	0	0.949445	0	2.56895	0
Acy1	Group 1	143.38	249.697	123.609	34.0608	50.6714	47.4722	49.0904	66.7926	91.9279
Adam32	Group 2	1.31541	0	0.364627	8.04214	8.94201	4.74722	2.33764	7.70684	2.55355
Adamts14	Group 2	11.8387	13.1419	4.19322	35.48	32.7874	25.635	32.7269	17.9826	5.10711
Adamtsl4	Group 2	21.0465	29.9344	14.5851	60.0795	67.0651	59.815	23.3764	59.0858	38.3033
Adap1	Group 2	0	2.19032	1.2762	26.4918	20.8647	36.0789	7.01291	33.3963	12.7678
Adgrf1	Group 1	13.1541	4.38064	14.2205	0	2.2355	1.89889	7.01291	12.8447	2.55355
Adgrg2	Group 3	3.94623	7.30107	2.37008	12.2998	17.1388	11.3933	37.4022	38.5342	20.4284
Adgrl3	Group 3	0	0	0	3.31147	1.49033	1.89889	16.3635	10.2758	2.55355
Adgrv1	Group 3	0	1.46021	3.46396	7.56908	12.6678	6.64611	23.3764	15.4137	5.10711
Adh4	Group 1	294.652	130.689	208.385	55.3489	40.239	30.3822	70.1291	82.2063	68.9459
Adh6-ps1	Group 1	1411.43	417.621	299.906	96.5057	77.4974	58.8656	329.607	200.378	127.678
Adra1b	Group 1	468.285	357.753	521.235	93.1943	102.833	67.4106	109.869	113.034	209.391
Afmid	Group 1	1220.7	1298.86	552.411	326.416	343.522	307.62	404.411	747.564	656.263
Afp	Group 2	3.94623	8.76129	3.09933	26.4918	38.0035	54.1183	16.3635	2.56895	5.10711
Agtrap	Group 3	13.1541	16.7925	10.7565	34.5339	22.355	18.9889	58.4409	41.1031	28.0891
Agxt	Group 1	748.467	959.361	706.466	106.913	138.601	157.608	109.869	318.549	334.515
AI314278	Group 2	1.31541	0	0	30.2763	49.181	41.7756	11.6882	25.6895	28.0891
Aif1	Group 2	9.20786	14.6021	13.4912	53.4566	52.1617	54.1183	44.4151	28.2584	22.982
Aif1l	Group 3	0	0	0	2.8384	4.471	6.64611	23.3764	5.13789	0
Akr1b7	Group 2	0	2.92043	0.182314	47.3067	115.501	110.136	14.0258	102.758	58.7317
Akr1c12	Group 1	43.4085	72.2806	117.045	65.2833	92.4007	79.7534	28.0516	41.1031	35.7497
Akr1c13	Group 2	28.939	44.5365	62.169	91.7751	152.759	112.984	77.142	87.3442	48.5175
Akr1c19	Group 2	28.939	29.9344	47.7662	106.913	156.485	121.529	70.1291	77.0684	94.4814
Alas2	Group 1	394.623	92.7236	226.069	27.4379	17.884	27.5339	58.4409	35.9653	45.9639
Aldh5a1	Group 1	96.0248	93.4537	120.692	45.4145	53.652	53.1689	25.714	20.5516	43.4104
Alox12e	Group 2	0	0	0	6.62294	1.49033	8.545	0	5.13789	2.55355
Alox5ap	Group 3	2.63082	2.92043	1.2762	8.04214	4.471	10.4439	14.0258	5.13789	20.4284
Aloxe3	Group 3	0	0	0	0.473067	0	0	2.33764	2.56895	7.66066
Amot	Group 2	9.20786	7.30107	12.3973	34.5339	26.826	43.6745	18.7011	15.4137	10.2142
Amy1	Group 1	445.924	680.46	483.496	120.159	128.914	136.72	182.336	190.102	222.159
Amz1	Group 2	1.31541	2.19032	1.2762	18.4496	15.6485	15.1911	14.0258	10.2758	5.10711
Angptl6	Group 1	28.939	22.6333	25.3416	7.56908	4.471	9.49445	0	0	7.66066
Anks4b	Group 1	127.595	104.405	145.122	50.6182	55.8875	52.2195	102.856	92.4821	58.7317
Anxa3	Group 2	19.7311	12.4118	9.48031	55.3489	37.2584	46.5228	30.3893	23.1205	35.7497
Apba2	Group 3	1.31541	0.730107	0.546941	8.04214	13.413	4.74722	14.0258	12.8447	12.7678
Apol7a	Group 1	990.503	702.363	711.753	160.843	157.23	179.445	231.426	367.359	446.872
Apon	Group 1	1433.8	1205.41	1003.82	350.543	310.735	384.525	462.852	436.721	753.298
Aqp1	Group 1	34.2006	47.457	60.8928	25.5456	12.6678	22.7867	81.8173	28.2584	33.1962
Arhgap10	Group 2	9.20786	5.11075	3.09933	32.6416	38.0035	37.0283	23.3764	25.6895	20.4284
Arhgap11a	Group 2	5.26163	5.11075	2.55239	18.4496	21.6099	25.635	11.6882	15.4137	10.2142
Arhgap18	Group 2	17.1003	30.6645	25.5239	54.4027	52.9069	56.0172	37.4022	33.3963	25.5355
Arhgap19	Group 2	7.89245	7.30107	4.74016	26.4918	26.826	28.4833	11.6882	15.4137	10.2142
Arhgap22	Group 2	1.31541	2.19032	1.82314	60.5526	84.9491	77.8545	39.7398	51.3789	40.8568
Arhgap25	Group 2	3.94623	7.30107	5.83404	25.5456	27.5712	37.9778	16.3635	28.2584	15.3213
Arhgap27	Group 2	9.20786	8.03118	9.84494	79.0022	98.3621	90.1972	63.1162	61.6547	51.0711
Arhgap42	Group 1	74.9783	43.8064	94.0739	11.8267	24.5905	24.6856	25.714	33.3963	33.1962
Arhgef6	Group 2	10.5233	24.0935	14.5851	37.3723	29.8067	44.6239	21.0387	28.2584	22.982
Arl1	Group 3	9.20786	3.65054	4.92247	12.7728	8.94201	8.545	23.3764	20.5516	15.3213
Arl11	Group 2	0	0	0.182314	7.56908	7.45167	8.545	7.01291	5.13789	2.55355
Arl2	Group 3	19.7311	14.6021	13.4912	8.98828	13.413	15.1911	39.7398	35.9653	17.8749
Arl4c	Group 2	3.94623	2.92043	4.19322	15.1382	20.1195	7.59556	7.01291	5.13789	15.3213
Arl6ip5	Group 2	40.7777	60.5989	70.0085	218.084	257.828	281.036	175.323	92.4821	127.678
Art4	Group 2	2.63082	6.57097	2.73471	22.2342	16.3937	27.5339	2.33764	15.4137	12.7678
Aspdh	Group 1	632.712	641.034	372.467	90.8289	99.8524	112.034	119.219	179.826	201.731
Asrgl1	Group 2	27.6236	19.7129	20.6015	47.7798	53.652	50.3206	28.0516	33.3963	28.0891
Asz1	Group 2	0	0.730107	0	48.7259	23.8454	27.5339	18.7011	7.70684	28.0891
Atf3	Group 2	3.94623	3.65054	4.74016	63.8641	73.0264	55.0678	18.7011	71.9305	28.0891
Atp2b2	Group 2	2.63082	13.1419	5.2871	64.3372	75.2619	69.3095	25.714	35.9653	22.982
Atp8b2	Group 2	5.26163	1.46021	4.0109	13.2459	12.6678	14.2417	7.01291	5.13789	7.66066
Atpif1	Group 2	22.3619	32.1247	38.6505	119.213	184.056	181.344	91.1678	100.189	66.3924
Atxn1	Group 1	43.4085	41.6161	71.8316	19.3958	11.9227	10.4439	9.35055	41.1031	20.4284
AU022793	Group 2	0	0	0.182314	5.20374	5.96134	5.69667	0	0	2.55355
Auts2	Group 3	0	1.46021	0.364627	4.25761	3.72584	0.949445	4.67527	15.4137	2.55355
Avpi1	Group 2	43.4085	69.3602	110.117	115.901	185.547	150.962	67.7915	84.7752	81.7137
Avpr1a	Group 1	55.2472	128.499	85.1405	9.46135	11.9227	15.1911	30.3893	41.1031	51.0711
AW549542	Group 1	142.064	99.2946	39.7444	15.6112	21.6099	15.1911	30.3893	71.9305	48.5175
Axl	Group 2	13.1541	32.1247	40.2913	114.009	111.03	136.72	51.428	71.9305	89.3743
B4galt6	Group 2	10.5233	10.2215	8.56875	295.667	329.364	266.794	282.854	195.24	89.3743
Bach2os	Group 2	11.8387	12.4118	4.92247	30.2763	35.0229	43.6745	9.35055	30.8274	22.982
BC024139	Group 1	59.1934	113.167	53.9649	2.36534	2.98067	0.949445	2.33764	15.4137	22.982
BC024386	Group 1	3844.94	3652	2478.92	440.899	408.352	362.688	589.085	837.477	1108.24
BC030867	Group 3	1.31541	0	0	3.78454	0.745167	3.79778	11.6882	5.13789	2.55355
BC048546	Group 2	115.756	56.2183	71.1024	228.492	464.984	292.429	222.076	241.481	158.32
BC048644	Group 1	26.3082	36.5054	14.4028	6.62294	5.96134	3.79778	4.67527	25.6895	12.7678
BC089597	Group 1	113.125	662.937	233.726	13.719	34.2777	28.4833	30.3893	105.327	153.213
BC147527	Group 2	0	0	0.546941	15.6112	6.70651	11.3933	2.33764	10.2758	5.10711
Bcar3	Group 1	103.917	73.7408	143.846	31.2224	41.7294	48.4217	21.0387	28.2584	30.6426
Bcl11a	Group 3	2.63082	1.46021	0.546941	5.20374	4.471	3.79778	14.0258	5.13789	10.2142
Bcl11b	Group 3	3.94623	2.92043	1.09388	9.93441	7.45167	6.64611	11.6882	23.1205	15.3213
Bco2	Group 1	128.91	97.8344	87.6929	26.4918	26.826	22.7867	39.7398	28.2584	61.2853
Bex2	Group 3	0	0	0	1.89227	1.49033	3.79778	9.35055	0	2.55355
Bin1	Group 2	57.878	30.6645	35.9158	288.098	332.345	290.53	177.66	97.62	97.035
Blvrb	Group 2	368.314	421.272	440.288	760.692	988.092	930.456	481.553	552.324	436.657
Brinp3	Group 2	0	0	0	5.20374	12.6678	15.1911	2.33764	5.13789	0
Btg2	Group 2	6.57704	20.443	17.3198	90.8289	155.74	146.214	65.4538	118.172	66.3924
Btg3	Group 2	3.94623	2.19032	10.3919	42.5761	52.1617	39.8767	16.3635	17.9826	17.8749
Bysl	Group 2	39.4623	30.6645	37.0097	75.2177	84.2039	46.5228	42.0775	56.5168	35.7497
C1qa	Group 2	27.6236	91.2634	68.3677	154.693	139.346	217.423	119.219	84.7752	109.803
C1qc	Group 2	27.6236	28.4742	44.8492	97.9249	114.011	133.872	58.4409	56.5168	112.356
C2cd4c	Group 2	0	0	0	4.73067	8.19684	5.69667	2.33764	0	2.55355
C5ar1	Group 2	0	0	1.09388	6.62294	11.9227	8.545	2.33764	5.13789	10.2142
C730036E19Rik	Group 1	403.83	362.133	244.665	34.5339	14.9033	18.0394	16.3635	23.1205	148.106
C8a	Group 1	2137.54	775.374	1930.88	302.29	151.269	152.861	589.085	400.756	520.925
C8b	Group 1	197.311	96.3742	423.697	93.1943	57.3779	42.725	126.232	82.2063	104.696
C920025E04Rik	Group 2	1.31541	0.730107	0.364627	49.6721	85.6942	45.5733	37.4022	35.9653	2.55355
Cachd1	Group 2	1.31541	5.11075	0.182314	40.2107	55.1424	38.9272	16.3635	10.2758	7.66066
Cacna2d4	Group 2	0	0	0.182314	12.7728	32.0422	18.9889	11.6882	10.2758	10.2142
Cacnb1	Group 2	2.63082	5.84086	2.91702	16.0843	14.9033	13.2922	9.35055	0	7.66066
Cadm4	Group 1	22.3619	9.49139	17.5021	10.8805	13.413	13.2922	2.33764	0	0
Caln1	Group 1	14.4695	10.2215	3.28165	0.946135	0.745167	0.949445	2.33764	2.56895	2.55355
Camk1d	Group 1	194.68	327.088	172.104	121.105	151.269	135.771	205.712	282.584	219.606
Camk2b	Group 1	26.3082	119.007	29.3525	24.5995	14.9033	33.2306	21.0387	17.9826	7.66066
Capn11	Group 1	9.20786	58.4086	14.7674	12.7728	0	1.89889	4.67527	0	0
Capn8	Group 1	14.4695	0	11.1211	0	0.745167	0	2.33764	0	0
Car1	Group 1	27.6236	11.6817	20.9661	3.31147	2.98067	0.949445	2.33764	2.56895	7.66066
Car12	Group 3	2.63082	0	0.182314	0.473067	0	1.89889	21.0387	7.70684	0
Car14	Group 1	76.2937	51.8376	147.492	8.04214	3.72584	1.89889	21.0387	12.8447	12.7678
Car3	Group 1	8142.38	6734.51	9878.49	375.615	295.086	300.974	684.928	593.427	1486.17
Car5a	Group 1	388.046	427.113	154.42	96.9788	119.227	133.872	222.076	241.481	199.177
Card9	Group 2	0	5.84086	2.55239	16.5574	9.68717	14.2417	9.35055	5.13789	7.66066
Casc5	Group 3	0	0	0.364627	2.8384	6.70651	4.74722	7.01291	15.4137	2.55355
Casd1	Group 1	86.817	74.4709	121.968	38.3185	27.5712	25.635	46.7527	17.9826	76.6066
Casp12	Group 2	3.94623	4.38064	3.64627	134.824	121.462	102.54	81.8173	64.2237	76.6066
Casz1	Group 3	7.89245	6.57097	2.18776	19.8688	14.1582	15.1911	30.3893	41.1031	10.2142
Catsperd	Group 3	5.26163	10.2215	3.28165	16.0843	8.94201	18.9889	35.0646	20.5516	15.3213
Cbr1	Group 2	184.157	309.565	206.015	647.156	847.255	929.506	448.826	562.599	584.764
Cbr3	Group 2	1.31541	2.92043	1.2762	327.836	436.668	367.435	212.725	159.275	153.213
Cbr4	Group 1	13.1541	37.9656	39.3798	19.8688	17.1388	21.8372	7.01291	10.2758	10.2142
Cbs	Group 1	1349.61	1283.53	1048.12	395.957	356.19	381.677	502.592	565.168	720.102
Ccdc101	Group 1	49.9855	41.6161	43.7553	25.5456	20.1195	17.09	21.0387	28.2584	51.0711
Ccdc142	Group 1	9.20786	5.84086	17.6844	2.36534	0	0.949445	2.33764	0	12.7678
Ccdc148	Group 3	3.94623	2.19032	5.65173	9.46135	8.94201	12.3428	23.3764	35.9653	10.2142
Ccdc151	Group 1	21.0465	14.6021	11.8504	1.4192	5.96134	0.949445	7.01291	5.13789	2.55355
Ccdc23	Group 2	5.26163	24.8236	19.5076	54.4027	44.71	55.0678	35.0646	30.8274	28.0891
Ccl22	Group 3	0	0	0	0.946135	2.98067	3.79778	0	10.2758	7.66066
Ccl6	Group 2	3.94623	10.2215	5.46941	26.9648	20.1195	18.9889	9.35055	10.2758	10.2142
Ccl7	Group 3	0	0	0	1.89227	2.2355	0.949445	9.35055	2.56895	0
Ccr1	Group 2	0	0	0	3.78454	5.96134	2.84833	0	0	0
Ccr9	Group 3	6.57704	2.92043	2.18776	4.25761	6.70651	11.3933	9.35055	30.8274	10.2142
Cd200	Group 2	2.63082	0	1.2762	41.1569	17.1388	30.3822	18.7011	0	30.6426
Cd200r3	Group 2	0	0	0	5.20374	2.2355	6.64611	0	5.13789	0
Cd22	Group 2	5.26163	5.11075	4.74016	28.8571	20.1195	25.635	14.0258	2.56895	20.4284
Cd300lf	Group 2	2.63082	4.38064	2.37008	10.4075	11.1775	20.8878	7.01291	10.2758	7.66066
Cd52	Group 2	15.7849	21.1731	16.7729	61.0257	58.8682	76.905	49.0904	25.6895	53.6246
Cd53	Group 2	3.94623	6.57097	12.5796	23.6534	25.3357	31.3317	16.3635	7.70684	15.3213
Cd7	Group 2	0	0.730107	0.546941	4.25761	8.19684	9.49445	4.67527	2.56895	5.10711
Cd83	Group 2	3.94623	5.84086	4.74016	32.6416	26.826	43.6745	11.6882	20.5516	12.7678
Cd9	Group 2	15.7849	32.8548	37.5566	235.588	219.824	222.17	194.024	123.309	99.5886
Cdc42ep3	Group 3	22.3619	7.30107	6.74561	43.0491	26.826	34.18	91.1678	51.3789	20.4284
Cdc42ep5	Group 2	7.89245	4.38064	4.37553	78.5292	46.9455	43.6745	74.8044	12.8447	7.66066
Cdh12	Group 3	0	0	0	1.4192	2.98067	0.949445	9.35055	5.13789	0
Cdh16	Group 3	3.94623	0.730107	0.182314	1.89227	0.745167	0.949445	70.1291	15.4137	2.55355
Cdk14	Group 3	2.63082	3.65054	1.45851	5.67681	8.19684	10.4439	11.6882	23.1205	10.2142
Cdk5rap1	Group 1	21.0465	56.9484	36.8274	10.4075	11.1775	17.09	0	7.70684	17.8749
Cdkl3	Group 3	2.63082	0	1.64082	6.14988	3.72584	3.79778	18.7011	12.8447	2.55355
Cdon	Group 2	1.31541	0.730107	1.82314	8.51521	8.94201	7.59556	2.33764	5.13789	2.55355
Cds2	Group 2	61.8242	97.1043	106.107	197.742	184.801	203.181	130.908	100.189	125.124
Cecr2	Group 1	65.7704	55.4881	76.2071	24.5995	27.5712	24.6856	18.7011	33.3963	66.3924
Celsr2	Group 3	1.31541	0.730107	0.729255	9.93441	2.2355	5.69667	18.7011	23.1205	5.10711
Cenpt	Group 2	7.89245	10.9516	6.19867	34.0608	40.9842	34.18	16.3635	30.8274	12.7678
Cep112	Group 3	1.31541	0	0.546941	5.67681	0.745167	4.74722	9.35055	12.8447	2.55355
Cep152	Group 1	31.5698	39.4258	27.1647	12.2998	10.4323	6.64611	7.01291	12.8447	33.1962
Cep290	Group 3	23.6774	21.9032	12.9443	34.0608	24.5905	40.8261	58.4409	71.9305	30.6426
Cep85l	Group 3	21.0465	25.5538	10.3919	8.98828	11.1775	9.49445	32.7269	28.2584	35.7497
Cers4	Group 3	53.9318	65.7097	13.3089	96.0327	59.6134	73.1072	208.05	146.43	71.4995
Ces1e	Group 1	622.188	323.438	419.322	24.5995	17.1388	19.9383	49.0904	59.0858	81.7137
Ces1f	Group 1	698.482	627.162	986.135	62.918	60.3585	70.2589	130.908	79.6374	214.498
Ces3a	Group 1	12182	2943.06	7295.83	713.386	125.933	143.366	1919.2	719.305	1212.94
Ces3b	Group 1	2430.88	796.547	1145.11	143.812	35.0229	29.4328	369.347	100.189	270.677
Ces4a	Group 1	9.20786	2.19032	5.65173	0	0.745167	0	2.33764	0	0
Cfap44	Group 2	0	0	0	8.98828	11.9227	5.69667	2.33764	10.2758	2.55355
Cfh	Group 1	1981.01	1110.49	1315.39	749.812	546.208	559.223	1068.3	947.941	983.118
Cftr	Group 2	0	0	0.364627	18.4496	14.9033	14.2417	7.01291	7.70684	7.66066
Chd2	Group 3	209.15	182.527	133.818	197.742	159.466	170.9	364.671	380.204	191.516
Chd3	Group 1	451.185	484.061	424.609	225.18	169.153	180.394	334.282	344.239	229.82
Chd6	Group 3	188.103	165.734	124.703	168.885	141.582	135.771	264.153	264.602	214.498
Chd9	Group 1	74.9783	62.7892	84.5936	41.6299	49.9262	35.1295	58.4409	66.7926	66.3924
Chfr	Group 1	57.878	51.8376	60.1635	26.4918	33.5325	22.7867	44.4151	28.2584	53.6246
Chic1	Group 1	61.8242	56.2183	17.6844	9.46135	6.70651	6.64611	14.0258	20.5516	17.8749
Chml	Group 2	6.57704	4.38064	6.01635	20.815	20.1195	17.09	11.6882	12.8447	5.10711
Chmp4c	Group 2	0	1.46021	0.546941	6.14988	9.68717	7.59556	7.01291	5.13789	0
Chst8	Group 3	0	0	0.364627	3.31147	1.49033	0	4.67527	5.13789	7.66066
Cib3	Group 3	3.94623	0	11.6681	39.7377	41.7294	36.0789	67.7915	113.034	43.4104
Ckap2	Group 2	0	0	0.911569	8.98828	14.9033	11.3933	4.67527	12.8447	2.55355
Ckap2l	Group 2	6.57704	1.46021	0.546941	27.911	13.413	23.7361	9.35055	23.1205	7.66066
Clca3a1	Group 2	26.3082	62.0591	33.5457	165.1	172.134	163.304	60.7786	43.6721	148.106
Clcn2	Group 1	289.39	219.762	195.805	59.6065	69.3006	56.9667	65.4538	92.4821	137.892
Clcnkb	Group 3	0	0	0	0	0	0.949445	11.6882	7.70684	2.55355
Clec1a	Group 3	9.20786	17.5226	2.91702	41.6299	17.884	26.5845	53.7656	64.2237	30.6426
Clec4d	Group 3	0	0	0	1.4192	1.49033	2.84833	4.67527	5.13789	2.55355
Clec5a	Group 2	0	0.730107	0.364627	8.51521	3.72584	7.59556	4.67527	0	2.55355
Cln6	Group 2	3.94623	5.84086	2.18776	37.8454	58.123	60.7645	30.3893	41.1031	20.4284
Clstn3	Group 1	49.9855	18.2527	50.6832	5.67681	8.19684	0.949445	9.35055	2.56895	15.3213
Cml1	Group 1	369.63	630.813	667.451	58.6603	46.9455	41.7756	79.4797	59.0858	102.142
Cnn2	Group 3	19.7311	11.6817	17.5021	42.5761	34.2777	56.0172	91.1678	53.9479	56.1782
Col15a1	Group 2	10.5233	11.6817	24.977	51.0913	45.4552	38.9272	35.0646	23.1205	25.5355
Col16a1	Group 2	13.1541	13.1419	4.92247	39.2646	28.3164	25.635	23.3764	20.5516	10.2142
Col3a1	Group 2	67.0858	59.8688	45.0315	712.439	626.686	798.483	504.93	377.635	508.157
Col4a3	Group 3	14.4695	6.57097	4.37553	13.719	10.4323	10.4439	28.0516	30.8274	22.982
Col4a4	Group 3	2.63082	0	0.182314	6.62294	7.45167	3.79778	28.0516	12.8447	5.10711
Col5a2	Group 2	10.5233	10.9516	5.10478	48.7259	38.7487	57.9161	35.0646	20.5516	35.7497
Col6a5	Group 2	2.63082	2.19032	0.182314	12.2998	9.68717	6.64611	0	2.56895	2.55355
Colec10	Group 1	42.0931	61.329	53.0533	1.4192	6.70651	1.89889	4.67527	5.13789	7.66066
Comtd1	Group 2	30.2544	20.443	28.4409	60.0795	58.123	62.6633	32.7269	35.9653	28.0891
Coro6	Group 2	0	0	0.182314	2.36534	11.9227	12.3428	0	2.56895	0
Cpb2	Group 2	205.204	304.455	623.513	812.257	740.696	751.96	612.461	375.066	331.962
Cpe	Group 2	1.31541	0.730107	0.182314	21.288	28.3164	14.2417	21.0387	2.56895	5.10711
Crcp	Group 1	39.4623	62.7892	57.4288	34.0608	43.9649	41.7756	21.0387	35.9653	15.3213
Crls1	Group 2	114.441	186.177	153.508	226.599	276.457	208.878	133.245	154.137	158.32
Crp	Group 1	249.928	350.451	489.148	166.52	143.072	127.226	182.336	313.412	188.963
Crtap	Group 2	7.89245	8.03118	6.56329	20.3419	23.1002	19.9383	9.35055	0	17.8749
Cryab	Group 3	5.26163	6.57097	9.11569	26.0187	14.9033	23.7361	32.7269	38.5342	28.0891
Csdc2	Group 3	0	0.730107	0.182314	4.25761	5.21617	0	11.6882	7.70684	2.55355
Csf2ra	Group 2	21.0465	35.7753	17.3198	82.7868	79.7329	82.6017	51.428	33.3963	56.1782
Csmd3	Group 3	0	0	0	3.31147	2.2355	3.79778	18.7011	0	2.55355
Ctcflos	Group 1	32.8852	70.8204	17.5021	7.09601	7.45167	8.545	23.3764	28.2584	20.4284
Cth	Group 1	647.181	733.028	1846.66	126.782	176.605	173.748	165.972	161.844	400.908
Ctif	Group 1	35.516	33.5849	32.2695	13.719	11.9227	18.0394	21.0387	20.5516	30.6426
Ctps	Group 2	7.89245	3.65054	9.84494	51.0913	64.0844	50.3206	42.0775	43.6721	7.66066
Ctss	Group 2	18.4157	13.1419	31.1756	91.7751	73.0264	100.641	53.7656	38.5342	68.9459
Cttnbp2	Group 3	1.31541	2.19032	1.64082	21.288	7.45167	13.2922	39.7398	12.8447	17.8749
Cttnbp2nl	Group 2	7.89245	5.84086	5.83404	22.2342	14.9033	26.5845	14.0258	7.70684	5.10711
Cxcr4	Group 2	7.89245	3.65054	1.82314	24.5995	20.8647	24.6856	9.35055	15.4137	12.7678
Cxxc5	Group 1	152.587	103.675	131.084	85.6252	73.0264	85.45	128.57	143.861	140.445
Cyp1a2	Group 2	1357.5	2105.63	2486.94	1763.59	2620.75	2326.14	995.833	1348.7	1312.53
Cyp20a1	Group 3	1.31541	0	3.09933	2.8384	2.98067	2.84833	9.35055	15.4137	7.66066
Cyp2a5	Group 2	3451.63	4269.67	1752.4	14908.7	20046.5	19851.9	8611.85	10427.4	10109.5
Cyp2c29	Group 1	370.945	368.704	753.138	29.3302	38.7487	47.4722	49.0904	53.9479	125.124
Cyp2c37	Group 1	1468	2665.62	1521.59	27.911	59.6134	45.5733	14.0258	89.9131	342.176
Cyp2c38	Group 1	46.0393	214.652	63.4452	8.04214	16.3937	11.3933	21.0387	30.8274	45.9639
Cyp2c44	Group 1	807.661	633.003	1360.79	149.016	179.585	110.136	219.738	282.584	444.318
Cyp2c50	Group 1	949.725	1079.1	1831.34	35.48	53.652	34.18	60.7786	146.43	306.426
Cyp2c54	Group 1	1692.93	1497.45	1420.04	29.8032	21.6099	16.1406	65.4538	97.62	357.497
Cyp2c67	Group 1	464.339	281.091	686.411	58.6603	81.2232	74.0567	175.323	102.758	135.338
Cyp2d12	Group 3	0	1.46021	2.00545	1.89227	12.6678	10.4439	4.67527	28.2584	12.7678
Cyp2d13	Group 1	748.467	722.806	1243.93	26.0187	27.5712	18.9889	51.428	61.6547	199.177
Cyp2d26	Group 1	1091.79	2495.51	2038.45	203.419	226.531	257.299	275.841	292.86	497.943
Cyp2d37-ps	Group 1	265.713	348.991	229.715	34.0608	53.652	34.18	42.0775	48.81	125.124
Cyp2d40	Group 1	73.6629	92.7236	124.338	8.98828	5.21617	2.84833	14.0258	7.70684	25.5355
Cyp2e1	Group 1	3366.13	11476.6	8592.45	693.99	808.506	735.82	939.73	1197.13	2247.13
Cyp2u1	Group 1	5.26163	0.730107	46.6723	1.89227	0.745167	3.79778	0	0	2.55355
Cyp3a11	Group 1	1653.47	3618.41	10609.2	611.203	547.698	583.908	813.498	701.322	1136.33
Cyp3a59	Group 1	102.602	170.115	273.288	21.7611	22.355	11.3933	14.0258	30.8274	79.1601
Cyp4a10	Group 1	414.354	2799.96	1291.15	26.9648	100.598	83.5511	114.544	197.809	635.835
Cyp4a14	Group 1	28.939	1552.21	354.783	5.20374	12.6678	15.1911	112.207	38.5342	308.98
Cyp4a32	Group 1	64.455	140.911	126.89	13.2459	13.413	13.2922	4.67527	33.3963	79.1601
Cyp4b1	Group 1	14.4695	33.5849	29.3525	14.192	8.19684	16.1406	9.35055	5.13789	10.2142
Cyp4f15	Group 1	697.167	1315.65	634.452	163.208	209.392	241.159	161.297	344.239	605.192
Cyp7b1	Group 1	299.913	40.886	487.142	17.0304	17.884	11.3933	28.0516	17.9826	28.0891
Cytip	Group 2	3.94623	2.92043	3.64627	16.5574	17.884	14.2417	14.0258	7.70684	10.2142
D130043K22Rik	Group 1	23.6774	33.5849	33.728	8.04214	4.471	10.4439	11.6882	12.8447	25.5355
D830005E20Rik	Group 3	0	0	0	0.473067	1.49033	1.89889	9.35055	7.70684	0
D930016D06Rik	Group 1	223.619	146.021	105.013	79.0022	80.4781	77.8545	140.258	154.137	99.5886
Dab1	Group 3	0	0	0.546941	5.67681	6.70651	7.59556	23.3764	2.56895	7.66066
Dclk3	Group 1	27.6236	10.9516	29.7171	7.09601	1.49033	2.84833	4.67527	0	15.3213
Dct	Group 1	2.63082	4.38064	10.9388	0	0	0	2.33764	0	0
Dcxr	Group 1	261.766	376.735	295.531	46.3606	64.8296	66.4611	72.4667	74.4995	120.017
Ddc	Group 1	292.021	135.8	165.359	145.705	139.346	132.922	60.7786	69.3616	97.035
Ddi2	Group 1	32.8852	41.6161	61.8044	9.46135	1.49033	7.59556	11.6882	0	20.4284
Def6	Group 2	0	0.730107	0.729255	6.62294	5.21617	14.2417	0	5.13789	10.2142
Depdc1a	Group 3	0	0	0.364627	4.25761	4.471	2.84833	7.01291	10.2758	5.10711
Derl3	Group 1	18.4157	8.03118	6.38098	0	0.745167	0.949445	2.33764	0	0
Des	Group 3	30.2544	20.443	10.5742	47.3067	34.2777	49.3711	107.531	69.3616	45.9639
Dgkd	Group 2	24.9928	24.8236	24.7947	51.5643	48.4359	49.3711	39.7398	17.9826	28.0891
Dhtkd1	Group 1	10.5233	18.9828	71.1024	5.20374	4.471	2.84833	9.35055	2.56895	25.5355
Dio1	Group 1	434.085	448.286	287.873	89.4097	81.9684	96.8434	161.297	182.395	186.409
Dlat	Group 3	77.6091	75.201	87.5106	64.3372	62.594	68.36	112.207	118.172	104.696
Dlgap5	Group 2	0	0.730107	0	7.09601	6.70651	6.64611	7.01291	0	0
Dmpk	Group 2	122.333	152.592	100.455	512.805	678.102	432.947	327.269	362.221	263.016
Dnah7b	Group 3	1.31541	1.46021	0	8.51521	1.49033	4.74722	23.3764	10.2758	7.66066
Dpm1	Group 1	18.4157	33.5849	41.7498	22.2342	17.1388	16.1406	0	10.2758	10.2142
Dppa5a	Group 2	0	0	0	1.4192	11.9227	2.84833	0	0	2.55355
Dpyd	Group 1	1150.98	820.641	822.782	92.7212	93.8911	79.7534	91.1678	146.43	206.838
Dtwd1	Group 1	26.3082	25.5538	23.5185	17.5035	21.6099	12.3428	4.67527	7.70684	10.2142
Dusp13	Group 2	2.63082	2.92043	0	14.192	22.355	13.2922	4.67527	10.2758	10.2142
Dusp4	Group 2	5.26163	0	1.82314	22.2342	17.1388	18.9889	4.67527	7.70684	5.10711
Dusp6	Group 2	130.225	67.9	98.6317	119.686	201.195	171.849	58.4409	82.2063	117.463
Dynlt1a	Group 3	19.7311	20.443	8.0218	36.4262	46.9455	22.7867	63.1162	74.4995	40.8568
E130310I04Rik	Group 3	0	0	0.182314	3.31147	3.72584	2.84833	7.01291	10.2758	2.55355
E230016M11Rik	Group 1	13.1541	13.872	10.2096	5.20374	3.72584	0.949445	0	0	5.10711
Ebf4	Group 3	0	3.65054	1.09388	6.14988	4.471	2.84833	14.0258	10.2758	7.66066
Echdc1	Group 1	122.333	121.198	147.31	53.9297	41.7294	36.0789	72.4667	56.5168	76.6066
Efna2	Group 3	1.31541	0.730107	0.364627	6.62294	2.98067	4.74722	14.0258	12.8447	2.55355
Egf	Group 3	13.1541	3.65054	7.47486	3.78454	3.72584	4.74722	65.4538	10.2758	7.66066
Egflam	Group 2	0	3.65054	0.364627	11.3536	9.68717	10.4439	2.33764	10.2758	7.66066
Egr2	Group 2	0	0.730107	0.546941	7.09601	4.471	10.4439	2.33764	0	2.55355
Elac2	Group 1	26.3082	32.1247	26.4355	11.3536	8.19684	7.59556	21.0387	12.8447	20.4284
Elfn2	Group 2	0	0	0.182314	2.8384	14.9033	11.3933	2.33764	2.56895	0
Elovl3	Group 1	1825.79	37.2355	1330.34	14.192	0	0	79.4797	2.56895	5.10711
Elovl5	Group 1	762.937	836.703	877.841	318.847	314.461	342.75	535.319	482.962	689.459
Elovl7	Group 2	2.63082	0.730107	0.729255	286.206	450.081	371.233	147.271	113.034	71.4995
Eno1	Group 3	35.516	9.49139	29.3525	88.9367	59.6134	37.9778	187.011	138.723	33.1962
Enpep	Group 1	164.426	110.246	179.397	62.4449	38.0035	45.5733	88.8302	82.2063	102.142
Epha3	Group 2	0	0	0.182314	4.73067	3.72584	5.69667	2.33764	0	5.10711
Epn2	Group 2	42.0931	27.014	33.9104	96.9788	125.933	119.63	65.4538	92.4821	63.8388
Epn3	Group 3	0	0.730107	0.911569	4.25761	2.98067	7.59556	7.01291	10.2758	7.66066
Eps8l3	Group 2	0	0.730107	0	4.25761	3.72584	6.64611	2.33764	0	0
Epsti1	Group 2	0	5.84086	5.2871	21.7611	25.3357	31.3317	2.33764	12.8447	17.8749
Erbb3	Group 1	51.3009	65.7097	88.4222	36.8993	25.3357	25.635	53.7656	43.6721	40.8568
Erich5	Group 3	1.31541	0.730107	0.182314	10.8805	5.96134	13.2922	32.7269	7.70684	5.10711
Esd	Group 2	303.859	400.829	582.675	873.755	1247.41	1046.29	561.033	583.151	582.21
Espl1	Group 2	1.31541	2.19032	1.82314	12.2998	17.1388	8.545	4.67527	10.2758	0
Esrp1	Group 3	0	0.730107	0.729255	13.719	4.471	2.84833	30.3893	10.2758	5.10711
Esrrg	Group 1	7.89245	17.5226	12.3973	1.89227	0.745167	0	4.67527	2.56895	2.55355
Eva1c	Group 3	2.63082	2.19032	1.82314	6.62294	4.471	6.64611	16.3635	10.2758	5.10711
Evc	Group 3	5.26163	10.2215	2.37008	32.6416	23.8454	26.5845	46.7527	56.5168	35.7497
Evi2a	Group 2	1.31541	0	3.46396	13.2459	13.413	18.9889	0	7.70684	5.10711
Evi2b	Group 2	6.57704	7.30107	10.7565	19.8688	21.6099	26.5845	14.0258	7.70684	20.4284
Extl1	Group 1	38.1468	21.9032	22.6069	4.73067	0	1.89889	2.33764	0	0
F630111L10Rik	Group 3	3.94623	2.19032	1.2762	9.93441	5.96134	4.74722	16.3635	10.2758	12.7678
Fabp5	Group 2	5.26163	13.1419	34.275	45.4145	78.2426	107.287	39.7398	43.6721	58.7317
Fam105a	Group 2	2.63082	10.9516	7.83949	24.1264	26.0809	30.3822	11.6882	5.13789	28.0891
Fam107a	Group 3	0	0	0.182314	2.36534	2.2355	6.64611	9.35055	2.56895	7.66066
Fam120aos	Group 1	55.2472	27.014	50.5009	15.1382	11.1775	10.4439	16.3635	25.6895	35.7497
Fam212b	Group 3	0	0.730107	0.182314	1.4192	3.72584	0.949445	4.67527	5.13789	7.66066
Fam222a	Group 1	30.2544	12.4118	16.0436	5.20374	4.471	3.79778	4.67527	17.9826	2.55355
Fam227a	Group 3	6.57704	2.19032	3.28165	9.93441	3.72584	2.84833	25.714	10.2758	12.7678
Fam47e	Group 1	18.4157	10.9516	53.9649	2.8384	1.49033	0	2.33764	5.13789	7.66066
Fam83f	Group 1	24.9928	7.30107	32.9988	4.25761	7.45167	3.79778	9.35055	10.2758	7.66066
Fam89a	Group 2	9.20786	20.443	19.6899	35.9531	41.7294	46.5228	25.714	20.5516	30.6426
Fanca	Group 2	0	0.730107	2.37008	11.3536	11.1775	7.59556	7.01291	0	10.2142
Fbln1	Group 3	1.31541	0	0.364627	3.31147	5.96134	5.69667	9.35055	5.13789	7.66066
Fbln2	Group 2	3.94623	2.19032	2.37008	9.93441	9.68717	14.2417	7.01291	2.56895	2.55355
Fbxl13	Group 3	0	2.19032	0.729255	6.62294	5.96134	2.84833	11.6882	15.4137	10.2142
Fbxl21	Group 1	11.8387	21.9032	12.5796	4.73067	3.72584	2.84833	2.33764	5.13789	12.7678
Fcer1g	Group 2	10.5233	35.7753	23.1538	79.9484	91.6556	128.175	49.0904	48.81	58.7317
Fcgr3	Group 2	10.5233	13.872	10.9388	36.8993	46.9455	44.6239	9.35055	28.2584	15.3213
Fem1b	Group 2	35.516	32.1247	30.9933	87.5175	122.953	112.034	49.0904	64.2237	66.3924
Fgf12	Group 3	2.63082	1.46021	0.546941	4.25761	5.96134	4.74722	7.01291	10.2758	10.2142
Fgf21	Group 2	0	1.46021	0.182314	28.384	14.9033	12.3428	11.6882	7.70684	5.10711
Fggy	Group 1	148.641	180.336	196.17	42.5761	52.1617	49.3711	60.7786	43.6721	114.91
Fkbp10	Group 2	1.31541	5.11075	2.37008	18.4496	10.4323	16.1406	11.6882	15.4137	0
Fkbp3	Group 3	31.5698	32.1247	30.2641	18.4496	19.3743	21.8372	37.4022	30.8274	61.2853
Flrt3	Group 2	0	0	0	9.46135	8.94201	4.74722	7.01291	2.56895	0
Fmnl1	Group 2	5.26163	4.38064	5.10478	26.0187	15.6485	37.9778	11.6882	15.4137	20.4284
Fmo2	Group 3	10.5233	24.0935	3.64627	28.384	23.8454	36.0789	65.4538	41.1031	28.0891
Fndc5	Group 3	5.26163	4.38064	1.64082	24.1264	14.9033	22.7867	51.428	30.8274	10.2142
Folh1	Group 3	1.31541	0	0	3.78454	5.21617	3.79778	28.0516	5.13789	2.55355
Foxc1	Group 3	1.31541	0.730107	0.364627	3.31147	2.2355	2.84833	21.0387	12.8447	10.2142
Foxj1	Group 2	0	0.730107	0.364627	10.4075	6.70651	6.64611	4.67527	2.56895	7.66066
Foxq1	Group 2	43.4085	69.3602	35.1866	212.88	174.369	92.0961	140.258	87.3442	63.8388
Fpgs	Group 1	631.396	787.786	555.51	166.993	157.975	167.102	170.647	208.085	370.265
Frem2	Group 3	0	0	0	1.4192	0.745167	0.949445	9.35055	2.56895	2.55355
Fstl3	Group 2	1.31541	0	0.729255	24.1264	14.9033	21.8372	14.0258	10.2758	15.3213
Fstl4	Group 3	0	0	0	1.89227	2.2355	1.89889	4.67527	5.13789	2.55355
Fth1	Group 2	3121.46	3633.01	3826.95	8772.09	13244.6	12759.6	7873.16	6692.11	6784.79
Fundc2	Group 3	10.5233	13.872	13.8558	22.2342	22.355	24.6856	44.4151	38.5342	28.0891
Fxyd2	Group 3	6.57704	1.46021	0.364627	4.25761	1.49033	3.79778	44.4151	20.5516	5.10711
Fxyd3	Group 3	1.31541	0	1.45851	20.815	15.6485	25.635	70.1291	20.5516	20.4284
G0s2	Group 1	902.37	259.918	459.066	23.6534	23.1002	21.8372	37.4022	23.1205	125.124
G530011O06Rik	Group 2	9.20786	13.872	8.56875	28.8571	26.0809	22.7867	11.6882	15.4137	12.7678
G6pdx	Group 2	2.63082	9.49139	9.66263	94.6135	99.1072	92.0961	53.7656	64.2237	25.5355
Gadd45g	Group 3	256.505	215.382	64.1744	140.974	195.234	151.911	516.618	331.394	365.158
Gal3st2	Group 3	0	0	0	4.25761	2.2355	7.59556	9.35055	12.8447	7.66066
Galnt10	Group 2	7.89245	8.76129	7.83949	13.719	26.826	27.5339	11.6882	12.8447	15.3213
Gapdh	Group 2	782.668	770.993	826.246	1060.14	1309.26	1069.07	741.031	840.046	663.924
Gas1	Group 1	11.8387	12.4118	29.7171	0.473067	1.49033	0.949445	9.35055	2.56895	2.55355
Gata3	Group 3	0	1.46021	0.911569	5.67681	5.96134	12.3428	11.6882	17.9826	7.66066
Gbp10	Group 1	35.516	59.1387	41.7498	14.6651	11.1775	17.09	18.7011	46.241	76.6066
Gcdh	Group 1	1374.6	1877.84	1453.59	298.979	327.128	329.457	427.788	408.463	674.138
Gclc	Group 2	926.048	624.972	977.566	1720.07	2491.09	2044.15	1157.13	942.803	1207.83
Gclm	Group 2	302.544	290.583	421.874	494.355	714.615	587.706	306.23	328.825	421.336
Gdf15	Group 2	38.1468	62.0591	21.8776	75.6908	138.601	128.175	32.7269	64.2237	56.1782
Gdpd3	Group 3	6.57704	5.84086	1.45851	17.0304	11.9227	9.49445	25.714	43.6721	5.10711
Gemin2	Group 1	18.4157	43.8064	24.2477	5.67681	6.70651	12.3428	18.7011	20.5516	25.5355
Ggnbp2os	Group 1	6.57704	9.49139	10.2096	2.36534	2.2355	0	4.67527	2.56895	5.10711
Ggt1	Group 2	5.26163	0	0.182314	43.5222	61.1037	50.3206	25.714	15.4137	2.55355
Gimap3	Group 2	10.5233	15.3323	11.4858	39.2646	42.4745	47.4722	28.0516	35.9653	17.8749
Gins2	Group 2	0	2.19032	1.64082	9.93441	12.6678	17.09	11.6882	10.2758	0
Gipc2	Group 2	2.63082	0	0.182314	145.705	201.94	171.849	60.7786	89.9131	76.6066
Gldn	Group 3	0	0.730107	0	3.31147	4.471	6.64611	16.3635	33.3963	12.7678
Gltp	Group 2	5.26163	7.30107	4.55784	32.6416	32.7874	49.3711	23.3764	25.6895	15.3213
Gltscr1	Group 1	13.1541	18.9828	21.6953	6.62294	4.471	7.59556	4.67527	5.13789	2.55355
Glul	Group 1	1660.05	3161.36	1747.66	378.927	473.181	398.767	696.616	755.27	1031.64
Gm10471	Group 3	0	0	0	4.73067	0.745167	1.89889	35.0646	33.3963	10.2142
Gm10635	Group 3	0	0	0	1.4192	3.72584	0	11.6882	5.13789	0
Gm10639	Group 2	0	0	0.182314	8.51521	14.1582	11.3933	7.01291	5.13789	2.55355
Gm10658	Group 1	24.9928	21.9032	22.7892	6.62294	8.94201	11.3933	7.01291	10.2758	22.982
Gm10681	Group 3	0	1.46021	0.364627	0.473067	0	1.89889	14.0258	12.8447	2.55355
Gm10845	Group 3	1.31541	0	0.364627	0	0	0	4.67527	7.70684	5.10711
Gm10872	Group 2	2.63082	3.65054	3.64627	11.3536	23.1002	20.8878	7.01291	12.8447	10.2142
Gm12338	Group 1	30.2544	37.2355	57.4288	14.6651	15.6485	18.9889	0	0	12.7678
Gm15401	Group 1	10.5233	28.4742	5.83404	2.36534	2.2355	1.89889	7.01291	5.13789	2.55355
Gm15800	Group 1	132.856	98.5645	105.742	60.0795	47.6907	47.4722	67.7915	95.051	99.5886
Gm16548	Group 1	57.878	56.2183	56.1526	8.98828	13.413	14.2417	16.3635	20.5516	30.6426
Gm16617	Group 3	2.63082	2.92043	0.182314	5.20374	4.471	4.74722	7.01291	30.8274	7.66066
Gm17746	Group 3	0	1.46021	0.729255	4.25761	1.49033	2.84833	7.01291	28.2584	2.55355
Gm17821	Group 1	22.3619	46.7269	19.6899	13.2459	2.98067	8.545	7.01291	2.56895	2.55355
Gm19510	Group 2	0	0	0.182314	2.36534	5.21617	3.79778	2.33764	2.56895	0
Gm19522	Group 1	26.3082	5.84086	7.83949	0.946135	0.745167	0	9.35055	0	0
Gm2061	Group 1	23.6774	9.49139	26.9824	1.89227	0	0	0	5.13789	5.10711
Gm2083	Group 1	56954.6	37105.5	172748	722.847	84.2039	86.3995	4058.14	624.254	3133.21
Gm29685	Group 3	0	0	0	2.36534	4.471	2.84833	0	15.4137	2.55355
Gm3776	Group 2	19.7311	3.65054	20.9661	847.737	1193.01	1260.86	605.448	452.135	536.246
Gm4013	Group 1	21.0465	18.2527	16.0436	4.25761	2.98067	3.79778	0	5.13789	12.7678
Gm561	Group 1	43.4085	52.5677	60.1635	18.4496	26.826	30.3822	18.7011	20.5516	5.10711
Gm5643	Group 3	34.2006	32.1247	7.29255	50.1451	27.5712	65.5117	79.4797	102.758	56.1782
Gm6367	Group 3	0	0	0	0	2.2355	6.64611	14.0258	5.13789	7.66066
Gm6634	Group 3	0	0	0	1.4192	0	1.89889	16.3635	7.70684	5.10711
Gm6710	Group 1	9.20786	10.9516	14.7674	2.8384	2.2355	1.89889	9.35055	10.2758	0
Gm8801	Group 3	0	0	0	0	0.745167	0	4.67527	17.9826	20.4284
Gng2	Group 3	2.63082	3.65054	3.09933	10.4075	12.6678	4.74722	18.7011	25.6895	7.66066
Gng8	Group 3	0	0	0	3.31147	1.49033	2.84833	9.35055	5.13789	0
Golt1b	Group 2	9.20786	8.03118	12.5796	23.6534	28.3164	33.2306	11.6882	25.6895	17.8749
Gpc3	Group 2	2.63082	0.730107	0	52.0374	80.4781	67.4106	21.0387	20.5516	5.10711
Gpcpd1	Group 1	132.856	235.825	158.978	47.3067	69.3006	55.0678	51.428	84.7752	125.124
Gpi1	Group 2	317.013	433.684	367.362	936.673	1160.97	1101.36	698.953	750.132	559.228
Gpr65	Group 2	9.20786	4.38064	7.11024	31.2224	45.4552	38.9272	14.0258	28.2584	22.982
Gpt	Group 1	490.647	1188.61	806.738	142.866	191.508	206.979	140.258	249.188	472.407
Gpx2	Group 2	0	0	0.182314	56.7681	56.6327	56.9667	23.3764	28.2584	17.8749
Gramd1b	Group 2	0	0	0.729255	9.46135	6.70651	8.545	4.67527	0	2.55355
Gramd1c	Group 1	299.913	374.545	330.717	66.7025	80.4781	68.36	46.7527	74.4995	242.587
Gria2	Group 3	0	0	0	0.473067	0	0.949445	11.6882	5.13789	2.55355
Gria3	Group 2	2.63082	0.730107	1.2762	37.8454	52.9069	45.5733	25.714	15.4137	20.4284
Grik5	Group 1	192.05	182.527	105.377	35.007	35.0229	29.4328	42.0775	38.5342	84.2672
Grwd1	Group 2	28.939	37.2355	20.4191	68.1217	71.5361	69.3095	32.7269	64.2237	25.5355
Gsr	Group 2	238.089	140.181	187.419	552.07	830.116	680.752	376.36	336.532	308.98
Gsta1	Group 2	111.81	39.4258	58.3404	1661.41	2608.09	2599.58	1079.99	811.787	850.333
Gsta2	Group 2	117.071	148.212	196.352	318.374	455.297	451.936	222.076	166.982	227.266
Gstm4	Group 2	53.9318	75.201	127.073	361.423	435.178	421.553	271.166	177.257	268.123
Gsto1	Group 1	94.7094	118.277	229.351	71.9062	114.756	84.5006	42.0775	48.81	56.1782
Gstp2	Group 2	121.018	16.0624	83.1351	996.28	1445.62	1055.78	619.474	886.287	380.479
Gtf2f1	Group 3	130.225	127.769	103.919	128.201	125.188	123.428	224.413	249.188	122.571
Guca2a	Group 2	0	0	0	4.73067	5.21617	5.69667	0	0	2.55355
Gyltl1b	Group 2	0	1.46021	1.2762	18.9227	5.21617	5.69667	2.33764	5.13789	2.55355
Gzmb	Group 3	0	0.730107	0.182314	2.36534	2.98067	5.69667	4.67527	7.70684	7.66066
H19	Group 2	0	0	0.182314	7.09601	11.9227	7.59556	2.33764	5.13789	10.2142
H2-Aa	Group 2	17.1003	49.6473	45.5784	181.185	192.998	319.963	107.531	182.395	155.767
H2-M2	Group 3	0	3.65054	0	21.7611	28.3164	54.1183	42.0775	166.982	17.8749
H2-T22	Group 3	0	10.2215	7.47486	31.6955	72.2812	13.2922	32.7269	143.861	35.7497
Hacl1	Group 1	122.333	297.154	226.069	47.3067	49.9262	26.5845	56.1033	66.7926	81.7137
Hamp	Group 1	1678.46	2244.35	1460.7	477.798	432.942	574.414	523.631	595.996	1215.49
Hapln4	Group 1	15.7849	22.6333	36.0981	1.89227	2.2355	2.84833	2.33764	5.13789	7.66066
Hars2	Group 1	72.3475	94.9139	88.0575	41.6299	34.2777	37.0283	32.7269	48.81	89.3743
Haus8	Group 2	3.94623	8.03118	7.11024	57.2411	64.8296	48.4217	37.4022	35.9653	25.5355
Havcr2	Group 2	0	1.46021	0.911569	12.2998	11.9227	14.2417	4.67527	12.8447	2.55355
Hbegf	Group 2	6.57704	5.84086	3.64627	33.1147	38.0035	35.1295	16.3635	33.3963	7.66066
Hdhd3	Group 1	130.225	72.2806	138.558	11.8267	20.8647	19.9383	23.3764	33.3963	33.1962
Hectd2	Group 1	9.20786	8.03118	27.3471	0	0	1.89889	16.3635	5.13789	5.10711
Heph	Group 2	0	0.730107	1.2762	61.0257	40.239	51.27	28.0516	2.56895	7.66066
Hexa	Group 2	48.6701	94.1838	60.5282	129.62	154.25	150.012	77.142	87.3442	91.9279
Hivep3	Group 3	1.31541	0	0.911569	8.04214	4.471	3.79778	11.6882	17.9826	5.10711
Hkdc1	Group 2	0	0.730107	0.911569	13.719	12.6678	11.3933	2.33764	5.13789	0
Hmga2	Group 3	0	0.730107	0.182314	1.4192	0	0.949445	11.6882	2.56895	7.66066
Hmgcll1	Group 3	0	0	0	5.67681	5.21617	0	7.01291	10.2758	2.55355
Hnf4aos	Group 1	44.7239	21.1731	15.132	2.36534	0.745167	0.949445	2.33764	5.13789	2.55355
Homer2	Group 1	109.179	108.056	74.9309	36.4262	46.2004	37.0283	60.7786	84.7752	74.053
Hoxd8	Group 3	1.31541	0	0.364627	0.946135	0	0.949445	16.3635	5.13789	0
Hpd	Group 1	5182.71	10418.6	3842.44	1125.43	1440.41	1260.86	1051.94	2728.22	2699.11
Hsd11b2	Group 3	0	0	0	0	0	0	9.35055	5.13789	0
Hsd3b2	Group 1	193.365	75.9312	191.429	16.0843	17.1388	13.2922	35.0646	38.5342	51.0711
Hsp90b1	Group 1	3802.85	3500.86	3219.66	1229.03	1242.19	1311.18	1802.32	1885.61	2152.64
Hspb1	Group 2	46.0393	51.8376	76.0248	94.1404	164.682	161.406	81.8173	89.9131	86.8208
Hykk	Group 1	94.7094	108.056	96.0793	11.8267	15.6485	18.9889	39.7398	20.5516	58.7317
Ier3	Group 2	3.94623	6.57097	2.73471	16.5574	23.1002	20.8878	9.35055	7.70684	5.10711
Igdcc4	Group 2	0	0.730107	0.546941	8.51521	6.70651	7.59556	4.67527	0	2.55355
Igf1	Group 1	6857.22	5801.43	2591.41	1623.09	1346.52	1255.17	3237.63	2664	2640.37
Igf2bp3	Group 2	2.63082	0.730107	2.00545	12.2998	23.8454	18.0394	4.67527	15.4137	2.55355
Igfbp2	Group 1	197.311	541.009	1209.1	118.267	146.798	139.568	100.518	416.169	337.069
Ikzf2	Group 3	7.89245	2.92043	1.82314	16.0843	9.68717	22.7867	18.7011	30.8274	25.5355
Il10ra	Group 2	14.4695	6.57097	16.7729	33.1147	35.768	32.2811	14.0258	20.5516	25.5355
Il10rb	Group 2	23.6774	27.7441	28.4409	119.213	134.13	121.529	88.8302	66.7926	71.4995
Il15ra	Group 1	65.7704	156.243	110.482	17.0304	28.3164	29.4328	11.6882	25.6895	109.803
Il1f9	Group 2	0	0	0	10.8805	15.6485	7.59556	4.67527	5.13789	0
Il1rap	Group 1	527.479	380.386	513.578	84.679	80.4781	83.5511	112.207	118.172	148.106
Il21r	Group 2	2.63082	4.38064	0.911569	12.7728	11.9227	16.1406	7.01291	7.70684	0
Il7	Group 2	0	2.19032	1.09388	17.5035	28.3164	27.5339	7.01291	5.13789	20.4284
Inhbe	Group 1	90.7632	46.7269	75.1133	10.4075	7.45167	8.545	32.7269	7.70684	17.8749
Inmt	Group 1	578.78	621.321	1695.7	81.8406	105.814	86.3995	91.1678	102.758	280.891
Inpp5d	Group 2	3.94623	12.4118	9.298	30.7494	39.4939	35.1295	9.35055	30.8274	22.982
Inpp5j	Group 3	0	0	0	1.89227	1.49033	3.79778	11.6882	2.56895	2.55355
Ints2	Group 3	18.4157	16.7925	25.5239	35.007	23.1002	30.3822	42.0775	46.241	63.8388
Ipcef1	Group 3	0	0	0.182314	2.8384	0	1.89889	2.33764	17.9826	5.10711
Iqgap3	Group 2	0	0.730107	1.64082	21.288	20.1195	19.9383	4.67527	7.70684	12.7678
Irak3	Group 2	6.57704	2.19032	4.55784	17.5035	28.3164	26.5845	7.01291	12.8447	5.10711
Irf6	Group 1	106.548	97.1043	197.628	57.7142	52.1617	51.27	25.714	25.6895	53.6246
Irg1	Group 3	0	0	0.182314	4.25761	19.3743	20.8878	0	79.6374	25.5355
Isoc2a	Group 1	130.225	175.956	254.875	37.3723	40.239	35.1295	88.8302	46.241	63.8388
Isoc2b	Group 1	48.6701	59.1387	49.407	13.2459	20.1195	25.635	25.714	38.5342	43.4104
Itga3	Group 2	22.3619	27.7441	19.5076	213.826	261.554	210.777	140.258	146.43	99.5886
Itga6	Group 2	10.5233	10.2215	6.38098	81.8406	51.4165	65.5117	58.4409	30.8274	33.1962
Itga7	Group 1	28.939	37.9656	40.109	11.3536	14.1582	14.2417	18.7011	15.4137	38.3033
Itgam	Group 2	0	2.19032	0.911569	11.8267	12.6678	13.2922	0	5.13789	7.66066
Itgb6	Group 3	0	0	0	1.89227	0.745167	0.949445	2.33764	10.2758	5.10711
Itgb8	Group 3	0	0	0.182314	1.4192	0	0.949445	4.67527	7.70684	2.55355
Itk	Group 3	0	0.730107	1.82314	5.20374	2.98067	8.545	2.33764	15.4137	12.7678
Josd2	Group 1	427.508	302.994	180.673	106.44	116.991	109.186	128.57	164.413	222.159
Kcnh8	Group 3	0	0	0.182314	2.36534	3.72584	1.89889	4.67527	2.56895	7.66066
Kcnj15	Group 3	6.57704	0	0.364627	0.946135	0.745167	2.84833	42.0775	7.70684	2.55355
Kcnj16	Group 3	3.94623	1.46021	1.82314	1.89227	2.2355	2.84833	32.7269	2.56895	7.66066
Kctd14	Group 3	0	2.19032	0.364627	6.14988	3.72584	2.84833	18.7011	12.8447	2.55355
Khdrbs3	Group 1	31.5698	37.2355	39.0151	15.6112	11.9227	18.9889	21.0387	25.6895	25.5355
Kif21b	Group 2	2.63082	5.11075	6.74561	20.3419	16.3937	21.8372	9.35055	5.13789	15.3213
Kif5a	Group 1	21.0465	23.3634	23.5185	4.73067	4.471	5.69667	4.67527	5.13789	12.7678
Kif5c	Group 2	0	0.730107	0.182314	4.25761	7.45167	3.79778	2.33764	0	2.55355
Klf1	Group 1	14.4695	13.872	12.3973	0.946135	2.2355	1.89889	2.33764	5.13789	2.55355
Klhl17	Group 1	69.7167	77.3914	50.6832	36.4262	30.5519	35.1295	72.4667	61.6547	35.7497
Klhl31	Group 1	98.6556	83.2322	23.1538	35.9531	39.4939	22.7867	37.4022	12.8447	7.66066
Klra2	Group 2	3.94623	2.92043	6.56329	17.0304	13.413	21.8372	11.6882	5.13789	2.55355
Krt8	Group 2	394.623	337.31	623.513	872.809	1060.37	832.663	621.811	709.029	451.979
Lama3	Group 1	52.6163	2.92043	21.8776	8.04214	0.745167	1.89889	11.6882	2.56895	2.55355
Lbh	Group 3	9.20786	5.11075	10.7565	17.0304	14.9033	17.09	39.7398	25.6895	15.3213
Lcat	Group 1	594.565	1222.2	607.287	331.147	465.73	383.576	409.086	680.771	689.459
Ldhb	Group 3	13.1541	2.19032	3.64627	4.25761	4.471	4.74722	49.0904	17.9826	10.2142
Leap2	Group 1	182.842	332.929	373.561	16.5574	10.4323	24.6856	23.3764	15.4137	45.9639
Lect1	Group 1	7.89245	11.6817	9.48031	0.473067	0	0	0	0	5.10711
Lgals3	Group 2	13.1541	18.2527	8.20412	138.136	181.821	171.849	109.869	131.016	79.1601
Lgi4	Group 3	1.31541	2.19032	0.911569	8.98828	4.471	2.84833	4.67527	20.5516	10.2142
Lgr5	Group 1	23.6774	24.0935	24.43	7.56908	6.70651	7.59556	11.6882	23.1205	17.8749
Lhpp	Group 1	315.698	561.452	149.68	24.1264	37.2584	50.3206	39.7398	82.2063	140.445
Lif	Group 2	0	0	0	3.78454	6.70651	4.74722	0	0	5.10711
Limch1	Group 3	14.4695	1.46021	0.911569	45.4145	18.6292	24.6856	58.4409	43.6721	40.8568
Lin7a	Group 1	148.641	162.084	88.7868	22.2342	33.5325	28.4833	28.0516	51.3789	61.2853
Lipc	Group 1	523.533	687.761	452.685	144.286	132.64	152.861	182.336	295.429	224.713
Lox	Group 2	0	0.730107	0.729255	4.73067	5.96134	8.545	7.01291	2.56895	0
Loxl2	Group 2	3.94623	11.6817	6.74561	43.5222	40.239	64.5622	44.4151	28.2584	17.8749
Lpin3	Group 2	39.4623	27.7441	26.2532	68.1217	73.0264	68.36	37.4022	41.1031	40.8568
Lppos	Group 1	121.018	132.88	51.7771	41.6299	43.2197	36.0789	70.1291	64.2237	86.8208
Lrp2	Group 3	2.63082	0	2.00545	1.89227	2.2355	2.84833	51.428	5.13789	2.55355
Lrp8	Group 2	0	0	0.182314	10.4075	8.19684	12.3428	0	0	7.66066
Lrrc17	Group 3	157.849	43.0763	26.4355	267.283	141.582	206.029	441.813	380.204	181.302
Lrrc8e	Group 3	0	2.92043	0.729255	7.09601	5.21617	4.74722	14.0258	7.70684	5.10711
Lrriq1	Group 3	0	0	0	3.78454	0.745167	0.949445	4.67527	12.8447	0
Lrtm1	Group 1	276.236	362.863	44.6669	7.09601	6.70651	12.3428	30.3893	102.758	86.8208
Lst1	Group 2	9.20786	9.49139	5.2871	30.2763	26.0809	29.4328	11.6882	20.5516	2.55355
Ltb	Group 3	0	3.65054	1.45851	15.1382	14.1582	11.3933	28.0516	30.8274	2.55355
Ltbp2	Group 3	2.63082	2.92043	3.09933	8.98828	5.21617	10.4439	16.3635	12.8447	7.66066
Ltk	Group 2	1.31541	0	1.09388	9.93441	8.94201	9.49445	9.35055	2.56895	2.55355
Lxn	Group 2	0	0.730107	1.82314	9.46135	11.1775	13.2922	11.6882	2.56895	7.66066
Ly6a	Group 2	7.89245	24.0935	16.0436	755.488	970.953	1129.84	359.996	768.115	753.298
Ly6c1	Group 2	0	0	0	6.62294	8.19684	4.74722	4.67527	0	5.10711
Lyve1	Group 2	32.8852	45.9968	25.7062	110.698	133.385	177.546	95.8431	97.62	63.8388
Mafb	Group 1	113.125	164.274	160.254	45.4145	41.7294	52.2195	51.428	82.2063	97.035
Maff	Group 2	2.63082	5.11075	2.91702	15.1382	17.1388	11.3933	11.6882	12.8447	2.55355
Magohb	Group 2	10.5233	11.6817	15.132	28.384	32.7874	44.6239	11.6882	7.70684	20.4284
Mal	Group 3	3.94623	0	0.911569	20.815	11.1775	18.0394	56.1033	38.5342	20.4284
Maoa	Group 2	35.516	14.6021	17.3198	132.932	312.225	170.9	56.1033	56.5168	74.053
Map1b	Group 3	22.3619	13.872	2.73471	85.1521	51.4165	46.5228	137.921	92.4821	53.6246
Map2k3os	Group 2	1.31541	3.65054	5.10478	9.46135	14.9033	9.49445	0	2.56895	2.55355
Mapk11	Group 3	1.31541	5.84086	4.55784	8.98828	11.1775	13.2922	30.3893	17.9826	10.2142
Mapk13	Group 3	2.63082	0.730107	1.09388	19.3958	10.4323	8.545	30.3893	15.4137	12.7678
Mapk15	Group 1	247.297	157.703	165.906	29.8032	8.94201	18.9889	65.4538	28.2584	25.5355
Mapk3	Group 2	44.7239	62.0591	42.1145	133.878	157.23	135.771	95.8431	74.4995	89.3743
Mapt	Group 2	65.7704	74.4709	23.3362	135.297	131.895	132.922	105.194	69.3616	40.8568
Masp2	Group 1	569.572	703.093	725.244	132.459	138.601	129.124	168.31	179.826	280.891
Matn2	Group 2	3.94623	1.46021	0.911569	12.7728	8.94201	16.1406	11.6882	5.13789	2.55355
Mb21d1	Group 2	6.57704	8.76129	3.46396	23.6534	23.1002	22.7867	9.35055	12.8447	20.4284
Mbnl3	Group 2	5.26163	2.92043	1.2762	9.93441	14.9033	16.1406	7.01291	10.2758	5.10711
Mbp	Group 3	3.94623	0.730107	1.09388	15.1382	11.1775	4.74722	18.7011	12.8447	17.8749
Mbtps2	Group 2	28.939	16.0624	20.0545	40.6838	48.4359	48.4217	30.3893	38.5342	20.4284
Mcf2l	Group 3	0	0.730107	2.18776	8.51521	4.471	2.84833	18.7011	17.9826	5.10711
Mcm2	Group 2	10.5233	9.49139	8.20412	39.7377	28.3164	35.1295	14.0258	35.9653	15.3213
Mcts1	Group 1	151.272	100.025	71.467	61.0257	56.6327	44.6239	81.8173	97.62	86.8208
Medag	Group 2	0	0	0.182314	7.56908	4.471	5.69667	7.01291	0	0
Mep1a	Group 3	1.31541	0	0	1.89227	2.2355	4.74722	60.7786	12.8447	2.55355
Mfap2	Group 3	0	0	0.182314	4.73067	2.98067	0	4.67527	7.70684	2.55355
Mfi2	Group 2	0	0	0.182314	2.36534	5.96134	6.64611	2.33764	2.56895	0
Mgll	Group 1	1143.09	1203.95	581.763	420.084	363.642	320.912	762.07	488.1	589.871
Mgp	Group 2	1.31541	6.57097	2.91702	20.815	11.1775	16.1406	11.6882	7.70684	5.10711
Mgst3	Group 2	64.455	111.706	52.871	242.684	425.49	424.402	140.258	169.55	168.534
Mical1	Group 3	13.1541	8.76129	5.83404	42.103	32.0422	40.8261	79.4797	95.051	45.9639
Mir17hg	Group 1	5.26163	11.6817	35.1866	5.67681	3.72584	3.79778	2.33764	2.56895	2.55355
Mir703	Group 2	22.3619	35.0451	18.9606	54.4027	64.0844	55.0678	39.7398	41.1031	33.1962
Mllt10	Group 1	128.91	144.561	121.786	100.763	81.2232	73.1072	140.258	159.275	148.106
Mmp13	Group 2	0	0	0	12.2998	13.413	16.1406	4.67527	7.70684	10.2142
Mn1	Group 1	32.8852	24.0935	63.0806	11.8267	5.96134	9.49445	14.0258	12.8447	15.3213
Mns1	Group 3	5.26163	0.730107	1.45851	6.14988	3.72584	1.89889	16.3635	12.8447	10.2142
Mob3a	Group 2	5.26163	8.03118	11.1211	45.4145	38.0035	42.725	32.7269	25.6895	7.66066
Morc4	Group 2	2.63082	5.11075	1.2762	12.7728	14.1582	13.2922	4.67527	5.13789	10.2142
Mpped2	Group 3	3.94623	4.38064	1.45851	5.20374	2.2355	3.79778	25.714	17.9826	2.55355
Mrpl50	Group 1	60.5088	90.5333	98.9964	52.0374	79.7329	65.5117	51.428	28.2584	28.0891
Mrps35	Group 1	42.0931	133.61	100.273	41.6299	40.239	47.4722	28.0516	25.6895	30.6426
Ms4a4b	Group 2	2.63082	2.19032	3.82859	16.0843	12.6678	14.2417	9.35055	7.70684	2.55355
Ms4a4c	Group 2	0	1.46021	0.729255	13.719	17.884	12.3428	9.35055	5.13789	0
Ms4a6b	Group 2	2.63082	2.92043	1.45851	13.2459	19.3743	12.3428	0	0	2.55355
Ms4a6d	Group 2	1.31541	6.57097	3.64627	23.6534	24.5905	30.3822	23.3764	20.5516	2.55355
Msantd3	Group 2	0	0.730107	0.364627	33.1147	26.826	20.8878	16.3635	7.70684	7.66066
Mturn	Group 2	9.20786	5.84086	5.46941	17.9766	18.6292	20.8878	18.7011	2.56895	10.2142
Muc13	Group 2	0	0	0	3.31147	10.4323	8.545	4.67527	5.13789	0
Mug1	Group 1	7341.3	6309.59	5231.31	1139.15	1024.6	849.753	1330.12	1931.85	1887.08
Mup1	Group 1	3283.26	213.191	4591.57	86.5713	0	2.84833	18.7011	0	10.2142
Mup12	Group 1	893.162	181.797	4234.42	12.7728	0	7.59556	7.01291	0	0
Mup14	Group 1	13330.4	892.921	29162.4	165.574	0	14.2417	1533.49	256.895	360.051
Mup15	Group 1	14145.9	545.39	66225.8	168.885	17.1388	16.1406	11.6882	0	56.1782
Mup19	Group 1	25090.1	11301.3	77303.6	253.091	16.3937	10.4439	0	71.9305	646.049
Mup2	Group 1	22469.8	17318.1	19124.9	440.899	45.4552	33.2306	748.044	161.844	1407.01
Mup3	Group 1	14295.9	3980.54	34786.9	319.794	71.5361	93.0456	712.979	238.912	970.35
Mup5	Group 1	11.8387	3.65054	30.2641	0.473067	0	0.949445	2.33764	0	0
Mup7	Group 1	7509.67	210.271	28208.5	46.3606	3.72584	3.79778	37.4022	28.2584	17.8749
Mup9	Group 1	206.519	5.84086	1047.76	3.31147	0	0	0	0	10.2142
Mx1	Group 2	10.5233	8.03118	11.3035	104.548	182.566	109.186	11.6882	35.9653	58.7317
Mxi1	Group 1	60.5088	45.9968	47.5839	20.815	11.9227	18.0394	30.3893	23.1205	40.8568
Mybl1	Group 3	0	1.46021	2.73471	6.14988	5.21617	4.74722	18.7011	7.70684	15.3213
Myc	Group 2	6.57704	5.84086	7.83949	38.3185	39.4939	31.3317	16.3635	23.1205	12.7678
Myo18b	Group 3	0	0.730107	0	1.89227	2.2355	4.74722	7.01291	10.2758	12.7678
Myo1f	Group 2	3.94623	14.6021	6.92792	49.199	39.4939	53.1689	30.3893	23.1205	15.3213
Myof	Group 2	2.63082	3.65054	4.19322	45.8875	24.5905	41.7756	21.0387	23.1205	20.4284
Myot	Group 2	0	0	0	15.6112	18.6292	14.2417	23.3764	5.13789	0
Nabp1	Group 2	60.5088	40.886	65.4506	88.4636	135.62	92.0961	44.4151	56.5168	61.2853
Nacc2	Group 1	203.888	164.274	111.394	102.183	85.6942	90.1972	137.921	136.154	163.427
Naip2	Group 2	9.20786	8.03118	5.65173	37.3723	35.0229	42.725	32.7269	20.5516	17.8749
Nat8	Group 1	28.939	11.6817	74.384	1.4192	2.2355	1.89889	4.67527	5.13789	0
Nbeal1	Group 3	15.7849	9.49139	11.4858	26.4918	21.6099	15.1911	37.4022	41.1031	17.8749
Nck2	Group 2	2.63082	5.84086	6.19867	26.4918	20.8647	18.0394	16.3635	7.70684	7.66066
Ndc1	Group 3	0	2.19032	1.45851	6.14988	2.98067	8.545	11.6882	7.70684	7.66066
Ndufaf1	Group 1	32.8852	57.6785	72.3786	29.3302	46.2004	39.8767	25.714	12.8447	22.982
Ndufb2	Group 1	51.3009	177.416	209.478	26.9648	36.5132	35.1295	44.4151	43.6721	76.6066
Neb	Group 1	121.018	140.181	128.713	25.0726	21.6099	30.3822	23.3764	64.2237	104.696
Nedd9	Group 2	5.26163	5.11075	7.65718	63.8641	57.3779	52.2195	39.7398	53.9479	20.4284
Neil3	Group 2	1.31541	0	0.911569	13.2459	9.68717	6.64611	9.35055	5.13789	2.55355
Nek2	Group 2	7.89245	4.38064	7.11024	25.0726	24.5905	27.5339	14.0258	10.2758	20.4284
Neurl1a	Group 2	1.31541	1.46021	1.09388	45.8875	36.5132	33.2306	28.0516	12.8447	17.8749
Ngf	Group 2	15.7849	16.7925	9.84494	166.993	195.979	150.962	144.933	82.2063	45.9639
Ngfrap1	Group 3	0	3.65054	1.09388	8.51521	8.94201	6.64611	23.3764	12.8447	7.66066
Ngly1	Group 1	57.878	48.1871	61.9867	32.6416	32.7874	30.3822	25.714	20.5516	15.3213
Nkain1	Group 3	0	0.730107	0.182314	1.89227	5.96134	0.949445	7.01291	5.13789	7.66066
Nmnat3	Group 1	34.2006	29.9344	30.2641	12.7728	14.1582	10.4439	18.7011	17.9826	20.4284
Nnmt	Group 1	456.447	628.622	295.531	56.295	55.8875	84.5006	72.4667	133.585	176.195
Notum	Group 1	74.9783	164.274	100.455	22.2342	24.5905	23.7361	23.3764	41.1031	43.4104
Nox4	Group 1	130.225	55.4881	140.746	14.6651	8.94201	10.4439	32.7269	20.5516	12.7678
Npas3	Group 3	0	0	0.182314	3.78454	3.72584	2.84833	11.6882	10.2758	2.55355
Nphs2	Group 3	0	0	0	0.946135	0	0	4.67527	2.56895	5.10711
Npr2	Group 1	549.841	572.404	258.339	91.302	65.5747	64.5622	100.518	164.413	204.284
Nqo1	Group 2	26.3082	44.5365	17.3198	459.348	754.854	679.802	231.426	351.946	278.337
Nr1i3	Group 1	699.797	890.001	308.475	101.709	147.543	95.8939	147.271	272.308	268.123
Nr2c1	Group 1	34.2006	34.315	35.5512	20.3419	20.8647	23.7361	2.33764	20.5516	15.3213
Nrxn1	Group 3	36.8314	74.4709	21.513	205.784	112.52	124.377	507.267	156.706	132.785
Ntm	Group 1	31.5698	29.9344	8.20412	3.31147	4.471	8.545	11.6882	7.70684	17.8749
Ntrk2	Group 3	3.94623	13.1419	0.182314	31.2224	24.5905	21.8372	56.1033	71.9305	63.8388
Nudt7	Group 1	1318.04	239.475	1475.65	87.0444	70.0457	78.8039	198.699	59.0858	142.999
Nusap1	Group 2	0	2.19032	1.09388	12.7728	8.19684	15.1911	2.33764	10.2758	5.10711
Nutf2-ps1	Group 2	101.286	76.6613	85.1405	133.405	159.466	131.973	88.8302	71.9305	107.249
Nxpe2	Group 1	30.2544	53.2978	57.2465	4.73067	8.19684	5.69667	11.6882	10.2758	22.982
Nxt2	Group 1	24.9928	37.2355	45.5784	13.719	8.94201	8.545	23.3764	15.4137	17.8749
Oas1a	Group 2	15.7849	18.9828	5.83404	124.89	113.265	125.327	32.7269	71.9305	79.1601
Oas2	Group 2	27.6236	48.9172	30.6287	267.283	280.928	280.086	95.8431	213.223	219.606
Oas3	Group 2	3.94623	2.92043	2.18776	70.487	87.1846	86.3995	28.0516	46.241	25.5355
Oasl1	Group 2	28.939	11.6817	28.8056	272.96	352.464	276.288	151.946	249.188	199.177
Oat	Group 1	2476.91	4915.81	2290.23	65.7564	48.4359	84.5006	205.712	161.844	600.085
Obscn	Group 2	2.63082	3.65054	0.729255	8.51521	29.8067	16.1406	4.67527	10.2758	10.2142
Odf3b	Group 1	60.5088	29.2043	34.8219	11.3536	7.45167	3.79778	18.7011	25.6895	12.7678
Olfr128	Group 3	0	0	0	1.4192	0	0	9.35055	2.56895	2.55355
Olfr601	Group 3	0	0	0	0	0.745167	0.949445	9.35055	5.13789	2.55355
Olig1	Group 1	34.2006	6.57097	27.5294	1.89227	1.49033	3.79778	7.01291	0	7.66066
Orm2	Group 3	28.939	192.748	43.573	83.2598	117.736	125.327	142.596	390.48	242.587
P2rx2	Group 3	0	0	0	4.25761	2.2355	5.69667	11.6882	5.13789	2.55355
P2ry13	Group 2	0	3.65054	2.91702	8.51521	11.9227	16.1406	2.33764	0	2.55355
Padi2	Group 3	0	0.730107	0.911569	6.62294	6.70651	2.84833	11.6882	17.9826	12.7678
Pak3	Group 3	0	0.730107	0	9.93441	10.4323	8.545	28.0516	23.1205	2.55355
Panct2	Group 2	0	0	0.364627	6.62294	6.70651	2.84833	0	0	7.66066
Panx1	Group 2	1.31541	1.46021	0.546941	56.295	75.2619	69.3095	21.0387	15.4137	7.66066
Pappa	Group 2	1.31541	1.46021	0	12.2998	12.6678	13.2922	9.35055	5.13789	7.66066
Paqr4	Group 3	5.26163	7.30107	4.37553	15.1382	8.19684	21.8372	28.0516	28.2584	12.7678
Paqr9	Group 1	474.862	210.271	277.117	64.3372	54.3972	49.3711	107.531	84.7752	173.642
Pccb	Group 1	548.525	888.54	420.051	202	180.33	169.001	350.646	192.671	316.641
Pcdh1	Group 1	72.3475	104.405	111.941	30.7494	46.9455	47.4722	65.4538	66.7926	53.6246
Pck1	Group 1	2841.28	4669.77	3888.93	605.999	1108.81	1157.37	712.979	1644.13	2714.43
Pclo	Group 3	1.31541	2.19032	3.28165	3.31147	3.72584	2.84833	16.3635	17.9826	2.55355
Pcp4l1	Group 1	17.1003	98.5645	17.8667	2.36534	4.471	11.3933	0	7.70684	2.55355
Pcsk6	Group 1	30.2544	67.1699	107.93	34.5339	20.1195	27.5339	32.7269	56.5168	35.7497
Pcyt1b	Group 3	1.31541	0.730107	0.911569	12.2998	4.471	7.59556	25.714	10.2758	12.7678
Pdp2	Group 1	86.817	65.7097	35.5512	24.1264	23.8454	26.5845	46.7527	56.5168	33.1962
Pdzd7	Group 3	3.94623	5.11075	0.911569	12.7728	9.68717	8.545	16.3635	17.9826	15.3213
Peg3	Group 1	1.31541	6.57097	32.0872	4.25761	4.471	2.84833	0	2.56895	0
Perm1	Group 3	0	1.46021	0.546941	6.62294	2.98067	2.84833	7.01291	7.70684	7.66066
Pex26	Group 1	44.7239	43.8064	62.3513	25.5456	21.6099	17.09	32.7269	51.3789	30.6426
Pfkfb1	Group 1	97.3402	208.081	94.6208	31.6955	51.4165	55.0678	39.7398	46.241	135.338
Pgd	Group 2	102.602	89.8032	103.007	878.013	988.837	955.141	647.525	472.686	347.283
Phlda3	Group 2	2.63082	2.19032	0.911569	13.2459	19.3743	28.4833	16.3635	5.13789	15.3213
Phyhipl	Group 3	0	0.730107	0.364627	3.78454	5.96134	0.949445	9.35055	0	10.2142
Pik3cg	Group 2	2.63082	0.730107	1.2762	6.62294	6.70651	14.2417	2.33764	5.13789	0
Pik3ip1	Group 3	2.63082	5.11075	1.45851	14.192	6.70651	6.64611	18.7011	5.13789	25.5355
Pkhd1	Group 3	11.8387	12.4118	15.3144	37.3723	23.1002	26.5845	65.4538	35.9653	40.8568
Pkia	Group 2	1.31541	1.46021	0.911569	11.3536	7.45167	10.4439	7.01291	2.56895	7.66066
Plau	Group 3	2.63082	2.92043	2.37008	7.09601	13.413	12.3428	18.7011	33.3963	10.2142
Plcb1	Group 1	72.3475	57.6785	44.1199	28.8571	28.3164	25.635	58.4409	64.2237	30.6426
Plcg2	Group 3	2.63082	5.11075	3.46396	17.0304	17.884	10.4439	23.3764	30.8274	30.6426
Plekhb1	Group 2	24.9928	48.1871	77.301	157.058	211.627	164.254	100.518	87.3442	53.6246
Plet1	Group 2	2.63082	0.730107	4.74016	14.6651	20.1195	18.9889	9.35055	17.9826	5.10711
Plk1	Group 2	2.63082	5.84086	1.2762	17.9766	21.6099	20.8878	4.67527	2.56895	15.3213
Pnkp	Group 1	55.2472	56.2183	48.3131	19.3958	17.884	15.1911	44.4151	35.9653	35.7497
Pnn	Group 1	294.652	250.427	292.067	139.082	125.933	106.338	252.465	269.739	155.767
Pnpla3	Group 3	2.63082	9.49139	6.01635	19.8688	25.3357	20.8878	30.3893	41.1031	38.3033
Polr2k	Group 1	52.6163	62.7892	76.2071	36.8993	35.0229	35.1295	25.714	17.9826	22.982
Polr3g	Group 1	56.5626	58.4086	30.2641	20.815	14.1582	22.7867	30.3893	28.2584	28.0891
Pou3f1	Group 2	0	0	0	4.73067	4.471	3.79778	2.33764	0	2.55355
Ppfia4	Group 2	1.31541	3.65054	3.09933	18.4496	16.3937	22.7867	9.35055	7.70684	0
Ppm1k	Group 1	501.171	400.829	290.426	78.0561	108.049	94.9445	74.8044	154.137	204.284
Ppp1r26	Group 3	1.31541	0	0.182314	6.14988	2.98067	4.74722	11.6882	5.13789	5.10711
Ppp1r3b	Group 1	388.046	562.913	845.571	73.7985	100.598	73.1072	102.856	120.74	250.248
Ppp2r1a	Group 2	74.9783	82.5021	101.366	117.794	146.053	139.568	79.4797	79.6374	76.6066
Ppp4r4	Group 1	44.7239	40.886	26.9824	3.31147	8.19684	7.59556	4.67527	15.4137	10.2142
Ppp6r2	Group 1	17.1003	18.2527	25.7062	9.46135	7.45167	9.49445	9.35055	2.56895	5.10711
Pqlc3	Group 2	0	1.46021	1.09388	17.0304	31.297	17.09	11.6882	10.2758	10.2142
Pramel3	Group 3	0	0	0	0	0	0	4.67527	2.56895	5.10711
Prc1	Group 3	0	2.19032	2.18776	14.6651	5.21617	17.09	11.6882	25.6895	20.4284
Prdm16	Group 2	2.63082	0.730107	2.00545	11.8267	5.96134	9.49445	7.01291	2.56895	5.10711
Prdm5	Group 3	1.31541	2.19032	0.911569	8.04214	5.96134	2.84833	11.6882	10.2758	5.10711
Prdm9	Group 1	89.4478	71.5505	57.4288	21.288	23.8454	20.8878	44.4151	20.5516	58.7317
Prdx6	Group 1	769.514	1063.77	1130.89	835.91	1053.67	1072.87	558.695	578.013	768.619
Prmt2	Group 2	1.31541	1.46021	2.00545	17.9766	15.6485	6.64611	7.01291	7.70684	5.10711
Prodh	Group 1	609.034	901.682	633.176	122.051	142.327	154.759	189.349	267.17	383.033
Prodh2	Group 1	2591.35	2475.79	1311.75	269.648	333.09	248.754	348.308	511.22	873.315
Prpf38b	Group 3	419.615	450.476	360.07	323.105	266.77	299.075	460.514	506.083	441.765
Prss57	Group 3	0	0.730107	0	0	0	0	0	10.2758	7.66066
Prss8	Group 2	7.89245	2.92043	14.4028	108.332	105.069	113.933	91.1678	74.4995	33.1962
Prtg	Group 3	3.94623	1.46021	0.182314	28.8571	11.1775	19.9383	49.0904	46.241	10.2142
Psd	Group 3	23.6774	19.7129	6.38098	57.7142	41.7294	39.8767	114.544	105.327	40.8568
Psip1	Group 3	524.848	315.406	122.879	552.543	553.659	539.285	741.031	1258.78	574.549
Psrc1	Group 2	0	0	1.09388	13.719	36.5132	14.2417	9.35055	23.1205	7.66066
Ptgds	Group 1	21.0465	56.9484	50.5009	2.36534	0.745167	0	11.6882	7.70684	15.3213
Ptger4	Group 2	0	0	0.364627	6.14988	2.2355	6.64611	2.33764	5.13789	2.55355
Ptges	Group 2	0	2.19032	6.56329	44.9414	36.5132	28.4833	42.0775	10.2758	10.2142
Ptgfr	Group 3	0	0	0	1.4192	1.49033	1.89889	2.33764	7.70684	2.55355
Ptpn13	Group 2	2.63082	2.19032	2.55239	23.1803	10.4323	15.1911	16.3635	12.8447	2.55355
Ptpn14	Group 2	1.31541	5.84086	3.82859	49.199	38.0035	43.6745	42.0775	10.2758	25.5355
Ptpn18	Group 3	5.26163	5.84086	5.46941	17.0304	13.413	18.9889	28.0516	33.3963	15.3213
Ptprc	Group 2	5.26163	19.7129	30.811	70.9601	70.0457	97.7928	39.7398	56.5168	51.0711
Ptpre	Group 2	7.89245	2.92043	6.01635	33.5878	28.3164	31.3317	28.0516	28.2584	5.10711
Pygb	Group 2	2.63082	2.92043	7.29255	63.391	71.5361	59.815	28.0516	35.9653	38.3033
Rab19	Group 3	2.63082	0	0.911569	7.09601	3.72584	3.79778	16.3635	12.8447	5.10711
Rab27b	Group 2	3.94623	1.46021	2.00545	24.1264	17.1388	17.09	16.3635	7.70684	5.10711
Rab6b	Group 3	0	1.46021	0.364627	2.8384	2.98067	3.79778	7.01291	5.13789	10.2142
Rad51	Group 2	0	0	0.546941	4.25761	4.471	7.59556	2.33764	2.56895	5.10711
Rad51ap1	Group 2	1.31541	2.19032	1.64082	11.8267	8.19684	7.59556	4.67527	0	5.10711
Raet1e	Group 1	22.3619	36.5054	16.2259	9.46135	14.1582	13.2922	9.35055	2.56895	5.10711
Rarg	Group 3	21.0465	14.6021	18.4137	52.0374	36.5132	30.3822	102.856	87.3442	58.7317
Rasa4	Group 2	7.89245	16.0624	10.0273	43.0491	44.71	50.3206	18.7011	25.6895	25.5355
Rasl11a	Group 2	0	0.730107	1.64082	12.7728	9.68717	8.545	4.67527	7.70684	7.66066
Rcan2	Group 2	14.4695	21.9032	5.10478	51.0913	67.0651	63.6128	30.3893	51.3789	35.7497
Rdh16	Group 1	282.813	551.231	279.305	130.567	222.805	188.939	271.166	362.221	293.659
Rdh18-ps	Group 1	11.8387	31.3946	11.6681	3.31147	6.70651	1.89889	4.67527	7.70684	10.2142
Reck	Group 1	5.26163	5.84086	19.6899	4.73067	0.745167	3.79778	0	2.56895	0
Rem1	Group 3	1.31541	0	0.911569	3.31147	3.72584	5.69667	4.67527	15.4137	2.55355
Rfx4	Group 1	6.57704	24.0935	15.679	1.4192	0	0.949445	0	2.56895	2.55355
Rgn	Group 1	3775.22	3733.04	3406.53	592.28	453.807	514.599	904.665	760.408	1509.15
Rgs10	Group 2	3.94623	5.84086	3.64627	26.0187	14.9033	26.5845	11.6882	10.2758	5.10711
Rgs17	Group 3	3.94623	0	0.182314	8.98828	8.94201	3.79778	35.0646	20.5516	7.66066
Rgs19	Group 2	2.63082	6.57097	6.38098	47.3067	38.0035	33.2306	35.0646	25.6895	10.2142
Rgs5	Group 3	3.94623	6.57097	2.91702	10.8805	11.9227	4.74722	28.0516	15.4137	12.7678
Rhbdf2	Group 2	55.2472	38.6957	42.1145	77.11	81.2232	92.0961	56.1033	53.9479	40.8568
Rhpn2	Group 2	32.8852	26.2839	37.3743	186.862	182.566	147.164	105.194	89.9131	74.053
Rilpl1	Group 3	2.63082	5.11075	6.38098	13.719	7.45167	17.09	18.7011	20.5516	17.8749
Rims2	Group 3	0	2.92043	2.37008	3.31147	5.21617	6.64611	21.0387	5.13789	17.8749
Rnf139	Group 1	56.5626	62.0591	87.8752	52.9835	55.1424	57.9161	35.0646	33.3963	38.3033
Rnf152	Group 1	84.1861	75.201	103.007	29.8032	45.4552	46.5228	46.7527	97.62	63.8388
Rnf208	Group 3	0	1.46021	0.182314	6.62294	1.49033	4.74722	11.6882	10.2758	5.10711
Rnf26	Group 2	13.1541	14.6021	19.8722	32.1686	38.7487	37.0283	21.0387	17.9826	22.982
Rpl12	Group 2	730.052	790.706	1006.19	1397.91	1555.16	1699.51	1122.07	996.751	850.333
Rps7	Group 2	391.992	497.933	723.968	849.156	1022.37	1070.97	684.928	647.375	551.567
Rragd	Group 2	0	4.38064	2.37008	121.578	122.953	126.276	81.8173	89.9131	53.6246
Rrm2	Group 2	6.57704	11.6817	7.65718	35.48	38.0035	44.6239	28.0516	17.9826	30.6426
Rtn4	Group 2	17.1003	61.329	38.1036	182.604	213.118	204.131	147.271	120.74	86.8208
Rundc3a	Group 1	61.8242	95.644	67.0915	38.3185	29.8067	32.2811	35.0646	61.6547	58.7317
S100a11	Group 2	19.7311	26.2839	16.0436	301.344	383.016	391.171	224.413	148.999	214.498
S100a6	Group 2	2.63082	4.38064	2.00545	20.815	25.3357	30.3822	11.6882	17.9826	7.66066
S100g	Group 3	2.63082	0	0.729255	1.89227	0	1.89889	25.714	10.2758	2.55355
S1pr1	Group 1	64.455	38.6957	85.8698	23.6534	11.9227	18.9889	32.7269	20.5516	35.7497
S1pr5	Group 1	10.5233	6.57097	14.2205	1.4192	1.49033	0.949445	4.67527	7.70684	5.10711
Samsn1	Group 3	0	2.92043	1.45851	5.67681	5.21617	10.4439	7.01291	12.8447	12.7678
Sat2	Group 1	59.1934	46.7269	38.1036	19.3958	22.355	16.1406	16.3635	46.241	28.0891
Sbsn	Group 3	2.63082	3.65054	1.45851	8.51521	8.94201	9.49445	16.3635	23.1205	7.66066
Scmh1	Group 2	22.3619	30.6645	33.5457	65.2833	99.8524	72.1578	67.7915	35.9653	33.1962
Scml2	Group 3	0	0.730107	0.182314	0.473067	4.471	1.89889	11.6882	5.13789	2.55355
Scn2a1	Group 3	1.31541	0.730107	0.182314	8.51521	4.471	4.74722	4.67527	35.9653	7.66066
Scn3a	Group 3	6.57704	3.65054	1.2762	13.2459	14.1582	7.59556	18.7011	35.9653	10.2142
Scn9a	Group 3	0	0	0	0.473067	0.745167	0	7.01291	2.56895	7.66066
Scnn1a	Group 1	188.103	183.987	233.179	10.8805	8.94201	8.545	11.6882	30.8274	76.6066
Sco2	Group 1	741.89	1221.47	682.583	39.2646	29.0615	18.0394	51.428	123.309	173.642
Sdk1	Group 2	0	0	0.182314	3.31147	8.19684	7.59556	0	2.56895	5.10711
Selenbp1	Group 2	644.55	755.661	668.544	913.493	1236.98	1275.1	418.437	711.598	835.012
Sema3c	Group 3	2.63082	0.730107	1.45851	20.815	12.6678	15.1911	46.7527	23.1205	20.4284
Sema4d	Group 3	1.31541	0.730107	1.64082	9.46135	6.70651	6.64611	9.35055	20.5516	5.10711
Sema5b	Group 1	15.7849	5.11075	12.762	1.89227	2.2355	2.84833	4.67527	7.70684	2.55355
Sept8	Group 2	9.20786	15.3323	11.1211	26.0187	25.3357	31.3317	23.3764	12.8447	10.2142
Serhl	Group 1	65.7704	64.9795	53.9649	30.7494	18.6292	33.2306	39.7398	48.81	61.2853
Serpina1e	Group 1	8038.46	289.853	12149.6	208.623	39.4939	42.725	322.594	77.0684	66.3924
Serpinb1b	Group 2	0	0	0	4.73067	3.72584	1.89889	0	2.56895	2.55355
Serpinb6a	Group 2	18.4157	22.6333	12.0327	117.794	143.817	112.034	88.8302	125.878	33.1962
Sfn	Group 2	3.94623	6.57097	6.19867	47.7798	49.9262	34.18	21.0387	23.1205	38.3033
Sfxn4	Group 3	6.57704	0	2.91702	8.04214	7.45167	5.69667	21.0387	12.8447	12.7678
Sgk2	Group 1	243.351	262.839	217.318	28.8571	67.8102	47.4722	39.7398	95.051	150.66
Sgol2a	Group 2	1.31541	0.730107	0.911569	17.0304	14.1582	16.1406	4.67527	10.2758	12.7678
Sh3bp1	Group 3	3.94623	2.19032	1.64082	10.8805	4.471	7.59556	18.7011	17.9826	5.10711
Sh3bp4	Group 3	1.31541	1.46021	1.09388	10.8805	6.70651	4.74722	11.6882	12.8447	12.7678
Sh3pxd2a	Group 1	84.1861	71.5505	72.1962	30.7494	23.8454	27.5339	67.7915	38.5342	25.5355
Sh3pxd2b	Group 2	1.31541	1.46021	2.55239	39.2646	30.5519	42.725	25.714	23.1205	12.7678
Shc2	Group 2	0	1.46021	0.182314	43.9953	35.0229	35.1295	32.7269	10.2758	15.3213
Shroom1	Group 1	218.358	245.316	261.803	70.9601	65.5747	59.815	81.8173	92.4821	132.785
Siglech	Group 3	1.31541	2.92043	1.45851	14.192	9.68717	13.2922	21.0387	35.9653	5.10711
Sirpb1b	Group 2	0	0	0.729255	7.09601	3.72584	12.3428	7.01291	0	0
Slain1	Group 2	0	0	0.182314	4.25761	5.21617	5.69667	2.33764	2.56895	0
Slamf7	Group 2	1.31541	0	0.364627	6.62294	7.45167	8.545	4.67527	5.13789	2.55355
Slamf9	Group 2	0	0	0.546941	6.14988	13.413	16.1406	4.67527	12.8447	0
Slc10a5	Group 1	49.9855	21.1731	51.7771	13.719	8.94201	7.59556	25.714	35.9653	22.982
Slc11a1	Group 2	26.3082	29.9344	26.8001	158.004	163.192	139.568	81.8173	113.034	107.249
Slc12a3	Group 3	2.63082	0	0.182314	1.4192	1.49033	1.89889	23.3764	7.70684	0
Slc12a7	Group 1	926.048	867.367	931.623	190.173	213.863	186.091	219.738	262.033	423.89
Slc12a9	Group 1	165.741	283.282	143.481	33.1147	40.9842	46.5228	51.428	51.3789	99.5886
Slc13a2	Group 1	35.516	10.2215	29.8995	0.473067	0	0	2.33764	0	0
Slc13a4	Group 3	3.94623	3.65054	2.91702	0	0.745167	0	4.67527	7.70684	2.55355
Slc16a9	Group 3	3.94623	3.65054	1.45851	6.14988	6.70651	4.74722	4.67527	20.5516	22.982
Slc17a8	Group 1	55.2472	23.3634	20.4191	9.93441	7.45167	10.4439	21.0387	7.70684	35.7497
Slc1a2	Group 1	211.781	668.778	300.453	3.31147	5.96134	4.74722	14.0258	17.9826	71.4995
Slc1a4	Group 2	10.5233	10.9516	12.215	247.887	323.403	218.372	182.336	77.0684	63.8388
Slc20a1	Group 2	72.3475	74.4709	132.177	543.554	725.793	583.908	294.542	269.739	240.034
Slc22a12	Group 2	1.31541	0	0	9.46135	14.9033	12.3428	14.0258	5.13789	2.55355
Slc22a30	Group 1	1001.03	446.096	698.626	105.021	92.4007	70.2589	123.895	74.4995	245.141
Slc22a7	Group 1	76.2937	54.758	128.531	3.78454	2.2355	0.949445	7.01291	10.2758	7.66066
Slc25a21	Group 1	49.9855	67.9	49.954	4.25761	5.21617	4.74722	14.0258	15.4137	22.982
Slc25a22	Group 1	336.745	538.819	618.226	157.531	207.156	227.867	144.933	274.877	472.407
Slc28a2	Group 2	7.89245	7.30107	5.2871	15.1382	21.6099	26.5845	7.01291	7.70684	12.7678
Slc30a10	Group 1	326.221	103.675	398.356	41.1569	49.9262	34.18	63.1162	69.3616	104.696
Slc35d2	Group 1	144.695	127.039	211.666	82.3137	70.0457	52.2195	46.7527	43.6721	35.7497
Slc37a1	Group 2	5.26163	5.84086	8.75106	31.2224	18.6292	24.6856	14.0258	7.70684	20.4284
Slc43a1	Group 1	15.7849	29.9344	15.3144	4.73067	5.96134	6.64611	9.35055	12.8447	10.2142
Slc44a4	Group 3	0	1.46021	0.182314	6.62294	5.21617	6.64611	21.0387	12.8447	2.55355
Slc47a1	Group 1	981.295	873.938	762.618	166.993	241.434	225.968	203.374	202.947	610.299
Slc48a1	Group 2	92.0786	88.343	74.5663	456.983	571.543	516.498	409.086	344.239	242.587
Slc4a3	Group 3	9.20786	12.4118	4.19322	110.698	32.7874	56.9667	156.622	110.465	68.9459
Slc4a9	Group 2	1.31541	4.38064	1.45851	73.7985	144.562	119.63	16.3635	66.7926	68.9459
Slc5a12	Group 3	0	0.730107	0	1.4192	0.745167	2.84833	32.7269	0	0
Slc5a8	Group 3	0	0	0.182314	2.8384	0	6.64611	21.0387	2.56895	0
Slc6a18	Group 3	1.31541	0.730107	0	0.473067	0	0.949445	14.0258	10.2758	0
Slc6a9	Group 2	115.756	52.5677	59.9812	226.599	290.615	211.726	215.063	123.309	145.552
Slc7a11	Group 2	0	1.46021	0.182314	462.66	276.457	278.187	240.777	28.2584	15.3213
Slc7a6	Group 2	0	1.46021	1.2762	12.7728	5.21617	7.59556	2.33764	10.2758	2.55355
Slco1a1	Group 1	730.052	55.4881	848.67	14.6651	8.94201	0.949445	77.142	7.70684	12.7678
Slco3a1	Group 3	44.7239	39.4258	12.215	250.726	133.385	166.153	320.256	426.445	91.9279
SlcUbl4a	Group 1	5.26163	18.9828	10.7565	0	0	1.89889	4.67527	10.2758	7.66066
Slfn1	Group 2	7.89245	2.92043	2.91702	17.0304	20.8647	22.7867	7.01291	5.13789	12.7678
Slfn4	Group 2	0	2.92043	2.00545	14.6651	13.413	14.2417	7.01291	2.56895	15.3213
Smpdl3b	Group 2	1.31541	1.46021	1.2762	8.04214	9.68717	9.49445	0	10.2758	5.10711
Sned1	Group 1	5.26163	8.03118	20.2368	2.36534	2.2355	0.949445	7.01291	0	2.55355
Sntg2	Group 1	39.4623	23.3634	20.2368	1.4192	0	0.949445	4.67527	0	2.55355
Soat2	Group 1	264.397	262.108	222.058	112.59	125.188	98.7422	158.959	174.688	176.195
Sobp	Group 3	1.31541	2.19032	0	49.199	17.1388	32.2811	84.1549	66.7926	12.7678
Sp5	Group 1	18.4157	5.11075	15.8613	3.31147	2.2355	2.84833	4.67527	5.13789	5.10711
Specc1	Group 2	2.63082	1.46021	0.911569	12.2998	8.19684	7.59556	9.35055	2.56895	0
Speer4cos	Group 3	0	0	0	0.473067	0.745167	1.89889	4.67527	5.13789	5.10711
Spef2	Group 3	0	0.730107	0	3.78454	1.49033	0.949445	4.67527	5.13789	7.66066
Spink1	Group 2	0	0	0.546941	36.8993	59.6134	55.0678	28.0516	23.1205	15.3213
Spint1	Group 3	0	1.46021	1.64082	39.7377	23.8454	36.0789	67.7915	84.7752	25.5355
Spns3	Group 2	0	0.730107	0.364627	10.8805	8.94201	6.64611	2.33764	7.70684	5.10711
Sptlc2	Group 2	24.9928	37.2355	42.6614	90.8289	94.6362	93.0456	58.4409	61.6547	53.6246
Srd5a1	Group 1	198.627	51.1075	283.862	41.6299	35.0229	23.7361	70.1291	48.81	40.8568
Srxn1	Group 2	132.856	121.928	96.444	2986.47	4414.37	3845.25	2059.46	1985.8	1248.69
St6galnac6	Group 1	51.3009	41.6161	50.3186	18.4496	20.1195	18.9889	37.4022	38.5342	38.3033
Stard6	Group 3	1.31541	0	0.546941	6.14988	5.96134	1.89889	11.6882	15.4137	7.66066
Stk10	Group 2	11.8387	13.1419	7.29255	94.6135	109.54	84.5006	46.7527	46.241	30.6426
Stk39	Group 3	6.57704	13.872	4.55784	19.3958	16.3937	20.8878	32.7269	23.1205	38.3033
Styk1	Group 2	0	0	0	116.375	183.311	146.214	37.4022	12.8447	25.5355
Sucnr1	Group 1	57.878	29.9344	114.493	3.31147	5.21617	0.949445	2.33764	2.56895	15.3213
Sugct	Group 1	86.817	98.5645	79.3065	28.384	25.3357	30.3822	53.7656	38.5342	40.8568
Sult1e1	Group 3	0	1.46021	0.182314	3.78454	7.45167	9.49445	4.67527	15.4137	66.3924
Sult2a7	Group 1	2.63082	12.4118	3.46396	0.473067	0	0	2.33764	0	0
Sult2a8	Group 1	2216.46	1318.57	2580.65	39.2646	20.8647	10.4439	140.258	105.327	301.319
Sult5a1	Group 1	269.659	140.181	73.4724	7.09601	2.98067	4.74722	11.6882	43.6721	63.8388
Suox	Group 1	93.394	133.61	130.354	24.1264	24.5905	29.4328	25.714	30.8274	61.2853
Susd4	Group 1	7.89245	5.84086	44.3022	0	0	0	2.33764	2.56895	0
Swi5	Group 1	123.648	305.185	263.626	100.763	124.443	124.377	86.4926	74.4995	63.8388
Sycp3	Group 1	48.6701	21.1731	10.3919	10.4075	11.1775	12.3428	2.33764	10.2758	2.55355
Syk	Group 2	14.4695	21.9032	17.8667	73.3254	65.5747	63.6128	37.4022	51.3789	33.1962
Synpo2	Group 3	0	0	0	1.4192	0	1.89889	7.01291	2.56895	2.55355
Syt1	Group 1	24.9928	16.0624	23.3362	5.20374	5.96134	8.545	7.01291	30.8274	15.3213
Syt3	Group 1	15.7849	18.9828	12.5796	2.36534	1.49033	4.74722	11.6882	2.56895	7.66066
Sytl5	Group 3	0	4.38064	0.546941	18.4496	23.1002	18.0394	18.7011	35.9653	38.3033
Tagln2	Group 2	14.4695	20.443	18.4137	110.225	119.972	132.922	107.531	69.3616	38.3033
Taldo1	Group 2	244.666	235.095	336.733	280.529	375.564	375.98	217.4	136.154	191.516
Tat	Group 1	2104.65	2527.63	4360.94	217.138	304.773	342.75	168.31	241.481	942.261
Tbx3	Group 1	345.952	134.34	167.729	67.1756	78.9877	65.5117	226.751	148.999	145.552
Tcf21	Group 3	3.94623	8.76129	6.92792	23.6534	16.3937	27.5339	39.7398	15.4137	48.5175
Tead2	Group 3	1.31541	6.57097	2.18776	16.0843	5.21617	7.59556	25.714	10.2758	17.8749
Tefm	Group 1	9.20786	38.6957	24.7947	8.98828	9.68717	7.59556	7.01291	2.56895	5.10711
Tekt5	Group 2	0	0	0.364627	212.88	386.742	318.064	77.142	51.3789	66.3924
Tert	Group 1	30.2544	43.8064	39.9267	9.93441	11.9227	12.3428	2.33764	0	20.4284
Tes	Group 2	6.57704	3.65054	3.82859	38.3185	43.2197	33.2306	32.7269	25.6895	15.3213
Tet1	Group 3	0	0	0	4.25761	6.70651	2.84833	7.01291	7.70684	7.66066
Tff3	Group 2	1.31541	0	2.37008	144.286	171.388	171.849	39.7398	82.2063	30.6426
Tgfbr2	Group 2	18.4157	13.1419	28.6233	87.9905	105.069	112.984	79.4797	64.2237	58.7317
Thap4	Group 2	26.3082	31.3946	24.0654	49.199	63.3392	56.0172	23.3764	41.1031	38.3033
Them6	Group 2	5.26163	8.03118	5.46941	24.5995	49.9262	44.6239	9.35055	15.4137	25.5355
Thra	Group 3	40.7777	20.443	18.4137	43.5222	27.5712	38.9272	93.5055	66.7926	38.3033
Tifab	Group 2	3.94623	8.03118	6.01635	17.0304	24.5905	26.5845	14.0258	25.6895	5.10711
Tkt	Group 2	247.297	223.413	344.026	516.116	559.621	488.015	439.476	282.584	268.123
Tlcd1	Group 1	265.713	209.541	200.545	108.805	104.323	96.8434	135.583	136.154	199.177
Tlr1	Group 2	9.20786	12.4118	4.19322	43.9953	43.9649	41.7756	14.0258	25.6895	22.982
Tlr13	Group 2	0	5.84086	2.00545	17.0304	11.9227	14.2417	7.01291	10.2758	7.66066
Tlr7	Group 2	0	4.38064	2.00545	17.0304	18.6292	32.2811	9.35055	15.4137	12.7678
Tmem120a	Group 1	106.548	97.1043	74.5663	34.0608	29.0615	37.0283	51.428	56.5168	58.7317
Tmem136	Group 2	1.31541	1.46021	1.64082	13.2459	7.45167	15.1911	7.01291	5.13789	2.55355
Tmem150c	Group 3	0	0	0	4.25761	0	2.84833	11.6882	2.56895	2.55355
Tmem154	Group 2	1.31541	2.19032	1.45851	8.51521	11.1775	6.64611	4.67527	0	5.10711
Tmem160	Group 1	35.516	75.201	56.8819	34.5339	23.8454	22.7867	46.7527	41.1031	40.8568
Tmem171	Group 2	0	0	0.546941	12.7728	11.1775	4.74722	2.33764	7.70684	7.66066
Tmem189	Group 1	13.1541	27.7441	29.1702	6.14988	5.21617	7.59556	18.7011	5.13789	12.7678
Tmem234	Group 3	74.9783	70.8204	68.9146	70.487	86.4394	57.9161	128.57	131.016	89.3743
Tmem25	Group 1	503.801	606.719	421.509	107.386	130.404	100.641	107.531	184.964	255.355
Tmem254a	Group 1	46.0393	35.7753	48.6778	24.5995	21.6099	33.2306	28.0516	7.70684	15.3213
Tmem53	Group 1	57.878	89.8032	61.4397	34.5339	32.7874	33.2306	53.7656	43.6721	79.1601
Tmprss4	Group 3	0	1.46021	2.55239	24.1264	18.6292	32.2811	35.0646	61.6547	33.1962
Tnk1	Group 2	0	0	0	10.8805	5.21617	5.69667	4.67527	0	0
Tpd52l1	Group 1	5.26163	9.49139	15.4967	2.36534	2.2355	4.74722	0	2.56895	0
Trabd2b	Group 3	6.57704	2.92043	0.546941	10.8805	5.96134	6.64611	28.0516	15.4137	12.7678
Trhde	Group 1	19.7311	0.730107	6.38098	0.946135	0	0	2.33764	0	0
Trim16	Group 2	0	0.730107	1.09388	16.5574	26.0809	19.9383	9.35055	5.13789	5.10711
Tshz2	Group 3	44.7239	55.4881	28.6233	82.3137	43.2197	59.815	161.297	146.43	76.6066
Tspan17	Group 2	5.26163	12.4118	4.74016	70.9601	88.6749	65.5117	51.428	17.9826	28.0891
Ttll10	Group 3	0	0.730107	0	9.93441	5.21617	2.84833	14.0258	12.8447	5.10711
Ttll3	Group 2	11.8387	19.7129	9.298	33.5878	35.768	25.635	14.0258	17.9826	25.5355
Ttll7	Group 2	0	2.92043	0.911569	17.0304	20.8647	18.0394	2.33764	12.8447	0
Tubb2b	Group 2	1.31541	0	0.364627	50.1451	46.2004	29.4328	44.4151	2.56895	10.2142
Tubb6	Group 2	21.0465	19.7129	22.4246	48.7259	74.5167	70.2589	25.714	20.5516	48.5175
Tubgcp4	Group 2	49.9855	63.5193	68.55	219.03	194.489	187.041	156.622	92.4821	107.249
Txn1	Group 2	1598.22	1437.58	1490.41	1662.36	2010.46	2038.46	1194.53	1014.73	1435.1
Txnrd1	Group 2	219.673	162.814	218.412	568.154	601.35	486.116	397.398	256.895	329.408
Txnrd2	Group 1	106.548	159.893	91.7038	36.8993	49.9262	49.3711	72.4667	71.9305	109.803
Tymp	Group 1	128.91	363.593	392.339	5.20374	6.70651	3.79778	2.33764	30.8274	40.8568
Ube2o	Group 2	53.9318	35.0451	43.9376	85.1521	100.598	81.6522	35.0646	53.9479	45.9639
Ubl5	Group 1	153.903	194.209	243.936	106.44	153.504	157.608	84.1549	71.9305	120.017
Ubl7	Group 1	63.1396	78.8516	81.3119	47.3067	49.181	57.9161	28.0516	28.2584	40.8568
Ugp2	Group 2	382.784	494.283	794.888	926.266	1160.23	1135.54	549.345	631.961	827.351
Ugt1a6a	Group 3	6.57704	8.03118	18.9606	40.6838	15.6485	34.18	88.8302	59.0858	45.9639
Ugt1a7c	Group 3	0	4.38064	1.45851	1.4192	2.98067	0	28.0516	7.70684	10.2142
Ugt2b5	Group 1	2821.55	1283.53	2498.97	493.882	301.048	332.306	1079.99	398.187	610.299
Ugt3a1	Group 1	128.91	178.876	188.695	19.3958	14.1582	17.09	35.0646	48.81	38.3033
Ugt3a2	Group 1	261.766	260.648	448.856	113.536	118.482	83.5511	205.712	205.516	240.034
Ulk4	Group 3	0	0	0	1.89227	2.2355	1.89889	2.33764	2.56895	5.10711
Umod	Group 3	9.20786	0.730107	0	1.4192	0.745167	4.74722	142.596	35.9653	10.2142
Upp2	Group 1	390.676	1744.23	581.763	32.1686	75.2619	92.0961	30.3893	174.688	474.961
Uroc1	Group 1	2187.52	2590.42	1749.85	553.489	693.006	617.139	474.54	752.701	1585.76
Usp13	Group 3	1.31541	0	0	4.25761	2.2355	5.69667	11.6882	15.4137	7.66066
Usp20	Group 2	17.1003	22.6333	24.977	76.1638	67.8102	59.815	37.4022	30.8274	17.8749
Vash2	Group 3	0	0	0	0.473067	2.2355	0.949445	7.01291	7.70684	2.55355
Veph1	Group 2	0	0.730107	0.546941	11.8267	10.4323	14.2417	9.35055	5.13789	5.10711
Vil1	Group 3	2.63082	0	0.911569	6.14988	8.19684	4.74722	21.0387	15.4137	5.10711
Vipr2	Group 2	0	0	0	2.36534	5.21617	5.69667	2.33764	0	0
Vmn1r3	Group 3	0	0	0	0	0	0	7.01291	7.70684	0
Vmn1r86	Group 3	0	0	0	0.473067	0	0.949445	11.6882	2.56895	0
Vmn2r-ps129	Group 3	3.94623	1.46021	0.911569	5.20374	4.471	4.74722	18.7011	10.2758	15.3213
Vps26a	Group 2	80.2399	90.5333	91.3392	105.021	134.875	130.074	72.4667	89.9131	66.3924
Wdr31	Group 3	0	1.46021	0.182314	11.3536	4.471	7.59556	23.3764	10.2758	7.66066
Wdr45b	Group 1	49.9855	71.5505	59.9812	21.7611	29.0615	23.7361	37.4022	28.2584	51.0711
Wdr70	Group 3	47.3547	46.7269	10.7565	76.6369	51.4165	38.9272	184.673	113.034	48.5175
Wfdc1	Group 1	3.94623	2.19032	6.19867	0	0	0	0	2.56895	7.66066
Wfdc16	Group 2	0	0	0	6.14988	9.68717	6.64611	7.01291	2.56895	2.55355
Wfdc21	Group 1	178.896	366.514	390.516	67.6486	49.9262	66.4611	128.57	133.585	148.106
Wfdc3	Group 2	0	0.730107	0	8.04214	7.45167	10.4439	11.6882	0	2.55355
Wisp2	Group 2	0	1.46021	0.364627	37.8454	50.6714	42.725	32.7269	10.2758	17.8749
Wnk2	Group 3	2.63082	2.19032	0.729255	16.5574	9.68717	10.4439	23.3764	20.5516	17.8749
Xcr1	Group 3	1.31541	2.92043	1.2762	5.67681	3.72584	5.69667	14.0258	12.8447	15.3213
Ybx2	Group 2	0	0	0.182314	3.78454	4.471	5.69667	0	5.13789	2.55355
Ybx3	Group 2	60.5088	114.627	92.98	190.173	227.276	193.687	114.544	95.051	132.785
Ypel4	Group 2	0	0.730107	0	3.78454	5.96134	5.69667	2.33764	0	2.55355
Zap70	Group 1	21.0465	50.3774	29.1702	6.62294	5.96134	6.64611	11.6882	15.4137	17.8749
Zbed6	Group 3	32.8852	21.9032	12.0327	27.4379	28.3164	23.7361	49.0904	115.603	28.0891
Zcchc10	Group 2	17.1003	10.9516	15.3144	33.5878	32.7874	35.1295	35.0646	17.9826	12.7678
Zcchc11	Group 3	23.6774	31.3946	27.1647	43.9953	37.2584	34.18	42.0775	95.051	61.2853
Zfand1	Group 1	53.9318	47.457	66.1799	26.4918	15.6485	19.9383	35.0646	28.2584	35.7497
Zfand2a	Group 2	10.5233	11.6817	17.8667	25.0726	35.768	38.9272	14.0258	20.5516	10.2142
Zfhx2	Group 3	122.333	92.7236	111.758	178.819	134.13	91.1467	268.828	297.998	122.571
Zfp28	Group 2	9.20786	8.03118	9.84494	24.5995	24.5905	23.7361	11.6882	10.2758	7.66066
Zfp280d	Group 1	46.0393	37.2355	75.2956	12.7728	20.8647	21.8372	23.3764	20.5516	38.3033
Zfp57	Group 2	9.20786	6.57097	5.83404	22.2342	15.6485	20.8878	14.0258	5.13789	15.3213
Zfp618	Group 3	3.94623	2.92043	2.00545	29.8032	15.6485	15.1911	44.4151	46.241	12.7678
Zfp729a	Group 1	47.3547	96.3742	148.95	30.2763	3.72584	8.545	9.35055	0	2.55355
Zfp937	Group 3	39.4623	43.0763	18.2314	51.5643	34.2777	42.725	109.869	71.9305	48.5175
Zfp956	Group 1	57.878	48.9172	36.6451	20.815	18.6292	20.8878	30.3893	33.3963	43.4104
Znf41-ps	Group 2	14.4695	7.30107	11.3035	9.46135	11.9227	24.6856	4.67527	0	0
Zswim1	Group 3	3.94623	3.65054	4.19322	3.78454	3.72584	0	23.3764	5.13789	12.7678
Zwilch	Group 2	7.89245	7.30107	3.82859	25.0726	21.6099	23.7361	11.6882	10.2758	20.4284
