# Supplementary material for: KEAP1 retention in phase-separated p62 bodies drives liver damage under autophagy-deficient conditions
Source: EMBO Rep. 2025 May 28;26(13):3384–410. doi: 10.1038/s44319-025-00483-9 (PMC12238652; doi:10.1038/s44319-025-00483-9)
Supplement: Supplementary file 4 — Source data Fig. 3 [file 44319_2025_483_MOESM4_ESM.zip › Fig. 3 source data/Fig. 3B/Fig. 3B_Numerical data.xlsx]

## Sheet: Sheet1
	PC1	PC2	PC3	PC4	PC5	PC6	PC7	PC8	PC9
Cont.	-0.317413	0.36211	0.740886	0.136559	-0.206573	-0.114491	0.0959325	-0.32212	-0.178382
Cont.	-0.340268	0.306773	0.178896	-0.246967	0.0133217	0.23162	-0.0718364	0.780536	0.169967
Cont.	-0.336324	0.236258	-0.288175	-0.718465	0.131375	0.0809174	0.217418	-0.399436	-0.0347143
Atg7-KO	-0.321956	-0.460852	0.131256	-0.021711	0.382793	-0.521122	0.442494	0.211612	-0.0870665
Atg7-KO	-0.327209	-0.434488	0.116392	0.00624857	-0.263737	0.182845	-0.0360119	-0.20999	0.736333
Atg7-KO	-0.318121	-0.496766	0.0726701	-0.11005	-0.0667579	0.347391	-0.41822	-0.00941226	-0.578358
Atg7-KO;p62T352A	-0.342889	0.208363	-0.121056	0.434705	0.696284	0.164098	-0.272639	-0.180059	0.129984
Atg7-KO;p62T352A	-0.348244	0.145637	-0.343327	0.0536736	-0.335231	-0.634518	-0.469498	0.0353287	0.00960261
Atg7-KO;p62T352A	-0.34581	0.0798945	-0.409212	0.446874	-0.349507	0.267346	0.521152	0.069418	-0.191922
