# Supplementary material for: KEAP1 retention in phase-separated p62 bodies drives liver damage under autophagy-deficient conditions
Source: EMBO Rep. 2025 May 28;26(13):3384–410. doi: 10.1038/s44319-025-00483-9 (PMC12238652; doi:10.1038/s44319-025-00483-9)
Supplement: Supplementary file 4 — Source data Fig. 3 [file 44319_2025_483_MOESM4_ESM.zip › Fig. 3 source data/Fig. 3E/Fig. 3E_Numerical data.xlsx]

## Sheet: Sheet1
	Group	Cont.	Cont.	Cont.	Atg7-KO	Atg7-KO	Atg7-KO	Atg7-KO;p62T352A	Atg7-KO;p62T352A	Atg7-KO;p62T352A
0610005C13Rik	Group 4	2557.32	3047.94	3211.01	769.754	799.802	803.951	3070.5	3743.67	2767.53
0610031O16Rik	Group 4	249.704	132.779	132.218	37.1712	32.4332	19.4612	74.1984	81.027	54.5824
0610037L13Rik	Group 4	295.627	453.536	523.722	203.667	212.113	201.323	672.15	710.629	621.633
1110001J03Rik	Group 4	624.739	526.638	588.972	242.387	186.166	207.363	736.528	870.493	547.845
1110020A21Rik	Group 4	53.5764	59.6757	82.4218	13.1648	17.5139	11.4083	116.753	82.122	128.37
1190005I06Rik	Group 4	72.7108	98.465	92.7245	19.36	28.5412	16.1059	114.571	151.104	120.283
1500017E21Rik	Group 4	2323.88	1214.4	1210.57	267.168	240.654	187.902	2065.55	1075.25	866.242
1500026H17Rik	Group 4	27.7449	19.3946	22.3226	10.8416	11.6759	9.39509	60.0134	66.7926	60.6471
1600002H07Rik	Group 4	1487.7	2036.43	1863.08	353.901	376.225	331.512	3165.44	2765.87	2828.18
1600020E01Rik	Group 4	57.4033	140.238	128.784	41.0432	46.7038	38.9225	225.869	200.378	288.074
1700001C19Rik	Group 4	255.445	180.519	233.528	76.6656	68.1097	55.6994	176.767	201.473	183.963
1700011H14Rik	Group 6	7.65377	1.49189	12.0198	79.7632	67.461	70.4631	14.185	20.8042	18.1941
1700012D01Rik	Group 4	42.0957	40.2811	48.0794	6.9696	3.89198	6.0397	42.555	87.5968	35.3775
1700021F05Rik	Group 4	294.67	278.984	322.819	170.368	139.463	161.059	372.083	493.827	386.12
1700096K18Rik	Group 4	50.7062	41.773	61.8163	14.7136	13.6219	14.7637	66.5603	53.653	51.55
1810019D21Rik	Group 4	387.472	1197.99	791.592	102.221	103.138	120.794	2147.39	938.381	1419.14
1810021B22Rik	Group 4	28.7016	31.3298	34.3424	5.4208	5.18931	6.0397	44.7373	37.2286	39.4206
1810046K07Rik	Group 4	48.7928	31.3298	77.2704	0.7744	2.59465	1.34216	12.0027	20.8042	21.2265
2010003K11Rik	Group 6	67.9272	76.0866	63.5334	742.65	678.502	733.488	390.633	360.242	215.297
2010107G23Rik	Group 6	28.7016	19.3946	17.1712	112.288	123.246	145.624	16.3673	33.9438	14.151
2210013O21Rik	Group 6	22.9613	17.9027	34.3424	143.264	130.381	148.979	39.2815	52.5581	61.6579
2210039B01Rik	Group 4	17.221	61.1676	60.0992	6.9696	12.3246	4.69754	180.04	77.7422	106.132
2310001H17Rik	Group 4	331.026	182.011	221.508	48.7872	47.3524	44.2911	267.333	213.517	250.675
2310007B03Rik	Group 6	3.82689	2.98379	1.71712	40.2688	50.5958	63.7524	4.36461	2.18992	1.01078
2310036O22Rik	Group 4	1093.53	1579.91	1608.94	895.206	851.047	919.376	2770.44	3665.93	3112.21
2310039H08Rik	Group 4	763.464	640.022	719.473	226.125	218.6	216.758	720.161	1122.33	709.571
2310061I04Rik	Group 4	521.413	552.001	528.873	352.352	282.817	359.026	792.177	698.584	737.873
2510002D24Rik	Group 4	300.411	396.844	455.037	112.288	119.354	108.715	683.062	526.676	578.169
2700094K13Rik	Group 6	121.504	77.5785	75.5533	226.125	204.329	226.153	32.7346	67.8875	48.5177
2810417H13Rik	Group 6	16.2643	5.96757	15.4541	154.88	148.544	186.56	16.3673	20.8042	23.248
2810428I15Rik	Group 4	558.725	557.968	783.007	407.334	356.116	427.476	1181.72	1596.45	1274.6
2810459M11Rik	Group 4	1426.47	1709.71	1207.14	617.197	638.285	610.681	1431.59	1171.61	1327.16
4632428N05Rik	Group 6	145.422	99.9569	116.764	359.322	389.847	343.592	48.0107	88.6917	56.6039
4831440E17Rik	Group 4	46.8794	122.335	77.2704	17.8112	12.9733	15.4348	160.4	70.0774	135.445
4930404H11Rik	Group 4	18.1777	179.027	257.568	1.5488	0.648664	2.01323	86.2011	59.1278	90.9706
4930579G24Rik	Group 6	10.5239	2.98379	8.5856	32.5248	62.2717	57.7127	10.9115	8.75968	8.08628
4933409K07Rik	Group 4	55.4898	271.525	243.831	35.6224	34.3792	40.2647	506.295	391.996	501.349
5033403H07Rik	Group 4	420.957	349.103	367.464	127.776	101.84	132.202	480.107	476.308	447.778
5330417C22Rik	Group 6	6.69705	8.95136	0	222.253	260.763	334.868	5.45577	21.8992	13.1402
5730408K05Rik	Group 4	35.3987	46.2487	17.1712	15.488	11.0273	18.1191	114.571	106.211	78.8412
5830473C10Rik	Group 4	934.717	2088.65	2110.34	140.166	129.084	161.73	1387.95	1111.38	1424.2
6030419C18Rik	Group 6	1.91344	0	1.71712	102.995	73.9476	88.5822	5.45577	2.18992	4.04314
8030462N17Rik	Group 5	117.677	59.6757	51.5136	102.221	103.786	104.688	7.63807	8.75968	9.09706
9330162012Rik	Group 4	87.0617	70.119	84.1389	37.1712	36.3252	32.8828	135.303	100.736	96.0245
9430083A17Rik	Group 4	14.3508	11.9351	6.86848	3.0976	1.29733	3.35539	28.37	27.374	37.399
9930111J21Rik1	Group 6	27.7449	29.8379	29.191	71.2448	133.625	90.5955	2.18231	1.09496	0
9930111J21Rik2	Group 6	4.78361	1.49189	5.15136	39.4944	40.8658	47.6465	1.09115	0	2.02157
A230050P20Rik	Group 4	609.432	1356.13	1845.9	264.845	276.979	282.524	3617.17	1720.18	1809.3
A730008H23Rik	Group 5	141.595	88.0217	257.568	89.056	114.165	75.1607	8.72922	2.18992	3.03235
A930005H10Rik	Group 4	129.157	158.141	111.613	96.8	103.138	99.9906	374.266	365.717	287.063
Aagab	Group 4	531.937	492.325	508.268	335.315	342.494	272.457	669.968	690.92	640.837
Aars	Group 4	3497.77	3012.13	2340.43	1711.42	1750.74	1701.85	3903.05	4467.44	3683.3
Aass	Group 4	5919.24	4475.68	4873.19	2533.84	2234.65	1901.16	5341.19	4838.63	5588.63
AB124611	Group 6	50.7062	62.6595	56.665	235.418	201.734	242.93	81.8365	104.021	95.0138
Abca3	Group 5	1386.29	886.185	985.627	731.034	1000.24	795.898	288.064	316.443	293.128
Abca9	Group 6	92.802	92.4974	54.9478	175.014	158.274	146.966	52.3753	40.5135	42.453
Abcb11	Group 4	14085.8	16099	15181.1	3209.11	3202.45	2440.04	10230.7	10412	10646.6
Abcb1a	Group 6	22.9613	46.2487	80.7046	344.608	429.415	415.397	19.6408	53.653	44.4745
Abcc1	Group 6	35.3987	71.6109	61.8163	354.675	331.467	334.197	48.0107	44.8934	51.55
Abcc12	Group 6	3.82689	5.96757	1.71712	402.688	398.928	334.868	8.72922	7.66472	4.04314
Abcc2	Group 5	5949.85	4557.73	4869.75	5708.1	6279.06	5437.07	1808.04	1351.18	1900.28
Abcc3	Group 6	3371.49	5158.97	4819.96	6703.98	6838.21	6546.36	2323.06	2574.25	2531
Abcc4	Group 6	65.0571	53.7082	85.856	3681.5	3534.57	3649.32	36.0081	39.4186	66.7118
Abcc6	Group 4	2325.79	8955.84	10975.8	786.79	821.857	652.287	3933.61	3430.51	3998.66
Abcd1	Group 5	403.736	302.854	386.352	501.037	518.931	447.609	142.941	151.104	132.413
Abcg1	Group 6	131.071	116.368	108.179	510.33	456.659	531.493	104.751	123.73	105.122
Abcg3	Group 6	42.0957	50.7244	53.2307	223.027	211.464	201.994	36.0081	45.9883	63.6794
Abhd14a	Group 4	199.955	281.968	283.325	129.325	135.571	141.597	352.442	323.013	317.386
Abhd14b	Group 4	4213.4	4108.67	4680.87	1551.12	1333	1330.08	4114.74	4005.36	3536.74
Abhd2	Group 6	205.695	104.433	61.8163	724.064	1279.16	943.535	44.7373	93.0716	57.6147
Abhd4	Group 6	812.257	669.86	710.888	2676.33	2757.47	2908.45	750.713	785.086	783.358
Abhd6	Group 4	697.45	913.039	788.158	401.139	461.2	469.083	943.847	951.52	956.202
Abr	Group 6	88.0184	104.433	120.198	848.742	1081.97	1144.19	114.571	102.926	177.898
Acaa1b	Group 4	19195.7	21529.5	19904.9	5830.46	5499.37	5699.46	20102.3	20421	15157.7
Acad12	Group 6	99.499	52.2163	65.2506	228.448	174.49	173.809	26.1877	48.1782	30.3235
Acbd4	Group 4	821.824	592.282	609.578	264.845	270.493	263.733	987.494	886.917	738.884
Ace	Group 6	17.221	31.3298	36.0595	149.459	112.219	110.057	12.0027	7.66472	21.2265
Acnat1	Group 4	3526.48	3068.82	3090.82	1492.27	1720.26	1740.78	3501.51	3349.48	3294.15
Acot9	Group 6	56.4466	43.2649	58.3821	339.187	291.25	326.815	38.1904	51.4631	33.3559
Acp6	Group 4	672.575	877.233	987.344	336.09	301.629	360.369	1048.6	869.398	873.318
Acsl1	Group 4	24187.8	14845.8	9964.45	3573.86	3816.09	3441.96	11902.3	12531.8	9851.11
Acss3	Group 5	122.46	80.5622	96.1587	148.685	225.735	151.664	9.82038	35.0387	18.1941
Actr3	Group 6	1796.72	986.141	901.488	2992.28	2941.04	2695.05	801.998	995.319	826.822
Acvr1b	Group 5	151.162	99.9569	108.179	121.581	124.543	116.767	26.1877	18.6143	19.2049
Acvrl1	Group 6	49.7495	67.1352	54.9478	171.917	173.842	170.454	43.6461	66.7926	48.5177
Adam10	Group 6	662.051	367.006	317.667	1136.04	1187.7	1084.46	375.357	401.85	388.141
Adam11	Group 4	562.552	1775.35	4543.5	85.184	77.191	69.121	786.721	241.986	441.713
Adamdec1	Group 6	54.5331	19.3946	24.0397	168.045	137.517	183.204	17.4584	32.8488	21.2265
Adamts1	Group 6	116.72	101.449	113.33	223.027	186.166	211.389	64.378	60.2228	63.6794
Adamts4	Group 6	6.69705	10.4433	8.5856	31.7504	27.8925	32.8828	1.09115	1.09496	2.02157
Adamtsl1	Group 6	8.61049	11.9351	12.0198	74.3424	74.5963	85.2268	8.72922	19.7093	16.1726
Adap1	Group 6	15.3075	26.8541	13.737	199.795	246.492	271.786	28.37	31.7538	61.6579
Adck4	Group 6	238.224	183.503	233.528	609.453	581.203	670.406	218.231	307.684	221.362
Adck5	Group 4	682.142	654.941	496.248	180.435	180.328	164.414	669.968	808.08	759.099
Add3	Group 5	307.108	205.881	264.436	343.834	318.494	297.958	112.389	140.155	110.176
Adgre1	Group 6	409.477	179.027	68.6848	1268.47	1271.38	1301.89	112.389	125.92	128.37
Adgre4	Group 6	167.426	111.892	73.8362	329.894	299.034	269.773	50.193	65.6976	47.5069
Adgrf1	Group 4	168.383	85.0379	87.5731	6.1952	11.0273	7.38185	32.7346	72.2674	43.4637
Adgrg1	Group 6	54.5331	71.6109	80.7046	450.701	492.984	500.624	49.1019	62.4127	62.6686
Adh6-ps1	Group 4	1112.67	714.617	595.841	126.227	109.624	103.346	1480.69	741.288	702.495
Adnp	Group 5	101.412	59.6757	39.4938	62.7264	82.3803	55.0284	0	4.37984	6.06471
Adtrp	Group 4	2839.55	3050.92	3180.11	696.96	668.772	661.011	3721.92	5406.91	4744.62
Aes	Group 4	10545	8514.24	8599.34	6738.05	5911.92	6594.68	14246.1	13845.8	11787.8
AF251705	Group 6	74.6243	50.7244	39.4938	305.888	277.628	276.484	51.2842	90.8817	107.143
Afm	Group 4	6063.7	5221.63	6150.72	1473.68	1482.84	1415.3	3152.34	5932.49	3571.1
Afmid	Group 4	2806.06	6512.11	7718.45	596.288	632.447	525.454	4666.86	3080.12	4781.01
Afp	Group 6	22.9613	10.4433	24.0397	481.677	381.414	570.416	20.7319	21.8992	21.2265
Agfg1	Group 6	340.593	182.011	130.501	735.68	769.315	758.989	127.665	137.965	114.219
Agmat	Group 4	2500.87	2369.13	2711.33	1016.01	927.589	952.93	3347.66	3778.71	3145.56
Agxt	Group 4	4963.47	3689.45	4964.19	1309.51	1413.44	1303.23	3576.8	9186.71	6197.12
Ahcy	Group 4	31568.9	31291	39380.4	7020.71	6185.01	5804.82	27532	31240.3	29071.2
AI314278	Group 6	0	0	0	147.136	164.761	195.284	1.09115	1.09496	14.151
Aifm3	Group 4	92.802	104.433	168.278	13.9392	22.7032	11.4083	117.845	87.5968	86.9275
Aig1	Group 6	91.8453	43.2649	24.0397	278.784	315.25	309.367	21.8231	50.3682	41.4422
Aim1	Group 6	299.454	389.384	418.977	782.144	903.588	848.913	344.804	297.829	398.249
Ajuba	Group 6	100.456	120.843	75.5533	398.816	418.388	421.437	135.303	157.674	121.294
Ak2	Group 4	3177.27	3195.64	3209.3	1489.95	1656.04	1804.53	4015.44	3832.36	3401.29
Akap17b	Group 4	131.071	150.681	188.883	40.2688	53.8391	59.7259	205.137	177.383	168.801
Akna	Group 6	44.0092	74.5947	70.4019	137.069	154.382	163.072	51.2842	37.2286	36.3882
Akr1b3	Group 5	50.7062	40.2811	46.3622	61.952	120.651	106.701	0	0	0
Akr1c18	Group 6	0	1.49189	6.86848	133.197	269.195	273.8	56.74	20.8042	54.5824
Akr1c19	Group 6	1369.07	571.395	437.866	2346.43	2067.94	2186.37	200.772	314.253	269.88
Akt3	Group 6	64.1003	43.2649	32.6253	110.739	140.76	131.531	29.4611	36.1337	36.3882
Alad	Group 4	2592.72	3091.2	3875.54	1172.44	1128.03	1173.71	3304.01	4342.61	2917.12
Alcam	Group 6	998.817	674.336	707.453	2319.33	2164.59	2025.31	1007.13	799.321	1174.53
Aldh16a1	Group 4	878.27	1454.6	1469.85	570.733	468.335	510.019	1445.78	1843.91	1576.82
Aldh18a1	Group 6	19.1344	23.8703	34.3424	131.648	105.083	89.2533	18.5496	18.6143	27.2912
Aldh3b1	Group 6	38.2689	28.346	49.7965	216.058	219.897	241.588	57.8311	91.9766	63.6794
Aldh8a1	Group 4	6709.49	5369.32	5542.86	2553.97	2878.12	2702.43	6466.17	5318.22	6015.18
Alkbh7	Group 4	289.887	277.492	467.057	151.782	129.733	157.703	394.997	533.245	444.745
Alox5ap	Group 6	65.0571	41.773	41.2109	215.283	150.49	157.703	39.2815	30.6589	27.2912
Amdhd1	Group 4	5118.46	3684.98	4437.04	1276.99	1261.65	1246.86	4663.59	5340.12	5054.93
Amot	Group 6	142.551	85.0379	54.9478	325.248	296.439	316.749	91.6569	81.027	73.7873
Amy1	Group 4	3905.34	2448.2	3779.38	1086.48	934.724	778.45	2331.79	2819.52	2628.04
Angpt2	Group 6	16.2643	4.47568	10.3027	51.1104	48.6498	54.3573	6.54692	5.4748	8.08628
Angptl2	Group 6	191.344	164.108	163.126	437.536	412.55	410.028	123.3	148.915	192.049
Angptl3	Group 4	14255.1	11178.8	16463.7	6973.47	6129.22	6126.94	20873.8	16031.3	23695.8
Angptl6	Group 4	171.253	198.422	295.345	51.8848	46.0551	49.6597	154.944	255.126	128.37
Ankfy1	Group 6	677.359	493.817	609.578	951.738	1013.21	962.325	440.826	496.017	476.08
Ankrd52	Group 5	400.866	293.903	331.404	303.565	363.9	322.788	76.3807	62.4127	64.6902
Ankrd6	Group 6	2.87016	5.96757	17.1712	69.696	50.5958	75.8318	4.36461	6.56976	4.04314
Anln	Group 6	22.9613	16.4108	17.1712	137.069	192.653	223.469	13.0938	15.3294	25.2696
Ano10	Group 6	206.652	123.827	91.0074	628.813	552.661	587.864	113.48	153.294	116.24
Anxa1	Group 6	68.8839	35.8054	54.9478	181.984	184.22	165.756	45.8284	41.6085	69.7441
Anxa13	Group 6	18.1777	17.9027	29.191	131.648	128.435	127.505	44.7373	44.8934	84.9059
Anxa2	Group 6	215.262	132.779	194.035	1905.02	1697.55	1764.93	257.512	240.891	232.48
Anxa3	Group 6	108.11	117.86	145.955	312.858	284.763	302.656	67.6515	99.6413	100.068
Anxa5	Group 6	1137.54	734.012	810.481	7506.26	6801.89	6749.7	1405.41	1289.86	1224.06
Aoah	Group 6	24.8748	19.3946	10.3027	80.5376	94.0562	99.9906	27.2788	12.0446	19.2049
Ap1s2	Group 6	66.0138	71.6109	80.7046	240.064	243.249	234.206	58.9223	73.3623	90.9706
Apaf1	Group 6	52.6197	80.5622	84.1389	191.277	212.762	187.902	62.1957	45.9883	65.701
Apbb1ip	Group 6	53.5764	62.6595	66.9677	206.765	204.978	216.758	52.3753	76.6472	59.6363
Apela	Group 6	2.87016	2.98379	0	1549.57	1145.54	1400.54	5.45577	0	23.248
Apoa1	Group 4	133560	183022	130657	58155.9	53953.9	61398.9	248567	279265	190002
Apoa2	Group 4	177126	247419	333909	46223.9	33967.3	35275.2	230939	359877	218831
Apoa5	Group 4	11824.1	10847.6	17085.3	5206.29	4818.92	5094.15	14161	18190.6	15968.4
Apobec3	Group 6	38.2689	61.1676	89.2902	314.406	297.088	380.501	51.2842	55.843	52.5608
Apoc1	Group 4	71217.4	123019	156500	35704.5	27383.3	35012.8	209741	173562	179819
Apoc3	Group 4	35384.3	61840.5	76267.6	24174.4	18067.9	19445.8	102679	129007	106786
Apoc4	Group 4	18053.3	18948.5	20808.1	6711.73	5242.5	5876.63	40570.2	40353.7	38092.4
Apol7a	Group 4	2289.43	1869.34	2998.09	546.726	531.904	556.994	2500.92	2078.23	2447.11
Apon	Group 4	7646.12	5230.58	6092.34	2907.87	2346.22	2268.91	7946.87	10456.9	9129.41
App	Group 6	1134.67	692.238	642.203	3247.83	3103.21	2934.62	704.885	779.611	1044.14
Arf5	Group 4	1546.06	1139.81	1456.12	981.939	928.238	1034.8	2514.02	2591.77	2433.97
Arg1	Group 4	29087.2	18286.1	24657.8	11860.7	11113.6	9967.51	37871.7	31008.2	24964.4
Arg2	Group 6	2.87016	4.47568	1.71712	41.0432	36.9738	59.0548	1.09115	2.18992	1.01078
Arhgap10	Group 6	40.1823	34.3135	25.7568	151.008	180.977	177.836	43.6461	48.1782	42.453
Arhgap11a	Group 6	19.1344	22.3784	27.4739	150.234	177.734	193.27	33.8257	37.2286	46.4961
Arhgap15	Group 6	24.8748	16.4108	17.1712	66.5984	99.2455	89.9244	12.0027	13.1395	13.1402
Arhgap18	Group 6	218.132	93.9893	120.198	442.182	502.714	493.913	136.394	146.725	181.941
Arhgap19	Group 6	55.4898	62.6595	41.2109	308.211	287.358	276.484	55.6488	119.351	111.186
Arhgap22	Group 6	3.82689	14.9189	8.5856	228.448	241.303	268.431	14.185	16.4244	37.399
Arhgap30	Group 6	51.663	83.546	91.0074	214.509	218.6	230.851	92.748	73.3623	109.165
Arhgap44	Group 6	17.221	20.8865	13.737	164.947	201.086	197.297	31.6434	25.1841	41.4422
Arhgdia	Group 6	1711.57	1256.17	1165.92	3115.41	3145.37	3348.01	1210.09	1582.22	1266.51
Arhgdib	Group 6	195.171	110.4	123.633	589.318	527.363	560.35	58.9223	72.2674	67.7226
Arhgef16	Group 6	73.6676	44.7568	70.4019	379.456	435.902	448.951	199.681	128.11	186.995
Arhgef3	Group 6	535.764	628.087	425.846	992.006	1006.08	1026.75	495.384	479.592	532.684
Arl1	Group 5	1012.21	338.66	121.916	707.027	690.827	556.323	20.7319	45.9883	31.3343
Arl11	Group 6	5.74033	4.47568	3.43424	62.7264	47.3524	57.0416	9.82038	16.4244	15.1618
Arl4c	Group 6	44.0092	28.346	42.928	175.014	170.599	195.284	28.37	27.374	40.4314
Arl6ip5	Group 6	640.047	337.168	305.647	3081.34	2647.2	2733.97	431.005	498.207	481.133
Arnt2	Group 6	0	0	0	23.232	12.3246	21.4745	1.09115	0	0
Arrb1	Group 6	281.276	276	374.332	476.256	563.04	506.664	146.215	174.099	196.092
Art4	Group 6	40.1823	59.6757	49.7965	175.014	230.924	210.718	48.0107	78.8371	106.132
Asah1	Group 6	779.728	356.562	353.727	1599.14	1508.79	1479.73	231.324	351.482	276.955
Asah2	Group 6	304.237	153.665	149.389	405.786	471.578	391.238	91.6569	84.3119	120.283
Asb4	Group 6	2.87016	4.47568	0	34.848	31.7845	44.2911	4.36461	5.4748	9.09706
Asf1b	Group 6	10.5239	7.45947	12.0198	67.3728	88.8669	104.017	12.0027	14.2345	13.1402
Asl	Group 4	7002.24	10828.2	15909.1	2815.72	2615.41	2472.92	8779.42	12606.3	9179.95
Aspdh	Group 4	1593.9	2728.67	3066.78	475.482	461.848	429.49	3329.11	3754.62	3278.99
Aspm	Group 6	10.5239	11.9351	18.8883	54.208	99.2455	87.9112	5.45577	16.4244	16.1726
Ass1	Group 4	8935.78	16874.8	27779.6	2258.15	1521.12	1546.83	35715.6	29539.8	33822.9
Atat1	Group 4	232.483	356.562	319.384	115.386	135.571	132.202	377.539	283.595	343.667
Atg3	Group 4	1528.84	1075.66	1248.35	709.35	649.312	670.406	1624.73	1766.17	1464.63
Atg7	Group 4	774.944	696.714	865.429	161.85	151.139	188.573	453.92	428.129	456.875
Atp10a	Group 6	5.74033	10.4433	17.1712	68.1472	94.0562	88.5822	9.82038	13.1395	13.1402
Atp1a2	Group 6	5.74033	13.427	17.1712	91.3792	107.678	114.083	32.7346	32.8488	77.8304
Atp1a3	Group 6	5.74033	4.47568	1.71712	54.208	42.1631	36.9093	1.09115	4.37984	1.01078
Atp2b2	Group 6	30.6151	67.1352	34.3424	256.326	387.901	346.276	109.115	148.915	119.273
Atp5e	Group 4	3490.12	4439.87	5654.48	2264.35	1800.69	2186.37	7532.23	10499.6	7415.12
Atp5h	Group 4	3786.7	3737.19	4938.44	2146.64	1899.94	2099.13	5452.49	7404.12	5712.95
Atp5j	Group 4	4921.38	4313.06	5305.9	2534.61	2074.43	2413.87	6933.19	7008.84	5915.11
Atp6v0c	Group 5	3027.07	895.136	1241.48	3812.37	3646.14	3427.19	245.509	559.524	325.473
Atp7b	Group 5	307.108	213.341	140.804	309.76	339.251	313.393	70.925	37.2286	25.2696
Atxn7l3b	Group 4	2182.28	2066.27	1978.12	1476.78	1489.98	1462.95	4792.34	3648.41	5094.35
Aurka	Group 6	44.9659	32.8217	37.7766	146.362	244.546	263.733	44.7373	74.4573	76.8196
Aurkaip1	Group 4	1105.01	926.466	958.153	714.771	721.314	760.331	1476.33	1841.72	1470.69
Aurkb	Group 6	2.87016	10.4433	5.15136	110.739	149.193	165.085	3.27346	19.7093	32.3451
Avpr1a	Group 4	962.462	833.968	609.578	145.587	148.544	90.5955	516.115	766.472	721.7
AW549542	Group 4	46.8794	420.714	297.062	3.0976	7.78396	4.69754	235.689	225.562	315.365
Awat2	Group 4	22.9613	47.7406	29.191	3.872	3.24332	7.38185	41.4638	43.7984	56.6039
Axl	Group 6	450.616	358.054	329.687	1664.96	1584.04	1661.59	339.349	379.951	518.533
Azgp1	Group 4	28511.3	25708.3	24345.3	11697.3	9440.65	9100.48	39881.6	36637.4	35320.9
B230354K17Rik	Group 4	111.936	168.584	154.541	87.5072	84.3263	95.293	331.711	208.042	324.462
B3gat3	Group 4	667.792	584.822	345.141	363.194	385.306	418.081	1183.9	1178.18	1074.46
B430306N03Rik	Group 6	58.36	58.1838	41.2109	147.91	158.923	148.979	40.3727	60.2228	48.5177
B4galt6	Group 6	63.1436	58.1838	60.0992	722.515	801.099	802.609	134.212	104.021	191.038
B930041F14Rik	Group 6	8.61049	7.45947	5.15136	94.4768	65.515	65.0945	12.0027	7.66472	14.151
Bace2	Group 6	162.643	91.0055	125.35	245.485	219.248	216.087	67.6515	84.3119	59.6363
Bak1	Group 6	230.57	143.222	120.198	422.048	516.985	536.862	159.308	176.289	159.704
BC002163	Group 4	831.391	1511.29	1942.06	369.389	468.984	389.896	1755.67	2576.44	1911.39
BC003965	Group 4	508.976	596.757	465.34	306.662	286.709	287.221	662.33	681.065	663.075
BC005537	Group 5	1978.5	1286.01	834.52	2070.75	2065.99	2053.5	522.662	303.304	503.371
BC024139	Group 4	97.5856	273.016	515.136	9.2928	11.0273	11.4083	174.584	179.573	150.607
BC024386	Group 4	4505.2	18845.6	22569.8	504.909	600.014	526.125	14323.6	8398.34	12252.7
BC029214	Group 4	429.568	371.481	336.556	103.77	77.8396	76.5028	417.912	849.689	503.371
BC055324	Group 6	3.82689	1.49189	1.71712	30.2016	29.8385	30.1985	1.09115	4.37984	6.06471
Bcat2	Group 4	419.044	1133.84	1301.58	177.338	190.707	210.047	984.22	870.493	789.423
Bckdha	Group 4	3634.58	3577.56	4148.56	2031.25	1781.88	1883.71	3482.96	4609.78	3448.8
Bckdhb	Group 4	1468.57	3966.94	4402.7	671.405	536.445	569.745	2313.24	1964.36	2450.14
Bcl2a1b	Group 6	20.0912	26.8541	15.4541	185.082	164.761	162.401	25.0965	42.7034	70.7549
Bcl2a1d	Group 6	1.91344	1.49189	3.43424	62.7264	44.7578	42.949	16.3673	7.66472	27.2912
Bcl2l11	Group 6	92.802	110.4	85.856	258.65	394.387	303.998	60.0134	49.2732	83.8951
Bco2	Group 4	570.206	477.406	697.151	197.472	175.788	151.664	488.837	584.709	436.659
Bdh2	Group 4	350.16	182.011	147.672	81.312	67.461	75.8318	433.188	452.218	299.192
Bex1	Group 6	0	1.49189	0	47.2384	43.4605	36.9093	12.0027	14.2345	25.2696
Bfar	Group 4	887.838	1400.89	1305.01	568.41	539.039	512.703	1620.36	1454.11	1959.91
Bgn	Group 6	1491.53	1092.07	1531.67	5152.86	6569.66	6538.98	794.359	1433.3	1524.26
Bicc1	Group 6	22.0046	16.4108	32.6253	424.371	509.201	425.463	41.4638	36.1337	67.7226
Bin1	Group 6	196.128	223.784	204.337	983.488	1087.81	1105.94	341.531	390.901	364.893
Birc5	Group 6	21.0479	31.3298	65.2506	158.752	222.492	246.957	44.7373	62.4127	67.7226
Bloc1s1	Group 4	935.674	1174.12	1526.52	601.709	571.473	628.129	2538.02	2590.68	2398.59
Blvrb	Group 6	1849.34	1569.47	1876.81	5638.41	5349.53	5926.29	2504.2	2469.13	1975.07
Bmp6	Group 6	76.5377	29.8379	29.191	224.576	263.357	306.682	2.18231	10.9496	5.05392
Bmp8b	Group 6	0.956721	4.47568	0	99.8976	170.599	189.244	3.27346	4.37984	3.03235
Bola1	Group 4	287.016	404.303	472.208	202.893	151.787	193.27	772.536	880.348	621.633
Bola2	Group 4	345.376	560.952	473.925	374.81	328.224	408.015	1190.45	1086.2	1045.15
Brca1	Group 6	23.918	26.8541	51.5136	123.904	142.706	148.308	22.9142	16.4244	33.3559
Brinp3	Group 6	0.956721	0	0	124.678	109.624	153.006	0	0	1.01078
Btbd7	Group 5	164.556	92.4974	97.8758	96.8	120.003	104.688	36.0081	28.469	28.302
Btc	Group 6	44.9659	20.8865	8.5856	285.754	214.708	202.665	24.0054	16.4244	20.2157
Btk	Group 6	23.918	28.346	27.4739	89.8304	71.353	75.1607	18.5496	18.6143	29.3128
Bub1	Group 6	6.69705	2.98379	8.5856	85.9584	132.327	138.913	4.36461	5.4748	10.1078
Bub1b	Group 6	13.3941	17.9027	13.737	97.5744	132.976	146.966	16.3673	30.6589	31.3343
C130074G19Rik	Group 4	2555.4	2236.35	2534.47	977.293	1048.89	1105.94	2784.62	3250.94	3150.62
C1qa	Group 6	862.006	602.725	563.215	3002.35	3016.93	3362.1	596.861	1599.74	1154.32
C1qb	Group 6	927.063	598.249	552.913	3784.49	3650.68	3875.47	410.274	1007.36	686.323
C1qc	Group 6	1001.69	687.763	534.024	3729.51	3458.67	3759.38	423.367	1123.43	755.056
C1qtnf1	Group 6	319.545	246.162	192.317	552.147	574.067	614.707	199.681	203.663	235.513
C1qtnf6	Group 6	23.918	40.2811	27.4739	154.88	163.463	144.953	39.2815	20.8042	36.3882
C1rl	Group 4	2866.34	2701.82	2785.17	1203.42	1228.57	1240.15	4884	3935.29	4009.78
C2cd4c	Group 6	1.91344	0	0	35.6224	33.7305	32.8828	1.09115	1.09496	2.02157
C330006A16Rik	Group 4	1480.05	1154.73	1019.97	751.942	674.61	708.658	1780.76	1942.46	1574.8
C330027C09Rik	Group 6	15.3075	29.8379	20.6054	103.77	180.977	145.624	34.9169	39.4186	49.5284
C3ar1	Group 6	53.5764	38.7892	37.7766	419.725	435.253	451.635	37.0992	71.1724	79.852
C5ar1	Group 6	11.4807	10.4433	5.15136	99.1232	118.057	86.569	14.185	33.9438	29.3128
C630043F03Rik	Group 4	92.802	129.795	108.179	47.2384	49.2984	31.5406	151.67	185.048	182.952
C730036E19Rik	Group 4	413.304	2856.98	2357.61	41.8176	59.677	58.3837	1710.93	1221.98	1430.26
C77080	Group 6	1028.48	777.276	992.495	1544.15	1768.91	1691.12	467.014	569.379	490.231
C8g	Group 4	8479.42	5554.32	6325.87	1963.1	1337.54	1176.4	10362.7	11236.5	9439.72
C920006O11Rik	Group 4	63.1436	79.0703	109.896	23.232	22.0546	22.1456	140.759	96.3565	98.0461
C920025E04Rik	Group 6	1.91344	7.45947	3.43424	552.922	648.664	754.291	9.82038	6.56976	21.2265
Cachd1	Group 6	16.2643	22.3784	25.7568	308.211	323.034	395.936	15.2761	8.75968	18.1941
Cacna2d4	Group 6	0	1.49189	1.71712	41.0432	37.6225	63.0813	1.09115	1.09496	8.08628
Calhm2	Group 6	22.9613	31.3298	17.1712	87.5072	85.6236	89.9244	18.5496	24.0891	21.2265
Camk2n1	Group 4	1072.48	1866.36	1923.17	755.814	816.667	859.65	2554.39	2481.18	3118.27
Camkk2	Group 4	216.219	234.227	285.042	115.386	151.787	138.242	312.07	440.174	470.015
Caml	Group 4	336.766	335.676	324.536	322.15	299.683	301.314	748.531	587.993	689.355
Cand2	Group 6	5.74033	10.4433	15.4541	89.8304	101.84	122.807	41.4638	25.1841	25.2696
Capg	Group 6	20.0912	49.2325	53.2307	390.298	333.413	390.567	57.8311	109.496	126.348
Capn5	Group 6	49.7495	53.7082	65.2506	149.459	201.086	176.493	33.8257	59.1278	39.4206
Capn6	Group 6	19.1344	14.9189	25.7568	87.5072	106.381	90.5955	19.6408	12.0446	20.2157
Car1	Group 4	174.123	161.124	139.087	32.5248	15.5679	28.1853	175.676	72.2674	109.165
Car13	Group 6	12.4374	4.47568	6.86848	259.424	333.413	316.749	21.8231	1.09496	28.302
Car14	Group 4	1108.84	716.109	499.682	138.618	90.1642	57.7127	540.121	348.197	207.211
Car2	Group 6	87.0617	71.6109	115.047	424.371	572.121	515.388	103.66	132.49	134.434
Car3	Group 4	114423	48895.3	58967.6	5811.1	5523.37	4622.38	46650.1	19713.7	27216.4
Car5a	Group 4	1071.53	1236.78	1270.67	418.95	448.227	352.316	1206.82	1068.68	998.655
Cars	Group 4	467.837	674.336	516.853	280.333	289.953	284.537	672.15	985.464	705.528
Cars2	Group 4	242.051	335.676	314.233	151.008	134.922	149.65	351.351	348.197	301.214
Casc5	Group 6	0.956721	0	3.43424	34.848	47.3524	44.2911	6.54692	1.09496	6.06471
Casp1	Group 6	59.3167	98.465	70.4019	216.058	190.058	217.429	50.193	52.5581	82.8843
Casp12	Group 6	39.2256	22.3784	39.4938	1130.62	781.64	795.898	69.8338	38.3236	66.7118
Casp2	Group 6	101.412	82.0541	72.119	171.142	162.815	166.427	64.378	71.1724	55.5932
Casp4	Group 6	17.221	28.346	37.7766	271.04	183.572	186.56	50.193	32.8488	98.0461
Cav2	Group 6	129.157	65.6433	49.7965	368.614	269.844	217.429	49.1019	48.1782	56.6039
Cbfb	Group 6	300.411	270.033	221.508	483.226	454.064	459.688	242.236	231.037	216.308
Cbl	Group 6	38.2689	19.3946	27.4739	68.9216	96.0022	79.8582	18.5496	5.4748	9.09706
Cbr1	Group 6	1121.28	1357.62	1505.91	8348.03	8226.35	8610.6	1626.91	2290.66	1523.25
Cbr3	Group 6	18.1777	23.8703	13.737	5261.27	5012.22	5466.6	13.0938	12.0446	29.3128
Cbs	Group 4	9466.76	6843.31	7011	2585.72	2443.52	2238.04	9649.07	11178.4	9358.86
Cbx8	Group 4	100.456	125.319	147.672	31.7504	35.0278	42.949	96.0215	111.686	102.089
Ccbl1	Group 4	3127.52	8603.75	5597.81	894.432	906.183	856.966	6986.65	5686.13	4730.47
Ccdc101	Group 4	251.618	222.292	240.397	143.264	152.436	142.94	308.796	321.918	277.966
Ccdc107	Group 4	808.43	1157.71	1272.39	277.235	266.601	283.195	2028.45	1860.34	2203.51
Ccdc120	Group 6	13.3941	14.9189	48.0794	193.6	245.195	262.391	99.2949	55.843	109.165
Ccdc25	Group 4	749.113	581.838	546.044	535.11	485.849	450.293	1480.69	1017.22	1427.23
Ccdc3	Group 6	27.7449	14.9189	24.0397	152.557	135.571	123.478	15.2761	19.7093	23.248
Ccdc58	Group 4	584.557	574.379	690.282	339.187	330.17	348.289	847.826	975.609	713.614
Ccdc80	Group 6	153.075	150.681	171.712	860.358	933.427	776.437	258.603	200.378	424.53
Ccl2	Group 6	15.3075	4.47568	17.1712	461.542	410.604	489.887	8.72922	21.8992	32.3451
Ccl27a	Group 4	145.422	223.784	194.035	68.1472	59.677	55.6994	384.086	303.304	411.389
Ccl3	Group 6	1.91344	0	1.71712	34.848	30.4872	38.2514	3.27346	12.0446	13.1402
Ccl6	Group 6	221.959	119.351	87.5731	856.486	755.693	684.499	64.378	168.624	112.197
Ccl7	Group 6	0	1.49189	1.71712	39.4944	47.3524	56.3705	1.09115	2.18992	5.05392
Ccna2	Group 6	23.918	40.2811	65.2506	274.138	411.901	467.741	91.6569	112.781	163.747
Ccnb1	Group 6	3.82689	4.47568	15.4541	137.069	254.925	261.049	3.27346	38.3236	35.3775
Ccnb2	Group 6	7.65377	17.9027	15.4541	154.88	201.086	295.274	30.5523	52.5581	57.6147
Ccne1	Group 6	10.5239	5.96757	5.15136	78.9888	83.0289	92.6087	10.9115	7.66472	22.2373
Ccr1	Group 6	3.82689	1.49189	3.43424	60.4032	62.2717	37.5803	3.27346	3.28488	4.04314
Ccr2	Group 6	22.9613	17.9027	30.9082	189.728	211.464	175.151	38.1904	45.9883	65.701
Ccr5	Group 6	128.201	62.6595	48.0794	432.89	502.066	456.333	22.9142	40.5135	38.4098
Ccs	Group 4	1965.11	2246.79	2726.79	886.688	774.504	846.9	2419.09	4371.08	2614.9
Cd14	Group 6	58.36	32.8217	51.5136	800.73	729.098	881.125	29.4611	75.5522	71.7657
Cd163	Group 4	273.622	243.179	190.6	42.592	37.6225	26.8431	86.2011	185.048	87.9383
Cd180	Group 6	46.8794	17.9027	25.7568	217.606	210.167	215.416	3.27346	8.75968	6.06471
Cd207	Group 6	98.5423	53.7082	41.2109	209.088	174.49	212.061	16.3673	30.6589	34.3667
Cd24a	Group 6	55.4898	35.8054	30.9082	576.154	624.014	491.229	22.9142	55.843	34.3667
Cd274	Group 6	34.442	38.7892	48.0794	134.746	144.003	157.032	58.9223	47.0833	77.8304
Cd276	Group 6	105.239	79.0703	78.9875	274.912	288.007	313.393	89.4746	94.1665	58.6255
Cd2ap	Group 6	819.91	659.417	729.776	1556.54	1572.36	1621.32	787.813	727.053	855.124
Cd300a	Group 6	76.5377	50.7244	48.0794	291.949	254.925	282.524	43.6461	98.5464	87.9383
Cd300e	Group 6	42.0957	29.8379	29.191	77.44	69.407	81.2004	8.72922	9.85464	13.1402
Cd300lb	Group 6	12.4374	22.3784	6.86848	120.032	112.867	79.8582	26.1877	24.0891	34.3667
Cd300ld	Group 6	132.984	82.0541	49.7965	288.077	275.682	248.299	52.3753	64.6026	77.8304
Cd300lh	Group 6	7.65377	2.98379	1.71712	49.5616	34.3792	46.9754	0	1.09496	0
Cd34	Group 6	29.6584	17.9027	41.2109	189.728	206.924	206.021	17.4584	26.279	38.4098
Cd36	Group 6	705.104	465.471	825.935	5986.11	5893.11	5570.61	626.322	895.677	1181.61
Cd44	Group 6	152.119	123.827	127.067	751.942	686.286	672.42	124.391	116.066	204.178
Cd48	Group 6	62.1869	37.2973	29.191	219.155	190.058	229.509	42.555	50.3682	52.5608
Cd52	Group 6	113.85	98.465	135.652	556.019	523.471	601.957	152.761	234.321	230.459
Cd53	Group 6	216.219	98.465	78.9875	741.101	625.96	546.257	100.386	127.015	120.283
Cd59a	Group 4	1756.54	2794.32	3135.46	823.962	759.585	759.66	4910.19	3957.18	5253.05
Cd5l	Group 6	1570.94	960.779	856.843	3887.49	3381.48	3888.22	460.467	1029.26	792.455
Cd63	Group 6	61.2302	76.0866	85.856	1392.37	1189	1131.44	176.767	274.835	325.473
Cd68	Group 6	221.003	177.535	142.521	1158.5	938.616	1150.9	164.764	238.701	215.297
Cd74	Group 6	1547.02	1306.9	1268.95	9525.9	8834.8	9130.68	984.22	1371.98	1267.52
Cd83	Group 6	23.918	20.8865	37.7766	178.886	166.707	175.822	44.7373	43.7984	92.9922
Cd86	Group 6	70.7974	47.7406	68.6848	242.387	213.41	241.588	48.0107	55.843	51.55
Cd8a	Group 6	3.82689	4.47568	6.86848	64.2752	73.299	80.5293	34.9169	10.9496	31.3343
Cd9	Group 6	471.664	277.492	286.759	3994.36	3986.69	4263.36	231.324	544.195	236.524
Cd93	Group 6	176.993	93.9893	99.593	480.128	507.904	459.017	93.8392	96.3565	126.348
Cdc20	Group 6	6.69705	10.4433	15.4541	177.338	271.79	311.38	20.7319	123.73	111.186
Cdc25a	Group 6	63.1436	65.6433	56.665	150.234	152.436	146.966	55.6488	76.6472	67.7226
Cdc42se1	Group 6	277.449	192.454	182.015	1156.18	1194.84	1221.36	322.981	343.817	350.742
Cdc42se2	Group 6	309.978	131.287	123.633	534.336	525.417	518.072	81.8365	109.496	66.7118
Cdca3	Group 6	27.7449	55.2001	44.6451	220.704	286.709	380.501	64.378	116.066	129.38
Cdca5	Group 6	3.82689	7.45947	5.15136	60.4032	88.8669	103.346	2.18231	12.0446	11.1186
Cdca7l	Group 6	4.78361	11.9351	10.3027	65.824	55.7851	60.397	5.45577	9.85464	17.1833
Cdca8	Group 6	16.2643	8.95136	20.6054	82.8608	103.138	134.887	21.8231	47.0833	42.453
Cdh17	Group 6	0	1.49189	0	72.7936	61.623	53.6862	0	0	1.01078
Cdh5	Group 5	558.725	384.908	310.799	705.478	674.61	701.947	168.038	189.428	197.103
Cdk1	Group 6	26.7882	28.346	27.4739	326.022	419.685	526.125	39.2815	117.161	98.0461
Cdkn2b	Group 6	7.65377	0	1.71712	44.1408	38.2711	62.4102	2.18231	4.37984	3.03235
Cdo1	Group 4	38301.4	27913.3	35626.8	13628.7	12401.1	11693.5	30602.5	32570.7	38827.3
Cds2	Group 6	1575.72	1066.7	1272.39	2652.32	2751.63	2556.13	842.37	942.76	911.728
Cdt1	Group 6	38.2689	35.8054	37.7766	144.813	127.138	161.059	33.8257	59.1278	43.4637
Cdyl	Group 6	80.3646	50.7244	58.3821	150.234	140.111	162.401	42.555	51.4631	38.4098
Ceacam1	Group 4	4362.65	3414.94	3065.06	1593.72	1672.25	1679.04	4131.11	3622.13	3730.81
Cebpz	Group 4	711.801	684.779	619.88	533.562	544.229	516.059	1157.71	1048.97	1307.96
Cecr5	Group 4	373.121	547.525	540.893	188.954	203.032	180.52	516.115	526.676	489.22
Cenpe	Group 6	4.78361	13.427	12.0198	82.0864	134.273	159.045	22.9142	41.6085	67.7226
Cenpi	Group 6	1.91344	1.49189	5.15136	36.3968	51.2444	45.6333	3.27346	5.4748	8.08628
Cep55	Group 6	2.87016	2.98379	1.71712	37.9456	56.4337	52.344	4.36461	9.85464	7.07549
Cerk	Group 6	104.283	140.238	139.087	303.565	343.792	364.395	92.748	109.496	142.521
Cers6	Group 6	66.9705	56.6919	63.5334	181.21	286.709	222.127	17.4584	31.7538	20.2157
Ces1e	Group 4	3356.18	1739.55	1804.69	250.131	293.845	241.588	1306.11	1231.83	758.088
Ces1f	Group 4	9671.5	5411.1	5474.18	1211.94	1296.03	1069.03	3457.86	4953.6	2369.28
Ces1g	Group 6	3860.37	1841	2161.85	9231.62	9414.05	9331.33	1251.55	1723.47	1611.19
Ces2a	Group 4	8506.21	4723.33	4596.73	1417.15	1622.31	1456.24	3264.73	4019.6	2744.28
Ces2c	Group 6	1510.66	690.747	777.855	3385.68	3426.24	3474.17	814	604.418	543.802
Ces3b	Group 4	8504.3	4319.03	4268.76	463.866	391.144	172.467	4403.89	6148.2	3717.67
Cftr	Group 6	1.91344	0	0	68.1472	77.8396	46.3044	7.63807	2.18992	9.09706
Chaf1a	Group 6	22.9613	22.3784	44.6451	128.55	119.354	146.966	37.0992	30.6589	29.3128
Chchd10	Group 4	10501.9	11735.2	16280	4246.81	4006.15	4868	13807.5	19184.8	12217.4
Chd3	Group 4	1398.73	3470.14	2886.48	513.427	612.338	535.52	1812.41	1416.88	1434.3
Chic1	Group 4	178.907	111.892	120.198	28.6528	25.9465	20.1323	142.941	197.093	255.729
Chka	Group 4	2337.27	2234.86	1219.16	799.181	848.452	841.531	4976.75	3374.67	3717.67
Chmp2a	Group 4	1119.36	1396.41	1583.18	889.011	830.289	830.123	2229.23	2335.55	2075.14
Chmp4c	Group 6	10.5239	2.98379	5.15136	54.9824	83.6776	59.7259	5.45577	14.2345	10.1078
Chst11	Group 6	2.87016	2.98379	1.71712	47.2384	51.2444	35.5671	4.36461	4.37984	10.1078
Chst14	Group 6	44.0092	40.2811	22.3226	95.2512	94.7049	96.6352	25.0965	25.1841	20.2157
Chst15	Group 5	165.513	162.616	188.883	226.899	252.33	212.061	72.0161	45.9883	52.5608
Chst2	Group 5	84.1915	40.2811	32.6253	89.8304	86.2723	92.6087	13.0938	12.0446	7.07549
Cideb	Group 4	4876.41	4296.65	4598.45	2875.35	2376.05	2404.47	6758.6	6075.93	5301.57
Cidec	Group 6	16.2643	28.346	15.4541	151.782	193.95	210.718	86.2011	29.5639	20.2157
Cir1	Group 4	403.736	932.433	1104.11	305.114	247.141	260.378	1563.62	1242.78	1925.54
Cisd3	Group 4	942.371	2463.12	3367.27	631.91	551.364	685.841	4274.05	3882.73	3337.61
Ckap2	Group 6	3.82689	4.47568	13.737	117.709	211.464	236.89	5.45577	47.0833	37.399
Ckap2l	Group 6	7.65377	2.98379	5.15136	109.19	198.491	243.601	9.82038	43.7984	40.4314
Ckap4	Group 6	58.36	56.6919	51.5136	139.392	143.355	165.756	61.1046	72.2674	71.7657
Clcn2	Group 4	800.776	1150.25	1660.46	271.04	225.086	213.403	1054.05	661.356	930.933
Clcn4-2	Group 4	1174.85	1691.81	1706.82	909.92	836.127	773.081	2080.83	1842.82	2345.02
Clcn5	Group 6	29.6584	16.4108	3.43424	91.3792	121.949	94.6219	6.54692	1.09496	3.03235
Cldn4	Group 6	3.82689	1.49189	0	113.062	178.382	157.703	3.27346	5.4748	11.1186
Cldn7	Group 6	7.65377	2.98379	5.15136	85.184	93.4076	91.9376	14.185	20.8042	11.1186
Cldn8	Group 6	5.74033	0	3.43424	36.3968	29.8385	26.172	2.18231	0	2.02157
Clec12a	Group 6	91.8453	86.5298	53.2307	518.074	428.118	437.543	38.1904	116.066	86.9275
Clec2d	Group 4	1667.57	1948.41	2043.37	662.886	559.797	622.76	4495.55	3685.63	4005.74
Clec4a1	Group 6	39.2256	37.2973	25.7568	170.368	130.381	163.072	27.2788	49.2732	49.5284
Clec4a2	Group 6	40.1823	22.3784	6.86848	157.203	164.761	152.335	6.54692	19.7093	18.1941
Clec4a3	Group 6	64.1003	41.773	27.4739	231.546	193.95	204.679	17.4584	38.3236	24.2588
Clec4b1	Group 6	3.82689	1.49189	1.71712	34.848	32.4332	31.5406	8.72922	8.75968	7.07549
Clec4n	Group 6	41.139	23.8703	15.4541	199.795	180.328	214.745	41.4638	65.6976	54.5824
Clec5a	Group 6	3.82689	1.49189	3.43424	27.8784	27.8925	30.1985	3.27346	3.28488	4.04314
Clec7a	Group 6	95.6721	49.2325	58.3821	1128.3	989.861	865.019	77.4719	114.971	176.887
Clic1	Group 6	336.766	187.979	206.054	707.802	768.018	801.938	184.405	317.538	254.718
Clic6	Group 6	0.956721	0	0	20.9088	27.8925	30.1985	3.27346	5.4748	4.04314
Clip2	Group 6	44.9659	95.4812	91.0074	224.576	244.546	261.049	91.6569	82.122	92.9922
Clk4	Group 4	514.716	1933.49	2359.32	207.539	207.572	200.652	1542.89	1144.23	1594.01
Clmp	Group 6	7.65377	19.3946	20.6054	99.1232	101.192	133.544	26.1877	12.0446	41.4422
Cln6	Group 6	54.5331	71.6109	65.2506	612.55	842.614	959.641	32.7346	67.8875	82.8843
Clpp	Group 4	849.569	898.12	932.396	564.538	586.392	599.943	1521.07	1765.08	1398.93
Clspn	Group 6	5.74033	5.96757	5.15136	45.6896	40.8658	52.344	5.45577	8.75968	11.1186
Cmklr1	Group 6	57.4033	41.773	15.4541	155.654	190.058	196.626	20.7319	25.1841	28.302
Cml1	Group 4	4109.12	2727.18	3229.9	546.726	411.901	361.04	2422.36	4839.72	3170.83
Cmpk2	Group 6	179.864	113.384	97.8758	1991.76	2664.71	2502.45	971.126	506.966	1758.77
Cmtm8	Group 4	1125.1	1318.83	1590.05	621.843	547.472	613.365	2455.09	1794.64	2527.97
Cntd1	Group 4	15.3075	32.8217	49.7965	15.488	11.6759	10.0662	85.1099	83.217	103.1
Coa7	Group 4	267.882	258.098	321.101	216.832	203.68	214.074	513.933	557.335	509.435
Col14a1	Group 6	575.946	355.071	408.675	1184.83	1277.87	1248.2	455.011	462.073	568.061
Col15a1	Group 6	118.633	85.0379	157.975	518.848	612.987	612.023	201.863	95.2615	103.1
Col18a1	Group 4	15199.4	20233.1	16032.8	6048.84	6410.09	6211.49	12728.3	13504.1	11586.6
Col1a1	Group 6	66.9705	104.433	175.146	1727.69	2321.57	2228.65	247.692	174.099	397.238
Col1a2	Group 6	190.388	213.341	303.93	1941.42	2581.68	2216.57	633.96	469.738	1206.88
Col3a1	Group 6	414.26	329.708	403.523	4543.41	6425.01	5414.92	836.914	514.631	1352.43
Col4a1	Group 6	605.605	438.617	381.201	2177.61	2654.33	2389.04	447.373	455.503	480.123
Col4a2	Group 6	371.208	431.157	370.898	1132.95	1284.35	1134.12	443.008	314.253	377.023
Col4a5	Group 6	22.9613	40.2811	48.0794	203.667	218.6	289.905	60.0134	31.7538	72.7765
Col5a2	Group 6	49.7495	83.546	152.824	375.584	479.362	365.737	66.5603	56.9379	122.305
Colgalt1	Group 6	1250.43	784.736	944.416	1814.42	1729.99	1560.93	655.783	688.73	586.255
Coq10a	Group 4	399.91	796.671	662.808	164.947	141.409	162.401	575.038	572.664	654.988
Coq3	Group 4	346.333	425.19	412.109	191.277	173.193	167.098	415.729	487.257	411.389
Cotl1	Group 6	249.704	222.292	195.752	1075.64	1011.92	1113.32	226.96	326.298	369.947
Cox10	Group 4	222.916	337.168	338.273	178.112	160.22	191.928	576.129	563.904	529.651
Cox16	Group 4	738.589	507.244	686.848	404.237	323.034	336.881	1050.78	1156.28	929.922
Cox20	Group 4	508.019	607.201	774.421	298.144	245.843	303.327	1746.94	1398.26	1310.99
Cox6b1	Group 4	4775.95	4556.24	5810.73	2926.46	2394.22	2793.7	7952.32	8708.22	7056.29
Cox6c	Group 4	5921.15	4845.67	6312.13	2896.26	2215.83	2548.75	9250.8	10006.8	7973.07
Cox7c	Group 4	6632.95	6688.16	7958.85	3640.45	2765.25	3501.68	12709.8	12469.4	11802.9
Cpe	Group 6	11.4807	2.98379	22.3226	569.184	324.98	273.129	3.27346	8.75968	2.02157
Cpn1	Group 4	5584.38	5166.43	4869.75	2739.05	2502.54	2651.43	6960.47	8634.85	7698.14
Cpne8	Group 6	55.4898	82.0541	99.593	276.461	262.06	328.157	76.3807	81.027	107.143
Cpsf4l	Group 4	54.5331	214.833	218.074	3.872	11.0273	10.7372	90.5657	70.0774	73.7873
Cpxm1	Group 6	12.4374	17.9027	10.3027	143.264	171.896	169.112	24.0054	32.8488	53.5716
Crb3	Group 4	275.536	259.589	242.114	185.856	187.464	181.191	358.989	481.782	379.044
Creld1	Group 4	664.921	665.384	645.637	394.944	402.171	413.384	884.925	1069.78	757.078
Crim1	Group 6	199.955	146.206	125.35	504.134	485.849	544.915	189.861	110.591	156.672
Crtap	Group 6	95.6721	62.6595	85.856	260.198	256.222	247.628	73.1073	110.591	92.9922
Crygn	Group 4	39.2256	11.9351	37.7766	108.416	57.7311	87.9112	209.501	222.277	168.801
Csf1r	Group 6	974.899	805.622	717.756	2437.04	2421.46	2460.84	432.097	745.668	615.568
Csf2rb	Group 6	130.114	146.206	116.764	388.749	343.143	377.817	153.853	123.73	138.477
Csf2rb2	Group 6	26.7882	20.8865	39.4938	144.813	120.003	126.163	27.2788	30.6589	26.2804
Csrp1	Group 6	169.34	83.546	70.4019	469.286	463.146	520.085	30.5523	71.1724	59.6363
Cstb	Group 6	799.819	387.892	621.597	4968.55	4199.45	4697.54	241.145	536.53	301.214
Ctcfl	Group 4	21.0479	65.6433	34.3424	8.5184	7.1353	3.35539	116.753	54.748	72.7765
Ctcflos	Group 4	57.4033	210.357	276.456	14.7136	12.9733	12.7505	297.885	163.149	228.437
Ctgf	Group 6	179.864	126.811	245.548	606.355	481.308	443.582	114.571	76.6472	114.219
Ctps	Group 6	75.581	46.2487	65.2506	373.261	346.386	421.437	75.2896	58.0329	48.5177
Ctps2	Group 6	151.162	140.238	183.732	517.299	553.959	577.798	175.676	195.998	246.631
Ctss	Group 6	717.541	337.168	245.548	4174.02	3886.14	4001.64	298.976	597.848	577.158
Cttn	Group 5	801.733	830.985	846.54	1187.16	1196.78	1201.23	499.748	485.067	439.691
Cttnbp2nl	Group 6	108.11	58.1838	65.2506	357.773	336.008	378.488	42.555	53.653	74.7981
Cwf19l1	Group 4	322.415	484.865	503.116	164.947	169.301	158.374	414.638	423.749	401.282
Cx3cl1	Group 6	9.56721	8.95136	18.8883	158.752	135.571	136.229	25.0965	13.1395	31.3343
Cx3cr1	Group 6	3.82689	16.4108	5.15136	302.016	394.387	289.905	42.555	20.8042	85.9167
Cxcl10	Group 6	102.369	68.6271	77.2704	1504.66	1966.75	2545.4	255.33	208.042	810.649
Cxcl14	Group 6	22.9613	16.4108	13.737	286.528	229.627	199.981	29.4611	47.0833	40.4314
Cxcl16	Group 6	189.431	135.762	125.35	878.944	871.804	911.994	140.759	142.345	222.373
Cxcl5	Group 6	0.956721	0	0	14.7136	27.2439	32.2117	0	2.18992	1.01078
Cxcr4	Group 6	27.7449	23.8703	44.6451	192.051	152.436	189.244	63.2869	40.5135	68.7334
Cyba	Group 6	154.989	149.189	180.298	648.173	595.473	704.631	154.944	272.645	223.383
Cybb	Group 6	333.896	265.557	216.357	2529.19	2492.81	2573.58	314.252	371.191	611.525
Cyfip2	Group 6	29.6584	28.346	29.191	111.514	94.7049	112.07	21.8231	28.469	35.3775
Cyp1b1	Group 6	19.1344	14.9189	17.1712	111.514	110.921	106.03	10.9115	8.75968	32.3451
Cyp27a1	Group 4	9562.43	24677.4	18388.6	4390.07	3570.24	3259.42	9964.41	8655.66	9478.13
Cyp2a5	Group 6	5913.5	13550.9	39674.1	103926	101452	111420	12158.7	8908.59	13559.7
Cyp2c37	Group 4	8229.72	10780.4	17281.1	255.552	558.499	357.684	1570.17	14004.5	11366.3
Cyp2c38	Group 4	611.345	1748.5	3229.9	175.789	120.651	120.123	870.74	944.95	731.808
Cyp2c50	Group 4	22121.3	12342.4	15296.1	1283.96	971.698	661.011	6671.31	13158.1	10513.2
Cyp2c54	Group 4	7666.21	7599.7	6861.61	212.96	162.815	49.6597	4371.16	8444.33	8424.89
Cyp2d10	Group 4	16419.3	14277.4	15436.9	6914.62	5741.97	5610.21	18094.6	20852.4	15758.1
Cyp2d13	Group 4	2418.59	13989.5	11757.1	185.082	167.355	94.6219	6771.7	3267.36	4259.45
Cyp2d22	Group 4	4907.02	7802.6	8094.5	2814.17	2294.97	2232	5837.67	5471.51	4712.28
Cyp2d26	Group 4	18275.3	17394	22082.2	6339.24	6233.01	6339	12673.7	21277.3	11976.8
Cyp2d37-ps	Group 4	409.477	2270.66	2342.15	75.8912	90.8129	73.8185	1678.19	1427.83	1408.02
Cyp2d40	Group 4	1559.46	980.174	1069.77	175.014	199.788	134.216	819.456	1182.56	458.896
Cyp2e1	Group 4	117665	99542.1	144279	12796.2	12085.3	10835.9	43695.2	85011.6	49900.4
Cyp2j9	Group 4	176.993	956.304	666.243	42.592	35.6765	33.5539	765.989	310.969	582.212
Cyp3a25	Group 4	13688.8	13977.5	18773.3	4271.59	3925.71	3796.96	11866.3	9348.77	10417.1
Cyp46a1	Group 4	34.442	88.0217	166.561	5.4208	4.54064	2.01323	46.9196	49.2732	53.5716
Cyp4a32	Group 4	603.691	1250.21	537.459	93.7024	95.3535	83.8847	748.531	351.482	634.773
Cyp4b1	Group 5	423.828	410.271	456.754	353.901	330.818	368.422	145.123	194.903	164.758
Cyp4f16	Group 6	36.3554	61.1676	72.119	227.674	247.141	271.115	92.748	108.401	132.413
Cysltr1	Group 6	13.3941	8.95136	5.15136	64.2752	74.5963	49.6597	5.45577	3.28488	16.1726
Cystm1	Group 6	66.9705	16.4108	27.4739	492.518	377.522	429.49	24.0054	45.9883	24.2588
Cyth3	Group 6	120.547	122.335	91.0074	247.808	227.681	248.97	81.8365	83.217	119.273
Cyth4	Group 6	80.3646	134.27	118.481	408.883	408.009	390.567	145.123	180.668	202.157
Cytip	Group 6	24.8748	38.7892	41.2109	114.611	95.3535	108.715	29.4611	37.2286	28.302
D130020L05Rik	Group 4	226.743	189.47	221.508	69.696	57.7311	81.2004	223.686	248.556	222.373
D130043K22Rik	Group 4	101.412	213.341	336.556	23.232	28.5412	26.172	110.206	68.9825	67.7226
D17H6S53E	Group 4	93.7587	138.746	111.613	80.5376	76.5423	85.2268	252.056	275.93	252.696
D17H6S56E-5	Group 6	47.8361	86.5298	61.8163	1435.74	1658.63	1765.61	62.1957	216.802	215.297
D630045M09Rik	Group 6	0	0	1.71712	19.36	21.4059	29.5274	3.27346	3.28488	4.04314
D7Ertd143e	Group 4	64.1003	89.5136	56.665	10.8416	12.9733	15.4348	63.2869	40.5135	69.7441
D930016D06Rik	Group 4	198.998	419.222	441.3	85.9584	100.543	85.8979	573.947	488.352	602.428
Dancr	Group 4	38.2689	67.1352	44.6451	17.8112	24.0006	32.8828	121.118	107.306	123.316
Dapp1	Group 6	22.9613	10.4433	48.0794	139.392	154.382	176.493	36.0081	28.469	40.4314
Dck	Group 6	101.412	82.0541	60.0992	351.578	342.494	377.817	42.555	37.2286	33.3559
Dclk3	Group 4	132.984	116.368	182.015	46.464	25.2979	25.5009	80.7453	84.3119	75.8088
Dcxr	Group 4	1666.61	1863.37	3839.48	592.416	557.851	509.348	1946.62	2912.59	2087.27
Ddi2	Group 5	1761.32	1553.06	1227.74	616.422	699.259	658.327	294.611	109.496	96.0245
Ddias	Group 6	20.0912	13.427	20.6054	78.2144	136.219	114.754	9.82038	19.7093	21.2265
Ddit4l	Group 6	15.3075	11.9351	15.4541	524.269	545.526	545.586	45.8284	35.0387	75.8088
Ddr1	Group 6	32.5285	31.3298	34.3424	428.243	424.875	406.673	42.555	48.1782	56.6039
Deb1	Group 4	656.311	455.027	594.124	236.192	208.221	191.928	557.579	822.315	504.382
Defb1	Group 6	14.3508	14.9189	3.43424	621.069	760.882	825.425	57.8311	144.535	206.2
Depdc1a	Group 6	4.78361	2.98379	6.86848	58.8544	80.4343	67.7788	4.36461	6.56976	6.06471
Depdc1b	Group 6	0.956721	1.49189	0	20.9088	26.5952	24.8299	1.09115	4.37984	1.01078
Deptor	Group 4	4563.56	4845.67	5019.14	1616.17	1597.01	1396.51	10299.4	6154.77	8589.65
Derl3	Group 4	32.5285	49.2325	17.1712	3.0976	8.43263	10.7372	82.9276	88.6917	78.8412
Dexi	Group 4	487.928	396.844	321.101	260.973	251.033	246.957	770.354	578.139	604.449
Dgkd	Group 6	307.108	281.968	283.325	631.136	680.448	631.484	217.139	216.802	258.761
Dhrs3	Group 4	3799.14	3778.97	4119.37	2309.26	2506.44	2440.71	5876.95	6040.89	6076.84
Dhrs9	Group 6	59.3167	19.3946	13.737	190.502	191.356	179.178	12.0027	17.5194	18.1941
Dhx37	Group 6	171.253	208.865	157.975	325.248	348.981	370.435	177.858	129.205	163.747
Dhx9	Group 5	807.473	586.314	492.813	901.402	894.507	807.977	318.617	319.728	247.642
Diap3	Group 6	3.82689	0	0	33.2992	48.0011	53.0151	0	2.18992	3.03235
Dio1	Group 4	1919.18	1997.65	1830.45	685.344	683.691	569.074	1990.26	3137.06	2791.79
Dkk3	Group 6	30.6151	41.773	46.3622	212.186	238.06	217.429	62.1957	56.9379	68.7334
Dlgap1	Group 4	49.7495	56.6919	54.9478	9.2928	12.3246	5.36862	56.74	74.4573	52.5608
Dlgap5	Group 6	2.87016	1.49189	8.5856	57.3056	76.5423	95.9641	1.09115	5.4748	13.1402
Dnah1	Group 6	0	0	1.71712	96.0256	140.76	150.321	38.1904	12.0446	50.5392
Dnajc1	Group 4	645.787	680.303	863.711	499.488	516.985	492.571	1206.82	1070.87	1329.18
Dnajc19	Group 4	1085.88	719.093	719.473	606.355	518.282	534.178	1839.68	1598.64	1267.52
Dnajc2	Group 4	299.454	431.157	441.3	350.029	339.9	373.119	774.719	775.232	918.803
Dnajc4	Group 4	180.82	240.195	273.022	109.965	118.057	118.781	378.63	314.253	287.063
Dock10	Group 6	81.3213	74.5947	106.461	299.693	324.98	298.63	36.0081	32.8488	48.5177
Dock11	Group 6	37.3121	23.8703	36.0595	90.6048	90.1642	91.9376	20.7319	20.8042	22.2373
Dock2	Group 6	55.4898	85.0379	73.8362	233.094	258.168	269.102	42.555	78.8371	73.7873
Dock3	Group 4	13.3941	17.9027	6.86848	3.0976	3.89198	4.69754	34.9169	35.0387	33.3559
Dolpp1	Group 4	294.67	319.265	291.91	161.85	170.599	163.072	354.625	342.722	328.505
Dpm3	Group 4	546.288	440.109	370.898	256.326	199.14	256.352	874.014	1021.6	683.29
Dpp8	Group 5	793.122	614.66	580.387	787.565	873.101	779.121	280.426	273.74	267.858
Dpt	Group 6	50.7062	41.773	49.7965	424.371	445.632	408.015	110.206	133.585	314.354
Dpysl3	Group 6	41.139	37.2973	48.0794	308.211	237.411	297.287	50.193	39.4186	44.4745
Dsg1c	Group 6	41.139	44.7568	24.0397	91.3792	121.3	106.03	10.9115	1.09496	11.1186
Dsp	Group 5	802.689	502.768	417.26	1000.52	1118.3	1058.29	180.04	330.678	199.125
Dtl	Group 6	11.4807	4.47568	8.5856	54.208	55.7851	54.3573	14.185	8.75968	12.1294
Dus1l	Group 4	1035.17	972.714	676.545	544.403	520.228	541.56	1442.5	1396.07	1265.5
Dusp13	Group 6	2.87016	4.47568	3.43424	41.0432	59.677	61.0681	0	0	2.02157
Dusp14	Group 6	16.2643	11.9351	20.6054	137.843	94.7049	75.8318	8.72922	10.9496	27.2912
Dusp18	Group 6	0	0	0	34.0736	26.5952	29.5274	5.45577	0	3.03235
Dusp4	Group 6	44.9659	16.4108	17.1712	205.216	175.139	215.416	7.63807	8.75968	7.07549
Dync1i2	Group 4	1102.14	1450.12	1536.82	1199.55	1179.27	1119.36	2683.15	2165.83	2842.33
Dync1li1	Group 5	214.306	128.303	113.33	250.906	300.331	291.248	46.9196	45.9883	33.3559
Dync2li1	Group 6	19.1344	5.96757	8.5856	58.8544	53.1904	57.7127	8.72922	12.0446	13.1402
Dynlrb1	Group 4	1941.19	1893.21	1983.27	1926.71	1456.9	1671.65	4192.21	4147.71	3644.89
Dyrk3	Group 6	26.7882	29.8379	18.8883	116.934	179.031	183.875	36.0081	45.9883	56.6039
E030030I06Rik	Group 4	58.36	50.7244	70.4019	20.1344	21.4059	18.1191	112.389	81.027	80.8628
Ear2	Group 6	52.6197	55.2001	22.3226	302.79	190.058	252.996	50.193	75.5522	77.8304
Ecscr	Group 6	40.1823	31.3298	37.7766	105.318	79.137	93.2798	20.7319	29.5639	25.2696
Ecsit	Group 4	724.238	647.482	741.796	310.534	317.845	302.656	830.367	780.706	767.186
Ect2	Group 6	15.3075	20.8865	10.3027	171.142	285.412	252.325	9.82038	24.0891	40.4314
Eda	Group 6	19.1344	20.8865	17.1712	58.8544	82.3803	92.6087	26.1877	14.2345	26.2804
Eda2r	Group 6	2.87016	11.9351	17.1712	111.514	190.058	120.794	43.6461	32.8488	61.6579
Edf1	Group 4	2284.65	3784.93	4380.37	1733.11	1829.23	1942.1	6718.23	8130.08	5816.05
Eef2kmt	Group 4	125.331	270.033	279.891	139.392	126.489	141.597	582.676	459.883	601.417
Efemp2	Group 6	52.6197	53.7082	72.119	203.667	219.248	198.639	60.0134	110.591	104.111
Egflam	Group 6	8.61049	1.49189	5.15136	57.3056	80.4343	63.7524	8.72922	5.4748	16.1726
Ehd2	Group 6	38.2689	28.346	44.6451	128.55	161.517	146.295	30.5523	39.4186	38.4098
Ehd4	Group 6	176.037	92.4974	99.593	545.952	643.474	696.578	122.209	153.294	148.585
Ehf	Group 6	17.221	14.9189	15.4541	161.85	198.491	170.454	44.7373	26.279	57.6147
Eid1	Group 6	176.993	105.924	133.935	359.322	314.602	355	133.121	136.87	144.542
Eif2s2	Group 4	2100.96	2407.92	2397.1	1617.72	1509.44	1536.77	5675.09	4715.99	5820.1
Eif4ebp2	Group 5	1355.67	532.606	238.68	645.85	876.344	721.408	60.0134	56.9379	44.4745
Eif5	Group 4	5455.23	6279.38	5408.93	3115.41	3199.21	3123.87	9407.92	6890.58	10370.7
Elac1	Group 4	183.691	325.233	295.345	86.7328	76.5423	69.7921	199.681	185.048	178.909
Elac2	Group 5	415.217	367.006	310.799	305.888	366.495	271.786	129.847	157.674	113.208
Elf3	Group 6	12.4374	5.96757	5.15136	176.563	180.977	138.242	33.8257	35.0387	47.5069
Elf4	Group 6	46.8794	62.6595	77.2704	227.674	217.951	232.864	30.5523	38.3236	53.5716
Elmo1	Group 6	40.1823	32.8217	44.6451	205.216	217.302	248.97	19.6408	37.2286	32.3451
Elovl7	Group 6	14.3508	2.98379	8.5856	2032.03	2461.03	2372.26	13.0938	10.9496	30.3235
Emb	Group 6	13.3941	1.49189	5.15136	67.3728	72.6503	63.0813	7.63807	19.7093	17.1833
Emc8-1190005i06rik	Group 5	53.5764	58.1838	85.856	75.1168	60.3257	77.845	0	0	5.05392
Emilin1	Group 6	281.276	317.773	381.201	771.302	858.831	841.531	346.987	395.281	412.4
Emp1	Group 6	34.442	23.8703	29.191	421.274	520.877	471.096	44.7373	39.4186	69.7441
Emp2	Group 6	124.374	189.47	173.429	909.92	1007.37	995.208	248.783	348.197	635.784
Enah	Group 6	22.9613	13.427	24.0397	96.8	120.651	116.767	26.1877	27.374	59.6363
Enc1	Group 6	70.7974	68.6271	63.5334	501.037	511.147	474.452	133.121	112.781	202.157
Endod1	Group 6	56.4466	46.2487	60.0992	240.064	315.899	312.722	61.1046	68.9825	101.078
Endog	Group 4	625.696	616.152	659.374	412.755	313.304	369.093	960.215	1177.08	880.393
Eno1	Group 5	7742.75	2758.51	1035.42	10345.2	9769.52	10277.6	102.568	176.289	67.7226
Entpd1	Group 6	144.465	119.351	89.2902	441.408	481.957	499.282	66.5603	89.7867	80.8628
Entpd2	Group 6	67.9272	40.2811	65.2506	327.571	275.682	287.892	72.0161	63.5077	71.7657
Entpd5	Group 6	5084.97	2803.27	3223.03	11362	11984.1	12224.3	4371.16	3238.89	3472.05
Entpd8	Group 4	1284.88	4231.01	4430.17	539.757	622.717	522.098	2776.98	2639.95	2647.24
Eny2	Group 4	1164.33	1027.91	1404.6	731.034	611.041	687.854	1442.5	1785.88	1526.28
Epb4.1l1	Group 6	51.663	50.7244	46.3622	442.957	411.901	450.293	42.555	58.0329	62.6686
Epcam	Group 6	21.0479	16.4108	12.0198	248.582	310.71	265.747	43.6461	54.748	62.6686
Epdr1	Group 6	3.82689	10.4433	8.5856	274.912	309.413	310.038	12.0027	4.37984	14.151
Epha3	Group 6	8.61049	2.98379	5.15136	42.592	39.5685	36.2382	2.18231	3.28488	5.05392
Ephx1	Group 6	6733.41	4017.67	4380.37	14606.7	16134.9	16134.7	6473.81	6700.06	6037.42
Epn3	Group 6	3.82689	4.47568	1.71712	27.104	37.6225	34.225	2.18231	7.66472	6.06471
Eprs	Group 4	2141.14	2606.34	2615.17	1502.34	1523.06	1490.46	4411.53	4049.16	4292.8
Eps8l3	Group 6	0	0	0	46.464	29.1899	32.2117	0	0	0
Epsti1	Group 6	46.8794	52.2163	65.2506	237.741	245.195	257.023	49.1019	70.0774	87.9383
Erbb3	Group 5	1019.87	1004.04	1366.83	520.397	586.392	481.834	274.971	144.535	138.477
Ercc6l	Group 6	6.69705	4.47568	5.15136	51.1104	66.8123	69.7921	0	1.09496	2.02157
Ern1	Group 5	528.11	226.768	152.824	415.078	464.443	330.841	27.2788	31.7538	27.2912
Errfi1	Group 4	26289.7	20925.3	26953.6	7349.06	6572.91	6159.15	14691.3	15048	14736.2
Esco2	Group 6	10.5239	4.47568	10.3027	380.23	414.496	380.501	33.8257	22.9942	44.4745
Esd	Group 6	6256.96	3112.09	3470.3	11152.9	10943	11119.8	3354.2	4141.14	3343.68
Esf1	Group 4	259.272	437.125	444.734	280.333	253.627	279.839	914.386	783.991	1063.35
Esm1	Group 6	7.65377	2.98379	3.43424	184.307	156.977	157.032	5.45577	2.18992	2.02157
Espn	Group 6	0.956721	4.47568	12.0198	137.069	149.193	122.807	31.6434	16.4244	48.5177
Esrrg	Group 4	76.5377	52.2163	82.4218	3.872	5.18931	7.38185	7.63807	35.0387	24.2588
Esyt1	Group 5	356.857	268.541	235.245	397.267	446.281	426.134	156.035	128.11	133.424
Etfb	Group 4	4423.88	5757.22	8046.42	2087.78	2080.91	2180.33	8083.26	14386.7	9449.83
Etnk2	Group 4	6028.3	6999.96	6385.97	1903.48	2377.35	1996.46	6280.68	6229.23	5309.65
Etohd2	Group 4	103.326	184.995	271.305	79.7632	68.1097	71.8053	569.582	688.73	799.531
Ets1	Group 5	382.689	368.498	448.168	548.275	500.768	547.599	221.504	205.852	280.998
Ets2	Group 6	470.707	378.941	367.464	1050.09	1172.78	1242.84	354.625	360.242	496.295
Eva1a	Group 4	1392.03	2413.88	1773.79	482.451	526.715	481.834	2967.94	1613.97	1939.7
Evi2a	Group 6	31.5718	41.773	27.4739	189.728	169.301	153.006	21.8231	40.5135	51.55
Evl	Group 6	57.4033	70.119	87.5731	298.918	308.115	339.565	76.3807	165.339	143.531
Exoc3l4	Group 6	21.0479	13.427	25.7568	72.0192	104.435	116.096	34.9169	26.279	34.3667
Exoc4	Group 6	163.599	111.892	75.5533	313.632	380.766	306.682	88.3834	75.5522	105.122
Exosc4	Group 4	375.035	390.876	408.675	296.595	290.601	326.815	700.52	879.253	601.417
Ezr	Group 6	82.278	95.4812	147.672	308.211	340.548	378.488	87.2922	121.541	97.0353
F10	Group 4	6787.94	6268.94	6983.53	3130.9	3164.18	2935.96	9413.38	13393.5	10646.6
F2rl1	Group 6	6.69705	0	0	126.227	107.029	118.781	6.54692	5.4748	12.1294
F7	Group 4	1416.9	1729.1	2393.67	446.054	487.146	401.304	714.705	1400.45	870.286
F8	Group 5	504.192	271.525	188.883	320.602	348.332	315.406	56.74	71.1724	61.6579
Fabp1	Group 4	63585.6	54003.6	41075.2	13455.2	15615.9	15263	84695.3	104234	48898.7
Fads3	Group 6	69.8407	171.568	89.2902	393.395	485.2	485.86	96.0215	90.8817	78.8412
Fah	Group 4	11738	13865.7	17305.1	4972.42	4710.59	4718.35	13158.2	17322.3	14096.4
Fahd1	Group 4	949.068	1001.06	966.739	401.914	385.306	399.962	1351.94	1656.67	1618.27
Fam102b	Group 6	54.5331	35.8054	54.9478	113.837	132.327	132.873	30.5523	37.2286	49.5284
Fam105a	Group 6	37.3121	73.1028	60.0992	226.899	193.95	214.074	66.5603	76.6472	88.949
Fam111a	Group 6	63.1436	83.546	65.2506	186.63	253.627	232.864	40.3727	66.7926	77.8304
Fam120aos	Group 4	290.843	232.735	224.943	137.069	112.867	126.163	357.898	290.164	300.203
Fam122a	Group 4	197.085	371.481	257.568	164.173	137.517	156.361	597.952	441.269	546.834
Fam124a	Group 6	143.508	167.092	164.844	713.997	580.554	651.616	241.145	247.461	255.729
Fam129a	Group 6	39.2256	28.346	18.8883	205.216	188.761	167.769	24.0054	21.8992	35.3775
Fam129b	Group 6	114.807	79.0703	103.027	473.933	424.875	434.187	104.751	82.122	135.445
Fam173a	Group 4	528.11	568.411	738.362	353.126	292.547	321.446	865.284	1079.63	800.541
Fam175a	Group 4	106.196	179.027	187.166	58.08	61.623	58.3837	230.233	193.808	179.92
Fam195a	Group 4	553.942	792.195	829.369	326.797	304.872	399.291	1146.8	1535.13	1117.93
Fam196a	Group 4	4.78361	76.0866	48.0794	3.0976	5.18931	4.02647	126.574	128.11	155.661
Fam47e	Group 4	438.178	182.011	255.851	37.1712	36.9738	21.4745	282.609	313.159	122.305
Fam49a	Group 6	110.023	73.1028	89.2902	280.333	223.789	216.758	40.3727	49.2732	57.6147
Fam49b	Group 6	154.989	152.173	135.652	406.56	412.55	393.251	100.386	112.781	116.24
Fam73a	Group 6	28.7016	16.4108	22.3226	142.49	157.625	167.098	36.0081	20.8042	55.5932
Fam83a	Group 6	4.78361	1.49189	0	151.782	168.004	173.809	20.7319	14.2345	24.2588
Fam83d	Group 6	6.69705	1.49189	0	40.2688	70.7043	75.1607	8.72922	14.2345	8.08628
Fam83g	Group 6	39.2256	22.3784	22.3226	100.672	92.7589	114.083	12.0027	18.6143	16.1726
Fancd2	Group 6	2.87016	2.98379	3.43424	24.7808	31.1359	32.2117	1.09115	4.37984	4.04314
Fanci	Group 6	5.74033	1.49189	10.3027	33.2992	46.0551	53.6862	6.54692	4.37984	3.03235
Farp2	Group 5	312.848	229.752	190.6	145.587	151.139	126.834	73.1073	50.3682	83.8951
Fblim1	Group 6	26.7882	37.2973	34.3424	308.211	341.197	309.367	44.7373	45.9883	86.9275
Fbln1	Group 6	19.1344	8.95136	17.1712	92.928	119.354	109.386	7.63807	24.0891	24.2588
Fbln2	Group 6	23.918	26.8541	42.928	88.2816	83.6776	93.9509	26.1877	30.6589	22.2373
Fbln5	Group 6	67.9272	68.6271	73.8362	212.186	185.518	165.756	78.563	78.8371	88.949
Fbn1	Group 6	31.5718	56.6919	63.5334	267.942	371.036	289.905	36.0081	44.8934	62.6686
Fbxo25	Group 6	163.599	102.941	104.744	281.882	236.114	249.641	86.2011	91.9766	98.0461
Fbxo7	Group 6	330.069	256.606	326.253	723.29	718.719	691.21	257.512	300.019	279.987
Fbxw7	Group 4	142.551	208.865	199.186	116.934	124.543	106.701	426.641	382.141	482.144
Fcer1g	Group 6	222.916	195.438	212.923	914.566	744.666	807.306	253.148	390.901	408.357
Fcgr1	Group 6	76.5377	74.5947	49.7965	442.957	476.119	460.359	77.4719	131.395	109.165
Fcgr3	Group 6	152.119	99.9569	106.461	628.813	628.555	599.943	88.3834	133.585	96.0245
Fcgr4	Group 6	121.504	56.6919	48.0794	504.909	450.173	403.318	41.4638	100.736	74.7981
Fdx1l	Group 4	243.007	250.638	245.548	235.418	274.385	282.524	573.947	624.127	607.482
Fem1b	Group 6	346.333	214.833	152.824	621.843	736.882	825.425	209.501	243.081	213.276
Fermt1	Group 6	13.3941	4.47568	13.737	99.1232	123.895	137.571	27.2788	26.279	31.3343
Fetub	Group 4	8615.28	9193.05	12342.7	4446.61	4083.34	4273.42	10385.6	14250.9	12502.4
Fgd1	Group 6	8.61049	29.8379	10.3027	91.3792	107.678	129.518	12.0027	7.66472	11.1186
Fgd3	Group 6	10.5239	7.45947	12.0198	160.301	272.439	242.93	2.18231	5.4748	1.01078
Fgl2	Group 6	101.412	50.7244	53.2307	430.566	325.629	333.526	33.8257	41.6085	37.399
Fgr	Group 6	43.0525	53.7082	42.928	135.52	127.138	146.966	27.2788	43.7984	37.399
Fhl2	Group 6	4.78361	0	1.71712	50.336	57.0824	71.1342	14.185	5.4748	16.1726
Fignl1	Group 6	3.82689	4.47568	5.15136	70.4704	64.2177	90.5955	8.72922	7.66472	11.1186
Fkbp1a	Group 6	1136.59	686.271	516.853	2353.4	2224.27	2440.71	784.539	1007.36	773.25
Fkbp2	Group 4	890.708	1415.81	1689.65	497.939	433.956	487.873	2113.56	2655.28	2167.12
Flna	Group 6	340.593	526.638	516.853	1249.11	1270.08	1226.73	378.63	423.749	461.929
Flt4	Group 5	434.352	677.32	585.538	803.053	799.153	764.357	328.437	268.265	324.462
Fmn1	Group 6	80.3646	82.0541	77.2704	305.114	259.465	252.996	124.391	81.027	60.6471
Fn3k	Group 4	239.18	372.973	606.143	61.952	68.7583	77.1739	373.174	332.868	327.494
Fndc4	Group 4	612.302	528.13	587.255	270.266	262.06	272.457	829.276	765.377	753.035
Foxj1	Group 6	2.87016	7.45947	5.15136	39.4944	57.0824	44.2911	7.63807	1.09496	9.09706
Foxk1	Group 5	371.208	310.314	352.01	292.723	316.548	331.512	156.035	155.484	150.607
Foxm1	Group 6	4.78361	26.8541	27.4739	134.746	218.6	223.469	16.3673	19.7093	36.3882
Foxn3	Group 4	131.071	208.865	264.436	109.965	124.543	88.5822	501.93	319.728	537.737
Foxo1	Group 4	1039.96	1784.3	1306.73	720.192	721.963	722.079	2141.93	1727.85	2319.75
Foxo3	Group 5	279.363	150.681	140.804	178.112	205.626	179.178	28.37	27.374	36.3882
Foxp1	Group 4	363.554	784.736	887.751	256.326	271.79	317.42	1351.94	1140.95	1486.86
Fpgs	Group 4	3344.7	4284.72	2999.81	876.621	813.424	756.304	4940.74	4738.99	4624.34
Fra10ac1	Group 4	213.349	328.217	295.345	127.776	117.408	110.057	296.794	365.717	284.03
Frk	Group 6	110.023	79.0703	53.2307	401.139	406.712	356.342	103.66	64.6026	111.186
Frmd4a	Group 6	119.59	164.108	233.528	289.626	358.062	308.025	79.6542	77.7422	95.0138
Frzb	Group 6	25.8315	11.9351	13.737	228.448	192.653	204.008	27.2788	30.6589	38.4098
Fstl1	Group 6	112.893	101.449	161.409	576.154	666.826	565.718	241.145	216.802	422.508
Fstl3	Group 6	2.87016	4.47568	0	53.4336	86.9209	61.0681	5.45577	13.1395	29.3128
Ftcd	Group 4	6663.57	11856.1	10950.1	2786.29	2573.25	2400.44	11888.1	8250.52	7459.59
Fth1	Group 6	37538.9	23300.4	28177.9	78467.6	69113.8	79977	34384.4	42147.2	34427.3
Fxyd1	Group 4	3982.83	6556.87	7235.94	2151.28	1766.31	1891.1	11639.3	11631.8	9963.3
Fzd4	Group 5	176.993	92.4974	75.5533	183.533	229.627	180.52	27.2788	45.9883	31.3343
G6pdx	Group 6	136.811	92.4974	73.8362	628.813	700.557	736.843	105.842	88.6917	94.003
Gab2	Group 6	43.0525	43.2649	15.4541	192.826	197.842	189.915	20.7319	26.279	33.3559
Gabra3	Group 6	22.0046	13.427	20.6054	100.672	125.192	83.2136	13.0938	15.3294	18.1941
Gabrp	Group 6	2.87016	2.98379	1.71712	27.8784	38.9198	34.225	0	2.18992	0
Gadd45gip1	Group 4	988.293	1260.65	1363.39	746.522	675.907	818.715	2722.43	2966.25	2485.52
Galns	Group 6	119.59	64.1514	58.3821	362.419	332.764	377.146	113.48	112.781	108.154
Galnt10	Group 6	141.595	79.0703	82.4218	257.101	267.898	240.917	66.5603	75.5522	67.7226
Galnt3	Group 6	3.82689	10.4433	10.3027	61.1776	53.8391	48.3176	6.54692	12.0446	12.1294
Galt	Group 4	1236.08	1390.44	1590.05	382.554	406.712	399.291	1660.73	1624.92	1368.6
Gamt	Group 4	3638.41	6443.49	8875.79	1614.62	1333.65	1467.65	7418.75	7320.9	6207.23
Garem	Group 5	397.039	252.13	221.508	353.126	432.01	360.369	110.206	91.9766	119.273
Gas1	Group 4	353.987	176.043	360.595	39.4944	57.7311	42.949	118.936	163.149	117.251
Gas2l3	Group 6	23.918	38.7892	46.3622	137.069	147.895	158.374	49.1019	31.7538	31.3343
Gas5	Group 4	443.919	647.482	659.374	348.48	289.953	341.578	1031.14	1064.3	916.782
Gatm	Group 6	319.545	165.6	166.561	514.202	492.336	471.768	87.2922	107.306	97.0353
Gbe1	Group 6	2016.77	954.812	576.952	4420.28	3938.69	3396.32	374.266	359.147	229.448
Gbp2	Group 6	106.196	59.6757	120.198	389.523	504.012	546.928	32.7346	66.7926	82.8843
Gbp2b	Group 5	106.196	82.0541	156.258	116.934	82.3803	101.333	29.4611	25.1841	17.1833
Gbp5	Group 6	22.9613	20.8865	30.9082	58.08	86.9209	94.6219	9.82038	13.1395	12.1294
Gca	Group 6	109.066	50.7244	66.9677	313.632	336.656	342.25	122.209	85.4069	97.0353
Gcdh	Group 4	9231.41	8102.47	8757.31	2780.1	2536.92	2326.63	6253.4	7626.4	5510.8
Gcgr	Group 4	3854.63	11451.8	10737.2	1815.97	1807.83	1799.16	8717.22	6931.1	7262.49
Gclc	Group 6	7826.94	4465.24	3411.92	22219.1	23334.4	23814.5	6863.35	3402.04	4726.43
Gcnt1	Group 6	17.221	7.45947	15.4541	60.4032	55.7851	63.7524	16.3673	13.1395	16.1726
Ggact	Group 4	1494.4	1021.95	887.751	503.36	459.902	470.425	1808.04	1627.11	1359.51
Ggt1	Group 6	0	0	1.71712	112.288	184.869	185.217	3.27346	0	1.01078
Ggta1	Group 6	62.1869	117.86	87.5731	205.99	199.788	164.414	43.6461	47.0833	51.55
Ghr	Group 4	14422.6	7777.24	7519.27	2447.1	2156.16	1827.34	6170.47	5268.95	4812.35
Gins2	Group 6	5.74033	13.427	3.43424	106.093	118.057	142.268	10.9115	13.1395	20.2157
Gipc2	Group 6	4.78361	5.96757	5.15136	829.382	777.748	840.189	5.45577	8.75968	14.151
Gja1	Group 6	78.4512	85.0379	109.896	259.424	227.681	170.454	68.7426	88.6917	80.8628
Gldn	Group 4	0	4.47568	1.71712	13.9392	28.5412	18.1191	250.965	61.3178	198.114
Glipr1	Group 6	22.0046	22.3784	15.4541	135.52	130.381	129.518	19.6408	27.374	36.3882
Glipr2	Group 6	29.6584	34.3135	13.737	182.758	201.086	233.535	38.1904	55.843	58.6255
Glis2	Group 6	20.0912	38.7892	42.928	123.13	138.814	111.399	31.6434	27.374	41.4422
Glis3	Group 6	3.82689	8.95136	8.5856	205.99	197.842	206.021	3.27346	7.66472	11.1186
Gls2	Group 4	8579.88	5431.98	6178.2	2351.85	2272.27	2211.2	7530.05	6349.67	6865.25
Gltp	Group 6	84.1915	77.5785	75.5533	483.226	456.01	548.941	90.5657	106.211	121.294
Glul	Group 4	14544.1	16615.2	19269.5	3915.37	4702.81	3857.35	16102.1	24054.1	19697.2
Gm10639	Group 6	0	0	0	122.355	159.571	178.507	1.09115	0	2.02157
Gm10658	Group 4	117.677	92.4974	108.179	43.3664	33.7305	36.9093	141.85	93.0716	129.38
Gm10872	Group 6	24.8748	14.9189	15.4541	157.203	127.138	155.019	27.2788	20.8042	20.2157
Gm11423	Group 4	44.0092	34.3135	37.7766	17.8112	18.1626	18.1191	74.1984	75.5522	63.6794
Gm11715	Group 4	0	0	0	0	0	0	46.9196	61.3178	54.5824
Gm12250	Group 6	40.1823	26.8541	36.0595	230.771	331.467	310.709	36.0081	51.4631	79.852
Gm12338	Group 4	57.4033	44.7568	72.119	20.9088	18.8112	22.1456	118.936	112.781	111.186
Gm12669	Group 5	925.15	338.66	85.856	851.066	946.4	812.675	0	0	0
Gm13157	Group 6	74.6243	65.6433	46.3622	158.752	184.22	154.348	54.5577	39.4186	64.6902
Gm13212	Group 6	1.91344	2.98379	5.15136	17.8112	27.8925	18.7902	0	0	0
Gm15417	Group 4	128.201	173.06	147.672	54.208	56.4337	57.7127	219.322	216.802	175.877
Gm16157	Group 4	247.791	162.616	223.226	77.44	58.3797	56.3705	222.595	278.12	179.92
Gm16548	Group 4	205.695	286.444	259.285	58.8544	56.4337	51.0019	458.284	420.465	409.368
Gm17066	Group 4	272.666	504.26	496.248	220.704	182.923	156.361	1060.6	674.495	978.44
Gm1821	Group 4	110.023	284.952	951.285	202.893	118.057	113.412	2072.1	2013.63	2890.84
Gm19510	Group 6	0	0	0	23.232	11.6759	24.1588	1.09115	0	0
Gm1966	Group 6	72.7108	52.2163	46.3622	151.782	190.707	162.401	33.8257	25.1841	35.3775
Gm2083	Group 4	1.0755e+06	477182	410658	14419.3	17824.6	4584.8	476794	491716	250723
Gm21188	Group 6	2.87016	5.96757	1.71712	116.16	131.03	91.9376	6.54692	3.28488	9.09706
Gm3219	Group 4	601.778	1081.62	903.205	356.998	286.061	353.658	2889.37	2362.92	3128.38
Gm3776	Group 6	87.0617	37.2973	111.613	10389.4	9911.58	11790.8	341.531	94.1665	179.92
Gm4013	Group 4	68.8839	55.2001	56.665	21.6832	25.9465	22.8166	117.845	87.5968	96.0245
Gm5150	Group 6	10.5239	4.47568	1.71712	89.8304	59.0284	50.3308	6.54692	3.28488	7.07549
Gm5431	Group 6	19.1344	28.346	15.4541	147.91	182.274	184.546	20.7319	18.6143	33.3559
Gm5617	Group 4	340.593	305.838	406.957	171.917	113.516	148.308	536.847	607.703	409.368
Gm609	Group 6	0	1.49189	3.43424	26.3296	23.3519	19.4612	0	0	2.02157
Gm6644	Group 6	99.499	40.2811	61.8163	540.531	611.041	636.853	146.215	245.271	199.125
Gm8989	Group 4	0	0	0	0	0	0	29.4611	9.85464	47.5069
Gmfb	Group 6	783.555	559.46	443.017	1084.93	1162.41	1033.46	425.55	401.85	364.893
Gna12	Group 5	1177.72	423.698	173.429	624.941	713.53	652.287	40.3727	28.469	18.1941
Gng2	Group 6	49.7495	25.3622	44.6451	138.618	144.003	157.032	31.6434	35.0387	35.3775
Golm1	Group 6	72.7108	56.6919	65.2506	422.048	516.336	528.809	129.847	118.256	139.488
Golt1a	Group 4	265.012	246.162	372.615	215.283	190.058	212.732	524.845	615.367	512.468
Gpc3	Group 6	13.3941	4.47568	30.9082	389.523	828.992	980.444	6.54692	6.56976	6.06471
Gpc6	Group 6	23.918	11.9351	22.3226	111.514	99.8942	85.8979	13.0938	19.7093	31.3343
Gpm6b	Group 6	11.4807	13.427	8.5856	90.6048	74.5963	61.0681	18.5496	21.8992	40.4314
Gpnmb	Group 6	1.91344	0	3.43424	295.046	274.385	310.709	14.185	22.9942	46.4961
Gpr137	Group 4	361.641	874.249	655.94	209.862	197.842	176.493	1135.89	810.27	820.757
Gpr141	Group 6	0	2.98379	0	27.104	24.6492	22.8166	3.27346	5.4748	5.05392
Gpr35	Group 6	6.69705	14.9189	5.15136	109.19	108.327	92.6087	10.9115	6.56976	24.2588
Gpr65	Group 6	40.1823	53.7082	68.6848	217.606	250.384	214.745	54.5577	47.0833	77.8304
Gprc5b	Group 6	7.65377	0	5.15136	99.8976	102.489	88.5822	18.5496	7.66472	12.1294
Gpt	Group 4	5309.8	7422.17	9428.71	2152.06	2035.51	1902.5	4380.98	6166.81	4480.81
Gpx2	Group 6	2.87016	2.98379	1.71712	1463.62	1665.12	1927.33	2.18231	0	1.01078
Gpx3	Group 6	70.7974	77.5785	115.047	930.829	852.993	954.943	153.853	256.221	394.206
Gramd1b	Group 6	12.4374	17.9027	10.3027	76.6656	76.5423	75.1607	9.82038	6.56976	12.1294
Gramd1c	Group 4	691.71	3541.75	3106.27	256.326	265.303	242.93	2015.36	1371.98	2128.71
Gskip	Group 6	200.912	149.189	156.258	439.859	402.171	418.752	165.855	170.814	159.704
Gsr	Group 6	1467.61	880.217	779.573	4287.08	4270.8	4870.01	1660.73	1628.21	1420.15
Gsta1	Group 6	132.028	17.9027	137.37	10673.6	9708.55	12920.3	753.987	128.11	504.382
Gsta2	Group 6	747.199	438.617	1818.43	6051.16	5049.85	5753.82	1088.97	1013.93	1100.74
Gsta4	Group 6	1616.86	860.822	1535.11	5033.6	4603.57	6077.95	1010.41	1646.82	973.386
Gstm1	Group 6	31336.5	32794.8	44004.6	192628	156215	177987	57380.5	40312	38112.6
Gstm3	Group 6	1287.75	1099.53	2302.66	59100.7	49845.9	56395.3	4888.37	2339.93	2434.98
Gstm4	Group 6	1237.04	578.855	837.955	6123.18	6121.44	6772.51	853.282	1068.68	715.636
Gstp2	Group 6	280.319	116.368	118.481	2704.98	2168.48	2884.29	901.292	231.037	274.933
Gstt1	Group 4	4979.74	5376.78	7740.78	2829.66	2656.93	2657.47	8396.42	8992.91	8508.79
Gstz1	Group 4	14176.7	11814.3	12639.7	4822.19	4309.07	3996.94	10722.8	11424.8	9451.85
Gtf2a2	Group 4	517.586	568.411	554.63	390.298	371.036	426.805	872.922	773.042	904.652
Gtf2h4	Group 4	253.531	235.719	271.305	164.947	143.355	150.992	312.07	381.046	328.505
Guca2a	Group 6	0	0	0	26.3296	31.7845	34.896	0	1.09496	2.02157
Guca2b	Group 6	0	1.49189	0	71.2448	55.1364	43.62	0	0	0
Gucy2c	Group 6	1.91344	0	3.43424	43.3664	57.0824	67.7788	2.18231	0	1.01078
Gvin1	Group 6	46.8794	41.773	49.7965	338.413	288.007	1288.47	54.5577	28.469	58.6255
Gzma	Group 6	2.87016	13.427	10.3027	70.4704	50.5958	37.5803	5.45577	5.4748	3.03235
H2-Aa	Group 6	604.648	537.082	583.821	3803.85	3256.94	3515.78	597.952	676.685	770.218
H2-Ab1	Group 6	474.534	519.179	611.295	2905.55	2623.2	2689.01	405.909	506.966	597.374
H2-DMa	Group 6	87.0617	62.6595	63.5334	439.859	372.333	416.739	73.1073	96.3565	88.949
H2-DMb1	Group 6	66.9705	79.0703	66.9677	358.547	345.089	363.053	43.6461	83.217	73.7873
H2-Eb1	Group 6	380.775	350.595	410.392	2687.94	2483.73	2586.33	424.459	483.972	580.19
H2-K1	Group 4	18456.1	19670.6	24599.5	18980.5	19132.3	19067.3	40153.3	32857.6	43015
H2-Ke6	Group 4	1202.6	1696.28	1627.83	600.934	499.471	502.637	1736.02	2012.54	1629.38
H2-M3	Group 6	35.3987	31.3298	44.6451	123.13	110.273	117.439	45.8284	39.4186	60.6471
H2-Q1	Group 6	32.5285	35.8054	125.35	1356.75	1346.63	1424.03	212.775	160.959	365.904
H2-Q10	Group 4	34561.6	27213.6	31579.6	16019.2	13473.4	13011.5	42107.6	38354.3	30584.3
H2-Q2	Group 6	0.956721	0	0	41.0432	32.4332	40.9357	1.09115	0	1.01078
H2-Q8	Group 6	189.431	46.2487	53.2307	241.613	263.357	387.883	0	0	0
H2-T22	Group 6	398.953	283.46	118.481	1743.17	1983.61	2066.25	60.0134	56.9379	70.7549
H2afy	Group 4	1278.18	1585.88	1675.91	961.805	948.346	1036.14	2488.92	2204.15	2135.79
Haao	Group 4	8403.84	7186.45	8745.29	2080.81	1909.67	1646.82	9479.94	9665.21	7187.69
Hal	Group 4	9602.61	5536.42	6135.27	1105.07	1169.54	1094.53	4064.55	7534.42	4666.79
Hamp	Group 4	9882.93	21156.5	27829.4	3375.61	2411.73	2701.76	37705.9	17557.7	38655.4
Hapln1	Group 6	4.78361	1.49189	3.43424	75.8912	67.461	83.2136	17.4584	15.3294	4.04314
Hapln4	Group 4	287.016	180.519	103.027	39.4944	36.3252	21.4745	228.051	227.752	154.65
Hat1	Group 6	222.916	116.368	104.744	437.536	379.468	379.159	63.2869	122.636	74.7981
Haus8	Group 6	47.8361	35.8054	41.2109	415.853	384.009	450.293	51.2842	66.7926	56.6039
Havcr2	Group 6	8.61049	5.96757	3.43424	80.5376	80.4343	89.9244	10.9115	10.9496	25.2696
Hck	Group 6	81.3213	119.351	97.8758	298.918	302.926	303.327	65.4692	117.161	92.9922
Hdhd3	Group 4	535.764	310.314	329.687	130.874	111.57	104.017	591.405	835.454	471.026
Hebp1	Group 4	2937.13	2724.2	2939.71	1328.87	1268.14	1221.36	2386.35	3748.05	2521.91
Heg1	Group 6	85.1482	76.0866	72.119	157.978	203.68	179.178	20.7319	35.0387	22.2373
Hemk1	Group 4	205.695	252.13	303.93	116.16	109.624	101.333	326.255	341.627	297.171
Heph	Group 6	27.7449	23.8703	17.1712	490.97	768.666	635.51	16.3673	22.9942	18.1941
Herc6	Group 6	238.224	158.141	264.436	762.01	1153.97	983.8	217.139	222.277	383.087
Herpud1	Group 4	9310.81	8547.06	9389.21	3181.24	3027.96	3039.31	7107.77	6711.01	5992.94
Hexa	Group 6	804.603	492.325	448.168	1967.75	1877.23	1972.3	461.558	868.303	675.204
Hexb	Group 6	252.574	264.065	374.332	1173.99	1288.25	1253.57	305.523	566.094	593.331
Hexim1	Group 4	820.867	763.849	475.642	356.224	352.224	324.13	1247.19	960.28	1031
Hgf	Group 5	150.205	59.6757	61.8163	208.314	192.653	152.335	16.3673	10.9496	25.2696
Hibadh	Group 4	7880.51	5024.7	5905.18	3288.1	2941.69	2901.74	9264.98	6909.2	7873
Hint2	Group 4	1272.44	1782.81	2390.23	792.986	718.719	793.885	2899.19	3699.87	3126.36
Hip1	Group 6	181.777	255.114	262.719	391.072	422.929	384.527	146.215	124.825	130.391
Hist2h2aa1	Group 4	1349.93	2701.82	4067.86	687.667	643.474	715.369	3017.04	4244.06	3823.8
Hk1	Group 6	58.36	70.119	51.5136	144.038	140.111	142.94	42.555	56.9379	53.5716
Hk2	Group 6	22.9613	55.2001	42.928	233.869	310.061	321.446	101.477	59.1278	99.0569
Hkdc1	Group 6	6.69705	1.49189	0	168.045	121.3	163.743	7.63807	10.9496	6.06471
Hmbox1	Group 5	85.1482	44.7568	42.928	70.4704	82.3803	81.8715	12.0027	8.75968	16.1726
Hmgb2	Group 6	116.72	91.0055	123.633	346.931	410.604	385.199	52.3753	79.9321	104.111
Hmgn5	Group 4	569.249	1004.04	1100.67	331.443	343.143	353.658	1452.32	1539.51	2069.08
Hmmr	Group 6	9.56721	8.95136	3.43424	164.947	261.411	309.367	17.4584	32.8488	57.6147
Hmox1	Group 6	370.251	174.552	197.469	779.821	655.799	814.017	111.298	195.998	168.801
Hnf4aos	Group 4	88.9751	79.0703	111.613	13.1648	7.78396	12.7505	44.7373	38.3236	47.5069
Hnrnpul1	Group 5	830.434	629.579	449.885	706.253	728.449	732.817	274.971	169.719	164.758
Hoga1	Group 4	2398.5	2842.06	2901.93	931.603	761.531	892.533	2213.95	1584.41	1935.65
Homer2	Group 4	443.919	483.373	398.372	123.904	169.95	130.189	515.024	455.503	498.317
Hpcal1	Group 6	216.219	173.06	182.015	620.294	620.771	597.259	74.1984	109.496	80.8628
Hpd	Group 4	34307.1	62662.5	80287.4	8913.34	8073.92	6826.87	32093	50017.8	38545.3
Hpgds	Group 6	20.0912	26.8541	18.8883	159.526	127.138	144.953	49.1019	32.8488	86.9275
Hpse	Group 6	80.3646	59.6757	77.2704	210.637	193.95	186.56	51.2842	55.843	63.6794
Hr	Group 6	11.4807	19.3946	18.8883	168.045	240.654	175.151	102.568	32.8488	46.4961
Hrsp12	Group 4	12582.8	13567.3	17660.6	9477.11	8404.08	8480.41	25955.3	31250.2	31565.8
Hsd17b10	Group 4	3053.85	2497.43	2828.1	1226.65	1009.97	1145.53	4252.22	3448.03	2612.88
Hsd17b2	Group 4	4266.98	3049.43	2476.09	991.232	1123.49	1085.13	3969.61	5153.98	3196.1
Hsd3b2	Group 4	1046.65	838.444	532.307	118.483	83.6776	62.4102	1190.45	337.248	543.802
Hsd3b7	Group 4	12961.7	13853.7	9504.26	4211.96	4211.12	3766.09	16168.7	13355.2	15278
Htatip2	Group 6	452.529	422.206	580.387	1884.89	1855.83	1976.99	767.081	1158.47	877.361
Htra1	Group 6	27.7449	14.9189	27.4739	132.422	198.491	170.454	19.6408	16.4244	31.3343
Hyal1	Group 4	516.63	514.703	556.347	109.19	160.22	126.163	369.901	222.277	234.502
Hyi	Group 4	685.969	1342.7	1461.27	266.394	215.356	255.681	1335.57	1112.48	1130.06
Hykk	Group 4	1110.75	1214.4	1246.63	338.413	315.25	308.696	764.898	694.205	711.592
Ier3	Group 6	12.4374	13.427	20.6054	77.44	60.9744	73.8185	10.9115	25.1841	24.2588
Ifi204	Group 6	163.599	219.308	233.528	620.294	795.91	677.117	122.209	125.92	192.049
Ifi27l2a	Group 6	106.196	93.9893	89.2902	604.032	559.797	546.928	200.772	229.942	331.537
Ifi44	Group 6	55.4898	43.2649	61.8163	920.762	1242.19	1051.58	176.767	154.389	379.044
Ifih1	Group 6	667.792	443.092	398.372	1788.09	1947.29	1828.69	870.74	640.552	911.728
Ifit2	Group 6	118.633	61.1676	78.9875	1107.39	1656.69	1549.52	58.9223	85.4069	152.628
Ifit3b	Group 6	60.2735	25.3622	63.5334	334.541	638.285	514.716	72.0161	107.306	127.359
Ifngr1	Group 6	359.727	240.195	245.548	991.232	991.158	1034.8	210.593	324.108	291.106
Ift20	Group 4	641.96	586.314	571.801	362.419	292.547	263.733	1082.42	1063.21	894.544
Ift57	Group 6	10.5239	13.427	6.86848	60.4032	57.0824	67.7788	17.4584	22.9942	20.2157
Igdcc4	Group 6	1.91344	2.98379	5.15136	68.9216	60.3257	55.6994	6.54692	4.37984	8.08628
Igf1	Group 4	12460.3	14571.3	14022	2641.48	2926.77	2341.39	23322.3	20873.2	24413.5
Igf2r	Group 6	629.523	504.26	534.024	919.213	1117	976.418	534.665	453.313	400.271
Igfbp7	Group 6	1677.13	1515.76	1699.95	4251.46	4004.85	4249.93	1458.87	1601.93	2106.48
Igsf1	Group 6	3.82689	1.49189	1.71712	52.6592	20.7572	29.5274	1.09115	1.09496	2.02157
Igsf6	Group 6	68.8839	91.0055	85.856	211.411	199.14	190.586	67.6515	68.9825	102.089
Igsf8	Group 6	89.9318	114.876	137.37	281.107	288.655	286.55	104.751	135.775	116.24
Ikzf1	Group 6	50.7062	53.7082	73.8362	195.923	207.572	214.745	31.6434	45.9883	33.3559
Il10ra	Group 6	43.0525	88.0217	103.027	271.814	304.223	308.696	93.8392	96.3565	102.089
Il11ra1	Group 4	673.532	719.093	757.25	321.376	332.764	308.696	959.124	1052.26	784.369
Il16	Group 6	61.2302	82.0541	82.4218	137.069	160.869	142.268	46.9196	49.2732	58.6255
Il18bp	Group 6	227.7	216.325	199.186	778.272	735.584	848.242	184.405	296.734	228.437
Il1f9	Group 6	4.78361	1.49189	0	231.546	187.464	187.902	1.09115	2.18992	1.01078
Il1rap	Group 4	3765.66	1882.77	1576.32	520.397	414.496	320.775	3032.31	1964.36	2024.6
Il1rn	Group 6	25.8315	99.9569	116.764	507.232	428.767	431.503	45.8284	86.5018	80.8628
Il2rg	Group 6	75.581	59.6757	41.2109	223.802	210.816	283.866	46.9196	41.6085	65.701
Il33	Group 6	40.1823	32.8217	30.9082	183.533	218.6	237.561	20.7319	29.5639	33.3559
Il4ra	Group 6	618.999	472.93	413.826	1095	1007.37	1063.66	374.266	440.174	433.627
Il6st	Group 5	1873.26	1378.51	1643.28	1768.73	2068.59	1874.99	844.552	912.102	972.375
Il7	Group 6	6.69705	2.98379	10.3027	175.014	188.112	236.89	10.9115	5.4748	27.2912
Impa1	Group 4	1587.2	1918.57	1835.6	851.84	856.885	842.202	1960.8	1584.41	1772.92
Inca1	Group 4	301.367	977.19	1044.01	116.934	99.2455	122.136	611.046	610.988	595.352
Inhba	Group 4	32.5285	43.2649	42.928	18.5856	18.8112	16.7769	106.933	100.736	88.949
Inhbb	Group 6	22.9613	23.8703	8.5856	167.27	128.435	137.571	9.82038	22.9942	15.1618
Inhbc	Group 4	1278.18	862.314	654.223	424.371	382.711	334.197	1909.52	1619.45	1754.72
Inmt	Group 4	13039.2	8111.42	10857.4	1603.01	1152.68	1328.73	10153.2	9851.35	8269.23
Inpp5d	Group 6	84.1915	144.714	139.087	320.602	352.873	382.514	100.386	83.217	101.078
Ipo7	Group 5	1108.84	455.027	151.107	1027.63	1081.97	854.953	76.3807	54.748	62.6686
Iqgap1	Group 6	243.007	256.606	279.891	1085.71	1111.81	1129.42	252.056	298.924	428.573
Iqgap3	Group 6	0.956721	8.95136	8.5856	94.4768	180.328	218.1	10.9115	14.2345	26.2804
Irak3	Group 6	30.6151	25.3622	29.191	90.6048	86.2723	116.767	13.0938	19.7093	20.2157
Irf3	Group 4	904.102	1530.68	1586.62	492.518	478.714	548.27	1513.43	1862.53	1551.55
Irgm2	Group 6	992.12	578.855	588.972	1317.25	1760.47	1587.1	329.528	456.598	504.382
Itga3	Group 6	114.807	167.092	176.863	597.062	744.666	720.737	212.775	178.478	196.092
Itga6	Group 6	54.5331	58.1838	48.0794	413.53	600.014	573.1	38.1904	50.3682	61.6579
Itga7	Group 4	132.028	283.46	341.707	37.9456	36.3252	41.6068	121.118	145.63	140.499
Itga8	Group 6	109.066	50.7244	80.7046	446.054	469.632	374.461	65.4692	86.5018	118.262
Itga9	Group 6	445.832	241.687	273.022	768.979	799.802	716.711	117.845	158.769	108.154
Itgal	Group 6	236.31	262.573	288.476	656.691	642.826	687.183	163.673	192.713	176.887
Itgam	Group 6	20.0912	13.427	22.3226	102.221	99.8942	127.505	8.72922	24.0891	8.08628
Itgax	Group 6	11.4807	28.346	44.6451	220.704	249.735	221.456	51.2842	28.469	88.949
Itgb2	Group 6	146.378	119.351	116.764	586.221	616.879	708.658	123.3	141.25	135.445
Itgb5	Group 6	1243.74	783.244	719.473	2460.27	2654.33	2633.31	1143.53	1169.42	1277.63
Itpkb	Group 5	136.811	64.1514	51.5136	144.813	168.653	146.966	9.82038	7.66472	4.04314
Itpr2	Group 4	692.666	895.136	863.711	386.426	391.793	374.461	1143.53	1114.67	1509.1
Itpripl2	Group 6	117.677	80.5622	85.856	455.347	487.146	465.057	56.74	77.7422	69.7441
Jam2	Group 5	344.42	335.676	322.819	506.458	416.442	401.304	192.043	167.529	152.628
Jdp2	Group 6	35.3987	50.7244	37.7766	110.739	118.057	152.335	31.6434	41.6085	29.3128
Jmjd8	Group 4	1126.06	1447.14	1308.45	733.357	734.287	724.093	1722.93	1619.45	1689.02
Jtb	Group 4	975.856	895.136	985.627	525.818	479.362	483.847	1324.66	1331.47	1430.26
Kat7	Group 5	481.231	435.633	341.707	453.798	470.93	483.847	176.767	212.422	209.232
Kbtbd3	Group 4	49.7495	59.6757	72.119	39.4944	35.6765	36.2382	133.121	98.5464	114.219
Kcnc3	Group 4	128.201	264.065	278.173	15.488	20.7572	8.72401	281.517	224.467	207.211
Kcnj10	Group 6	20.0912	11.9351	5.15136	102.995	99.8942	120.794	7.63807	16.4244	17.1833
Kcnj2	Group 6	10.5239	14.9189	10.3027	69.696	66.1637	54.3573	8.72922	13.1395	14.151
Kcnk1	Group 6	2.87016	4.47568	3.43424	48.0128	55.1364	37.5803	4.36461	14.2345	18.1941
Kcnn2	Group 4	404.693	619.136	798.461	136.294	108.975	124.82	495.384	529.961	573.115
Kcnn4	Group 6	4.78361	8.95136	8.5856	47.2384	50.5958	55.6994	12.0027	13.1395	12.1294
Kctd12	Group 6	357.814	226.768	190.6	824.736	707.692	748.251	161.491	216.802	293.128
Kdr	Group 5	856.266	568.411	606.143	608.678	664.88	659.669	104.751	117.161	96.0245
Kif11	Group 6	23.918	37.2973	22.3226	154.106	200.437	234.877	14.185	18.6143	38.4098
Kif13b	Group 5	386.515	238.703	257.568	214.509	253.627	206.692	80.7453	45.9883	36.3882
Kif16b	Group 6	156.902	128.303	84.1389	240.838	318.494	292.59	101.477	70.0774	80.8628
Kif18a	Group 6	9.56721	5.96757	6.86848	23.232	31.7845	41.6068	1.09115	3.28488	2.02157
Kif20a	Group 6	21.0479	26.8541	42.928	202.118	336.008	377.146	77.4719	86.5018	116.24
Kif20b	Group 6	7.65377	20.8865	20.6054	83.6352	140.111	167.769	18.5496	25.1841	45.4853
Kif22	Group 6	9.56721	8.95136	10.3027	81.312	115.462	150.992	19.6408	48.1782	47.5069
Kif2c	Group 6	0.956721	10.4433	8.5856	67.3728	116.111	142.94	7.63807	20.8042	27.2912
Kif4	Group 6	4.78361	7.45947	10.3027	54.208	93.4076	118.11	7.63807	14.2345	12.1294
Kifc3	Group 6	261.185	270.033	233.528	640.429	677.853	732.817	326.255	298.924	287.063
Kitl	Group 6	69.8407	32.8217	73.8362	133.197	148.544	118.781	26.1877	20.8042	22.2373
Klf15	Group 4	3729.3	3758.08	3221.32	1297.89	1230.51	1279.74	4970.2	3342.91	3330.54
Klf9	Group 4	2056.95	4005.73	4589.86	692.314	809.532	751.607	6636.39	4466.34	9827.86
Klhdc3	Group 4	970.116	1212.91	1109.26	640.429	607.798	654.972	1490.52	1469.44	1469.68
Klhl13	Group 6	137.768	86.5298	137.37	365.517	393.09	382.514	62.1957	88.6917	138.477
Klhl24	Group 5	1144.24	520.671	542.61	965.677	924.346	799.253	147.306	185.048	194.071
Klkb1	Group 4	3242.33	3028.54	3255.66	846.419	824.451	738.856	4190.03	3831.26	4198.8
Klra2	Group 6	47.8361	23.8703	36.0595	152.557	195.896	150.992	36.0081	29.5639	29.3128
Kng1	Group 4	39369.1	38334.2	44083.6	19323.6	19249.7	17868.1	37917.6	50803.9	42737
Knstrn	Group 6	5.74033	10.4433	8.5856	83.6352	138.814	177.164	7.63807	40.5135	27.2912
Kntc1	Group 6	9.56721	2.98379	5.15136	55.7568	80.4343	94.6219	5.45577	2.18992	10.1078
Krt10	Group 4	50.7062	58.1838	60.0992	13.1648	15.5679	18.1191	73.1073	78.8371	85.9167
Krt19	Group 6	17.221	14.9189	36.0595	121.581	123.895	101.333	31.6434	49.2732	49.5284
Krt5	Group 6	0	0	0	14.7136	22.7032	28.1853	0	0	1.01078
Lair1	Group 6	71.7541	71.6109	48.0794	275.686	291.25	297.958	62.1957	55.843	72.7765
Lama2	Group 6	37.3121	14.9189	27.4739	248.582	413.847	373.119	15.2761	24.0891	21.2265
Lama4	Group 6	88.9751	95.4812	120.198	162.624	212.113	155.69	54.5577	53.653	58.6255
Lamc1	Group 6	249.704	193.946	209.489	724.838	747.26	716.04	197.499	234.321	212.265
Lamc2	Group 6	10.5239	1.49189	10.3027	134.746	119.354	123.478	5.45577	15.3294	16.1726
Lamc3	Group 6	19.1344	19.3946	17.1712	103.77	129.084	126.163	26.1877	32.8488	47.5069
Lamtor4	Group 4	843.828	790.703	813.915	553.696	542.283	630.813	1439.23	1819.82	1372.65
Laptm5	Group 6	387.472	302.854	295.345	1819.84	1852.58	1950.15	294.611	395.281	421.497
Large	Group 6	85.1482	46.2487	46.3622	187.405	164.112	204.679	38.1904	39.4186	30.3235
Larp1	Group 4	3286.34	4459.27	4303.1	2202.39	2433.79	2648.74	7140.51	6037.61	7702.18
Larp1b	Group 4	1471.44	2014.06	2074.28	812.346	723.909	832.136	4263.14	3004.57	4263.49
Lbh	Group 6	147.335	113.384	128.784	440.634	496.876	432.845	82.9276	150.01	105.122
Lcn2	Group 6	101.412	264.065	218.074	5594.27	3219.32	3062.8	334.984	884.728	928.911
Lcp1	Group 6	1897.18	1178.6	1098.96	3453.82	3059.1	3368.81	1000.59	1393.88	1140.17
Lcp2	Group 6	115.763	128.303	96.1587	393.395	381.414	376.475	90.5657	100.736	116.24
Leap2	Group 4	2130.62	1087.59	1461.27	284.205	203.68	189.244	2172.49	1907.42	1252.36
Leprot	Group 6	393.213	237.211	242.114	750.394	710.287	752.949	228.051	304.399	336.591
Lgals3	Group 6	88.0184	82.0541	97.8758	957.158	768.666	953.601	240.054	262.79	458.896
Lgals3bp	Group 6	1359.5	714.617	645.637	4454.35	4676.86	4606.95	628.504	811.365	621.633
Lgmn	Group 6	1025.61	577.363	539.176	3134	2969.58	3308.41	452.829	878.158	669.139
Lgr5	Group 4	143.508	105.924	185.449	38.72	40.2171	31.5406	154.944	113.876	190.028
Lhfp	Group 6	133.941	53.7082	85.856	424.371	455.362	375.803	48.0107	72.2674	103.1
Lhpp	Group 4	653.441	1943.94	3156.07	109.19	139.463	114.754	1182.81	1921.65	1650.61
Lias	Group 4	546.288	517.687	425.846	292.723	295.142	292.59	1078.06	941.665	1009.77
Lif	Group 6	0.956721	1.49189	0	40.2688	46.0551	61.7391	6.54692	1.09496	3.03235
Lifr	Group 4	5837.91	11953	8731.56	1267.69	1613.87	1369	4184.57	6615.75	4953.86
Lig1	Group 6	42.0957	49.2325	65.2506	223.027	258.168	316.749	52.3753	73.3623	103.1
Lilra5	Group 6	68.8839	95.4812	46.3622	189.728	188.112	194.612	50.193	61.3178	38.4098
Limd1	Group 4	679.272	828.001	777.855	602.483	616.879	629.471	1441.41	1112.48	1637.47
Limk1	Group 6	50.7062	93.9893	73.8362	168.045	178.382	208.034	52.3753	48.1782	48.5177
Lims1	Group 6	475.491	259.589	329.687	700.058	707.692	689.197	205.137	217.897	239.556
Lin7a	Group 4	613.258	404.303	599.275	86.7328	93.4076	89.9244	500.839	572.664	615.568
Lipc	Group 4	3449.94	2706.29	3224.75	1131.4	1296.03	1094.53	2845.73	4443.35	3950.15
Lipn	Group 6	0	0	0	37.1712	30.4872	50.3308	0	0	0
Lipo1	Group 6	66.0138	43.2649	36.0595	118.483	124.543	120.794	27.2788	25.1841	24.2588
Lmf1	Group 4	808.43	926.466	874.014	471.61	501.417	515.388	1434.87	1261.39	1242.25
Lnpep	Group 5	94.7154	37.2973	41.2109	127.002	166.058	107.372	6.54692	13.1395	20.2157
LOC100038947	Group 6	0	5.96757	0	51.1104	55.7851	42.949	8.72922	4.37984	7.07549
Loh12cr1	Group 4	186.561	177.535	175.146	97.5744	94.7049	117.439	340.44	256.221	253.707
Lox	Group 6	9.56721	2.98379	5.15136	82.0864	116.759	90.5955	6.54692	9.85464	27.2912
Loxl1	Group 6	32.5285	13.427	30.9082	151.008	186.815	177.836	49.1019	49.2732	92.9922
Loxl2	Group 6	88.0184	73.1028	61.8163	408.109	573.419	503.308	61.1046	58.0329	100.068
Lpcat1	Group 6	15.3075	8.95136	24.0397	48.7872	51.2444	47.6465	0	7.66472	3.03235
Lpcat2	Group 6	52.6197	50.7244	63.5334	327.571	337.305	332.854	42.555	41.6085	90.9706
Lpl	Group 6	541.504	429.665	298.779	4368.39	4171.56	4587.49	1830.95	1179.27	1989.22
Lppos	Group 4	225.786	355.071	537.459	100.672	96.6509	86.569	498.657	468.643	450.81
Lpxn	Group 6	38.2689	46.2487	48.0794	144.038	144.652	172.467	54.5577	33.9438	60.6471
Lrit1	Group 4	260.228	1181.58	1068.05	90.6048	78.4883	70.4631	309.887	177.383	278.977
Lrit2	Group 4	120.547	751.914	429.28	10.8416	12.3246	12.0794	173.493	77.7422	200.135
Lrp8	Group 6	1.91344	1.49189	5.15136	65.0496	77.191	87.2401	2.18231	2.18992	6.06471
Lrrc17	Group 4	57.4033	74.5947	106.461	54.208	35.0278	60.397	375.357	214.612	323.451
Lrrc25	Group 6	51.663	40.2811	25.7568	167.27	169.301	201.994	31.6434	59.1278	39.4206
Lrrc71	Group 4	6.69705	55.2001	65.2506	6.9696	3.24332	4.02647	247.692	233.226	348.721
Lrrc75b	Group 6	0.956721	0	3.43424	18.5856	29.1899	32.8828	1.09115	3.28488	4.04314
Lrrc8b	Group 6	11.4807	4.47568	0	37.9456	42.1631	34.225	0	0	0
Lrrk1	Group 6	262.142	273.016	293.628	387.2	432.659	450.293	211.684	199.283	221.362
Lrtm1	Group 4	149.249	301.362	887.751	21.6832	25.9465	20.1323	210.593	255.126	369.947
Lrtm2	Group 6	0.956721	0	0	323.699	223.14	304.669	14.185	1.09496	17.1833
Lsm7	Group 4	254.488	386.4	376.049	231.546	182.274	206.692	657.965	759.902	621.633
Luc7l3	Group 4	639.09	1893.21	1627.83	484	522.823	508.006	2544.57	2245.76	3557.96
Lum	Group 6	198.041	85.0379	84.1389	948.64	1001.54	826.768	77.4719	132.49	175.877
Lxn	Group 6	28.7016	4.47568	25.7568	343.834	341.846	152.335	16.3673	14.2345	22.2373
Ly6a	Group 6	212.392	180.519	236.963	8140.49	9804.55	10846.6	799.815	662.451	1657.69
Ly6c1	Group 6	4.78361	19.3946	5.15136	189.728	106.381	101.333	3.27346	8.75968	5.05392
Ly6c2	Group 6	20.0912	5.96757	8.5856	89.8304	63.569	73.8185	4.36461	14.2345	14.151
Ly6d	Group 6	23.918	16.4108	20.6054	5718.17	5788.02	5796.1	199.681	94.1665	216.308
Ly6e	Group 6	4801.79	2619.76	2792.04	24493.5	21480.5	21248.3	8442.25	9928	10851.8
Ly75	Group 6	28.7016	13.427	12.0198	80.5376	114.165	83.2136	4.36461	2.18992	1.01078
Ly86	Group 6	110.023	102.941	101.31	528.141	530.607	599.943	110.206	153.294	210.243
Ly9	Group 6	29.6584	26.8541	8.5856	229.997	201.086	224.14	20.7319	51.4631	27.2912
Lyn	Group 6	596.994	455.027	441.3	1009.82	1017.75	997.892	437.552	450.029	476.08
Lynx1	Group 6	14.3508	19.3946	24.0397	97.5744	107.678	106.03	22.9142	33.9438	30.3235
Lypla2	Group 4	1021.78	1415.81	995.93	693.862	699.908	701.276	1768.76	1837.34	1494.95
Lysmd2	Group 6	6.69705	17.9027	10.3027	322.925	323.683	375.132	29.4611	40.5135	43.4637
Lyve1	Group 6	225.786	232.735	144.238	585.446	596.77	589.206	232.416	188.333	317.386
Lyz1	Group 6	43.0525	17.9027	22.3226	178.886	160.869	201.323	20.7319	58.0329	42.453
Lyz2	Group 6	1211.21	529.622	254.134	4668.86	5369.64	5360.57	159.308	613.178	367.926
Mab21l3	Group 6	3.82689	0	1.71712	34.0736	38.2711	39.5936	9.82038	2.18992	4.04314
Macrod1	Group 4	817.997	687.763	1131.58	208.314	158.274	159.716	696.156	890.202	777.293
Mad2l1	Group 6	60.2735	32.8217	68.6848	223.802	266.601	242.259	70.925	85.4069	61.6579
Maged2	Group 6	88.0184	56.6919	66.9677	275.686	261.411	269.102	68.7426	122.636	90.9706
Magix	Group 4	265.969	228.26	228.377	80.5376	72.0017	46.3044	171.311	327.393	223.383
Magt1	Group 4	2361.19	1764.91	1478.44	1136.04	1261	1064.33	3728.47	2807.48	3188.01
Mal	Group 6	8.61049	2.98379	10.3027	85.184	81.7316	58.3837	6.54692	19.7093	24.2588
Man1c1	Group 6	62.1869	38.7892	41.2109	156.429	158.923	128.847	33.8257	37.2286	35.3775
Man2b2	Group 6	618.042	428.173	489.379	1170.12	1388.79	1345.51	387.359	586.898	483.155
Maoa	Group 6	130.114	101.449	115.047	1496.14	1406.95	1499.86	187.678	183.953	188.006
Map2k2	Group 4	1494.4	1481.45	1610.66	1178.64	1174.73	1280.42	2308.88	2913.69	2324.8
Map3k13	Group 5	219.089	156.649	154.541	178.886	240.654	173.138	44.7373	38.3236	68.7334
Map3k14	Group 6	37.3121	44.7568	53.2307	155.654	176.436	167.098	51.2842	41.6085	69.7441
Map4	Group 6	675.445	543.049	583.821	1270.79	1315.49	1331.42	462.649	629.602	498.317
Mapk15	Group 4	271.709	367.006	532.307	20.9088	14.9193	19.4612	869.649	391.996	319.408
Mapk3	Group 6	541.504	478.898	475.642	1627.01	1609.98	1723.33	413.547	626.317	470.015
Mapre2	Group 6	272.666	198.422	214.64	514.976	487.146	539.546	185.496	231.037	254.718
45717	Group 6	59.3167	35.8054	32.6253	212.96	221.843	169.783	30.5523	37.2286	32.3451
45723	Group 5	283.19	135.762	168.278	249.357	303.575	248.97	73.1073	68.9825	59.6363
Mark4	Group 5	116.72	171.568	145.955	148.685	164.761	167.098	66.5603	51.4631	40.4314
Masp1	Group 5	1108.84	580.346	269.588	681.472	758.288	623.431	126.574	82.122	81.8736
Masp2	Group 4	4418.14	5399.16	6203.95	1712.97	1769.55	1654.88	4127.83	3650.6	3128.38
Mastl	Group 6	22.0046	7.45947	10.3027	57.3056	81.7316	91.2665	9.82038	14.2345	13.1402
Mat1a	Group 4	41969.5	32463.6	45860.8	13511.7	13071.2	12008.9	36620.2	48185.9	52024.1
Matn2	Group 6	21.0479	17.9027	22.3226	130.874	214.708	212.061	13.0938	15.3294	25.2696
Mbl1	Group 4	2781.19	1729.1	1842.47	971.098	943.805	854.282	2823.9	4798.11	3047.52
Mbnl3	Group 6	17.221	11.9351	22.3226	126.227	131.679	134.216	19.6408	25.1841	41.4422
Mbp	Group 6	10.5239	14.9189	18.8883	137.069	112.867	129.518	13.0938	13.1395	29.3128
Mbtps2	Group 6	177.95	117.86	128.784	308.986	313.304	277.826	122.209	125.92	132.413
Mcee	Group 4	708.931	801.147	1177.94	549.824	461.848	526.796	1401.04	1504.47	1417.12
Mcm10	Group 4	1162.42	845.904	990.778	102.221	121.949	135.558	1000.59	598.943	403.303
Mcm2	Group 6	73.6676	32.8217	56.665	287.302	280.871	316.078	66.5603	70.0774	70.7549
Mcm3	Group 6	53.5764	49.2325	46.3622	213.734	216.654	252.996	57.8311	74.4573	65.701
Mcm4	Group 6	110.023	58.1838	32.6253	261.747	242.6	273.129	49.1019	64.6026	50.5392
Mcm5	Group 6	44.0092	26.8541	32.6253	269.491	256.871	350.302	13.0938	39.4186	22.2373
Mcm6	Group 6	87.0617	62.6595	51.5136	576.154	497.525	631.484	53.4665	63.5077	61.6579
Mcu	Group 4	570.206	487.849	525.439	239.29	250.384	248.299	616.501	581.424	582.212
Mdp1	Group 4	328.155	393.86	322.819	208.314	204.978	199.981	424.459	468.643	400.271
Me2	Group 6	63.1436	55.2001	54.9478	132.422	132.976	128.847	21.8231	18.6143	27.2912
Med29	Group 4	413.304	355.071	417.26	313.632	275.682	310.038	840.188	839.834	668.129
Mef2d	Group 5	208.565	162.616	209.489	264.845	312.656	283.866	105.842	71.1724	96.0245
Megf9	Group 6	202.825	56.6919	24.0397	521.171	542.931	413.384	9.82038	13.1395	18.1941
Melk	Group 6	2.87016	1.49189	1.71712	43.3664	51.2444	70.4631	2.18231	3.28488	4.04314
Mesdc1	Group 6	124.374	80.5622	70.4019	300.467	295.791	308.696	62.1957	79.9321	70.7549
Mest	Group 6	47.8361	44.7568	44.6451	127.776	122.597	130.189	30.5523	21.8992	24.2588
Mettl1	Group 4	154.989	182.011	147.672	125.453	96.0022	97.3062	451.737	341.627	287.063
Mettl2	Group 4	228.656	247.654	233.528	155.654	179.031	153.677	415.729	335.058	417.454
Mettl7b	Group 4	10508.6	9285.54	11259.2	7612.35	7407.09	8166.34	18612.9	17786.5	15173.9
Mfge8	Group 6	182.734	120.843	169.995	2194.65	2268.38	2379.64	201.863	317.538	317.386
Mgat4a	Group 6	22.9613	16.4108	17.1712	116.934	135.571	130.86	18.5496	21.8992	27.2912
Mgll	Group 4	2545.84	5870.6	3909.88	878.944	921.102	923.403	6290.5	8029.34	5574.48
Mgst2	Group 6	2.87016	0	5.15136	145.587	121.3	157.032	1.09115	3.28488	3.03235
Mia2	Group 5	556.812	273.016	156.258	322.15	435.902	309.367	48.0107	22.9942	29.3128
Micall2	Group 6	51.663	68.6271	61.8163	138.618	166.058	155.69	43.6461	52.5581	64.6902
Mid2	Group 6	163.599	104.433	106.461	399.59	373.63	328.157	68.7426	65.6976	85.9167
Mief2	Group 4	373.121	525.146	400.089	166.496	156.328	156.361	612.137	457.693	483.155
Mif4gd	Group 4	944.284	1074.16	1025.12	472.384	426.172	432.845	953.668	975.609	1041.11
Mir22hg	Group 4	643.874	866.79	1001.08	218.381	201.734	215.416	688.518	738.003	752.024
Mir684-1	Group 4	0	11.9351	5.15136	0	0	0	50.193	51.4631	60.6471
Mir703	Group 4	50.7062	67.1352	85.856	48.7872	45.4064	55.6994	169.129	186.143	184.974
Misp	Group 6	4.78361	1.49189	0	131.648	174.49	211.389	4.36461	15.3294	21.2265
Mlkl	Group 6	66.0138	59.6757	89.2902	359.322	454.064	467.07	133.121	199.283	198.114
Mllt3	Group 6	71.7541	58.1838	68.6848	149.459	236.114	272.457	56.74	59.1278	79.852
Mlph	Group 6	22.0046	28.346	32.6253	106.867	103.786	88.5822	20.7319	32.8488	35.3775
Mmaa	Group 4	308.064	502.768	487.662	130.099	135.571	126.834	708.158	679.97	597.374
Mmp12	Group 6	4.78361	1.49189	3.43424	947.091	604.554	589.877	27.2788	52.5581	65.701
Mmp13	Group 6	1.91344	2.98379	3.43424	308.211	217.302	170.454	6.54692	10.9496	28.302
Mmp2	Group 6	39.2256	40.2811	80.7046	336.09	436.551	318.091	33.8257	68.9825	72.7765
Mmp7	Group 6	0.956721	0	0	387.974	268.547	224.811	7.63807	26.279	26.2804
Mms22l	Group 6	18.1777	20.8865	12.0198	73.568	60.3257	65.7656	9.82038	12.0446	7.07549
Mn1	Group 4	277.449	241.687	235.245	65.824	64.8664	61.7391	265.15	234.321	120.283
Mnda	Group 6	46.8794	40.2811	56.665	376.358	451.47	376.475	72.0161	42.7034	139.488
Mob1a	Group 5	272.666	89.5136	41.2109	276.461	313.953	226.153	4.36461	14.2345	9.09706
Mob3a	Group 6	82.278	71.6109	113.33	271.814	247.789	276.484	73.1073	70.0774	97.0353
Mocs1	Group 4	1885.7	2309.45	1548.84	766.656	788.126	740.199	2309.97	1922.75	1933.63
Mocs2	Group 4	2007.2	1760.43	1809.84	1027.63	1096.89	1095.2	2413.63	2948.73	2838.28
Mogat2	Group 6	0	4.47568	8.5856	104.544	100.543	83.2136	1.09115	12.0446	5.05392
Morc4	Group 6	18.1777	31.3298	29.191	138.618	232.222	234.206	14.185	33.9438	30.3235
Mospd3	Group 4	678.316	887.677	748.664	374.81	339.251	369.764	934.027	813.555	800.541
Mpeg1	Group 6	1392.99	871.266	934.113	8287.63	7727.53	7828.12	2478.01	1286.58	2639.16
Mpp4	Group 4	38.2689	192.454	94.4416	6.9696	5.83797	20.8034	312.07	272.645	318.397
Mrc1	Group 5	1140.41	829.493	784.724	1271.56	1244.14	1211.97	355.716	537.625	403.303
Mrc2	Group 6	18.1777	11.9351	30.9082	155.654	201.086	172.467	42.555	42.7034	74.7981
Mrpl23	Group 4	593.167	587.806	839.672	497.165	431.361	521.427	1110.79	1326	1090.64
Mrpl36	Group 4	568.293	438.617	417.26	398.042	371.684	394.594	874.014	877.063	744.948
Mrpl4	Group 4	598.908	537.082	540.893	353.901	331.467	342.921	839.097	716.104	704.517
Mrpl45	Group 4	507.062	505.752	549.478	408.109	452.767	441.569	936.209	863.923	960.245
Mrpl57	Group 4	619.956	544.541	564.933	471.61	437.848	489.887	1024.59	1214.31	889.49
Mrps15	Group 4	520.456	526.638	609.578	471.61	436.551	493.242	915.477	1203.36	901.62
Mrps21	Group 4	915.582	1263.63	1322.18	700.058	629.204	744.896	2131.02	2400.15	1937.67
Mrps28	Group 4	373.121	296.887	408.675	358.547	284.763	328.157	704.885	732.528	624.665
Mrps5	Group 4	579.773	787.72	825.935	370.938	357.414	362.382	919.842	1006.27	949.127
Ms4a4c	Group 6	2.87016	8.95136	8.5856	117.709	157.625	122.136	9.82038	5.4748	23.248
Ms4a6b	Group 6	24.8748	20.8865	32.6253	272.589	281.52	214.745	17.4584	17.5194	29.3128
Ms4a6c	Group 6	51.663	59.6757	24.0397	453.024	491.038	436.871	65.4692	100.736	124.327
Ms4a6d	Group 6	54.5331	28.346	15.4541	287.302	283.466	281.853	39.2815	55.843	77.8304
Ms4a7	Group 6	17.221	8.95136	3.43424	279.558	260.114	285.208	14.185	33.9438	38.4098
Msantd3	Group 6	8.61049	8.95136	8.5856	92.928	90.1642	112.07	12.0027	4.37984	14.151
Msl1	Group 4	754.853	1145.77	930.679	558.342	598.068	597.259	1497.06	1246.06	1437.34
Msn	Group 6	473.577	426.681	467.057	1200.32	1220.14	1342.83	483.381	451.123	580.19
Msr1	Group 6	339.636	193.946	223.226	692.314	682.394	599.943	102.568	156.579	183.963
Msrb3	Group 6	243.964	147.697	127.067	398.042	373.63	384.527	81.8365	117.161	110.176
Mterf3	Group 4	412.347	647.482	530.59	203.667	207.572	177.836	440.826	352.577	441.713
Mthfd1l	Group 6	11.4807	10.4433	20.6054	168.045	123.895	136.229	36.0081	12.0446	26.2804
Mtif2	Group 4	681.186	848.887	716.039	287.302	325.629	284.537	1152.26	855.164	839.962
Mtif3	Group 4	394.169	450.552	381.201	227.674	247.141	240.246	532.483	566.094	486.187
Mtmr11	Group 6	17.221	35.8054	77.2704	444.506	402.82	428.147	149.488	136.87	218.329
Mturn	Group 6	35.3987	26.8541	20.6054	82.0864	97.9482	98.6484	25.0965	32.8488	37.399
Muc1	Group 6	18.1777	14.9189	15.4541	110.739	164.761	149.65	10.9115	17.5194	19.2049
Muc13	Group 6	1.91344	2.98379	1.71712	140.166	232.222	201.323	0	2.18992	0
Mug-ps1	Group 4	3998.14	27934.2	23921.2	995.878	944.454	924.745	16093.4	5302.89	10020.9
Mug1	Group 4	78441.6	60781.2	31964.2	12375.7	9508.76	7470.44	29239.6	28684.7	23879.8
Mup13	Group 4	187.517	70.119	53.2307	3.872	0	0	37.0992	31.7538	27.2912
Mup19	Group 4	334465	169285	140282	2652.32	6677.99	1772.99	138823	87063.5	43549.7
Mup2	Group 4	105046	64193.2	61958.8	1333.52	1800.69	528.809	287801	73878	134462
Mup3	Group 4	297456	125631	53534.7	4067.15	5242.5	1579.05	196971	99734.4	70807.5
Mup5	Group 4	54.5331	25.3622	22.3226	1.5488	1.29733	0.671078	22.9142	19.7093	9.09706
Mvb12b	Group 6	25.8315	28.346	44.6451	116.934	114.813	125.492	27.2788	32.8488	39.4206
Mvp	Group 6	432.438	634.055	664.525	2052.93	2002.42	2226.64	888.199	1172.7	1024.94
Myg1	Group 4	290.843	422.206	357.161	202.118	199.788	191.928	485.563	592.373	444.745
Myh9	Group 6	1864.65	1544.11	1457.83	3477.83	3779.76	4122.43	1724.02	1342.42	1455.53
Myl12a	Group 6	1374.81	741.471	1071.48	2941.17	2702.98	3044.01	715.796	1028.17	768.196
Mylip	Group 5	236.31	344.627	307.365	292.723	265.303	238.904	100.386	98.5464	94.003
Myo1c	Group 6	598.908	672.844	585.538	1066.35	1093.65	1152.91	542.303	566.094	532.684
Myo1f	Group 6	43.0525	62.6595	77.2704	327.571	363.252	355	56.74	78.8371	109.165
Myo5a	Group 6	14.3508	17.9027	29.191	96.0256	113.516	79.8582	33.8257	16.4244	35.3775
Myo5c	Group 6	3.82689	1.49189	10.3027	53.4336	73.299	79.8582	14.185	8.75968	21.2265
Myo7b	Group 6	0.956721	0	3.43424	51.1104	52.5417	51.673	12.0027	3.28488	13.1402
Myof	Group 6	43.0525	40.2811	44.6451	396.493	413.847	434.858	40.3727	35.0387	55.5932
Myot	Group 6	0	0	0	147.136	60.3257	88.5822	2.18231	0	0
Mzt2	Group 4	316.675	293.903	358.878	137.069	144.003	155.69	416.82	441.269	367.926
N4bp1	Group 6	329.112	281.968	243.831	530.464	635.042	617.391	243.327	243.081	226.416
N4bp2l1	Group 4	821.824	1509.8	1469.85	286.528	369.738	311.38	852.191	1230.73	1284.71
Naa15	Group 4	819.91	1072.67	832.803	637.331	686.935	601.957	1839.68	1310.67	1637.47
Naa16	Group 4	199.955	290.919	286.759	130.874	137.517	123.478	469.196	349.292	523.586
Nab2	Group 4	328.155	458.011	312.516	161.075	175.139	171.125	482.29	365.717	430.594
Nacc2	Group 4	504.192	692.238	556.347	258.65	281.52	257.023	858.737	610.988	719.679
Naip2	Group 6	115.763	64.1514	72.119	764.333	771.91	834.149	48.0107	64.6026	58.6255
Nampt	Group 6	924.193	898.12	989.061	2241.89	2259.3	2105.17	519.389	520.106	628.708
Nap1l3	Group 6	7.65377	5.96757	8.5856	54.9824	46.7038	43.62	17.4584	15.3294	17.1833
Napepld	Group 6	16.2643	10.4433	1.71712	71.2448	82.3803	85.2268	33.8257	21.8992	33.3559
Nat10	Group 4	392.256	540.065	527.156	208.314	234.816	201.994	621.957	618.652	558.964
Nat9	Group 4	320.502	364.022	482.511	171.142	164.761	149.65	546.668	602.228	472.036
Natd1	Group 6	114.807	61.1676	63.5334	192.051	202.383	189.244	62.1957	51.4631	40.4314
Ncapg	Group 6	5.74033	1.49189	3.43424	92.928	107.029	130.189	5.45577	30.6589	16.1726
Ncapg2	Group 6	22.9613	22.3784	17.1712	205.99	241.303	244.943	19.6408	38.3236	46.4961
Ncaph	Group 6	14.3508	10.4433	15.4541	89.056	130.381	136.229	16.3673	14.2345	19.2049
Ncf1	Group 6	82.278	111.892	75.5533	286.528	341.846	342.25	77.4719	144.535	98.0461
Ncf2	Group 6	56.4466	79.0703	66.9677	283.43	261.411	281.181	60.0134	96.3565	99.0569
Nck2	Group 6	58.36	46.2487	51.5136	127.776	110.921	130.189	43.6461	50.3682	34.3667
Nckap1l	Group 6	129.157	137.254	145.955	594.739	597.419	623.431	91.6569	122.636	94.003
Ncoa7	Group 6	28.7016	7.45947	24.0397	178.886	158.274	155.69	31.6434	24.0891	39.4206
Ndc1	Group 6	107.153	40.2811	22.3226	182.758	234.168	195.955	17.4584	17.5194	12.1294
Ndnl2	Group 4	281.276	278.984	285.042	179.661	163.463	165.085	401.544	473.023	404.314
Ndrg1	Group 6	525.24	378.941	355.444	2232.6	2596.6	2558.15	413.547	768.662	729.787
Ndufa1	Group 4	1708.7	1800.72	2568.81	854.163	680.448	818.715	2119.02	3161.15	1978.11
Ndufa11	Group 4	1188.25	1215.89	1667.32	723.29	684.989	769.055	1994.63	2387.01	1582.89
Ndufa3	Group 4	2414.76	3450.75	3918.47	1572.03	1214.3	1581.06	7092.5	6940.95	6236.54
Ndufa5	Group 4	1111.71	1550.08	2086.3	684.57	576.013	658.327	2976.67	3490.73	2911.06
Ndufa6	Group 4	3930.21	3435.83	5027.73	1784.99	1547.06	1702.52	4518.46	6064.98	4136.13
Ndufa8	Group 4	1545.11	1887.25	2290.64	1243.69	1187.05	1368.33	3609.53	3870.68	2947.45
Ndufb11	Group 4	3549.44	2748.07	3087.38	1835.33	1584.04	1647.5	3763.39	5421.15	4157.36
Ndufb4	Group 4	2003.37	1905.15	2347.3	1299.44	1084.57	1173.04	4804.35	3984.56	4108.84
Ndufb7	Group 4	1159.55	1917.08	2494.98	757.363	638.285	724.764	2446.37	3688.92	2511.8
Ndufb8	Group 4	2251.17	1824.59	2191.05	1303.32	1166.3	1358.26	2843.54	3257.51	2773.59
Ndufs3	Group 4	2541.05	2066.27	2452.05	1647.15	1469.22	1656.89	3256	4392.98	3233.5
Ndufs7	Group 4	1581.46	2164.74	2714.77	1013.69	974.941	1046.88	2694.06	3749.14	2614.9
Ndufs8	Group 4	1785.24	1476.97	1775.5	865.005	788.126	845.558	3144.7	3273.93	2907.02
Ndufv3	Group 4	2163.15	2922.62	3669.49	1211.94	961.319	1152.24	4197.67	4795.92	3792.46
Neb	Group 4	305.194	1924.54	1361.68	64.2752	62.9204	48.3176	808.544	271.55	438.681
Nedd9	Group 6	72.7108	65.6433	65.2506	494.842	657.096	606.654	70.925	43.7984	118.262
Nek2	Group 6	42.0957	25.3622	17.1712	186.63	249.735	278.497	54.5577	62.4127	61.6579
Nemf	Group 4	502.279	890.66	750.381	371.712	414.496	408.015	1432.68	997.508	1557.62
Neurl1a	Group 6	3.82689	10.4433	8.5856	230.771	180.977	199.981	5.45577	6.56976	10.1078
Neurl1b	Group 6	13.3941	25.3622	37.7766	93.7024	141.409	152.335	22.9142	38.3236	44.4745
Nfam1	Group 6	87.0617	93.9893	77.2704	275.686	267.898	255.681	61.1046	73.3623	85.9167
Nfia	Group 4	936.63	2519.81	2493.26	631.136	661.637	696.578	5150.24	3289.26	5799.88
Nfib	Group 4	2355.45	3564.13	4481.68	1287.83	1067.7	1158.95	8687.76	5496.7	9692.41
Nfix	Group 4	1549.89	2030.47	2039.94	720.192	755.044	759.66	2388.53	1887.71	2593.67
Ngf	Group 6	47.8361	105.924	128.784	646.624	579.905	657.656	130.938	111.686	180.93
Nid1	Group 6	338.679	179.027	183.732	2196.2	3157.05	2882.28	74.1984	144.535	88.949
Nipa1	Group 6	15.3075	10.4433	10.3027	74.3424	64.2177	60.397	14.185	22.9942	17.1833
Nipal2	Group 6	4.78361	5.96757	6.86848	72.0192	60.9744	55.0284	22.9142	16.4244	36.3882
Nit2	Group 4	3406.89	2407.92	2632.35	1301.77	1116.35	1060.97	3562.61	3776.52	3272.92
Nkap	Group 4	173.167	284.952	345.141	155.654	140.76	126.834	614.319	444.554	729.787
Nkg7	Group 6	8.61049	17.9027	17.1712	59.6288	68.7583	76.5028	24.0054	28.469	23.248
Nkiras1	Group 4	428.611	663.893	690.282	243.936	266.601	261.72	818.365	898.962	747.981
Nln	Group 6	516.63	278.984	276.456	812.346	856.236	921.389	262.968	252.936	258.761
Nlrp12	Group 4	675.445	602.725	432.714	192.051	246.492	233.535	666.695	1028.17	707.549
Nlrp6	Group 4	2398.5	26167.8	17500.9	624.941	768.666	736.843	10257.9	5272.23	8737.22
Nme3	Group 4	299.454	328.217	369.181	192.826	168.653	151.664	349.169	474.118	415.432
Nmnat3	Group 4	135.854	120.843	115.047	47.2384	45.4064	52.344	160.4	131.395	126.348
Nmt1	Group 4	1267.66	1888.74	2031.35	932.378	925.643	1004.6	3167.62	2726.45	3228.45
Nnmt	Group 4	2031.12	2028.97	3362.12	700.832	555.905	465.057	2386.35	5863.51	3987.55
Nol12	Group 4	176.037	250.638	247.265	166.496	196.545	195.955	517.207	584.709	440.702
Notch2	Group 5	723.281	650.465	886.034	700.832	804.343	767.042	339.349	297.829	272.912
Notum	Group 4	627.609	1463.55	1289.56	119.258	162.815	115.425	860.92	1142.04	915.771
Npc2	Group 6	1210.25	728.044	693.717	2965.95	2872.28	2778.26	624.14	1004.08	924.868
Npdc1	Group 6	67.9272	120.843	171.712	610.227	500.12	565.047	140.759	148.915	186.995
Npnt	Group 6	8.61049	8.95136	3.43424	39.4944	70.7043	43.62	1.09115	2.18992	4.04314
Npr2	Group 4	756.767	4380.2	3542.42	130.099	188.761	177.836	1523.25	1705.95	2026.62
Nptxr	Group 6	0	0	0	25.5552	33.7305	17.448	0	0	0
Nqo1	Group 6	106.196	114.876	190.6	2804.1	3457.38	3921.78	178.949	205.852	285.041
Nr0b2	Group 4	1136.59	1289	810.481	554.47	732.341	736.843	2067.74	2838.14	1664.76
Nr1h4	Group 4	2220.55	4272.78	3415.35	907.597	796.559	830.794	3262.55	2691.41	3241.59
Nr3c2	Group 5	128.201	68.6271	36.0595	115.386	92.1102	104.017	12.0027	5.4748	8.08628
Nr5a2	Group 5	901.232	601.233	535.741	476.256	477.416	414.726	260.786	175.194	191.038
Nrbp2	Group 4	677.359	2625.73	2980.92	217.606	200.437	222.798	2123.38	1411.4	1821.43
Nrg1	Group 6	0.956721	0	3.43424	40.2688	61.623	59.0548	10.9115	3.28488	9.09706
Nrm	Group 6	17.221	28.346	17.1712	62.7264	74.5963	91.9376	21.8231	22.9942	16.1726
Nrp1	Group 4	1683.83	1766.4	1547.13	822.413	892.561	857.637	1994.63	1804.49	2455.2
Nsmf	Group 4	1806.29	2122.96	1751.46	882.042	982.077	946.219	2701.7	2151.6	1956.88
Ntm	Group 4	21.0479	104.433	85.856	6.9696	6.48664	5.36862	81.8365	76.6472	126.348
Ntn4	Group 5	143.508	55.2001	29.191	159.526	141.409	142.268	4.36461	2.18992	1.01078
Nucks1	Group 4	1159.55	1597.82	1753.18	995.104	947.049	948.904	3060.68	2373.87	3330.54
Nudt18	Group 6	138.725	99.9569	116.764	665.984	622.068	672.42	321.89	249.651	254.718
Nudt22	Group 4	166.47	173.06	178.58	78.2144	87.5696	91.2665	273.879	292.354	223.383
Nuf2	Group 6	4.78361	2.98379	6.86848	75.1168	114.165	120.123	5.45577	19.7093	16.1726
Numbl	Group 6	10.5239	29.8379	27.4739	113.837	112.219	153.006	18.5496	32.8488	30.3235
Nup153	Group 5	530.024	444.584	405.24	508.781	604.554	555.652	248.783	225.562	223.383
Nupl1	Group 5	167.426	85.0379	41.2109	182.758	195.896	173.809	17.4584	6.56976	12.1294
Nusap1	Group 6	14.3508	16.4108	15.4541	133.971	198.491	224.14	4.36461	17.5194	21.2265
Nxpe2	Group 4	432.438	338.66	336.556	86.7328	75.245	70.4631	298.976	211.327	165.769
Oaf	Group 4	5201.69	3981.86	3260.81	1436.51	1488.68	1426.71	4137.65	4049.16	3151.63
Oas1a	Group 6	73.6676	83.546	85.856	766.656	972.347	1011.31	169.129	237.606	399.26
Oas3	Group 6	25.8315	23.8703	22.3226	408.883	621.42	609.338	31.6434	30.6589	66.7118
Oasl1	Group 6	316.675	135.762	185.449	5444.81	6407.5	6628.23	913.295	515.726	1100.74
Oasl2	Group 6	78.4512	208.865	303.93	1405.54	2259.3	2069.6	273.879	201.473	536.727
Oat	Group 4	10123.1	10112.1	28942.1	806.15	908.129	618.062	8270.94	13657.4	10080.6
Odf3b	Group 4	139.681	167.092	223.226	10.0672	13.6219	9.39509	220.413	213.517	140.499
Ogfrl1	Group 4	365.468	447.568	443.017	300.467	306.818	293.261	661.239	861.733	831.876
Oip5	Group 6	1.91344	7.45947	0	66.5984	101.84	95.9641	3.27346	3.28488	4.04314
Oit3	Group 5	723.281	463.979	487.662	549.824	519.58	555.652	187.678	221.182	183.963
Olfm2	Group 6	15.3075	7.45947	5.15136	47.2384	42.1631	42.2779	2.18231	4.37984	6.06471
Olfml3	Group 6	49.7495	59.6757	103.027	432.89	483.254	471.096	146.215	123.73	224.394
Opn3	Group 6	21.0479	26.8541	39.4938	267.942	93.4076	178.507	55.6488	35.0387	58.6255
Osbpl10	Group 6	2.87016	2.98379	5.15136	29.4272	34.3792	39.5936	1.09115	0	0
Osbpl3	Group 6	62.1869	44.7568	36.0595	1382.3	1270.73	1235.45	327.346	83.217	96.0245
Ovca2	Group 4	261.185	252.13	212.923	226.125	201.086	189.244	473.56	427.034	466.983
Oxct1	Group 6	84.1915	55.2001	75.5533	323.699	302.277	317.42	81.8365	110.591	150.607
Oxld1	Group 4	139.681	161.124	199.186	82.8608	70.7043	75.1607	290.247	264.98	233.491
P2ry12	Group 6	47.8361	25.3622	10.3027	148.685	127.138	144.953	16.3673	21.8992	29.3128
P2ry13	Group 6	88.9751	62.6595	36.0595	246.259	242.6	263.733	31.6434	50.3682	48.5177
P2ry14	Group 6	28.7016	20.8865	32.6253	123.904	122.597	106.701	21.8231	25.1841	49.5284
P2ry6	Group 6	26.7882	28.346	15.4541	157.978	205.626	196.626	40.3727	39.4186	46.4961
P3h2	Group 6	5.74033	10.4433	13.737	39.4944	33.0818	36.2382	0	0	1.01078
Pabpn1	Group 4	1108.84	3388.09	3614.54	671.405	711.584	862.335	6449.81	4765.27	5845.37
Pacs2	Group 6	254.488	268.541	360.595	549.05	577.311	614.036	292.429	286.879	284.03
Pak1	Group 6	38.2689	56.6919	70.4019	398.042	467.038	458.346	46.9196	97.4514	90.9706
Pak6	Group 6	6.69705	4.47568	15.4541	338.413	430.064	430.832	18.5496	13.1395	25.2696
Pam16	Group 4	429.568	698.206	522.005	343.059	271.79	324.13	1100.97	1161.75	1181.61
Panx1	Group 6	4.78361	4.47568	12.0198	504.134	608.446	640.879	6.54692	9.85464	24.2588
Papd5	Group 5	872.53	962.271	1076.63	1199.55	1288.89	1171.03	677.606	570.474	569.072
Paqr3	Group 5	64.1003	34.3135	17.1712	22.4576	16.8653	18.7902	2.18231	1.09496	0
Parp11	Group 6	72.7108	62.6595	94.4416	196.698	290.601	280.51	63.2869	62.4127	72.7765
Parp12	Group 6	685.013	411.763	511.702	1273.11	1388.79	1296.52	486.654	555.145	505.392
Parp14	Group 6	610.388	741.471	944.416	1681.22	2144.48	1894.45	573.947	447.839	760.11
Parpbp	Group 6	0.956721	1.49189	3.43424	30.2016	49.2984	53.0151	4.36461	9.85464	7.07549
Parvg	Group 6	18.1777	17.9027	27.4739	146.362	131.679	132.202	25.0965	19.7093	27.2912
Pawr	Group 6	124.374	86.5298	60.0992	336.09	300.98	317.42	63.2869	44.8934	45.4853
Pbk	Group 6	10.5239	2.98379	1.71712	146.362	168.653	183.204	5.45577	12.0446	17.1833
Pbld2	Group 4	3474.81	3340.35	4091.9	1264.6	1089.11	1076.41	3756.84	3072.46	3244.62
Pbrm1	Group 4	677.359	671.352	674.828	477.03	471.578	457.004	1355.21	1117.95	1644.55
Pccb	Group 4	4030.67	4178.79	4055.84	1273.89	1115.7	1002.59	4577.39	4713.8	3768.21
Pcdh12	Group 5	121.504	82.0541	108.179	111.514	127.138	127.505	28.37	36.1337	41.4422
Pcdhgc3	Group 6	211.435	158.141	53.2307	381.005	377.522	367.079	0	12.0446	9.09706
Pcgf3	Group 5	315.718	137.254	151.107	334.541	388.549	312.051	54.5577	66.7926	61.6579
Pck1	Group 4	32015.7	38404.3	49880.6	10403.3	9705.3	8239.49	54013.2	41216.5	47432.1
Pcmtd1	Group 4	2847.2	2670.49	2556.79	1140.69	1098.84	939.509	3367.3	2252.33	3646.91
Pcna	Group 6	594.124	301.362	382.918	1303.32	1205.87	1460.94	245.509	324.108	262.804
Pcyt2	Group 4	6324.89	24792.3	22774.2	2931.1	2754.87	2607.81	17960.4	15402.8	15259.8
Pdap1	Group 4	687.883	1124.89	1057.75	598.611	579.257	641.55	2062.28	1574.55	1961.93
Pdcd1	Group 6	0	1.49189	0	17.8112	25.2979	26.8431	1.09115	4.37984	4.04314
Pdcd5	Group 4	532.894	522.163	592.406	530.464	471.578	501.966	1180.63	1365.41	1208.9
Pde9a	Group 4	681.186	462.487	467.057	198.246	205.626	213.403	522.662	487.257	557.953
Pdgfb	Group 6	19.1344	23.8703	20.6054	148.685	162.166	137.571	46.9196	31.7538	55.5932
Pdgfc	Group 6	149.249	71.6109	37.7766	447.603	423.577	448.28	32.7346	32.8488	55.5932
Pdgfd	Group 6	15.3075	7.45947	1.71712	61.952	72.6503	50.3308	1.09115	1.09496	0
Pdilt	Group 4	167.426	192.454	127.067	54.9824	38.9198	35.5671	163.673	154.389	111.186
Pdk3	Group 6	17.221	4.47568	8.5856	44.1408	31.1359	44.9622	1.09115	2.18992	4.04314
Pdlim2	Group 6	15.3075	22.3784	10.3027	72.7936	68.1097	57.0416	12.0027	18.6143	20.2157
Pdp1	Group 6	26.7882	19.3946	13.737	72.0192	82.3803	75.1607	14.185	9.85464	11.1186
Pdrg1	Group 4	287.973	313.298	267.871	237.741	235.465	261.049	515.024	494.922	475.069
Pds5a	Group 5	576.903	287.935	283.325	371.712	417.091	360.369	102.568	68.9825	67.7226
Pdzk1ip1	Group 6	50.7062	32.8217	30.9082	377.907	317.845	401.975	124.391	101.831	212.265
Pea15a	Group 6	477.404	267.049	216.357	1087.26	1071.59	1109.29	268.424	330.678	375.001
Pecam1	Group 5	369.294	302.854	312.516	504.909	486.498	499.953	152.761	178.478	186.995
Pet100	Group 4	377.905	308.822	309.082	329.894	243.897	280.51	1394.49	1194.6	1090.64
Pf4	Group 6	13.3941	23.8703	25.7568	115.386	82.3803	97.3062	30.5523	30.6589	41.4422
Pfdn6	Group 4	394.169	884.693	817.349	298.918	259.465	301.985	1158.8	1355.56	1088.62
Pfkfb4	Group 6	14.3508	28.346	22.3226	161.075	150.49	122.136	39.2815	27.374	36.3882
Pgd	Group 6	747.199	566.919	513.419	7023.03	6630.64	7111.41	869.649	671.21	620.622
Pgm1	Group 6	92.802	98.465	73.8362	223.027	225.735	227.495	118.936	86.5018	106.132
Phf11b	Group 6	17.221	40.2811	18.8883	133.971	205.626	171.796	28.37	30.6589	43.4637
Phf11d	Group 6	37.3121	95.4812	80.7046	286.528	331.467	340.907	92.748	76.6472	136.456
Phf20l1	Group 4	621.869	832.476	903.205	415.853	417.091	361.04	1452.32	895.677	1368.6
Phlda1	Group 4	484.101	1472.5	1567.73	256.326	269.195	274.471	1577.81	1367.6	2016.52
Phlda2	Group 6	4.78361	0	1.71712	102.995	80.4343	91.2665	20.7319	12.0446	1.01078
Phlda3	Group 6	11.4807	2.98379	10.3027	194.374	281.52	253.667	27.2788	43.7984	41.4422
Phyhd1	Group 4	1332.71	2671.98	3071.93	703.155	618.825	579.14	1950.98	2223.86	2083.23
Pigg	Group 5	220.046	104.433	87.5731	217.606	250.384	233.535	38.1904	28.469	25.2696
Pik3ap1	Group 6	432.438	475.914	211.206	1053.96	1160.46	1004.6	62.1957	35.0387	37.399
Pik3cg	Group 6	21.0479	22.3784	25.7568	88.2816	105.083	86.569	9.82038	7.66472	22.2373
Pilra	Group 6	88.9751	111.892	61.8163	257.101	256.222	260.378	84.0188	102.926	126.348
Pin4	Group 4	233.44	341.644	369.181	243.162	192.653	218.1	699.429	810.27	729.787
Pip4k2a	Group 6	99.499	146.206	166.561	327.571	299.683	318.091	110.206	117.161	145.553
Pipox	Group 4	6372.72	8535.12	8291.97	1576.68	1460.79	1395.84	7755.92	6385.81	7932.64
Pkhd1	Group 6	116.72	140.238	104.744	287.302	281.52	231.522	100.386	79.9321	105.122
Pkia	Group 6	22.0046	17.9027	18.8883	101.446	123.895	120.794	15.2761	8.75968	29.3128
Pkm	Group 6	320.502	258.098	339.99	1885.66	1417.33	1664.94	248.783	399.66	375.001
Pla2g4a	Group 6	35.3987	20.8865	13.737	95.2512	99.8942	95.9641	5.45577	4.37984	13.1402
Pla2g7	Group 6	38.2689	71.6109	44.6451	384.877	347.684	314.735	52.3753	107.306	111.186
Plac8	Group 6	181.777	101.449	133.935	810.022	554.607	618.733	94.9303	163.149	197.103
Plat	Group 6	6.69705	5.96757	13.737	321.376	291.899	291.248	18.5496	10.9496	16.1726
Plau	Group 6	22.0046	14.9189	17.1712	140.941	119.354	129.518	24.0054	22.9942	31.3343
Plaur	Group 6	4.78361	16.4108	17.1712	113.062	136.868	167.098	7.63807	17.5194	25.2696
Plcg1	Group 5	462.096	736.995	776.138	367.84	374.279	334.197	225.869	148.915	113.208
Plcg2	Group 6	43.0525	41.773	63.5334	181.21	177.734	160.388	41.4638	41.6085	48.5177
Pld3	Group 6	377.905	311.806	327.97	805.376	860.128	962.996	328.437	465.358	349.731
Pld4	Group 6	142.551	255.114	216.357	569.958	574.067	591.89	207.319	182.858	232.48
Plek	Group 6	56.4466	55.2001	44.6451	465.414	413.847	462.372	58.9223	52.5581	63.6794
Plekha1	Group 6	198.041	193.946	173.429	500.262	488.444	498.611	243.327	134.68	138.477
Plekhh1	Group 6	5.74033	16.4108	12.0198	81.312	97.2995	77.1739	9.82038	4.37984	10.1078
Plekhm3	Group 6	44.0092	26.8541	37.7766	168.045	149.193	149.65	50.193	24.0891	31.3343
Plekho2	Group 6	129.157	135.762	144.238	333.766	336.656	348.96	43.6461	71.1724	67.7226
Plet1	Group 6	38.2689	19.3946	27.4739	304.339	310.061	353.658	31.6434	26.279	18.1941
Plk1	Group 6	2.87016	14.9189	15.4541	131.648	227.681	289.905	15.2761	51.4631	71.7657
Plk4	Group 6	18.1777	16.4108	8.5856	78.2144	85.6236	83.8847	14.185	14.2345	22.2373
Pls1	Group 6	3.82689	8.95136	10.3027	461.542	433.307	470.425	38.1904	7.66472	26.2804
Plscr1	Group 6	254.488	144.714	190.6	1465.94	1319.38	1357.59	217.139	232.131	208.222
Plxdc2	Group 6	11.4807	7.45947	18.8883	78.2144	73.299	75.1607	15.2761	16.4244	22.2373
Plxna1	Group 6	171.253	164.108	175.146	264.845	347.035	306.011	133.121	117.161	111.186
Plxnc1	Group 5	483.144	390.876	324.536	425.92	533.85	431.503	100.386	185.048	128.37
Pmaip1	Group 6	15.3075	10.4433	15.4541	59.6288	72.6503	70.4631	9.82038	9.85464	19.2049
Pnrc1	Group 4	2640.55	2003.61	2331.85	2273.64	1846.75	2434.67	4200.94	4479.48	5545.16
Podxl	Group 5	170.296	120.843	125.35	205.99	228.33	207.363	28.37	56.9379	18.1941
Pola1	Group 6	64.1003	40.2811	41.2109	116.16	124.543	132.873	17.4584	20.8042	39.4206
Polg2	Group 4	109.066	141.73	120.198	41.8176	33.7305	30.8696	125.483	96.3565	79.852
Polr2f	Group 4	456.356	714.617	805.329	485.549	476.119	540.889	1227.55	1530.75	1267.52
Polr2i	Group 4	561.596	526.638	590.689	316.73	282.169	299.972	732.164	802.606	598.385
Polr3g	Group 4	209.522	153.665	190.6	51.8848	62.2717	39.5936	158.217	113.876	105.122
Pon1	Group 4	19429.1	11598	15406	3996.68	4975.9	3756.69	17168.2	21680.2	21487.3
Porcn	Group 4	65.0571	128.303	111.613	18.5856	15.5679	18.7902	85.1099	97.4514	103.1
Postn	Group 6	181.777	150.681	111.613	466.963	524.769	459.017	109.115	125.92	154.65
Ppap2c	Group 6	317.632	228.26	188.883	1046.99	1124.13	1189.15	321.89	552.955	415.432
Pparg	Group 6	178.907	120.843	145.955	425.146	420.983	457.675	153.853	97.4514	123.316
Ppdpf	Group 4	1466.65	1554.55	1730.86	738.778	581.203	667.722	2418	2453.81	2198.46
Ppfia4	Group 6	15.3075	8.95136	17.1712	138.618	139.463	134.216	14.185	25.1841	26.2804
Ppfibp1	Group 6	500.365	483.373	508.268	1074.87	1132.57	1060.97	500.839	298.924	492.252
Ppic	Group 6	48.7928	62.6595	48.0794	241.613	240.654	202.665	56.74	30.6589	77.8304
Ppig	Group 4	631.436	1409.84	1291.27	428.243	425.523	406.002	1918.25	1656.67	2353.11
Ppm1h	Group 6	57.4033	53.7082	68.6848	235.418	274.385	294.603	45.8284	81.027	88.949
Ppm1k	Group 4	1595.81	1260.65	1892.27	473.933	563.689	539.546	1343.21	1319.43	1687
Ppm1m	Group 4	290.843	277.492	329.687	140.941	139.463	148.979	354.625	300.019	261.793
Ppp1r11	Group 4	476.447	547.525	594.124	378.682	369.738	418.081	810.727	1058.83	800.541
Ppp1r35	Group 4	201.868	307.33	327.97	137.069	149.193	157.703	608.863	720.484	558.964
Ppp3ca	Group 4	817.997	865.298	1104.11	629.587	611.041	605.983	1546.16	1444.25	1827.5
Ppp4r1	Group 5	438.178	377.449	319.384	545.178	530.607	541.56	243.327	203.663	195.081
Ppt1	Group 6	516.63	326.725	310.799	1039.24	991.158	1011.31	271.697	379.951	364.893
Pqlc3	Group 6	7.65377	1.49189	12.0198	218.381	216.654	188.573	2.18231	6.56976	15.1618
Prc1	Group 6	5.74033	4.47568	17.1712	175.789	283.466	298.63	13.0938	40.5135	46.4961
Prdm1	Group 6	3.82689	13.427	6.86848	57.3056	54.4877	48.9887	9.82038	5.4748	9.09706
Preb	Group 4	2031.12	3156.85	2572.25	1135.27	1132.57	1118.02	2840.27	2511.84	2303.58
Prelp	Group 6	836.175	541.557	515.136	1817.52	1770.85	1568.31	325.164	569.379	424.53
Prex1	Group 6	140.638	147.697	145.955	324.474	341.846	371.777	97.1126	105.116	139.488
Prim1	Group 6	59.3167	44.7568	34.3424	151.782	147.247	171.125	46.9196	70.0774	57.6147
Prkch	Group 6	87.0617	96.9731	101.31	164.947	144.652	169.783	34.9169	50.3682	55.5932
Prmt2	Group 6	13.3941	29.8379	20.6054	124.678	112.219	130.189	20.7319	14.2345	28.302
Proc	Group 4	6932.4	9118.45	10723.4	2688.72	2455.19	2488.36	9768	11304.4	10110.9
Prodh	Group 4	2562.1	6003.38	8012.08	689.99	551.364	418.752	3503.69	3585.99	3845.02
Prodh2	Group 4	3074.9	11905.3	10453.8	1053.18	980.779	908.639	7710.09	8399.44	8327.85
Pros1	Group 6	1234.17	1023.44	1186.53	2002.6	1942.75	1880.36	807.453	993.129	1039.09
Prr11	Group 6	7.65377	2.98379	3.43424	55.7568	127.138	115.425	2.18231	6.56976	19.2049
Prr5l	Group 6	22.9613	34.3135	25.7568	61.1776	68.7583	69.7921	13.0938	9.85464	20.2157
Prss23	Group 6	66.0138	41.773	61.8163	180.435	186.166	174.48	31.6434	30.6589	37.399
Prss53	Group 4	123.417	890.66	609.578	38.72	43.4605	51.673	679.788	427.034	529.651
Prss8	Group 6	91.8453	56.6919	65.2506	657.466	618.176	757.647	139.668	74.4573	49.5284
Prune	Group 6	325.285	192.454	127.067	635.008	732.341	687.183	170.22	165.339	128.37
Psap	Group 6	7201.24	4884.46	4892.08	15540.7	16404.7	15690.5	3557.16	6798.61	4963.96
Psat1	Group 6	15.3075	7.45947	13.737	63.5008	70.7043	89.9244	5.45577	8.75968	9.09706
Psen2	Group 4	5043.84	5287.27	6257.19	2739.05	2540.17	2423.26	8745.59	8926.11	8246.99
Psenen	Group 4	1149.02	1063.72	1325.62	768.205	711.584	807.306	2006.63	2150.5	1897.24
Psma4	Group 4	2358.32	2328.85	2627.19	1745.5	1715.07	1709.23	3336.75	4038.21	3917.8
Psmb3	Group 4	1880.91	1784.3	1887.12	1346.68	1192.89	1330.75	3487.33	3421.75	3188.01
Psmb6	Group 4	2255.95	2400.46	2470.94	1537.18	1460.79	1577.03	3353.11	4317.43	3295.16
Psmd1	Group 4	2263.6	3203.09	3750.19	1571.26	1502.95	1586.43	5959.88	6073.74	6348.74
Psrc1	Group 6	0	7.45947	3.43424	51.8848	88.2182	89.2533	18.5496	7.66472	12.1294
Ptch1	Group 5	189.431	122.335	89.2902	143.264	151.787	119.452	10.9115	12.0446	6.06471
Ptgfr	Group 6	0.956721	1.49189	1.71712	23.232	28.5412	21.4745	1.09115	1.09496	2.02157
Ptgfrn	Group 6	42.0957	32.8217	44.6451	198.246	232.222	197.297	26.1877	32.8488	56.6039
Ptgr1	Group 6	69.8407	64.1514	68.6848	501.811	454.064	501.295	64.378	130.3	91.9814
Ptms	Group 4	11829.9	19531.9	26534.7	5080.06	4572.43	5057.91	29161.1	28059.4	27191.1
Ptov1	Group 4	685.013	830.985	791.592	607.904	572.121	602.628	1227.55	1262.49	1172.51
Ptpn14	Group 6	48.7928	68.6271	92.7245	288.851	270.493	244.943	44.7373	32.8488	59.6363
Ptprc	Group 6	176.993	273.016	279.891	799.181	784.883	832.807	243.327	198.188	260.782
Ptprd	Group 4	2384.15	3574.58	4004.32	1028.4	930.832	840.86	6197.75	3825.79	6743.96
Ptpre	Group 6	27.7449	22.3784	30.9082	128.55	131.679	143.611	34.9169	47.0833	23.248
Pvrl4	Group 6	4.78361	4.47568	0	37.1712	39.5685	36.2382	9.82038	4.37984	11.1186
Pydc3	Group 6	44.0092	32.8217	34.3424	123.904	155.679	168.44	37.0992	43.7984	48.5177
Pydc4	Group 6	4.78361	7.45947	5.15136	42.592	48.6498	54.3573	2.18231	4.37984	8.08628
Pygb	Group 6	93.7587	71.6109	42.928	990.458	924.346	989.839	33.8257	50.3682	56.6039
Pyhin1	Group 6	43.0525	55.2001	89.2902	286.528	319.142	289.234	49.1019	70.0774	68.7334
Qsox2	Group 6	84.1915	67.1352	63.5334	161.075	164.761	161.73	62.1957	77.7422	56.6039
Rab11fip5	Group 6	23.918	20.8865	25.7568	115.386	94.7049	79.8582	15.2761	37.2286	29.3128
Rab27b	Group 6	17.221	10.4433	12.0198	94.4768	100.543	90.5955	24.0054	16.4244	39.4206
Rab31	Group 6	125.331	93.9893	85.856	426.694	409.955	436.2	57.8311	71.1724	94.003
Rab3d	Group 6	181.777	96.9731	56.665	392.621	439.145	444.253	78.563	106.211	103.1
Rab3il1	Group 6	75.581	79.0703	80.7046	154.106	149.841	169.783	58.9223	66.7926	71.7657
Rab8b	Group 6	107.153	71.6109	58.3821	361.645	360.657	332.183	40.3727	60.2228	54.5824
Rab9	Group 4	1378.64	1245.73	1092.09	755.04	749.855	716.711	2017.54	1699.38	2175.21
Rac2	Group 6	149.249	117.86	125.35	454.573	401.523	490.558	136.394	187.238	171.833
Racgap1	Group 6	11.4807	16.4108	20.6054	147.91	197.194	277.826	14.185	42.7034	45.4853
Rad18	Group 6	14.3508	8.95136	10.3027	65.824	45.4064	68.4499	9.82038	9.85464	4.04314
Rad23a	Group 5	742.416	416.238	273.022	597.062	620.771	636.853	92.748	151.104	113.208
Rad51	Group 6	10.5239	10.4433	6.86848	75.8912	92.7589	102.004	5.45577	12.0446	17.1833
Rad51ap1	Group 6	3.82689	5.96757	8.5856	33.2992	44.1091	43.62	5.45577	6.56976	5.05392
Rap1gap2	Group 6	12.4374	19.3946	13.737	53.4336	59.677	59.7259	5.45577	8.75968	16.1726
Rap2b	Group 6	48.7928	58.1838	24.0397	189.728	204.329	222.798	108.024	85.4069	94.003
Rasgrp1	Group 6	39.2256	34.3135	42.928	115.386	105.083	114.083	26.1877	20.8042	22.2373
Rasgrp3	Group 5	215.262	176.043	255.851	287.302	317.196	328.828	99.2949	91.9766	113.208
Rasl10b	Group 6	6.69705	10.4433	5.15136	72.7936	53.8391	29.5274	2.18231	3.28488	4.04314
Rassf4	Group 6	108.11	128.303	152.824	281.107	286.061	297.958	93.8392	74.4573	104.111
Rassf8	Group 5	167.426	62.6595	49.7965	116.934	125.841	131.531	13.0938	13.1395	7.07549
Rbl1	Group 6	65.0571	32.8217	37.7766	175.014	203.032	185.888	39.2815	48.1782	37.399
Rbm43	Group 6	116.72	80.5622	99.593	233.094	274.385	267.089	86.2011	100.736	106.132
Rbm8a	Group 4	647.7	772.801	856.843	561.44	560.445	555.652	1127.16	1386.22	1142.19
Rcan2	Group 6	72.7108	73.1028	161.409	487.098	492.984	530.151	45.8284	96.3565	89.9598
Rcan3	Group 6	22.9613	35.8054	32.6253	101.446	111.57	98.6484	18.5496	26.279	16.1726
Rcn1	Group 6	153.075	101.449	104.744	251.68	330.818	321.446	80.7453	129.205	104.111
Rcn2	Group 6	115.763	55.2001	53.2307	257.101	274.385	259.036	57.8311	66.7926	76.8196
Rdh7	Group 4	18739.3	14816	13683.7	8008.85	7092.49	6944.31	23878.8	23024.8	22628.4
Reep6	Group 4	13185.5	17653.6	18232.4	5815.74	5162.71	5265.27	18224.4	15057.9	12495.3
Rfx4	Group 4	107.153	55.2001	103.027	3.0976	3.89198	5.36862	28.37	43.7984	40.4314
Rfxank	Group 4	364.511	508.736	480.794	162.624	149.193	161.059	673.241	632.887	596.363
Rgl1	Group 6	324.329	196.93	248.982	445.28	499.471	536.862	147.306	121.541	161.726
Rgl3	Group 4	457.313	932.433	846.54	217.606	236.114	194.612	761.625	646.026	567.05
Rgn	Group 4	24635.6	18311.5	24067.2	5567.16	4525.08	3441.29	25214.4	20742.9	19973.1
Rgs10	Group 6	29.6584	38.7892	27.4739	145.587	145.949	136.229	36.0081	61.3178	80.8628
Rgs2	Group 6	74.6243	56.6919	56.665	573.056	459.254	427.476	75.2896	114.971	128.37
Rhbdl1	Group 4	59.3167	189.47	144.238	18.5856	22.0546	13.4216	174.584	124.825	135.445
Rhob	Group 6	464.01	438.617	467.057	1368.36	1261.65	1404.57	544.485	516.821	811.66
Rhoc	Group 6	213.349	137.254	121.916	961.805	875.047	920.047	198.59	239.796	224.394
Rhoq	Group 6	195.171	140.238	149.389	408.883	416.442	403.989	121.118	124.825	117.251
Rhpn2	Group 6	373.121	261.081	326.253	1177.86	995.699	1108.62	268.424	229.942	343.667
Rn4.5s	Group 4	56.4466	399.827	257.568	28.6528	20.1086	36.2382	601.225	409.515	534.705
Rnase6	Group 6	5.74033	7.45947	3.43424	48.0128	40.8658	36.9093	9.82038	10.9496	14.151
Rnaseh2c	Group 4	703.19	663.893	683.414	374.81	349.63	337.552	1091.15	1432.21	882.415
Rnaset2a	Group 6	1530.75	892.152	1385.72	11086.3	4966.82	13945.7	6580.74	2812.95	4007.76
Rnaset2b	Group 6	1176.77	581.838	443.017	3985.84	9094.26	5202.86	1541.8	1322.71	2991.92
Rnf145	Group 6	308.064	314.789	379.484	576.154	600.014	550.284	271.697	302.209	248.653
Rnf167	Group 4	647.7	1032.39	1050.88	381.779	369.09	393.923	1028.96	1099.34	1020.89
Rnf180	Group 6	2.87016	1.49189	1.71712	24.0064	25.9465	28.8563	0	0	2.02157
Rnf19b	Group 5	451.573	355.071	348.575	566.086	585.095	569.074	187.678	212.422	190.028
Rnf5	Group 4	1459	1747.01	1885.4	894.432	786.18	861.664	2958.12	2461.47	2498.66
Robo2	Group 6	25.8315	22.3784	15.4541	149.459	176.436	148.979	15.2761	18.6143	49.5284
Rock1	Group 4	792.165	1065.21	1157.34	703.155	680.448	596.588	2507.47	1836.25	2951.49
Romo1	Group 4	1049.52	1479.96	1598.64	808.474	570.175	766.371	3006.13	3033.04	2181.27
Rp9	Group 4	622.826	1414.31	1399.45	476.256	505.309	498.611	2385.26	2065.09	2770.56
Rpain	Group 4	270.752	237.211	331.404	146.362	135.571	140.926	329.528	381.046	340.634
Rps18	Group 4	4833.36	6324.14	6543.94	4870.98	4368.1	5343.12	9629.43	12655.5	10403
Rps19bp1	Group 4	257.358	220.8	224.943	204.442	184.869	231.522	443.008	489.447	422.508
Rps6ka3	Group 6	284.146	161.124	168.278	422.048	513.093	446.267	123.3	132.49	151.618
Rps6kl1	Group 4	16.2643	17.9027	17.1712	8.5184	9.72995	7.38185	76.3807	44.8934	48.5177
Rragd	Group 6	42.0957	40.2811	34.3424	1298.67	990.509	999.234	29.4611	29.5639	69.7441
Rras2	Group 6	317.632	189.47	139.087	765.107	716.125	681.144	255.33	278.12	304.246
Rrbp1	Group 4	5440.87	7207.34	4991.67	3055.01	3391.21	3486.92	11361.1	9848.07	9558.99
Rrm2	Group 6	79.4079	64.1514	34.3424	704.704	685.637	807.306	103.66	110.591	129.38
Rtf1	Group 4	446.789	996.585	944.416	385.651	401.523	418.752	1401.04	1388.41	1828.51
Rtn4	Group 6	1021.78	532.606	635.334	5897.83	5912.57	5842.4	218.231	829.98	540.77
Rtn4rl2	Group 6	3.82689	2.98379	3.43424	119.258	120.651	136.9	2.18231	3.28488	0
Rundc3a	Group 4	219.089	331.2	376.049	121.581	106.381	93.9509	357.898	524.486	315.365
S100a1	Group 4	2070.35	1618.7	1950.65	1169.34	847.803	960.312	2827.18	3154.58	2390.51
S100a11	Group 6	128.201	158.141	228.377	2281.38	1956.37	2493.72	494.292	353.672	467.993
S100a13	Group 4	361.641	369.99	430.997	221.478	177.085	189.244	571.764	635.077	568.061
S1pr2	Group 6	97.5856	77.5785	25.7568	336.864	378.82	316.078	42.555	33.9438	51.55
S1pr5	Group 4	109.066	68.6271	54.9478	9.2928	16.2166	8.72401	91.6569	67.8875	75.8088
Saa3	Group 4	278.406	277.492	207.772	42.592	29.8385	31.5406	232.416	610.988	285.041
Saa4	Group 4	4715.68	6983.55	4210.38	999.75	1013.21	898.573	4190.03	5143.03	5436
Samd10	Group 6	26.7882	23.8703	20.6054	81.312	76.5423	82.5425	30.5523	37.2286	33.3559
Samd4	Group 6	44.9659	49.2325	68.6848	303.565	264.006	303.327	103.66	64.6026	84.9059
Samhd1	Group 6	420.957	368.498	473.925	768.979	851.695	867.703	258.603	397.47	355.796
Sardh	Group 4	16555.1	10655.1	14281.3	4038.5	3928.96	3645.29	10843.9	15609.7	13083.6
Sash3	Group 6	19.1344	17.9027	24.0397	105.318	108.327	136.9	30.5523	28.469	21.2265
Sat2	Group 4	132.028	138.746	207.772	82.8608	55.7851	59.0548	242.236	296.734	272.912
Scara3	Group 6	35.3987	19.3946	25.7568	463.091	462.497	460.359	69.8338	76.6472	178.909
Scd2	Group 6	161.686	61.1676	87.5731	5012.69	3725.27	3992.91	109.115	108.401	146.564
Scimp	Group 6	16.2643	17.9027	5.15136	100.672	68.7583	74.4896	7.63807	12.0446	11.1186
Scn8a	Group 6	3.82689	13.427	5.15136	147.91	120.651	161.059	25.0965	20.8042	26.2804
Scnn1a	Group 4	615.172	2870.4	2457.2	61.1776	64.2177	45.6333	1255.92	654.786	846.027
Sco2	Group 4	1080.14	2258.73	2218.52	248.582	175.139	238.233	2412.54	2838.14	2326.83
Scube1	Group 6	4.78361	10.4433	8.5856	154.106	162.166	140.255	13.0938	9.85464	26.2804
Scube3	Group 6	0	0	0	58.08	48.6498	35.5671	1.09115	0	1.01078
Sdc2	Group 4	4712.81	3344.82	3492.62	1926.71	1845.45	1635.42	3608.44	4666.72	3959.24
Sdc3	Group 6	1066.74	905.579	820.783	2364.24	2357.24	2687.67	979.855	1167.23	1139.15
Sdc4	Group 4	8356.96	8781.28	12759.9	3857.29	3336.08	3718.44	14552.7	15653.5	19434.4
Sdcbp2	Group 6	1.91344	0	5.15136	61.1776	48.6498	53.0151	3.27346	6.56976	1.01078
Sdhaf1	Group 4	245.877	213.341	190.6	129.325	120.651	127.505	300.067	391.996	296.16
Sdpr	Group 6	376.948	305.838	286.759	564.538	638.285	573.1	257.512	280.31	314.354
Sdr42e1	Group 4	2209.07	2398.96	2338.72	402.688	461.848	428.819	1385.76	1721.28	1527.3
Sec14l2	Group 4	11877.7	9175.14	8120.26	4074.12	4068.42	3765.42	11925.2	10443.7	9894.57
Sec62	Group 4	3647.02	4336.93	4473.1	2776.22	2387.73	2511.17	9816.01	9852.45	11614.9
Selk	Group 4	1706.79	1554.55	1739.44	1391.6	1172.78	1262.97	3574.62	3348.39	2896.91
Selo	Group 4	1250.43	1196.5	1622.68	437.536	376.874	406.002	883.834	1177.08	888.48
Selplg	Group 6	51.663	58.1838	44.6451	243.162	249.735	275.813	45.8284	58.0329	58.6255
Sema4d	Group 6	15.3075	34.3135	20.6054	143.264	160.22	135.558	22.9142	27.374	39.4206
Sema5a	Group 6	16.2643	4.47568	27.4739	80.5376	109.624	93.2798	20.7319	22.9942	33.3559
Sepn1	Group 6	52.6197	61.1676	39.4938	177.338	203.032	220.113	76.3807	66.7926	98.0461
45911	Group 6	291.8	190.962	183.732	487.098	542.283	513.374	133.121	152.199	121.294
Serf2	Group 4	4438.23	3955.01	4236.14	3492.54	2924.18	3435.25	7446.03	8654.56	6698.47
Serpina1a	Group 4	99400.5	68228.8	64314.7	22528.8	20040.5	19592.8	77876.7	85316	73346.6
Serpina1b	Group 4	139048	92118.4	107140	40563.8	36977.7	37138.8	107481	119444	101717
Serpina1d	Group 4	90624.5	46745.5	56805.8	14577.3	13021.3	11559.3	30240.2	40067.9	28109.9
Serpina3f	Group 6	87.0617	55.2001	68.6848	168.045	144.003	163.743	41.4638	33.9438	43.4637
Serpinb1b	Group 6	0.956721	0	0	27.104	19.4599	14.7637	0	0	0
Serpinb6a	Group 6	249.704	183.503	180.298	2257.38	1896.69	2141.41	93.8392	187.238	159.704
Serpinb6b	Group 6	81.3213	41.773	30.9082	1293.25	872.452	949.575	58.9223	32.8488	53.5716
Serpinb9	Group 6	283.19	122.335	94.4416	876.621	812.775	649.603	76.3807	111.686	102.089
Serpinb9e	Group 6	0	0	0	51.8848	17.5139	18.7902	0	0	1.01078
Serpinb9f	Group 6	0	0	1.71712	23.232	16.2166	16.1059	0	0	0
Serpinh1	Group 6	273.622	231.243	276.456	926.957	1079.38	967.023	388.45	385.426	488.209
Sesn2	Group 6	94.7154	104.433	68.6848	278.784	338.602	302.656	40.3727	35.0387	41.4422
Sestd1	Group 6	36.3554	38.7892	65.2506	192.826	169.301	149.65	51.2842	43.7984	74.7981
Setd7	Group 6	94.7154	77.5785	89.2902	286.528	310.061	326.815	121.118	87.5968	97.0353
Sfn	Group 6	15.3075	25.3622	22.3226	262.522	302.277	324.13	36.0081	27.374	32.3451
Sftpd	Group 6	7.65377	1.49189	10.3027	180.435	155.679	177.164	49.1019	29.5639	85.9167
Sfxn2	Group 4	797.906	804.13	982.193	312.858	333.413	299.972	1011.5	1019.41	1107.82
Sfxn5	Group 4	671.618	608.692	729.776	226.899	179.68	164.414	633.96	462.073	507.414
Sgk3	Group 5	221.959	134.27	164.844	264.845	309.413	277.155	89.4746	96.3565	100.068
Sgol2a	Group 6	4.78361	2.98379	15.4541	62.7264	118.057	120.123	8.72922	18.6143	15.1618
Sh3bp1	Group 6	15.3075	19.3946	22.3226	51.1104	73.299	81.2004	17.4584	8.75968	15.1618
Sh3bp4	Group 6	20.0912	8.95136	15.4541	100.672	93.4076	86.569	9.82038	13.1395	6.06471
Sh3pxd2b	Group 6	18.1777	14.9189	17.1712	422.822	361.954	431.503	27.2788	22.9942	46.4961
Shc2	Group 6	3.82689	2.98379	1.71712	216.058	174.49	209.376	5.45577	6.56976	12.1294
Shcbp1	Group 6	3.82689	4.47568	0	74.3424	72.6503	94.6219	7.63807	4.37984	8.08628
Shisa3	Group 6	7.65377	5.96757	12.0198	65.824	53.1904	46.9754	7.63807	8.75968	12.1294
Shisa5	Group 6	617.085	399.827	453.32	2368.89	2158.75	2429.3	533.574	643.836	611.525
Shmt2	Group 4	3598.23	4481.65	4373.5	2053.71	1848.04	1799.16	5122.96	4377.65	4022.92
Shpk	Group 4	825.651	892.152	1262.08	372.486	364.549	315.406	815.091	736.908	766.175
Siglec1	Group 6	174.123	141.73	113.33	570.733	773.856	638.866	53.4665	67.8875	50.5392
Sirpa	Group 6	340.593	314.789	394.938	1845.4	1555.5	1710.58	588.132	496.017	692.387
Sirpb1a	Group 6	1.91344	0	0	50.336	29.1899	36.2382	4.36461	3.28488	0
Sirt3	Group 4	1138.5	1296.46	1277.54	493.293	494.282	452.977	1095.52	1139.85	1108.83
Sirt4	Group 4	169.34	252.13	326.253	97.5744	81.0829	89.9244	337.166	306.589	304.246
Sirt7	Group 4	718.498	1835.03	1713.69	349.254	343.143	344.934	1373.76	1313.95	1125
Ska3	Group 6	4.78361	4.47568	5.15136	30.976	53.1904	44.2911	8.72922	8.75968	12.1294
Sla	Group 6	45.9226	35.8054	66.9677	257.875	288.655	258.365	33.8257	43.7984	53.5716
Slamf7	Group 6	8.61049	7.45947	15.4541	99.8976	92.1102	88.5822	9.82038	10.9496	16.1726
Slamf8	Group 6	15.3075	13.427	6.86848	91.3792	78.4883	101.333	6.54692	15.3294	11.1186
Slamf9	Group 6	9.56721	2.98379	5.15136	103.77	111.57	123.478	10.9115	12.0446	22.2373
Slc11a1	Group 6	155.946	255.114	199.186	913.792	788.126	810.662	206.228	248.556	218.329
Slc12a8	Group 6	6.69705	1.49189	5.15136	61.1776	51.8931	59.7259	8.72922	13.1395	23.248
Slc13a2	Group 4	142.551	82.0541	152.824	3.872	5.18931	6.0397	37.0992	29.5639	15.1618
Slc15a3	Group 6	129.157	82.0541	66.9677	465.414	433.956	467.07	89.4746	144.535	155.661
Slc16a9	Group 6	72.7108	58.1838	61.8163	197.472	201.734	204.679	30.5523	54.748	48.5177
Slc17a2	Group 4	3267.2	3070.32	2541.34	1474.46	1527.6	1406.58	3421.86	3402.04	4710.26
Slc17a3	Group 4	2006.24	3817.75	3336.36	614.874	566.283	475.794	2014.27	1703.76	1599.06
Slc1a1	Group 6	1.91344	1.49189	5.15136	1551.9	1604.14	1791.78	440.826	86.5018	596.363
Slc1a2	Group 4	1857.95	3635.74	4103.92	58.8544	94.0562	51.0019	1387.95	2331.17	1774.94
Slc1a4	Group 6	118.633	80.5622	63.5334	2385.93	2649.14	2819.87	224.778	142.345	158.693
Slc22a12	Group 6	0.956721	1.49189	0	47.2384	59.677	45.6333	0	0	0
Slc22a3	Group 4	115.763	111.892	204.337	27.104	10.3786	18.1191	82.9276	72.2674	70.7549
Slc22a30	Group 4	5117.5	3626.79	2527.6	1090.36	673.313	449.622	3822.31	2903.83	2621.98
Slc24a3	Group 6	4.78361	2.98379	8.5856	54.208	44.1091	53.0151	3.27346	6.56976	7.07549
Slc25a21	Group 4	278.406	216.325	307.365	72.7936	83.6776	75.1607	255.33	264.98	264.826
Slc25a24	Group 6	37.3121	23.8703	30.9082	488.646	465.74	457.004	21.8231	21.8992	35.3775
Slc25a30	Group 5	145.422	59.6757	17.1712	166.496	208.221	209.376	3.27346	12.0446	6.06471
Slc25a38	Group 4	396.083	780.26	868.863	160.301	183.572	163.743	552.123	447.839	461.929
Slc25a4	Group 6	83.2348	85.0379	99.593	288.077	280.871	315.406	68.7426	127.015	139.488
Slc25a42	Group 4	1292.53	1914.1	2093.17	540.531	585.743	559.008	1670.56	1400.45	1820.42
Slc25a45	Group 4	414.26	504.26	420.694	269.491	267.898	287.221	959.124	677.78	640.837
Slc27a2	Group 4	15915.1	21875.6	18079.6	6184.36	6417.23	6361.82	20913	21477.6	24613.6
Slc29a1	Group 4	4827.62	15918.5	13664.8	1862.43	2052.37	1947.47	10402	8238.48	10053.3
Slc29a3	Group 6	116.72	56.6919	65.2506	276.461	290.601	279.168	89.4746	83.217	47.5069
Slc35f5	Group 6	882.097	387.892	276.456	1623.14	1641.12	1415.3	186.587	257.316	223.383
Slc37a2	Group 6	32.5285	32.8217	32.6253	142.49	133.625	128.847	28.37	44.8934	30.3235
Slc38a3	Group 4	24018.5	29447	44269.1	9112.37	8756.31	8540.8	28025.2	19554.9	20331.9
Slc39a4	Group 6	1028.48	751.914	726.342	6075.17	6333.55	6789.96	892.563	1235.11	941.041
Slc39a6	Group 6	38.2689	31.3298	18.8883	96.0256	91.4616	112.741	29.4611	32.8488	32.3451
Slc40a1	Group 6	2192.81	1250.21	1351.37	4199.57	4244.85	4110.35	1007.13	1390.6	1422.17
Slc43a1	Group 4	131.071	161.124	348.575	31.7504	27.8925	32.8828	89.4746	110.591	77.8304
Slc43a2	Group 6	201.868	152.173	169.995	641.978	626.609	561.021	127.665	160.959	164.758
Slc44a3	Group 6	159.772	83.546	97.8758	305.888	346.386	337.552	106.933	90.8817	91.9814
Slc45a4	Group 6	176.993	114.876	109.896	284.205	295.791	300.643	79.6542	123.73	96.0245
Slc48a1	Group 6	821.824	463.979	425.846	3869.68	3773.92	4015.06	678.697	755.522	677.226
Slc5a1	Group 6	17.221	11.9351	12.0198	166.496	206.275	153.677	18.5496	32.8488	36.3882
Slc6a12	Group 4	1525.01	1594.83	2136.1	642.752	601.96	611.352	1668.37	1672	1854.79
Slc6a8	Group 6	98.5423	73.1028	44.6451	358.547	350.927	318.091	96.0215	88.6917	85.9167
Slc7a1	Group 6	13.3941	11.9351	13.737	66.5984	55.1364	65.0945	24.0054	16.4244	15.1618
Slc7a11	Group 6	10.5239	4.47568	3.43424	5446.36	2866.44	3433.9	3.27346	0	6.06471
Slc7a2	Group 4	10031.2	8256.14	8970.24	3292.75	3125.91	2874.9	8645.21	6338.72	9461.96
Slc7a7	Group 6	84.1915	101.449	60.0992	223.802	209.518	193.27	63.2869	49.2732	51.55
Slc7a8	Group 6	99.499	117.86	111.613	379.456	327.575	379.83	74.1984	128.11	140.499
Slc8a1	Group 6	30.6151	11.9351	8.5856	134.746	129.733	136.229	66.5603	38.3236	40.4314
Slc9a6	Group 6	291.8	164.108	144.238	501.811	470.281	379.83	113.48	96.3565	112.197
Slco2b1	Group 4	3121.78	3101.65	4200.08	1073.32	1080.02	924.745	2618.77	2612.57	2291.45
Slfn2	Group 6	75.581	95.4812	54.9478	407.334	398.928	372.448	79.6542	129.205	126.348
Slfn9	Group 6	20.0912	13.427	30.9082	155.654	221.194	191.257	9.82038	6.56976	4.04314
Slpi	Group 6	38.2689	16.4108	103.027	883.59	1362.19	1798.49	37.0992	22.9942	84.9059
Slx1b	Group 4	162.643	296.887	310.799	106.867	107.678	127.505	477.925	332.868	426.551
Smap1	Group 4	630.479	799.655	800.178	674.502	645.42	683.157	1940.07	1385.12	1827.5
Smarcc2	Group 4	1524.06	1606.77	1657.02	827.834	875.047	832.136	1974.99	1688.43	1749.67
Smc2	Group 6	75.581	67.1352	53.2307	240.064	301.629	297.287	97.1126	74.4573	112.197
Smek1	Group 4	1232.26	1497.86	1737.73	705.478	740.125	765.699	1491.61	1409.21	1534.37
Smim1	Group 4	110.98	104.433	199.186	76.6656	75.8936	92.6087	386.268	506.966	353.775
Smim11	Group 4	279.363	335.676	422.412	184.307	193.95	169.112	479.016	569.379	503.371
Smim3	Group 6	9.56721	17.9027	25.7568	78.9888	72.6503	90.5955	25.0965	26.279	20.2157
Smim4	Group 4	176.037	231.243	331.404	89.8304	66.1637	89.9244	284.791	356.957	259.772
Smoc2	Group 6	71.7541	34.3135	56.665	559.891	650.61	632.155	45.8284	62.4127	138.477
Smox	Group 6	31.5718	46.2487	54.9478	178.112	183.572	201.994	52.3753	70.0774	60.6471
Smpd3	Group 6	20.0912	8.95136	17.1712	468.512	585.743	574.442	72.0161	29.5639	62.6686
Smpdl3b	Group 6	7.65377	7.45947	5.15136	97.5744	90.8129	124.82	7.63807	5.4748	5.05392
Sned1	Group 4	88.9751	156.649	279.891	14.7136	19.4599	16.7769	55.6488	29.5639	51.55
Snf8	Group 4	498.452	608.692	705.736	392.621	380.117	384.527	943.847	1276.72	987.537
Snhg8	Group 4	243.007	417.73	324.536	167.27	112.867	154.348	491.019	619.747	453.842
Snhg9	Group 4	3.82689	10.4433	13.737	1.5488	0.648664	2.68431	31.6434	29.5639	32.3451
Snn	Group 6	27.7449	28.346	27.4739	90.6048	82.3803	83.8847	27.2788	32.8488	39.4206
Snrnp27	Group 4	277.449	310.314	267.871	264.07	263.357	273.8	608.863	650.406	742.927
Snrpd2	Group 4	739.546	960.779	1045.73	657.466	591.581	667.051	1709.84	2211.82	1631.41
Sntb1	Group 5	440.092	173.06	68.6848	320.602	352.873	300.643	13.0938	9.85464	7.07549
Sntg2	Group 4	110.023	229.752	209.489	10.0672	14.2706	6.71078	60.0134	119.351	90.9706
Snx1	Group 6	373.121	301.362	317.667	499.488	472.227	497.268	213.866	210.232	244.61
Snx10	Group 6	428.611	393.86	360.595	1239.81	1249.97	1150.23	327.346	366.812	431.605
Snx12	Group 6	165.513	82.0541	121.916	289.626	300.98	330.17	58.9223	96.3565	79.852
Snx20	Group 6	18.1777	19.3946	24.0397	67.3728	53.1904	71.1342	12.0027	16.4244	14.151
Snx5	Group 6	1124.15	768.325	700.585	2051.39	2027.07	2040.75	693.973	768.662	799.531
Snx6	Group 6	385.559	259.589	309.082	602.483	596.122	620.076	250.965	272.645	303.235
Soat1	Group 6	68.8839	40.2811	34.3424	274.912	285.412	297.287	40.3727	64.6026	75.8088
Sod1	Group 4	14394.8	13345	15891.9	6155.71	5738.08	5847.1	18191.7	26004.2	17551.3
Sod2	Group 4	3907.25	2785.36	3463.43	2018.09	1828.58	1828.69	4137.65	5151.79	3989.57
Soga1	Group 6	95.6721	80.5622	109.896	192.826	193.302	202.665	49.1019	56.9379	78.8412
Sorl1	Group 6	15.3075	19.3946	29.191	176.563	275.682	259.707	5.45577	9.85464	15.1618
Sp5	Group 4	45.9226	58.1838	54.9478	15.488	11.6759	12.7505	72.0161	73.3623	41.4422
Sparc	Group 6	1149.02	968.239	1030.27	4102.77	5295.69	4729.75	1392.31	1281.1	1765.84
Sparcl1	Group 6	86.1049	41.773	92.7245	490.195	611.041	541.56	55.6488	99.6413	125.337
Spata22	Group 4	106.196	116.368	99.593	24.0064	29.8385	30.1985	87.2922	48.1782	67.7226
Spatc1	Group 6	0	0	0	39.4944	27.2439	45.6333	0	0	0
Spats2	Group 6	83.2348	68.6271	42.928	180.435	175.788	197.297	54.5577	36.1337	38.4098
Spats2l	Group 6	26.7882	17.9027	34.3424	283.43	355.468	397.278	40.3727	42.7034	101.078
Spc25	Group 6	65.0571	37.2973	27.4739	192.051	280.223	269.773	30.5523	40.5135	62.6686
Spdl1	Group 6	4.78361	7.45947	5.15136	34.0736	43.4605	54.3573	5.45577	6.56976	13.1402
Specc1	Group 6	24.8748	11.9351	10.3027	111.514	119.354	122.136	12.0027	16.4244	21.2265
Spi1	Group 6	91.8453	125.319	89.2902	366.291	330.818	377.146	100.386	204.757	180.93
Spink1	Group 6	1.91344	0	1.71712	976.518	738.179	957.628	5.45577	1.09496	13.1402
Spint1	Group 6	8.61049	7.45947	10.3027	96.0256	88.8669	97.9773	22.9142	28.469	40.4314
Spire2	Group 6	0.956721	0	3.43424	102.221	123.895	134.216	5.45577	2.18992	2.02157
Spp1	Group 6	718.498	384.908	528.873	15482.6	13795.8	12134.4	2055.73	2403.44	3514.5
Sppl2b	Group 4	270.752	469.946	455.037	144.038	145.949	160.388	510.66	391.996	413.411
Spred2	Group 5	115.763	83.546	68.6848	114.611	111.57	119.452	19.6408	12.0446	12.1294
Sprr1a	Group 6	1.91344	2.98379	0	1338.16	1213	1409.93	5.45577	13.1395	31.3343
Sprtn	Group 5	49.7495	49.2325	30.9082	41.0432	38.9198	43.62	5.45577	4.37984	7.07549
Spry1	Group 6	111.936	146.206	154.541	292.723	268.547	330.17	118.936	132.49	139.488
Sptbn2	Group 4	982.553	1396.41	1402.89	422.048	469.632	457.675	841.279	1041.31	861.189
Sptlc2	Group 6	381.732	237.211	269.588	898.304	901.642	918.034	250.965	326.298	241.578
Src	Group 6	42.0957	46.2487	63.5334	287.302	320.44	319.433	57.8311	52.5581	66.7118
Srek1ip1	Group 4	233.44	565.428	564.933	223.027	249.087	252.325	1202.45	879.253	1251.35
Srgn	Group 6	256.401	129.795	121.916	551.373	453.416	518.072	122.209	180.668	109.165
Srp54b	Group 5	654.397	220.8	58.3821	532.787	360.657	309.367	5.45577	10.9496	19.2049
Srsf2	Group 4	2010.07	2927.09	2769.71	1384.63	1320.68	1424.03	2879.55	3028.66	2973.73
Srxn1	Group 6	764.42	469.946	396.655	17400.8	20225.3	21831.5	793.268	679.97	731.808
Ssbp1	Group 4	377.905	622.12	649.071	213.734	212.762	207.363	800.906	760.997	658.021
Ssbp3	Group 4	1164.33	1221.86	1533.39	730.259	670.069	720.066	1995.72	1539.51	2078.17
Ssh1	Group 6	110.98	79.0703	92.7245	226.125	237.411	236.89	39.2815	37.2286	19.2049
St14	Group 6	11.4807	7.45947	15.4541	219.155	278.277	214.074	27.2788	32.8488	39.4206
St3gal2	Group 6	45.9226	34.3135	34.3424	128.55	171.247	198.639	44.7373	50.3682	52.5608
St8sia4	Group 6	19.1344	13.427	20.6054	78.9888	59.0284	57.7127	4.36461	3.28488	11.1186
Stard10	Group 4	13485.9	13931.3	15955.5	7074.92	6980.27	7514.73	20628.2	26885.6	20020.6
Steap2	Group 6	108.11	73.1028	89.2902	227.674	201.734	243.601	31.6434	62.4127	60.6471
Steap4	Group 6	1654.17	713.125	733.21	3035.65	2894.34	2811.14	470.287	687.635	679.247
Stim1	Group 5	502.279	350.595	319.384	460.768	519.58	505.321	142.941	162.054	170.823
Stk10	Group 6	53.5764	85.0379	97.8758	576.154	588.987	577.127	62.1957	83.217	103.1
Stk17b	Group 6	137.768	64.1514	65.2506	305.888	330.818	281.181	43.6461	47.0833	66.7118
Stmn1	Group 6	123.417	89.5136	87.5731	684.57	825.1	1011.31	115.662	332.868	284.03
Ston1	Group 5	92.802	58.1838	39.4938	116.934	155.031	112.741	12.0027	3.28488	5.05392
Stra13	Group 4	537.677	553.492	532.307	400.365	363.9	391.909	972.217	782.896	786.39
Stra6l	Group 4	4066.07	3241.88	3107.99	1699.03	1739.07	1658.9	4019.81	3341.82	3824.81
Strbp	Group 6	724.238	538.573	623.315	1556.54	1479.6	1506.57	781.266	566.094	632.751
Stx11	Group 6	10.5239	8.95136	10.3027	51.1104	52.5417	48.3176	18.5496	9.85464	17.1833
Styk1	Group 6	2.87016	4.47568	8.5856	692.314	819.262	787.845	2.18231	2.18992	5.05392
Sucnr1	Group 4	1084.92	417.73	376.049	75.1168	52.5417	67.1078	365.536	181.763	135.445
Sult2a8	Group 4	21469.8	10186.6	7739.06	309.76	485.849	162.401	12954.2	7795.02	8368.29
Sult5a1	Group 4	213.349	1202.47	657.657	10.8416	31.1359	14.7637	846.735	1249.35	2230.8
Susd1	Group 5	75.581	53.7082	51.5136	97.5744	112.219	114.083	25.0965	18.6143	19.2049
Susd4	Group 5	460.183	268.541	144.238	3.0976	12.9733	9.39509	38.1904	6.56976	8.08628
Svep1	Group 6	9.56721	8.95136	12.0198	134.746	155.679	136.9	14.185	20.8042	20.2157
Syde2	Group 4	75.581	116.368	132.218	10.8416	16.2166	5.36862	50.193	81.027	68.7334
Synpo	Group 6	83.2348	88.0217	118.481	293.498	404.766	318.091	121.118	109.496	111.186
Syt14	Group 6	0.956721	0	0	44.1408	50.5958	31.5406	1.09115	0	3.03235
Syt3	Group 4	92.802	53.7082	82.4218	6.9696	10.3786	10.7372	99.2949	78.8371	73.7873
Syvn1	Group 4	3047.16	3693.93	2062.26	1037.7	1063.16	1048.22	6342.87	3357.15	3536.74
Tacc3	Group 6	20.0912	37.2973	37.7766	127.776	160.22	201.323	41.4638	60.2228	87.9383
Tagap	Group 6	12.4374	10.4433	12.0198	71.2448	104.435	71.8053	27.2788	15.3294	34.3667
Tagln2	Group 6	290.843	180.519	242.114	2001.05	1971.29	2127.32	188.769	273.74	279.987
Tardbp	Group 4	2021.55	2339.29	2522.45	1401.66	1375.17	1317.33	3177.44	3054.94	2743.27
Tat	Group 4	41211.7	39001.1	36780.7	9571.58	6255.06	6379.26	32369.1	26452	21699.5
Tax1bp3	Group 6	297.54	229.752	187.166	776.723	731.044	805.964	305.523	277.025	362.872
Tbc1d1	Group 6	132.028	176.043	168.278	259.424	287.358	287.221	68.7426	79.9321	92.9922
Tbc1d20	Group 5	323.372	153.665	94.4416	345.382	343.792	303.327	19.6408	27.374	17.1833
Tbc1d31	Group 6	97.5856	89.5136	116.764	284.205	369.09	301.985	178.949	95.2615	145.553
Tbc1d9	Group 6	21.0479	50.7244	48.0794	169.594	179.68	179.178	32.7346	30.6589	32.3451
Tbccd1	Group 4	510.889	411.763	346.858	149.459	174.49	157.032	378.63	312.064	352.764
Tbx20	Group 6	28.7016	23.8703	24.0397	125.453	126.489	116.096	33.8257	39.4186	24.2588
Tbxas1	Group 6	49.7495	19.3946	27.4739	165.722	140.111	167.098	20.7319	38.3236	34.3667
Tcaf1	Group 6	26.7882	34.3135	36.0595	100.672	84.3263	89.9244	13.0938	24.0891	15.1618
Tceb2	Group 4	1716.36	2476.54	2675.27	1532.54	1378.41	1713.26	4318.78	4295.53	3797.52
Tcf19	Group 6	41.139	26.8541	44.6451	111.514	117.408	138.913	50.193	31.7538	44.4745
Tctn2	Group 6	23.918	20.8865	13.737	54.9824	53.1904	54.3573	10.9115	14.2345	8.08628
Tekt5	Group 6	1.91344	1.49189	1.71712	1826.04	1940.8	2459.5	1.09115	5.4748	15.1618
Tes	Group 6	36.3554	25.3622	29.191	370.938	317.196	341.578	26.1877	36.1337	56.6039
Tff3	Group 6	27.7449	11.9351	1.71712	3303.59	1478.3	1744.13	281.517	35.0387	90.9706
Tfr2	Group 4	6796.55	7707.12	8039.56	2902.45	2677.68	2448.09	5131.69	6338.72	5163.09
Tgfa	Group 6	367.381	186.487	145.955	802.278	1000.24	903.27	88.3834	162.054	94.003
Tgfb1	Group 6	168.383	122.335	137.37	377.133	376.874	469.083	69.8338	151.104	87.9383
Tgfb2	Group 6	9.56721	4.47568	15.4541	132.422	94.0562	119.452	5.45577	5.4748	8.08628
Tgfb3	Group 6	16.2643	10.4433	22.3226	82.0864	84.9749	71.8053	12.0027	7.66472	22.2373
Tgfbi	Group 6	510.889	450.552	599.275	1482.2	1678.74	1877	229.142	562.809	439.691
Tgfbr2	Group 6	546.288	276	204.337	1752.47	1752.69	1929.35	224.778	258.411	188.006
Tgm2	Group 6	2135.4	1421.77	1174.51	5066.13	5955.38	5764.56	1480.69	1880.05	1633.43
Tgtp1	Group 6	157.859	113.384	130.501	1063.25	1580.14	1627.36	77.4719	166.434	398.249
Tgtp2	Group 6	146.378	93.9893	139.087	449.926	509.85	544.244	175.676	162.054	199.125
Thbd	Group 6	77.4944	74.5947	49.7965	207.539	185.518	173.138	29.4611	52.5581	28.302
Thbs1	Group 6	9.56721	10.4433	53.2307	209.088	211.464	177.164	18.5496	26.279	37.399
Thbs2	Group 6	42.0957	38.7892	46.3622	236.192	269.844	271.115	49.1019	60.2228	97.0353
Them4	Group 4	388.429	386.4	336.556	154.88	161.517	167.098	567.4	435.794	599.395
Them6	Group 6	61.2302	52.2163	44.6451	239.29	210.816	246.957	108.024	81.027	77.8304
Themis2	Group 6	58.36	89.5136	58.3821	286.528	305.521	304.669	26.1877	26.279	26.2804
Thpo	Group 4	345.376	878.725	879.165	128.55	134.922	132.202	782.357	624.127	655.999
Thsd4	Group 6	7.65377	4.47568	15.4541	46.464	50.5958	42.2779	8.72922	9.85464	6.06471
Ticam2	Group 6	5.74033	1.49189	5.15136	41.0432	24.6492	36.2382	3.27346	4.37984	5.05392
Tifab	Group 6	29.6584	40.2811	54.9478	212.186	181.626	216.087	40.3727	53.653	58.6255
Timm44	Group 4	632.393	725.06	884.317	477.805	436.551	448.28	1176.26	1080.73	1231.14
Timm9	Group 4	396.083	437.125	364.029	173.466	179.68	187.902	595.77	560.619	492.252
Timp1	Group 6	0.956721	0	0	72.7936	59.677	77.845	9.82038	13.1395	26.2804
Timp2	Group 6	227.7	152.173	247.265	915.341	936.67	904.613	168.038	251.841	291.106
Timp3	Group 6	405.65	308.822	386.352	1070.22	1128.67	991.853	338.257	329.583	478.101
Tinag	Group 6	0.956721	0	0	267.168	241.952	289.234	8.72922	0	4.04314
Tinagl1	Group 5	432.438	431.157	449.885	457.67	535.147	569.745	208.41	257.316	202.157
Tjp1	Group 5	821.824	734.012	805.329	823.187	850.398	834.82	365.536	308.779	311.322
Tkt	Group 6	2305.7	1344.2	1430.36	5354.2	4952.55	5405.53	1478.51	1682.95	1201.82
Tlcd2	Group 4	2619.5	1215.89	1438.95	461.542	497.525	453.648	1785.13	1557.03	1356.47
Tln2	Group 4	211.435	261.081	219.791	82.8608	92.7589	94.6219	207.319	173.004	171.833
Tlr13	Group 6	41.139	19.3946	15.4541	246.259	306.169	291.248	22.9142	37.2286	37.399
Tlr2	Group 6	46.8794	32.8217	18.8883	361.645	410.604	426.134	25.0965	38.3236	47.5069
Tlr4	Group 6	32.5285	19.3946	12.0198	107.642	136.868	95.9641	10.9115	10.9496	21.2265
Tlr7	Group 6	54.5331	38.7892	29.191	302.79	320.44	298.63	30.5523	44.8934	57.6147
Tlr8	Group 6	22.9613	14.9189	3.43424	115.386	157.625	118.11	3.27346	0	1.01078
Tlr9	Group 6	7.65377	2.98379	0	50.336	65.515	58.3837	0	0	0
Tmed1	Group 4	202.825	214.833	202.62	136.294	139.463	126.834	308.796	359.147	340.634
Tmem101	Group 4	99.499	125.319	106.461	70.4704	68.1097	57.7127	195.316	192.713	219.34
Tmem102	Group 4	146.378	195.438	185.449	97.5744	80.4343	77.1739	198.59	286.879	243.599
Tmem119	Group 6	6.69705	4.47568	18.8883	82.0864	109.624	96.6352	14.185	21.8992	28.302
Tmem132a	Group 6	38.2689	56.6919	49.7965	171.917	162.166	157.032	70.925	85.4069	87.9383
Tmem164	Group 6	133.941	201.406	169.995	363.968	353.522	371.106	129.847	153.294	151.618
Tmem171	Group 6	6.69705	2.98379	0	56.5312	69.407	72.4764	9.82038	13.1395	16.1726
Tmem173	Group 6	44.0092	56.6919	44.6451	210.637	179.68	186.56	37.0992	40.5135	52.5608
Tmem176b	Group 6	3488.21	3067.33	3951.09	10668.9	9174.05	9812.5	3858.32	5394.87	4027.98
Tmem184b	Group 6	456.356	477.406	441.3	840.998	943.157	952.259	348.078	367.907	355.796
Tmem194	Group 5	88.0184	126.811	118.481	133.197	156.328	173.138	49.1019	40.5135	43.4637
Tmem205	Group 4	8881.25	8233.76	9894.05	5094	4358.37	4788.81	15244.5	17671.6	13215
Tmem223	Group 4	556.812	535.59	523.722	459.994	366.495	384.527	751.804	885.823	866.242
Tmem229a	Group 6	22.0046	11.9351	6.86848	92.928	73.9476	62.4102	14.185	20.8042	21.2265
Tmem229b	Group 6	46.8794	31.3298	34.3424	132.422	142.057	112.741	21.8231	39.4186	38.4098
Tmem237	Group 6	41.139	26.8541	56.665	147.136	143.355	146.295	36.0081	41.6085	39.4206
Tmem25	Group 4	693.623	5382.75	4285.93	145.587	170.599	130.189	2793.35	1455.2	2051.89
Tmem254a	Group 4	215.262	187.979	245.548	68.9216	57.7311	46.9754	370.992	267.17	238.545
Tmem255a	Group 4	4.78361	2.98379	24.0397	3.872	11.0273	4.69754	218.231	137.965	188.006
Tmem256	Group 4	1297.31	1303.91	1672.47	558.342	378.82	511.361	1760.03	2826.09	2236.87
Tmem41a	Group 6	145.422	134.27	65.2506	322.15	304.223	319.433	70.925	104.021	59.6363
Tmem43	Group 6	225.786	165.6	204.337	725.613	705.097	696.578	310.979	222.277	280.998
Tmem45a	Group 6	7.65377	2.98379	10.3027	113.837	119.354	96.6352	9.82038	14.2345	11.1186
Tmem51	Group 6	103.326	105.924	115.047	262.522	221.843	223.469	132.03	104.021	116.24
Tmem62	Group 6	307.108	219.308	266.154	625.715	616.879	654.972	332.802	260.6	336.591
Tmem65	Group 6	106.196	68.6271	92.7245	271.04	229.627	260.378	122.209	94.1665	125.337
Tmem80	Group 4	146.378	150.681	187.166	113.837	115.462	122.136	305.523	239.796	265.836
Tmem86a	Group 6	133.941	113.384	84.1389	525.818	437.848	503.979	164.764	193.808	238.545
Tmem86b	Group 4	1495.36	1387.46	2081.15	644.301	566.283	614.036	1814.59	2051.95	1458.56
Tmod1	Group 4	2.87016	13.427	22.3226	10.8416	6.48664	4.02647	272.788	222.277	263.815
Tmprss2	Group 6	67.9272	125.319	123.633	369.389	426.172	451.635	76.3807	121.541	132.413
Tmprss4	Group 6	4.78361	7.45947	6.86848	170.368	190.707	241.588	17.4584	7.66472	40.4314
Tmsb4x	Group 6	2980.19	1975.27	2302.66	9539.06	7398.01	7787.18	2189.94	3693.3	3009.11
Tmtc3	Group 5	206.652	155.157	159.692	185.856	214.059	208.705	79.6542	63.5077	76.8196
Tmtc4	Group 6	80.3646	40.2811	60.0992	189.728	158.274	163.072	49.1019	39.4186	51.55
Tnc	Group 6	7.65377	5.96757	5.15136	82.0864	84.3263	67.1078	15.2761	8.75968	18.1941
Tnfaip3	Group 6	63.1436	58.1838	32.6253	288.851	292.547	308.696	49.1019	32.8488	57.6147
Tnfaip8	Group 6	37.3121	29.8379	37.7766	187.405	201.734	147.637	46.9196	43.7984	53.5716
Tnfrsf10b	Group 6	3.82689	13.427	13.737	173.466	226.384	261.72	34.9169	22.9942	28.302
Tnfrsf11a	Group 6	8.61049	11.9351	13.737	97.5744	81.7316	102.004	8.72922	18.6143	35.3775
Tnfrsf12a	Group 6	101.412	49.2325	25.7568	694.637	742.071	851.597	165.855	175.194	169.812
Tnfrsf21	Group 6	103.326	85.0379	80.7046	286.528	302.277	283.866	78.563	145.63	121.294
Tnfrsf23	Group 6	13.3941	17.9027	25.7568	84.4096	104.435	85.8979	7.63807	8.75968	12.1294
Tnfsf10	Group 6	126.287	88.0217	137.37	313.632	333.413	344.263	66.5603	39.4186	53.5716
Tnip1	Group 6	154.989	146.206	164.844	509.555	577.311	599.943	174.584	156.579	171.833
Tns3	Group 6	532.894	359.546	570.084	949.414	973.644	958.299	354.625	372.286	429.583
Tomm40l	Group 4	862.006	3295.59	3951.09	315.955	336.008	342.25	1409.77	1846.1	1860.85
Top1	Group 4	1273.4	1833.54	1698.23	1097.32	1059.27	990.51	4040.54	2927.92	4260.46
Top2a	Group 6	23.918	23.8703	30.9082	361.645	531.255	601.957	37.0992	65.6976	125.337
Topbp1	Group 6	188.474	204.389	235.245	305.888	343.143	345.605	156.035	117.161	150.607
Toporsos	Group 4	160.729	184.995	252.417	75.8912	47.3524	69.7921	334.984	330.678	316.376
Tor3a	Group 6	152.119	99.9569	73.8362	370.938	424.875	371.106	147.306	162.054	148.585
Tor4a	Group 6	83.2348	56.6919	65.2506	267.168	267.249	238.904	60.0134	78.8371	83.8951
Tox3	Group 6	1.91344	1.49189	0	48.7872	49.9471	44.9622	2.18231	9.85464	9.09706
Tpd52	Group 6	351.117	225.276	180.298	916.115	927.589	928.1	240.054	272.645	215.297
Tpm1	Group 6	404.693	449.06	582.104	1661.86	1659.93	1798.49	625.231	695.3	684.301
Tpm4	Group 6	513.759	308.822	312.516	1183.28	1207.81	1218.68	409.182	332.868	399.26
Tprkb	Group 4	2278.91	1857.41	2328.41	850.291	749.855	805.293	2234.68	2158.17	2207.55
Tpx2	Group 6	8.61049	16.4108	10.3027	145.587	241.952	257.023	7.63807	58.0329	49.5284
Trabd	Group 4	1676.18	1681.36	1219.16	599.386	590.932	593.233	1418.5	1298.62	1182.62
Trak2	Group 6	367.381	383.417	286.759	578.477	587.041	557.665	229.142	238.701	248.653
Trappc5	Group 4	415.217	571.395	556.347	300.467	306.818	395.936	884.925	974.514	751.013
Trem2	Group 6	8.61049	8.95136	8.5856	266.394	232.222	214.074	52.3753	109.496	119.273
Treml4	Group 6	86.1049	77.5785	41.2109	269.491	273.736	256.352	44.7373	78.8371	65.701
Tril	Group 6	8.61049	5.96757	3.43424	54.208	42.8118	41.6068	4.36461	13.1395	9.09706
Trim16	Group 6	7.65377	4.47568	13.737	78.2144	104.435	114.754	5.45577	7.66472	7.07549
Trim23	Group 5	186.561	80.5622	78.9875	172.691	181.626	126.163	22.9142	14.2345	15.1618
Trim30a	Group 6	165.513	284.952	317.667	724.064	984.671	791.2	190.952	180.668	269.88
Trim35	Group 6	82.278	98.465	111.613	254.778	251.033	234.877	38.1904	51.4631	55.5932
Trim59	Group 6	4.78361	7.45947	1.71712	105.318	134.922	100.662	6.54692	18.6143	14.151
Trip13	Group 6	12.4374	7.45947	6.86848	58.8544	46.0551	48.3176	5.45577	14.2345	14.151
Tshz1	Group 4	324.329	552.001	528.873	196.698	197.842	189.915	1001.68	684.35	1091.65
Tsn	Group 4	813.213	768.325	856.843	648.173	663.583	605.983	1545.07	1379.65	1442.39
Tspan13	Group 6	20.0912	13.427	39.4938	84.4096	68.1097	83.8847	16.3673	14.2345	16.1726
Tspan17	Group 6	43.0525	50.7244	51.5136	477.03	389.847	467.741	36.0081	61.3178	54.5824
Tspan3	Group 6	63.1436	37.2973	58.3821	291.174	295.791	296.616	54.5577	97.4514	111.186
Tspan31	Group 4	4602.79	3956.5	3489.19	3341.54	3022.77	3121.18	8901.63	7519.09	7432.3
Tspan8	Group 6	24.8748	16.4108	13.737	661.338	694.07	599.943	1.09115	38.3236	19.2049
Tsr3	Group 4	206.652	264.065	309.082	119.258	134.273	128.847	317.526	385.426	356.807
Tst	Group 4	4655.41	3580.54	4425.02	1238.27	1383.6	1335.44	3261.46	6185.43	3211.26
Tstd2	Group 5	325.285	307.33	310.799	298.918	310.061	325.473	170.22	152.199	120.283
Ttc36	Group 4	7931.22	14129.7	20495.5	2754.54	2372.16	2693.71	14152.3	20571	14384.5
Ttc38	Group 4	1611.12	2140.87	2836.68	668.307	716.773	634.839	3060.68	2870.98	3229.46
Ttc39a	Group 6	2.87016	10.4433	13.737	133.197	95.3535	85.8979	27.2788	24.0891	27.2912
Ttc7	Group 5	830.434	632.563	637.052	715.546	714.827	700.605	357.898	273.74	223.383
Ttk	Group 6	3.82689	5.96757	8.5856	74.3424	109.624	106.701	6.54692	14.2345	16.1726
Ttll7	Group 6	32.5285	28.346	25.7568	234.643	239.357	218.1	18.5496	21.8992	14.151
Ttr	Group 4	177649	140951	164646	67530	64192.4	67238.6	213701	201513	175000
Tuba1a	Group 6	159.772	126.811	118.481	580.8	511.147	508.006	45.8284	129.205	111.186
Tuba1b	Group 6	1580.5	644.498	470.491	3699.31	3761.6	4051.97	631.778	1068.68	715.636
Tuba8	Group 6	34.442	19.3946	42.928	423.597	573.419	542.231	142.941	193.808	209.232
Tubb2b	Group 6	4.78361	0	0	181.984	138.165	186.56	3.27346	0	4.04314
Tubb6	Group 6	144.465	137.254	118.481	442.182	635.69	687.183	160.4	266.075	206.2
Tuft1	Group 6	62.1869	88.0217	89.2902	277.235	283.466	322.788	151.67	123.73	156.672
Twf2	Group 6	60.2735	55.2001	60.0992	161.85	180.328	177.164	77.4719	74.4573	52.5608
Twistnb	Group 4	243.964	459.503	413.826	238.515	236.114	216.758	807.453	732.528	1044.14
Txnl4b	Group 4	229.613	158.141	171.712	111.514	94.7049	91.2665	367.719	395.281	263.815
Txnrd1	Group 6	2292.3	1520.24	1433.8	6954.11	6938.75	7032.89	1895.33	1816.54	1457.55
Txnrd2	Group 4	523.327	559.46	707.453	224.576	217.302	225.482	522.662	589.088	538.748
Tymp	Group 4	936.63	1318.83	1112.69	123.904	133.625	75.1607	911.113	684.35	567.05
Tyrobp	Group 6	292.757	198.422	120.198	1102.75	869.209	982.458	174.584	338.343	270.89
Uap1l1	Group 6	50.7062	46.2487	56.665	487.872	409.955	499.953	70.925	99.6413	68.7334
Uba5	Group 4	774.944	1165.17	798.461	514.202	509.85	520.085	1864.78	1275.63	1545.49
Ubd	Group 6	14.3508	7.45947	5.15136	2023.51	1977.78	2248.11	75.2896	44.8934	192.049
Ube2c	Group 6	13.3941	5.96757	13.737	172.691	296.439	377.146	42.555	120.446	156.672
Ube2r2	Group 4	2424.33	3726.75	4079.88	1710.65	1598.31	1742.79	6382.15	5460.56	7342.34
Ube2u	Group 4	75.581	65.6433	101.31	78.2144	77.8396	79.8582	194.225	282.5	278.977
Ube3a	Group 4	624.739	980.174	978.758	447.603	475.47	405.331	2494.38	1726.75	2533.03
Ubqln2	Group 6	454.443	171.568	173.429	962.579	905.534	1110.63	94.9303	190.523	118.262
Ubr2	Group 4	1370.98	2246.79	2338.72	499.488	596.122	550.284	1445.78	1059.92	1138.14
Ubtd2	Group 6	30.6151	14.9189	17.1712	107.642	101.192	107.372	42.555	31.7538	32.3451
Ubxn1	Group 4	1507.79	1451.61	1615.81	1300.22	1198.08	1301.22	2350.34	3503.87	2616.92
Ubxn4	Group 4	2996.45	2918.14	2470.94	1987.11	2038.75	1991.09	4838.17	3670.31	4492.94
Ucp2	Group 6	456.356	796.671	704.019	2209.36	2528.49	2660.15	518.298	976.704	833.897
Ugdh	Group 6	3364.79	1666.44	1615.81	11727.5	10288.5	10296.3	3209.08	1705.95	2315.71
Ugp2	Group 6	7403.11	3505.95	3607.67	14531.6	13278.8	13185.3	4383.16	4110.48	4513.15
Ugt1a1	Group 5	10591.9	5363.36	3065.06	4359.87	5834.73	5145.15	504.113	727.053	514.489
Ugt1a5	Group 5	1161.46	525.146	475.642	518.074	624.014	406.002	49.1019	66.7926	51.55
Ugt1a6a	Group 5	1670.44	648.974	255.851	1323.45	1109.21	967.694	54.5577	90.8817	44.4745
Ugt1a6b	Group 4	8156.05	10616.3	17293.1	4596.06	3651.33	4068.07	12577.7	17567.5	14954.6
Ugt1a7c	Group 6	9.56721	4.47568	17.1712	58.8544	51.8931	51.0019	5.45577	0	0
Ugt1a9	Group 6	1304.97	648.974	307.365	7213.54	7514.77	7216.1	256.421	234.321	185.984
Ugt8a	Group 6	3.82689	1.49189	6.86848	38.72	31.7845	30.8696	2.18231	1.09496	2.02157
Uhrf1	Group 6	11.4807	17.9027	13.737	142.49	122.597	177.164	12.0027	19.7093	23.248
Unc5b	Group 6	47.8361	31.3298	27.4739	391.846	480.66	452.977	81.8365	63.5077	99.0569
Upb1	Group 4	5211.26	4208.63	5826.19	1798.16	1680.04	1650.18	3894.33	4916.37	3766.18
Upp2	Group 4	4547.3	22693.2	21541.3	711.674	960.022	599.272	6434.53	4991.92	8361.21
Uqcc2	Group 4	508.019	581.838	618.163	409.658	378.82	442.911	1061.69	1394.98	1213.95
Uqcrb	Group 4	3979	3728.24	4916.11	2099.4	1746.85	2031.35	6142.1	6367.19	5815.04
Uqcrq	Group 4	8010.63	9207.97	10548.3	3742.68	2863.2	3346.66	17463.9	18422.7	14997
Uroc1	Group 4	7769.54	15835	18766.4	2879.99	2966.34	2676.93	14137	11129.2	12918.8
Use1	Group 4	673.532	678.811	777.855	619.52	463.146	498.611	1102.06	1231.83	1087.6
Usp12	Group 6	519.5	371.481	382.918	686.893	758.936	721.408	256.421	261.695	252.696
Usp18	Group 6	184.647	216.325	281.608	765.882	998.293	1001.92	356.807	391.996	592.32
Usp20	Group 6	97.5856	171.568	166.561	434.438	369.738	388.554	139.668	109.496	132.413
Usp22	Group 6	512.803	362.53	321.101	777.498	786.829	774.423	261.877	303.304	314.354
Usp43	Group 6	0.956721	0	3.43424	74.3424	105.732	91.9376	3.27346	4.37984	12.1294
Ust	Group 6	14.3508	7.45947	15.4541	63.5008	49.2984	52.344	13.0938	10.9496	9.09706
Utp3	Group 4	452.529	493.817	465.34	284.205	278.277	316.078	555.397	707.344	687.334
Uxs1	Group 6	139.681	47.7406	37.7766	274.138	243.897	210.047	28.37	32.8488	19.2049
Vasp	Group 6	320.502	264.065	218.074	650.496	664.231	727.448	301.158	234.321	304.246
Vat1	Group 6	486.971	286.444	218.074	1319.58	1375.17	1426.71	221.504	270.455	225.405
Vav2	Group 5	324.329	187.979	188.883	260.973	284.763	252.996	51.2842	35.0387	31.3343
Vcam1	Group 6	212.392	264.065	212.923	1590.62	1760.47	1439.46	273.879	366.812	453.842
Vcpkmt	Group 6	38.2689	23.8703	34.3424	137.843	161.517	166.427	57.8311	54.748	84.9059
Vil1	Group 6	3.82689	1.49189	5.15136	34.848	38.9198	26.172	3.27346	4.37984	1.01078
Vill	Group 6	15.3075	28.346	25.7568	81.312	112.867	110.057	22.9142	35.0387	42.453
Vim	Group 6	357.814	323.741	439.583	1383.85	1358.95	1485.09	415.729	433.604	694.409
Vipr1	Group 4	521.413	1004.04	836.237	254.003	227.032	203.336	367.719	494.922	508.425
Vmo1	Group 4	51.663	55.2001	39.4938	24.0064	20.7572	29.5274	114.571	127.015	106.132
Vps13c	Group 5	499.409	355.071	339.99	187.405	283.466	199.31	90.5657	79.9321	62.6686
Vsig10	Group 6	26.7882	31.3298	48.0794	194.374	164.761	155.019	45.8284	41.6085	60.6471
Vtn	Group 4	43521.3	39280.1	44852.9	20919.6	18254	17223.9	53849.5	73935	59101.6
Vwa8	Group 4	2600.37	7793.65	4558.95	836.352	908.778	779.121	2302.33	2735.21	2607.82
Was	Group 6	23.918	29.8379	29.191	99.1232	116.111	114.754	24.0054	35.0387	28.302
Wasf2	Group 6	319.545	190.962	180.298	415.078	522.174	459.688	129.847	129.205	134.434
Wbscr22	Group 4	398.953	643.006	585.538	339.962	338.602	365.066	824.912	1004.08	902.631
Wdfy4	Group 6	44.9659	44.7568	49.7965	214.509	231.573	218.771	43.6461	54.748	55.5932
Wdr1	Group 6	679.272	526.638	499.682	1424.9	1445.22	1570.99	678.697	781.801	698.452
Wdr74	Group 4	309.978	369.99	298.779	229.222	199.14	243.601	474.652	550.765	482.144
Wdr83	Group 4	262.142	276	267.871	164.173	160.22	158.374	330.619	393.091	326.483
Wfdc16	Group 6	0.956721	0	0	87.5072	51.2444	85.2268	0	0	3.03235
Wfdc18	Group 6	0.956721	4.47568	5.15136	51.1104	40.2171	36.2382	4.36461	8.75968	3.03235
Wfdc3	Group 6	0.956721	1.49189	0	112.288	98.5969	126.163	6.54692	5.4748	8.08628
Whsc1l1	Group 4	1263.83	2290.06	2009.03	567.635	594.824	567.061	1487.24	1058.83	1271.57
Wipf1	Group 6	110.023	120.843	130.501	340.736	348.981	342.921	81.8365	107.306	96.0245
Wisp2	Group 6	3.82689	4.47568	3.43424	329.894	315.899	210.047	6.54692	7.66472	8.08628
Wls	Group 6	105.239	65.6433	75.5533	274.138	216.005	201.323	39.2815	43.7984	50.5392
Xpa	Group 4	189.431	247.654	324.536	150.234	125.841	152.335	444.099	437.984	504.382
Yif1b	Group 4	600.821	556.476	764.118	254.003	255.573	240.917	675.424	973.419	581.201
Yipf2	Group 4	548.201	458.011	515.136	377.907	337.305	383.856	954.759	934.001	861.189
Ypel4	Group 6	1.91344	0	5.15136	33.2992	29.8385	37.5803	0	3.28488	1.01078
Ywhah	Group 6	863.919	510.228	467.057	2288.35	2207.4	2333.34	739.802	856.259	753.035
Zap70	Group 4	204.738	211.849	394.938	44.1408	49.2984	46.9754	222.595	409.515	280.998
Zbp1	Group 6	104.283	113.384	154.541	827.059	1117.65	1187.81	276.062	385.426	643.87
Zc2hc1a	Group 6	23.918	4.47568	25.7568	156.429	179.68	166.427	29.4611	16.4244	29.3128
Zc3h7b	Group 5	607.518	535.59	537.459	669.082	731.044	742.883	295.702	351.482	289.084
Zcchc17	Group 4	239.18	405.795	400.089	245.485	223.789	247.628	606.681	666.831	795.488
Zcrb1	Group 4	372.165	608.692	580.387	287.302	310.71	309.367	1006.04	990.939	1267.52
Zdhhc2	Group 6	17.221	5.96757	3.43424	48.0128	63.569	49.6597	5.45577	4.37984	3.03235
Zeb2	Group 6	217.176	132.779	180.298	382.554	379.468	371.777	124.391	90.8817	139.488
Zfand2b	Group 4	390.342	466.963	546.044	185.856	165.409	180.52	350.26	471.928	366.915
Zfp101	Group 4	111.936	180.519	206.054	51.1104	55.7851	53.6862	206.228	144.535	203.168
Zfp174	Group 6	46.8794	40.2811	37.7766	115.386	136.868	140.255	52.3753	26.279	40.4314
Zfp36l2	Group 6	683.099	853.363	717.756	1259.95	1273.98	1396.51	488.837	578.139	671.161
Zfp37	Group 6	12.4374	5.96757	1.71712	105.318	129.084	186.56	1.09115	0	1.01078
Zfp395	Group 4	813.213	1153.23	1507.63	217.606	225.086	224.811	772.536	492.732	619.611
Zfp445	Group 4	1662.78	1872.33	2015.9	558.342	622.717	544.915	1605.09	947.14	1128.04
Zfp608	Group 6	38.2689	56.6919	70.4019	120.032	132.976	136.229	32.7346	17.5194	19.2049
Zfp707	Group 4	590.297	1163.68	1234.61	108.416	96.0022	102.004	1035.5	1078.54	915.771
Zfp809	Group 4	376.948	431.157	456.754	243.936	287.358	223.469	874.014	585.804	806.606
Zfp825	Group 4	353.987	369.99	494.531	143.264	136.868	161.73	495.384	418.275	439.691
Zfpl1	Group 4	286.06	296.887	336.556	192.826	184.869	199.31	408.091	391.996	359.839
Zmat3	Group 6	99.499	61.1676	61.8163	243.162	360.657	322.117	158.217	118.256	148.585
Znfx1	Group 6	720.411	732.52	717.756	1490.72	1907.72	1719.3	691.791	702.964	697.441
[truncated: 1 more rows]
