# Supplementary material for: KEAP1 retention in phase-separated p62 bodies drives liver damage under autophagy-deficient conditions
Source: EMBO Rep. 2025 May 28;26(13):3384–410. doi: 10.1038/s44319-025-00483-9 (PMC12238652; doi:10.1038/s44319-025-00483-9)
Supplement: Supplementary file 4 — Source data Fig. 3 [file 44319_2025_483_MOESM4_ESM.zip › Fig. 3 source data/Fig. 3A/Fig. 3A_Numerical data.xlsx]

## Sheet: Sheet1
	PC1	PC2	PC3	PC4	PC5	PC6	PC7	PC8	PC9
Cont.	-0.291735	-0.382088	-0.671145	0.507067	0.131103	0.0114291	-0.110176	-0.174742	0.0368018
Cont.	-0.326748	-0.305677	0.386967	-0.0102563	0.699441	-0.12487	0.380171	-0.0240925	0.00534271
Cont.	-0.237729	-0.730236	0.105107	-0.397491	-0.47299	0.0993532	-0.0007042	0.0828074	-0.027296
Atg7-KO	-0.360238	0.202936	0.133944	-0.0433972	-0.267567	-0.361466	0.043158	-0.764526	-0.143558
Atg7-KO	-0.358295	0.180271	0.201348	0.266501	-0.25297	0.26286	0.185067	0.0716262	0.745046
Atg7-KO	-0.357544	0.167129	0.139693	0.401319	-0.260983	0.0972433	0.24108	0.388768	-0.613866
Atg7-KO;p62S351A	-0.341915	0.227899	-0.401009	-0.381229	-0.0017668	-0.558269	0.131489	0.417038	0.148776
Atg7-KO;p62S351A	-0.341417	0.266818	-0.266522	-0.452228	0.204143	0.670489	0.0175734	-0.148185	-0.152321
Atg7-KO;p62S351A	-0.363532	0.0508241	0.280953	0.0311445	0.156521	-0.0630604	-0.855278	0.159306	-0.0016617
