# Supplementary material for: KEAP1 retention in phase-separated p62 bodies drives liver damage under autophagy-deficient conditions
Source: EMBO Rep. 2025 May 28;26(13):3384–410. doi: 10.1038/s44319-025-00483-9 (PMC12238652; doi:10.1038/s44319-025-00483-9)
Supplement: Supplementary file 5 — Source data Fig. 4 [file 44319_2025_483_MOESM5_ESM.zip]

Archive with 24 entries (19 files):
- Fig. 4 source data/
- __MACOSX/._Fig. 4 source data
- Fig. 4 source data/.DS_Store
- __MACOSX/Fig. 4 source data/._.DS_Store
- Fig. 4 source data/Fig. 4D/
- __MACOSX/Fig. 4 source data/._Fig. 4D
- Fig. 4 source data/Fig. 4C/
- __MACOSX/Fig. 4 source data/._Fig. 4C
- Fig. 4 source data/Fig. 4B/
- __MACOSX/Fig. 4 source data/._Fig. 4B
- Fig. 4 source data/Fig. 4A/
- __MACOSX/Fig. 4 source data/._Fig. 4A
- Fig. 4 source data/Fig. 4D/Fig. 4D_Blot data.ai
- __MACOSX/Fig. 4 source data/Fig. 4D/._Fig. 4D_Blot data.ai
- Fig. 4 source data/Fig. 4D/Fig. 4D_Numerical data.xlsx
- __MACOSX/Fig. 4 source data/Fig. 4D/._Fig. 4D_Numerical data.xlsx
- Fig. 4 source data/Fig. 4C/Fig. 4C_Blot data.ai
- __MACOSX/Fig. 4 source data/Fig. 4C/._Fig. 4C_Blot data.ai
- Fig. 4 source data/Fig. 4C/Fig. 4C_Numerical data.xlsx
- __MACOSX/Fig. 4 source data/Fig. 4C/._Fig. 4C_Numerical data.xlsx
- Fig. 4 source data/Fig. 4B/Fig. 4B_Numerical data.xlsx
- __MACOSX/Fig. 4 source data/Fig. 4B/._Fig. 4B_Numerical data.xlsx
- Fig. 4 source data/Fig. 4A/Fig. 4A_Numerical data.xlsx
- __MACOSX/Fig. 4 source data/Fig. 4A/._Fig. 4A_Numerical data.xlsx
