# Supplementary material for: KEAP1 retention in phase-separated p62 bodies drives liver damage under autophagy-deficient conditions
Source: EMBO Rep. 2025 May 28;26(13):3384–410. doi: 10.1038/s44319-025-00483-9 (PMC12238652; doi:10.1038/s44319-025-00483-9)
Supplement: Supplementary file 5 — Source data Fig. 4 [file 44319_2025_483_MOESM5_ESM.zip › Fig. 4 source data/Fig. 4D/Fig. 4D_Numerical data.xlsx]

## Sheet: Sheet1
GCLC
	Genotypes	Numerical data
1	Control	1
2	Control	1.4674
3	Control	1.24028
4	p62T352A	1.36692
5	p62T352A	1.11889
6	p62T352A	1.37922
7	Atg7-KO	3.48673
8	Atg7-KO	3.87457
9	Atg7-KO	3.33232
10	Atg7-KO;p62T352A	1.22307
11	Atg7-KO;p62T352A	0.692598
12	Atg7-KO;p62T352A	0.573522
PGD
	Genotypes	Numerical data
1	Control	1
2	Control	1.47779
3	Control	1.90246
4	p62T352A	2.07499
5	p62T352A	2.30339
6	p62T352A	3.07479
7	Atg7-KO	19.3829
8	Atg7-KO	15.78
9	Atg7-KO	14.1324
10	Atg7-KO;p62T352A	4.21818
11	Atg7-KO;p62T352A	2.38445
12	Atg7-KO;p62T352A	2.66256
NQO1
	Genotypes	Numerical data
1	Control	1
2	Control	2.87236
3	Control	1.94954
4	p62T352A	1.39683
5	p62T352A	2.57915
6	p62T352A	2.44877
7	Atg7-KO	97.1358
8	Atg7-KO	130.83
9	Atg7-KO	89.1985
10	Atg7-KO;p62T352A	6.07116
11	Atg7-KO;p62T352A	5.82649
12	Atg7-KO;p62T352A	5.90051
GSTM1
	Genotypes	Numerical data
1	Control	1
2	Control	0.349408
3	Control	0.443069
4	p62T352A	0.716991
5	p62T352A	0.70907
6	p62T352A	0.620766
7	Atg7-KO	2.3412
8	Atg7-KO	2.0784
9	Atg7-KO	1.97064
10	Atg7-KO;p62T352A	0.738884
11	Atg7-KO;p62T352A	0.674265
12	Atg7-KO;p62T352A	1.16675
NRF2
	Genotypes	Numerical data
1	Control	1
2	Control	1.62584
3	Control	1.7622
4	p62T352A	1.77438
5	p62T352A	2.25303
6	p62T352A	0.650067
7	Atg7-KO	10.7451
8	Atg7-KO	10.3217
9	Atg7-KO	17.0361
10	Atg7-KO;p62T352A	2.87572
11	Atg7-KO;p62T352A	1.39433
12	Atg7-KO;p62T352A	1.25156
