# Supplementary material for: KEAP1 retention in phase-separated p62 bodies drives liver damage under autophagy-deficient conditions
Source: EMBO Rep. 2025 May 28;26(13):3384–410. doi: 10.1038/s44319-025-00483-9 (PMC12238652; doi:10.1038/s44319-025-00483-9)
Supplement: Supplementary file 5 — Source data Fig. 4 [file 44319_2025_483_MOESM5_ESM.zip › Fig. 4 source data/Fig. 4C/Fig. 4C_Numerical data.xlsx]

## Sheet: Sheet1
NQO1
	Genotypes	Numerical data
1	Control	1
2	Control	3.22566
3	Control	4.16805
4	p62S351A	8.72046
5	p62S351A	4.33614
6	p62S351A	4.51313
7	Atg7-KO	189.329
8	Atg7-KO	162.459
9	Atg7-KO	187.764
10	Atg7-KO;p62S351A	90.088
11	Atg7-KO;p62S351A	120.95
12	Atg7-KO;p62S351A	118.285
PGD
	Genotypes	Numerical data
1	Control	1
2	Control	0.772228
3	Control	0.874131
4	p62S351A	0.882056
5	p62S351A	0.820308
6	p62S351A	1.12152
7	Atg7-KO	3.54695
8	Atg7-KO	3.79011
9	Atg7-KO	3.98085
10	Atg7-KO;p62S351A	2.4646
11	Atg7-KO;p62S351A	2.72097
12	Atg7-KO;p62S351A	2.95669
GCLC
	Genotypes	Numerical data
1	Control	1
2	Control	1.02791
3	Control	1.0454
4	p62S351A	1.33808
5	p62S351A	0.984192
6	p62S351A	1.10064
7	Atg7-KO	3.94277
8	Atg7-KO	5.39704
9	Atg7-KO	5.1812
10	Atg7-KO;p62S351A	2.84898
11	Atg7-KO;p62S351A	2.2814
12	Atg7-KO;p62S351A	3.30834
GSTM1
	Genotypes	Numerical data
1	Control	1
2	Control	0.583932
3	Control	0.432151
4	p62S351A	0.208623
5	p62S351A	0.353447
6	p62S351A	0.318853
7	Atg7-KO	1.48426
8	Atg7-KO	1.31333
9	Atg7-KO	1.55184
10	Atg7-KO;p62S351A	0.781956
11	Atg7-KO;p62S351A	1.0468
12	Atg7-KO;p62S351A	0.680775
NRF2
	Genotypes	Numerical data
1	Control	1
2	Control	1.72691
3	Control	2.31823
4	p62S351A	1.62559
5	p62S351A	1.82062
6	p62S351A	2.36591
7	Atg7-KO	7.61713
8	Atg7-KO	15.7252
9	Atg7-KO	10.7349
10	Atg7-KO;p62S351A	8.80708
11	Atg7-KO;p62S351A	4.55398
12	Atg7-KO;p62S351A	4.70261
