# Supplementary material for: KEAP1 retention in phase-separated p62 bodies drives liver damage under autophagy-deficient conditions
Source: EMBO Rep. 2025 May 28;26(13):3384–410. doi: 10.1038/s44319-025-00483-9 (PMC12238652; doi:10.1038/s44319-025-00483-9)
Supplement: Supplementary file 5 — Source data Fig. 4 [file 44319_2025_483_MOESM5_ESM.zip › Fig. 4 source data/Fig. 4B/Fig. 4B_Numerical data.xlsx]

## Sheet: Sheet1
Ugdh
	Genotypes	Numerical data
1	Control	0.337915
2	Control	0.042433
3	Control	0.105331
4	p62T352A	0.104439
5	p62T352A	0.286167
6	p62T352A	0.017742
7	Atg7-KO	1
8	Atg7-KO	1.10023
9	Atg7-KO	0.964193
10	Atg7-KO;p62T352A	0.25486
11	Atg7-KO;p62T352A	0.240026
12	Atg7-KO;p62T352A	0.238257
Gclc
	Genotypes	Numerical data
1	Control	0.397105
2	Control	0.052484
3	Control	0.053714
4	p62T352A	0.095922
5	p62T352A	0.28593
6	p62T352A	0.032429
7	Atg7-KO	1
8	Atg7-KO	1.143
9	Atg7-KO	1.10831
10	Atg7-KO;p62T352A	0.243746
11	Atg7-KO;p62T352A	0.173445
12	Atg7-KO;p62T352A	0.244776
Sqstm1
	Genotypes	Numerical data
1	Control	0.602951
2	Control	0.416742
3	Control	0.420376
4	p62T352A	0.529174
5	p62T352A	0.55558
6	p62T352A	0.231415
7	Atg7-KO	1
8	Atg7-KO	1.05616
9	Atg7-KO	1.02553
10	Atg7-KO;p62T352A	0.810475
11	Atg7-KO;p62T352A	0.595834
12	Atg7-KO;p62T352A	0.823555
Nqo1
	Genotypes	Numerical data
1	Control	0.053916
2	Control	0.031078
3	Control	0.040433
4	p62T352A	0.026594
5	p62T352A	0.145682
6	p62T352A	0.01243
7	Atg7-KO	1
8	Atg7-KO	1.33904
9	Atg7-KO	1.37636
10	Atg7-KO;p62T352A	0.073558
11	Atg7-KO;p62T352A	0.127625
12	Atg7-KO;p62T352A	0.167808
Pgd
	Genotypes	Numerical data
1	Control	0.152234
2	Control	0.030499
3	Control	0.054362
4	p62T352A	0.055711
5	p62T352A	0.160604
6	p62T352A	0.019162
7	Atg7-KO	1
8	Atg7-KO	1.16465
9	Atg7-KO	1.13334
10	Atg7-KO;p62T352A	0.121573
11	Atg7-KO;p62T352A	0.11207
12	Atg7-KO;p62T352A	0.106042
