# Supplementary material for: KEAP1 retention in phase-separated p62 bodies drives liver damage under autophagy-deficient conditions
Source: EMBO Rep. 2025 May 28;26(13):3384–410. doi: 10.1038/s44319-025-00483-9 (PMC12238652; doi:10.1038/s44319-025-00483-9)
Supplement: Supplementary file 5 — Source data Fig. 4 [file 44319_2025_483_MOESM5_ESM.zip › Fig. 4 source data/Fig. 4A/Fig. 4A_Numerical data.xlsx]

## Sheet: Sheet1
Ugdh
	Genotypes	Numerical data
1	Control	0.224996
2	Control	0.671563
3	Control	0.672701
4	p62S351A	0.705034
5	p62S351A	0.604246
6	p62S351A	0.41587
7	Atg7-KO	1
8	Atg7-KO	0.889296
9	Atg7-KO	1.11587
10	Atg7-KO	0.744617
11	Atg7-KO	1.34906
12	Atg7-KO;p62S351A	0.448965
13	Atg7-KO;p62S351A	0.733156
14	Atg7-KO;p62S351A	0.362779
15	Atg7-KO;p62S352A	0.660778
Gclc
	Genotypes	Numerical data
1	Control	0.192759
2	Control	0.462465
3	Control	0.509138
4	p62S351A	0.39308
5	p62S351A	0.264602
6	p62S351A	0.222624
7	Atg7-KO	1
8	Atg7-KO	0.809725
9	Atg7-KO	0.860365
10	Atg7-KO	0.745762
11	Atg7-KO	0.895228
12	Atg7-KO	0.748825
13	Atg7-KO	0.687326
14	Atg7-KO;p62S351A	0.451618
15	Atg7-KO;p62S351A	0.314278
16	Atg7-KO;p62S351A	0.237058
17	Atg7-KO;p62S351A	0.446275
Sqstm1
	Genotypes	Numerical data
1	Control	0.500849
2	Control	0.541752
3	Control	0.454271
4	p62S351A	0.625229
5	p62S351A	0.510619
6	p62S351A	0.39471
7	Atg7-KO	1
8	Atg7-KO	0.806319
9	Atg7-KO	0.858298
10	Atg7-KO	0.996056
11	Atg7-KO	0.751801
12	Atg7-KO	0.663867
13	Atg7-KO	0.932917
14	Atg7-KO	0.514494
15	Atg7-KO;p62S351A	0.591748
16	Atg7-KO;p62S351A	0.503324
17	Atg7-KO;p62S351A	0.373585
18	Atg7-KO;p62S351A	0.625054
Nqo1
	Genotypes	Numerical data
1	Control	0.070509
2	Control	0.115062
3	Control	0.076881
4	p62S351A	0.078998
5	p62S351A	0.079665
6	p62S351A	0.062293
7	Atg7-KO	1
8	Atg7-KO	0.862588
9	Atg7-KO	0.803486
10	Atg7-KO	0.746521
11	Atg7-KO	0.875659
12	Atg7-KO	1.02619
13	Atg7-KO	0.522725
14	Atg7-KO;p62S351A	0.397032
15	Atg7-KO;p62S351A	0.228678
16	Atg7-KO;p62S351A	0.266821
17	Atg7-KO;p62S351A	0.408037
Pgd
	Genotypes	Numerical data
1	Control	0.178717
2	Control	0.436322
3	Control	0.329486
4	p62S351A	0.387064
5	p62S351A	0.287225
6	p62S351A	0.222517
7	Atg7-KO	1
8	Atg7-KO	0.904376
9	Atg7-KO	0.825668
10	Atg7-KO	0.523284
11	Atg7-KO	1.7944
12	Atg7-KO;p62S351A	0.272883
13	Atg7-KO;p62S351A	0.579442
14	Atg7-KO;p62S351A	0.254243
15	Atg7-KO;p62S351A	0.473353
