# Supplementary material for: KEAP1 retention in phase-separated p62 bodies drives liver damage under autophagy-deficient conditions
Source: EMBO Rep. 2025 May 28;26(13):3384–410. doi: 10.1038/s44319-025-00483-9 (PMC12238652; doi:10.1038/s44319-025-00483-9)
Supplement: Supplementary file 6 — Source data Fig. 5 [file 44319_2025_483_MOESM6_ESM.zip]

Archive with 12 entries (9 files):
- Fig. 5 source data/
- __MACOSX/._Fig. 5 source data
- Fig. 5 source data/.DS_Store
- __MACOSX/Fig. 5 source data/._.DS_Store
- Fig. 5 source data/Fig. 5A/
- __MACOSX/Fig. 5 source data/._Fig. 5A
- Fig. 5 source data/Fig. 5B/
- __MACOSX/Fig. 5 source data/._Fig. 5B
- Fig. 5 source data/Fig. 5A/Fig. 5A_Numerical data.xlsx
- __MACOSX/Fig. 5 source data/Fig. 5A/._Fig. 5A_Numerical data.xlsx
- Fig. 5 source data/Fig. 5B/Fig. 5B_Numerical data.xlsx
- __MACOSX/Fig. 5 source data/Fig. 5B/._Fig. 5B_Numerical data.xlsx
