# Supplementary material for: KEAP1 retention in phase-separated p62 bodies drives liver damage under autophagy-deficient conditions
Source: EMBO Rep. 2025 May 28;26(13):3384–410. doi: 10.1038/s44319-025-00483-9 (PMC12238652; doi:10.1038/s44319-025-00483-9)
Supplement: Supplementary file 6 — Source data Fig. 5 [file 44319_2025_483_MOESM6_ESM.zip › Fig. 5 source data/Fig. 5A/Fig. 5A_Numerical data.xlsx]

## Sheet: Sheet1
Fig5A Atg7-KO vs cont.				Fig5A Atg7-KO; p62S351A vs cont.
Gene symbol	Log2 Ratio	-log10 (p Value)		Gene symbol	Log2 Ratio	-log10 (p Value)
Ugdh	3.09	8.00028		Ugdh	2.2	6.05467
Dipk1a	1.95	1.70304		Dipk1a	0.8	0
Gla	1.46	3.39054		Gla	0.57	0.331142
Impact	1.97	2.51809		Impact	1.21	0.755227
Mcm3	3.72	4.1339		Mcm3	2.94	2.57886
Gpx2	6.64	7.89436		Gpx2	5.24	6.07239
Phgdh	3.74	5.05999		Phgdh	3.44	4.19556
Vil1	2.45	1.53818		Vil1	2.18	0.807375
Gpnmb	2.87	2.74525		Gpnmb	1.91	1.20157
Elapor1	2.5	2.88794		Elapor1	1.58	1.0128
Aifm2	1.18	3.39871		Aifm2	1.12	2.45904
Pgd	3.84	9.67009		Pgd	2.52	6.89303
Nap1l1	1.89	6.58958		Nap1l1	1.3	4.29156
Sfn	6.09	6.65099		Sfn	4.31	4.39547
Rrm2	2.96	3.15051		Rrm2	1.93	1.04747
Lcn2	4.85	5.02529		Lcn2	4.47	3.9785
Ncf2	2.97	1.6447		Ncf2	2.66	0.965236
Styk1	2.59	4.92613		Styk1	0.3	0
Tfrc	2.2	3.59444		Tfrc	1.49	1.72548
Cbr1	2.65	6.81963		Cbr1	2.06	4.94566
Sqstm1	6.64	10.289		Sqstm1	6.64	9.82632
Pfn2	2.19	5.86982		Pfn2	1.69	3.88047
Uchl1	4.64	0.999229		Uchl1	4.29	0.320623
Slc1a4	5.65	7.89436		Slc1a4	3.65	5.34165
Pir	1.63	6.16231		Pir	1.22	4.0635
Srxn1	6.64	5.96975		Srxn1	5.76	4.20229
Ephx1	3.1	6.88722		Ephx1	2.51	5.26542
Crtap	2.83	2.12534		Crtap	2.12	0.873952
Nln	1.11	3.3461		Nln	0.65	1.20972
Nqo1	4.78	4.86565		Nqo1	3.34	2.84507
Cbr3	6.64	10.289		Cbr3	5.64	9.82632
Spp1	5.35	4.53079		Spp1	5.06	3.43576
Spn	2.24	1.56724		Spn	2.36	0.633221
Gsr	2.55	10.289		Gsr	1.43	9.59083
Prg4	1.85	1.80839		Prg4	1.51	0.609606
Htatip2	3.72	7.54852		Htatip2	2.86	5.6628
Trex1	2.18	4.68235		Trex1	1.14	1.89679
Tm9sf3	1.34	4.70899		Tm9sf3	1.28	3.76807
Pck2	2.3	0.990745		Pck2	2.26	0.550095
Ptgr1	3.64	6.33285		Ptgr1	2.91	4.64464
Gsta2	3.18	1.20319		Gsta2	2.14	0.260186
Txnrd3	1.1	4.63261		Txnrd3	1.15	3.86149
Ckap4	1.73	1.26496		Ckap4	1.71	0.832868
Akr1b1	2.14	5.76499		Akr1b1	1.52	3.61141
Gclc	2	7.89436		Gclc	1.2	4.93698
Tsku	2.99	5.03852		Tsku	2.59	4.03711
Sri	1.39	4.55964		Sri	1.27	3.4181
Gclm	1.3	6.43032		Gclm	0.38	1.08204
Txnrd1	2.37	10.2847		Txnrd1	1.55	7.76157
Ugt1a6	1.33	2.49737		Ugt1a6	1.22	2.19916
Abhd4	3.22	6.48798		Abhd4	2.31	4.33438
Ugt1a9	1.49	4.93839		Ugt1a9	1.02	2.91808
Fgg	-1.46	5.13007		Fgg	-0.79	1.48778
Acot11	-1.62	1.16815		Acot11	-1.08	0.245469
Slco2b1	-2.26	5.66234		Slco2b1	-0.85	1.11902
Slc47a1	-1.66	2.55137		Slc47a1	-0.46	0.037656
Pdzk1	-1.72	5.05999		Pdzk1	-0.72	1.25439
Cyp8b1	-1.01	1.1633		Cyp8b1	0.46	0
Ptprd	-2.34	2.90361		Ptprd	-1.48	0.941587
Cbs	-1.49	4.52498		Cbs	-0.92	2.30663
Slc2a9	-2.73	7.25056		Slc2a9	-1.14	3.08061
Agt	-0.31	0		Agt	-0.49	0
Hpn	-0.36	0.984542		Hpn	-0.17	0
Ppfia2	0.98	0.050151		Ppfia2	0.25	0
Mettl3	-0.32	0		Mettl3	-0.54	0.008902
Tpd52l1	-0.76	3.05908		Tpd52l1	-0.62	2.06857
Ube2d1	0.21	0		Ube2d1	-0.16	0
Metap2	0.42	0		Metap2	0.39	0
Gga2	0.36	0		Gga2	0.25	0
Gas2	-0.07	0		Gas2	-0.12	0
L3hypdh	0.85	2.88492		L3hypdh	0.63	1.5987
Sub1	-0.06	0		Sub1	-0.22	0
Fth1	-0.82	0		Fth1	-1.28	0
Pa2g4	-0.36	3.58459		Pa2g4	-0.14	0.628972
Taldo1	0.72	4.15001		Taldo1	0.4	1.46693
Mogs	-0.26	0.432918		Mogs	-0.29	0.016671
Hao1	1.02	0.937524		Hao1	1.66	1.96643
Hgd	-0.15	0		Hgd	-0.04	0
Cyp4f3	-0.28	0		Cyp4f3	-0.4	0
Idh1	-0.01	0		Idh1	0.06	0
Ugt1a1	-0.03	0		Ugt1a1	-0.22	0
Hmox1	1.02	0.112444		Hmox1	0.26	0
Nedd4	0.46	1.3855		Nedd4	0.48	1.33063
Parl	-1.05	1.96782		Parl	-0.82	0.688402
B4galnt1	0.04	0		B4galnt1	0.22	0
Pcsk9	0.07	0		Pcsk9	0.17	0
Siae	-0.62	1.38023		Siae	-0.51	0.618803
Srebf1	-0.07	0		Srebf1	0.49	0
Palld	0.15	0		Palld	0.08	0
Map2	0.84	0.82582		Map2	-0.02	0
Fga	-1.54	4.12487		Fga	-0.65	0.877851
Ecpas	0.79	3.67827		Ecpas	0.56	1.9041
Eif1ax	0.96	0		Eif1ax	-0.2	0
Ide	0.01	0		Ide	0.11	0
Sf1	-0.01	0		Sf1	0.16	0
Elavl1	0.32	0.085164		Elavl1	0.45	0.439394
Mars1	0.46	2.76335		Mars1	0.3	1.03264
Scube1	2.6	0.64693		Scube1	1.73	0
Dmd	-0.05	0		Dmd	0.18	0
Tdo2	-0.32	0.032199		Tdo2	0.19	0
Cycs	-0.1	0		Cycs	-0.11	0
Hrg	0.34	0.158871		Hrg	0.46	0.53255
Tppp3	1.26	0.450081		Tppp3	-0.07	0
Aldh3a2	0.23	0.242664		Aldh3a2	0.27	0.249859
Ppia	0.67	4.70706		Ppia	0.45	2.75538
Spart	0.25	0		Spart	0.09	0
Dhfr	-0.18	0.066891		Dhfr	-0.12	0
Sptb	-1.68	0.92929		Sptb	-0.54	0
Ppif	1.04	4.53272		Ppif	0.53	1.93528
Mgst1	0.29	0		Mgst1	0.62	0.81859
Abcb6	-0.4	0		Abcb6	-0.39	0
Ptdss2	1.72	0.719567		Ptdss2	1.05	0
Gpcpd1	-0.63	0.645671		Gpcpd1	0.05	0
Eif2s2	0.19	1.09752		Eif2s2	0.07	0
Reps2	1.04	0.932402		Reps2	0.8	0.225077
Aldh7a1	-0.22	1.46595		Aldh7a1	-0.01	0
Ambp	0.79	3.77805		Ambp	0.55	1.72875
Slc6a6	-0.04	0		Slc6a6	-0.2	0
Abcc2	-0.75	1.3281		Abcc2	-0.25	0
Cfi	0.53	1.11804		Cfi	0.42	0.918127
Ndufc2	-0.64	1.91429		Ndufc2	-0.4	0.307543
Cpn1	0.62	0		Cpn1	0.45	0
Alb	-0.03	0		Alb	0.11	0
Xylb	-0.31	0.20291		Xylb	-0.34	0.311181
Atpaf1	0.77	0.789746		Atpaf1	0.52	0.297817
Nt5dc1	0.82	0.994205		Nt5dc1	0.46	0
Ppat	0.35	1.47207		Ppat	0.19	0
Kit	-2.21	0.080406		Kit	-0.03	0
Fech	0.04	0		Fech	-0.1	0
Gpt2	-0.31	0.178456		Gpt2	-0.03	0
Rabl3	0.96	0.16013		Rabl3	0.54	0
Camk1	1.1	0.298848		Camk1	0.81	0
Neil3	-0.83	1.17588		Neil3	-0.41	0
F5	-1.08	1.09901		F5	-0.1	0
Ube2n	0.44	2.10664		Ube2n	0.24	0.319326
Gckr	-0.65	2.5486		Gckr	-0.33	0.050979
Nutf2	0.9	3.2492		Nutf2	0.47	0.929598
Gne	0.27	0		Gne	0.31	0
Shmt1	-0.63	1.37726		Shmt1	-0.53	0.715508
Ptpmt1	0.33	0.227973		Ptpmt1	0.34	0.319464
Ddc	0.66	3.13673		Ddc	0.21	0
Phldb1	0.49	0		Phldb1	0.11	0
Znf326	2.04	0.50344		Znf326	2.34	0.613763
Nqo2	-0.84	1.87325		Nqo2	-0.61	0.91784
Lrpprc	-0.54	2.787		Lrpprc	-0.36	0.75499
Ostf1	0.74	3.11974		Ostf1	0.53	1.77242
Asns	0.23	0		Asns	0.04	0
Syk	2.29	0.864764		Syk	1.31	0
Smg6	-0.13	0		Smg6	-0.37	0
Fgl1	0.7	0		Fgl1	-1.53	0
Rpl22l1	-1.82	0.485635		Rpl22l1	-0.46	0
Sult1e1	2.08	0.146993		Sult1e1	3.73	0.777415
Patj	-0.75	0		Patj	-2.58	0.004314
Emp2	-0.79	0		Emp2	1.79	0
Numbl	2.43	0.72311		Numbl	1.56	0
Scara3	1.67	0.193655		Scara3	1.62	0
Psat1	6.06	0.254225		Psat1	5.24	0
Iqgap2	-1.41	7.646		Iqgap2	-0.73	4.16451
Sds	-0.51	0		Sds	-0.74	0.897585
Tkt	0.75	3.81477		Tkt	0.38	0.997792
Me1	0.66	0.664854		Me1	0.76	0.772933
Vtn	-0.46	1.13558		Vtn	0.08	0
Blvrb	2.78	10.289		Blvrb	2.01	9.82632
Gipc2	5.26	10.2195		Gipc2	3.1	7.35888
Pls1	5.34	9.7998		Pls1	4.83	8.67766
Entpd5	2.77	9.38965		Entpd5	2.27	7.9741
Naip2	3.96	9.11405		Naip2	1.73	4.86252
Gstm3	5.41	9.03648		Gstm3	4.51	7.76157
Arl6ip5	3.29	9.03648		Arl6ip5	1.96	6.17125
Gstm4	3.39	8.98895		Gstm4	2.41	6.79235
Esd	1.36	8.89687		Esd	0.65	4.90154
Pgrmc1	1.95	8.11872		Pgrmc1	1.46	6.27623
Ano10	3.54	8.06729		Ano10	2.94	6.68325
Prmt5	1.71	7.89752		Prmt5	1.18	5.6823
Cstb	3.04	7.89436		Cstb	1.97	5.24223
Gstm1	2.7	7.89436		Gstm1	2.28	6.39567
Ero1a	1.94	7.89436		Ero1a	1.32	5.6628
Oasl1	4.94	7.88439		Oasl1	4.07	6.30172
Tmem43	3.6	7.88439		Tmem43	2.98	6.30743
Gss	2.38	7.88439		Gss	1.44	4.82879
Them6	4.89	7.84852		Them6	3.31	5.25157
Ugp2	1.84	7.78353		Ugp2	1.16	5.25157
Prkacb	1.88	7.77528		Prkacb	1.49	6.17016
Cyp2a5	3.42	7.74704		Cyp2a5	2.75	6.15529
Uap1l1	3.55	7.7235		Uap1l1	2.97	6.17125
Map1lc3b	3.24	7.7235		Map1lc3b	2.52	5.90489
Ciao2a	1.68	7.6962		Ciao2a	1.11	4.92631
Keap1	3.28	7.64257		Keap1	2.46	5.67425
Tex2	1.94	7.64257		Tex2	1.32	5.24223
Mapre3	1.7	7.63833		Mapre3	1.33	6.05467
Pgrmc2	1.64	7.63833		Pgrmc2	1.28	5.83454
Tor1b	2.29	7.54852		Tor1b	1.6	5.1551
Hacd3	1.79	7.54425		Hacd3	1.22	5.24223
Bloc1s4	2.15	7.53626		Bloc1s4	1.61	5.55985
Tex264	2.89	7.52943		Tex264	2.63	6.18594
Prkar1a	2.8	7.52927		Prkar1a	2.32	6.05467
Gsta1	2.15	7.50228		Gsta1	1.26	4.28375
Ubqln2	2.72	7.49282		Ubqln2	1.7	4.6015
Slc35d1	2.66	7.47651		Slc35d1	2.04	5.6368
Vat1	2.3	7.44632		Vat1	1.48	4.52455
Rsad2	6.44	7.37747		Rsad2	5.73	6.0659
Epb41l1	2.71	7.37747		Epb41l1	1.87	5.04798
Acox2	2.41	7.37747		Acox2	1.97	5.70192
Tbcd	1.89	7.35337		Tbcd	1.29	5.06463
Golt1b	1.89	7.30753		Golt1b	1.46	5.48378
Tep1	2.54	7.25056		Tep1	2.11	5.65529
Tbc1d17	1.59	7.25056		Tbc1d17	1.23	5.51676
Ubqln1	1.29	7.24433		Ubqln1	0.87	4.996
Mvp	2.57	7.20059		Mvp	1.89	4.93698
S100a11	4.36	7.17208		S100a11	3.53	5.55877
Anxa5	3.01	7.15698		Anxa5	2.76	6.0659
Sumf2	2.41	7.12843		Sumf2	1.44	4.72672
Syap1	1.48	7.11374		Syap1	1.15	5.26542
Slc27a4	1.59	7.06262		Slc27a4	1.36	5.84608
Ahcyl1	1.25	7.06262		Ahcyl1	0.69	3.75665
Ppcs	1.02	7.05303		Ppcs	0.55	3.59569
Gca	3.68	6.93995		Gca	2.9	5.06463
Adpgk	1.84	6.90469		Adpgk	1.2	4.90662
Ctps1	4.91	6.87378		Ctps1	3.84	5.08436
Gars1	1.32	6.87378		Gars1	0.74	3.5403
Mogat2	4.13	6.86298		Mogat2	2.11	3.37485
Cisd2	1.67	6.84492		Cisd2	1.15	4.74311
Abr	3.88	6.82625		Abr	2.95	4.52455
Prune1	2.52	6.82625		Prune1	1.66	4.25186
Txn	1.16	6.81963		Txn	0.57	3.30834
Nt5c	1.92	6.80371		Nt5c	1.41	4.64781
Abhd12	2.02	6.79237		Abhd12	1.4	4.71063
Yipf4	1.93	6.79237		Yipf4	1.42	4.98593
Tor1a	2.05	6.7802		Tor1a	1.39	4.25186
Tbcel	1.77	6.77165		Tbcel	1.27	4.77797
Erp29	1.65	6.76108		Erp29	1.23	4.74311
Ccpg1	3.66	6.70307		Ccpg1	3.49	5.6628
Nbr1	3.73	6.69663		Nbr1	2.92	4.8901
Sptlc1	2.87	6.6709		Sptlc1	1.73	4.03271
Atl3	1.67	6.6709		Atl3	1.32	5.04798
Sec62	1.6	6.6709		Sec62	1.45	5.36548
Apmap	1.09	6.6709		Apmap	1.06	5.74528
Vkorc1l1	1.69	6.66916		Vkorc1l1	1.28	4.93806
Arhgef16	4.16	6.66845		Arhgef16	3.39	5.0964
Epg5	1.94	6.66845		Epg5	1.47	4.99253
Fbxo6	1.93	6.64096		Fbxo6	1.32	4.20229
Alg5	1.5	6.63473		Alg5	1	4.47794
Stk10	3.08	6.6301		Stk10	1.58	3.60888
Tmem62	3.25	6.57597		Tmem62	2.35	4.40867
Alg2	1.26	6.55683		Alg2	1.15	5.75704
Ikbkg	2.18	6.50141		Ikbkg	1.52	4.13621
Zmpste24	1.61	6.50141		Zmpste24	1.12	4.74311
Pef1	1.26	6.49791		Pef1	0.91	4.54491
Get4	1.51	6.48639		Get4	1.24	4.87848
Mpi	1.14	6.4801		Mpi	0.85	4.43037
Sptlc2	2.75	6.46043		Sptlc2	1.85	4.02486
Txnl1	1.05	6.46043		Txnl1	0.78	4.50609
Myh14	3.22	6.45448		Myh14	2.47	4.71749
Myo9b	2.27	6.44596		Myo9b	1.53	4.19556
Slc39a4	4.47	6.36804		Slc39a4	3.5	4.63312
Scyl1	1.68	6.34761		Scyl1	1.09	4.24391
Nsfl1c	1.34	6.34761		Nsfl1c	0.91	3.94333
Tmem82	1.97	6.3323		Tmem82	1.4	4.34016
Ctps2	3.57	6.32937		Ctps2	2.76	4.50242
Ywhaz	1.15	6.3076		Ywhaz	0.91	4.55558
Slc1a1	4.51	6.2817		Slc1a1	3.67	4.6938
Aprt	2.33	6.26		Aprt	1.28	3.12238
Gsta4	2.18	6.2565		Gsta4	1.22	3.18291
Tpd52	2.32	6.24604		Tpd52	1.76	4.05712
Derl1	1.46	6.23033		Derl1	1.09	4.51152
Hacd2	1.52	6.21845		Hacd2	1.33	4.87848
Ifih1	2.36	6.21595		Ifih1	1.94	4.74311
Ipo7	1.05	6.21595		Ipo7	0.74	3.97729
Pgp	1.43	6.21422		Pgp	1.17	4.4795
Cybc1	2.62	6.20435		Cybc1	1.93	4.17408
Pigs	1.88	6.20198		Pigs	1.18	3.67658
Arfip1	1.46	6.19323		Arfip1	1.05	4.04923
Tmx3	1.92	6.19198		Tmx3	1.54	4.64464
Txndc12	1.5	6.19198		Txndc12	1.15	4.39266
Capn1	1.49	6.19198		Capn1	1.33	4.9267
Abcc1	2.43	6.1906		Abcc1	0.21	0
Bag6	1.29	6.1906		Bag6	0.93	4.39367
Tbc1d15	1.6	6.17515		Tbc1d15	1.02	3.43576
Cdipt	1.58	6.14248		Cdipt	1.22	4.74311
Napg	1.13	6.13295		Napg	0.9	4.47794
Wipf3	3.83	6.1136		Wipf3	2.79	4.20229
Pofut1	2.29	6.11346		Pofut1	1.61	3.88106
Appl1	1.24	6.10093		Appl1	0.92	4.16005
Mpdu1	1.31	6.09942		Mpdu1	1.15	4.81863
Klc4	1.1	6.09373		Klc4	0.58	2.79461
Uxs1	2.5	6.08398		Uxs1	1.36	3.02603
Slc25a24	4.89	6.07133		Slc25a24	3.43	3.82335
Golm1	4.78	6.0532		Golm1	4.06	4.81412
Gpx4	1.06	6.0296		Gpx4	0.78	4.04923
Ube2j1	1.25	6.00741		Ube2j1	0.81	3.54977
Ghdc	2.51	6.00023		Ghdc	2.18	4.74311
Nudt5	1.62	5.97518		Nudt5	0.95	2.99938
Pigu	1.5	5.9585		Pigu	0.95	3.59569
Adss2	1.13	5.94809		Adss2	0.57	2.62363
Uba3	1.01	5.94717		Uba3	0.57	3.10694
Elp1	1.29	5.93744		Elp1	1.07	4.30716
Dnajc10	2.86	5.9372		Dnajc10	2.04	4.01882
Cmpk2	4.12	5.92391		Cmpk2	3.22	4.16451
Tcf25	3.41	5.92391		Tcf25	2.22	3.00709
Zpr1	1.43	5.92391		Zpr1	0.68	2.40881
Aldh1a7	1.39	5.92391		Aldh1a7	1.1	4.12181
Capns1	1.38	5.92391		Capns1	1.13	4.63312
Sacm1l	1.33	5.92391		Sacm1l	1.21	4.9279
Pigk	1.43	5.9066		Pigk	0.97	3.70462
Mthfd1l	4.86	5.90427		Mthfd1l	4.48	4.87984
Ubqln4	1.66	5.88869		Ubqln4	0.92	2.82905
Psmd5	1.3	5.88603		Psmd5	0.83	3.29236
G6pdx	3.3	5.87665		G6pdx	2.26	3.53567
Abcc4	4.32	5.86876		Abcc4	3.04	3.81312
Kctd21	1.6	5.86876		Kctd21	1.11	3.58197
Eif6	1.03	5.84965		Eif6	0.6	3.23389
Elovl7	6.19	5.84773		Elovl7	3.52	3.05753
Mttp	1.42	5.84773		Mttp	1.17	4.42953
Ttll12	1.28	5.84773		Ttll12	0.8	2.94498
Ly6d	5.84	5.84686		Ly6d	5.07	4.64526
Slc25a17	3.44	5.83694		Slc25a17	3.05	4.55558
Ube2o	2.02	5.83694		Ube2o	1.28	3.13888
Sigmar1	1.53	5.83694		Sigmar1	1.19	4.28375
Arhgap1	2.12	5.81293		Arhgap1	1.8	4.54491
Xdh	1.07	5.81293		Xdh	0.73	3.73572
Nudt13	3.31	5.79964		Nudt13	2.4	3.71855
Psph	2.03	5.79		Psph	0.83	1.20157
Atox1	1.2	5.73477		Atox1	0.76	3.04485
Tor2a	3.13	5.7204		Tor2a	2.62	3.90526
Tdrd7	1.68	5.7204		Tdrd7	1.26	3.90103
Tes	3.33	5.70854		Tes	2.24	3.02603
Cnih4	1.49	5.70156		Cnih4	0.74	2.66339
Mboat7	1.21	5.69488		Mboat7	1.01	4.12181
Thop1	2.08	5.68787		Thop1	1.38	3.34052
Pgm3	1.78	5.68759		Pgm3	1.58	4.60775
Ppp4r1	1.35	5.67931		Ppp4r1	1.01	3.67321
Pepd	1.46	5.67179		Pepd	0.92	3.28791
Gstm2	2.33	5.66528		Gstm2	1.74	3.60888
Pygb	5.01	5.66234		Pygb	3.48	3.59169
Ubxn4	1.24	5.64546		Ubxn4	0.95	4.05477
Atg4a	2.23	5.62597		Atg4a	1.43	3.59585
Asph	1.17	5.62514		Asph	0.69	3.20645
Tmem41a	3.67	5.60832		Tmem41a	2.5	3.42256
Agpat3	1.82	5.60295		Agpat3	1.37	4.17859
Pon3	1.58	5.60295		Pon3	1.24	4.03271
Atxn10	1.11	5.59909		Atxn10	1.1	4.81412
Tigar	1.72	5.56815		Tigar	1.06	3.0656
H6pd	1.37	5.55725		H6pd	1.18	4.42587
Mtap	1.37	5.53407		Mtap	0.95	3.37292
Fam241b	3.9	5.53276		Fam241b	2.97	3.71877
Qsox2	2.83	5.53276		Qsox2	1.66	2.71102
Anxa7	1.41	5.52852		Anxa7	1.02	3.60888
Atic	1.19	5.51734		Atic	0.69	2.91102
Wnk1	1.79	5.50304		Wnk1	1.25	3.06058
Odr4	1.14	5.50304		Odr4	0.92	3.93148
Clptm1l	1.31	5.50009		Clptm1l	0.99	3.60049
Reep5	1.89	5.48406		Reep5	1.3	3.42256
Psmf1	1.71	5.48059		Psmf1	1.2	3.60288
Nae1	1.19	5.47979		Nae1	0.43	1.30426
Hk2	3.46	5.46827		Hk2	2.52	3.44701
Edem2	1.8	5.46827		Edem2	1.4	3.86149
Mydgf	1.27	5.46827		Mydgf	1.1	3.76346
Ermp1	2.4	5.46257		Ermp1	2.11	4.29095
Kdelr1	1.51	5.46257		Kdelr1	1.18	3.48953
Use1	1.16	5.46257		Use1	0.91	3.88429
Ces1	2.04	5.44872		Ces1	1.35	3.25721
Kdsr	1.35	5.4345		Kdsr	1.3	4.58995
Erap1	1.67	5.42814		Erap1	1.21	3.62307
Cfl1	1.08	5.41724		Cfl1	0.69	2.94453
Ppp2r2a	1.22	5.38456		Ppp2r2a	0.93	3.95828
Rab3d	3.64	5.38338		Rab3d	2.72	3.62858
Chchd5	1.09	5.37823		Chchd5	0.24	0.64046
Pafah1b2	1.21	5.35512		Pafah1b2	0.92	3.44012
Herc4	1.66	5.34658		Herc4	1.08	3.19871
Pcyox1	1.16	5.34658		Pcyox1	0.85	3.88429
Ap3s1	1.98	5.33795		Ap3s1	1.7	4.13488
Tmem167a	1.19	5.33402		Tmem167a	1.02	3.90207
Camlg	2.63	5.32249		Camlg	1.97	3.57999
Ifit1	5.59	5.31819		Ifit1	4.67	3.82009
Hsd17b12	1.39	5.31819		Hsd17b12	1.26	4.56974
Ctsd	1	5.31583		Ctsd	0.76	3.39716
Tmem38b	1.21	5.31217		Tmem38b	0.82	3.10694
Lcp1	1.03	5.29813		Lcp1	0.52	2.0041
Pigt	1.46	5.28064		Pigt	0.96	3.57111
Spg11	2.95	5.27886		Spg11	1.64	2.30301
Tspan8	4.37	5.27709		Tspan8	3.74	4.29563
Tom1l2	1.57	5.25982		Tom1l2	1.14	3.60888
Prkci	1.82	5.25397		Prkci	1.61	3.85356
Pkm	2.51	5.25348		Pkm	1.65	2.98991
Get3	1.23	5.25151		Get3	0.76	3.05679
Cdc23	2.46	5.24857		Cdc23	2.22	4.03711
Selenof	1.19	5.24595		Selenof	1.25	4.49747
Bax	1.57	5.21448		Bax	1.01	2.91102
Tmpo	1.5	5.21096		Tmpo	1	2.84991
Gstm6	1.37	5.21096		Gstm6	1.34	4.47794
Cdk6	1.77	5.20405		Cdk6	1.43	3.80793
Prkaca	2	5.19094		Prkaca	1.5	3.82335
Tuba8	4.29	5.19033		Tuba8	2.92	3.23557
Atp2c1	1.91	5.18753		Atp2c1	1.48	3.7731
Cog1	1.89	5.1853		Cog1	0.92	1.8027
Clu	2.29	5.18396		Clu	1.87	3.62999
Prdx3	1.13	5.18391		Prdx3	0.62	2.12536
RtcA	1.67	5.18018		RtcA	1.57	4.17859
Anxa13	4.35	5.17963		Anxa13	4.16	4.19556
Bscl2	2.27	5.17963		Bscl2	2.21	4.4916
Lpin3	2.67	5.17463		Lpin3	1.04	1.07588
Gsk3b	1.2	5.16308		Gsk3b	0.96	3.82244
Pfdn2	1.08	5.1581		Pfdn2	0.79	3.21669
Ces2e	1.82	5.15213		Ces2e	1.54	4.04923
Hprt1	2.3	5.14503		Hprt1	1.77	3.58075
Ganab	1.06	5.14503		Ganab	0.87	3.89458
Serpinb6	3.13	5.12137		Serpinb6	2.02	2.84991
C1galt1	1.7	5.12137		C1galt1	1.35	3.59454
Pdpr	2.67	5.10867		Pdpr	2.23	3.27739
Heph	3.43	5.10816		Heph	1.77	1.91713
Dph1	2.51	5.09992		Dph1	2.26	4.00775
Ireb2	3.33	5.0982		Ireb2	2.34	3.13449
Vcl	1.4	5.0982		Vcl	1.04	3.39317
Tsg101	1.17	5.08348		Tsg101	0.91	3.71328
Bola2	1.07	5.08348		Bola2	0.48	1.90367
Igf2r	1.91	5.0832		Igf2r	1.26	2.93383
Impa1	1.03	5.0832		Impa1	0.72	2.9653
Acox3	2.17	5.07498		Acox3	1.99	4.25073
Poglut3	2.4	5.07308		Poglut3	2.19	4.05233
Pde3b	1.04	5.06905		Pde3b	0.91	3.86149
Parp10	2.59	5.06762		Parp10	1.48	2.50285
Nt5c3a	1.94	5.05543		Nt5c3a	1.05	1.97164
Klhdc4	1.08	5.05295		Klhdc4	0.68	2.61797
Atg13	1.78	5.05028		Atg13	1.33	3.39317
Eif2d	1.43	5.04533		Eif2d	0.73	1.53744
Rab6a	1.12	5.04458		Rab6a	0.87	3.59585
Pik3ap1	1.74	5.02968		Pik3ap1	1.21	3.12413
Atp6v1c1	1.28	5.02913		Atp6v1c1	0.81	2.75156
Ap1g2	3.18	5.02774		Ap1g2	1.68	1.89182
Ca13	3.9	5.02529		Ca13	2.45	2.94453
Bgn	3.57	5.02178		Bgn	2.9	3.57111
Fkbp1a	1.17	5.0216		Fkbp1a	0.86	3.03297
Cds2	2.22	5.01018		Cds2	1.65	2.84786
Prkcsh	1.03	5.00028		Prkcsh	0.76	3.60049
Rhoa	1	5.00028		Rhoa	0.64	2.57266
Pdp1	3.39	4.99168		Pdp1	2.04	2.47867
Ngly1	1.24	4.99168		Ngly1	0.96	3.65554
Derl2	1.02	4.99168		Derl2	0.74	3.01155
Agpat1	2.72	4.9888		Agpat1	2.38	3.79215
Cand2	3.12	4.97281		Cand2	1.77	1.84552
Epdr1	2.77	4.97281		Epdr1	1.56	2.1322
Ubac2	2.13	4.97088		Ubac2	1.32	3.00298
Poglut1	2.23	4.92504		Poglut1	2.01	3.59585
Dpysl3	3.3	4.8854		Dpysl3	2.29	2.74851
Aaas	2.16	4.88386		Aaas	1.62	3.31169
Rexo2	1.49	4.88272		Rexo2	1.04	2.9246
Niban2	3.21	4.88261		Niban2	2.98	3.94326
Slc39a11	1.54	4.87556		Slc39a11	1.22	3.54649
Gabarapl2	2.64	4.87311		Gabarapl2	2.25	3.81517
Vma21	1.58	4.86349		Vma21	1.28	3.58729
Plin3	1.29	4.85074		Plin3	0.93	3.00332
Tmem97	1.25	4.83445		Tmem97	0.77	3.07272
Nubp2	1.61	4.83159		Nubp2	1.52	3.81517
Tbce	1.75	4.82418		Tbce	2.09	5.01018
Retreg3	1.55	4.82357		Retreg3	1.44	3.84224
Cyb5d2	1.49	4.82253		Cyb5d2	1.27	3.33991
Colgalt1	1.87	4.82063		Colgalt1	1.23	2.43456
Anxa2	2.3	4.79242		Anxa2	2.04	3.62407
Plscr1	1.84	4.79066		Plscr1	1.58	3.57111
Hp	2.94	4.78832		Hp	2.21	3.01887
Krt19	4.04	4.76053		Krt19	3.98	4.29563
Isg15	4.12	4.74068		Isg15	3.18	3.03059
Myof	3.56	4.73729		Myof	3.25	3.89744
Ehd4	1.73	4.7203		Ehd4	0.96	2.2012
Ugt1a7	4.52	4.71113		Ugt1a7	2.78	2.73889
Rbpms	1.26	4.69522		Rbpms	1.11	3.60049
Uba6	1.02	4.69427		Uba6	0.7	2.69419
Tor1aip2	1.26	4.68795		Tor1aip2	0.57	2.18011
Chid1	1.51	4.68453		Chid1	0.99	2.83939
Shtn1	1.1	4.68235		Shtn1	1.01	3.93148
Capn2	1.31	4.68178		Capn2	1.21	3.42328
Bag1	1.34	4.67837		Bag1	1.39	4.05532
Lasp1	1.38	4.67441		Lasp1	1.03	3.25149
Akr1b7	3.87	4.66633		Akr1b7	2.37	2.08889
Vta1	1.19	4.65923		Vta1	0.76	1.95506
Anxa4	1.72	4.65847		Anxa4	1.52	3.81517
Cd34	3.19	4.63445		Cd34	3.61	4.35052
Rtn3	1.17	4.63445		Rtn3	0.76	2.49305
Bloc1s3	1.8	4.61527		Bloc1s3	1.35	2.85385
Ilvbl	1.8	4.61454		Ilvbl	1.34	2.77177
Nagk	1.59	4.6042		Nagk	0.93	2.08824
Ciapin1	1.9	4.60207		Ciapin1	1.22	2.29083
Rdh14	1.19	4.58448		Rdh14	0.74	2.29368
Chmp7	1.43	4.56821		Chmp7	0.72	1.74094
Pxmp4	1.11	4.55964		Pxmp4	1.13	3.82335
Tmem263	3.89	4.55119		Tmem263	3.41	3.58986
Bcap31	1.17	4.55119		Bcap31	0.82	2.89292
Pcnp	3.32	4.54724		Pcnp	3.28	3.87236
Cp	1.84	4.54724		Cp	1.35	2.96874
Oga	2.37	4.5461		Oga	1.83	2.46239
Abcg8	2.96	4.53272		Abcg8	2.84	3.70089
Atg2a	1.6	4.53272		Atg2a	0.87	1.84552
Acot8	1.4	4.53265		Acot8	1.28	3.88429
Itih3	2.63	4.4901		Itih3	2.02	2.40248
Il1rn	5.45	4.4868		Il1rn	5.2	3.79982
Mapk3	2.06	4.48362		Mapk3	1.55	2.91242
Uggt1	1.5	4.47192		Uggt1	1.09	3.23031
Arhgef5	2.29	4.46028		Arhgef5	1.33	2.33577
Tap2	2.9	4.45857		Tap2	2.22	2.81759
Spp2	3.22	4.44144		Spp2	2.56	2.99938
Edem3	1.32	4.44144		Edem3	0.94	2.98675
Tm9sf4	1.25	4.44144		Tm9sf4	0.93	2.86024
Pin1	1.2	4.43947		Pin1	0.7	1.95506
Flii	1.19	4.42542		Flii	0.76	2.40378
Spats2	2.64	4.42439		Spats2	1.76	2.29303
Atp2a2	1.13	4.40569		Atp2a2	0.9	3.17051
Cc2d1b	3.29	4.40431		Cc2d1b	2.44	3.19977
Tpst2	2.2	4.4032		Tpst2	1.53	2.91242
C1qa	2.99	4.39534		C1qa	1.38	1.32303
Smpd2	1.81	4.39534		Smpd2	1.78	3.9785
Psmd10	1.1	4.39439		Psmd10	0.69	2.3944
Rcn2	2.36	4.39001		Rcn2	2.06	3.40004
Gpx7	4.02	4.38946		Gpx7	3.22	3.04485
Oas1a	5.65	4.38424		Oas1a	4.88	3.11214
Atp6v1a	1.13	4.38424		Atp6v1a	0.81	2.37404
Cd63	5.02	4.37655		Cd63	5.14	3.36357
Elmo1	2.26	4.3651		Elmo1	1.47	2.22686
Tmx1	1.26	4.36173		Tmx1	1.1	3.08511
Prkar2b	3.57	4.35807		Prkar2b	3.76	3.97708
Ak1	3.93	4.35717		Ak1	3.62	3.95828
Snx7	1.63	4.34679		Snx7	0.92	1.91727
Adsl	1.06	4.34369		Adsl	0.67	1.61882
Map2k1	1.2	4.33887		Map2k1	1.04	3.37038
Slc9a6	1.37	4.33695		Slc9a6	1.17	2.98323
Tor3a	2.56	4.32995		Tor3a	2.13	3.04485
Tagln2	2.28	4.32995		Tagln2	1.72	2.75156
Chmp5	1.22	4.32995		Chmp5	0.98	2.8719
Tmem176b	3.12	4.32967		Tmem176b	2.84	3.0082
Capg	3.69	4.32917		Capg	3.25	3.32243
Tmem109	1.06	4.31115		Tmem109	1.03	3.71734
Mospd2	1.03	4.30035		Mospd2	0.55	1.80434
Arf4	1.06	4.29329		Arf4	1.03	3.59974
Osbpl3	4.59	4.29177		Osbpl3	4.12	3.31169
Erlin2	1.37	4.29177		Erlin2	1.08	2.74069
Ino80b	4.19	4.28168		Ino80b	1.93	1.09901
Cpb2	2.7	4.28164		Cpb2	1.31	1.3358
Fam91a1	1	4.27624		Fam91a1	0.8	2.82905
Tmed10	1.02	4.26077		Tmed10	0.77	2.75205
Yif1a	1.1	4.24951		Yif1a	0.85	2.8719
Ttc1	1.23	4.24921		Ttc1	0.53	1.65621
Sirt5	1.05	4.24779		Sirt5	0.81	2.66894
Abhd16a	1.18	4.24745		Abhd16a	0.83	2.73164
Srsf4	1.8	4.22761		Srsf4	1.35	2.46094
Tmem129	1.14	4.22706		Tmem129	0.69	1.95506
Sdr39u1	1.76	4.22366		Sdr39u1	1.48	2.71727
Amdhd2	1.33	4.22366		Amdhd2	0.83	1.91282
Oxct1	3.15	4.21842		Oxct1	2.92	3.27188
Cog3	1.18	4.21707		Cog3	0.75	2.09588
Ranbp9	1.04	4.19843		Ranbp9	0.7	2.11923
Rnf126	1.59	4.19556		Rnf126	1.18	2.81085
Mesd	1.39	4.19317		Mesd	1.13	2.90087
Mical1	3.04	4.18809		Mical1	2.9	3.13888
Cog4	1.14	4.18445		Cog4	0.73	2.31904
Ly6a	6.64	4.18008		Ly6a	6.64	3.30583
Tbc1d23	4.05	4.17135		Tbc1d23	2.54	1.40189
Wdr77	1.46	4.16772		Wdr77	1.05	2.40631
Ube4b	1.22	4.16157		Ube4b	1	3.43191
Gale	1.09	4.15776		Gale	1.24	4.05566
Chmp4b	1.59	4.15736		Chmp4b	1.07	1.98324
Cux1	2.13	4.13693		Cux1	1.55	2.78207
Adgre5	3	4.13641		Adgre5	2.19	2.79679
Lpcat2	3.79	4.12693		Lpcat2	2.68	2.27941
Cygb	3.29	4.11428		Cygb	3.31	3.5111
Lpxn	2.21	4.11071		Lpxn	0.54	0.125679
Nub1	1.46	4.08579		Nub1	1.01	1.21217
Dst	1.39	4.08546		Dst	0.67	1.36276
Pdxdc1	1.12	4.08468		Pdxdc1	0.9	2.68169
Samd9l	2.14	4.08003		Samd9l	1.3	1.92194
Jagn1	1.25	4.07723		Jagn1	1.04	3.19581
Psme1	1.47	4.0666		Psme1	0.92	1.81725
Entpd2	3.17	4.06235		Entpd2	2.31	2.35508
Agps	2.28	4.06118		Agps	1.97	3.0105
Elp2	1.39	4.06118		Elp2	0.79	2.07555
Nup93	1.76	4.05857		Nup93	1.2	2.68006
Tmem135	1.15	4.05194		Tmem135	1.57	4.6488
Upp1	1.9	4.05187		Upp1	1.63	3.43929
Setd6	1.11	4.04374		Setd6	0.23	0
Mlkl	2.72	4.03812		Mlkl	1.91	2.04189
Tor1aip1	1.47	4.02961		Tor1aip1	0.96	1.98479
Trim32	2.81	4.00382		Trim32	2.59	3.10694
Ube3c	1.21	4.00382		Ube3c	1.1	3.19209
Efemp2	3.4	3.99703		Efemp2	2.76	2.90272
Cdh1	2.33	3.99224		Cdh1	1.93	2.76532
Iqgap1	2.13	3.98772		Iqgap1	1.67	2.49535
Alg3	1.42	3.98772		Alg3	0.99	1.97459
Tmem168	1.24	3.98772		Tmem168	1.22	3.01239
Pik3r4	1.28	3.98397		Pik3r4	0.78	1.66654
Nucb2	3.74	3.9773		Nucb2	3.42	3.00925
Smad3	3.72	3.96438		Smad3	3.46	3.19935
Lmnb1	3.85	3.95437		Lmnb1	3.37	2.75538
Tapbp	2.68	3.95231		Tapbp	2.13	2.47825
Brox	1.14	3.95059		Brox	0.68	1.68084
Stx7	1.35	3.9483		Stx7	0.85	1.88732
Babam2	1.13	3.94061		Babam2	0.61	1.78992
Anxa1	2.16	3.93985		Anxa1	1.88	3.05753
Asrgl1	1.69	3.93847		Asrgl1	0.94	1.20003
Inpp1	1.19	3.93847		Inpp1	0.73	1.38135
Pex11b	1.11	3.93673		Pex11b	1.02	2.95385
Ifi35	1.13	3.93051		Ifi35	0.59	1.33729
Tax1bp3	1.89	3.92915		Tax1bp3	1.22	2.00761
Tap1	2.63	3.92171		Tap1	1.99	2.37263
Clasp1	1.11	3.91978		Clasp1	0.71	1.76343
Mgat1	1.43	3.91492		Mgat1	1.14	2.58318
Arhgdia	1.09	3.91453		Arhgdia	0.59	1.21683
Ppic	4.04	3.91194		Ppic	3.46	2.86118
Myh10	2.47	3.9057		Myh10	2.18	3.02603
Tnfaip8	2.97	3.89432		Tnfaip8	2.47	2.79679
Wipf1	3.09	3.88856		Wipf1	2.17	2.48247
Oas2	2.95	3.88752		Oas2	1.27	0.657077
Arl8a	1.71	3.88205		Arl8a	1.19	2.11223
Fbln1	2.16	3.87713		Fbln1	1.61	2.27885
Alg11	1.48	3.8762		Alg11	0.79	1.56263
Rab3gap1	1.04	3.86632		Rab3gap1	0.66	2.25989
Fkbp7	4.28	3.86388		Fkbp7	3.08	1.93592
Sdf2	1.37	3.86031		Sdf2	1.16	2.4677
Ces2c	3.33	3.85976		Ces2c	2.75	2.85647
Mpeg1	3.39	3.855		Mpeg1	2.77	2.48149
Rnf213	2.06	3.84759		Rnf213	1.39	1.89679
Marcks	2.66	3.84693		Marcks	2.19	2.85761
Fam114a1	1.25	3.84179		Fam114a1	1	2.68386
Anxa3	2.05	3.82445		Anxa3	1.58	2.24623
Raf1	1.27	3.82106		Raf1	0.73	1.30378
Bloc1s6	2.74	3.82077		Bloc1s6	2.41	2.91525
Lnpep	1.95	3.82077		Lnpep	1.67	2.56613
Mrtfb	1.8	3.81987		Mrtfb	1.32	2.10549
Mcm5	2.86	3.81968		Mcm5	2.13	1.99836
Src	2.03	3.81968		Src	1.57	2.37586
Rraga	1.57	3.81632		Rraga	0.85	0.786376
Nsmaf	2.12	3.81207		Nsmaf	1.34	2.01843
Ppm1h	3.82	3.80965		Ppm1h	1.54	0.352927
Psme2	1.36	3.80965		Psme2	0.81	1.39608
Jpt2	1.91	3.79685		Jpt2	1.46	2.12536
Fbxo7	2.48	3.79527		Fbxo7	1.13	0.926529
Ubap1	2.07	3.78877		Ubap1	1.52	2.19244
Lum	2.45	3.78588		Lum	2.11	2.83939
Bloc1s5	1.87	3.78146		Bloc1s5	1.54	2.59698
Atp6v1d	1.3	3.77933		Atp6v1d	0.48	0.593337
Wdr1	1.11	3.77805		Wdr1	0.53	1.03205
Mcm6	2.89	3.77697		Mcm6	2.2	2.54397
Tmem230	2.52	3.77209		Tmem230	1.97	3.10694
Acot9	2.24	3.77157		Acot9	1.49	1.82738
Pak2	1.28	3.75932		Pak2	0.99	1.86895
Tmem115	1.39	3.74922		Tmem115	1.14	2.85385
Map4	1.13	3.74922		Map4	0.88	2.12536
Myo1f	2.74	3.74894		Myo1f	1.91	1.58902
Aak1	1.52	3.74893		Aak1	1.2	2.63093
Lpl	1.57	3.74682		Lpl	0.63	0.097634
Hpx	1.07	3.74		Hpx	1.04	2.98675
Lgals3bp	1.19	3.73947		Lgals3bp	0.82	1.83538
Tgfbr1	4.96	3.73904		Tgfbr1	3.32	2.02408
Dctn1	1.13	3.73848		Dctn1	0.8	2.34534
Slc37a2	2.29	3.73427		Slc37a2	0.98	0.12923
Ifit2	5.24	3.72864		Ifit2	3.98	1.80899
Tmem245	1.08	3.72388		Tmem245	1.2	3.40004
Scyl3	1.06	3.72388		Scyl3	1.04	3.05753
Pfkl	1.03	3.72147		Pfkl	0.73	1.77011
Psmg2	1.08	3.71612		Psmg2	0.92	1.82738
Prelp	2.88	3.71483		Prelp	2.92	3.13987
Ndc1	2.35	3.70832		Ndc1	1.45	1.58734
	1.88	3.70535			1.59	2.73132
Pigb	1.94	3.70208		Pigb	1.1	1.68307
Tdrp	2.19	3.701		Tdrp	2.09	3.16933
Sms	3.68	3.69808		Sms	2.11	0.943438
Eppk1	1.74	3.69668		Eppk1	1.58	2.95121
Eogt	2.54	3.69411		Eogt	2.2	2.34428
Arhgap18	2.2	3.69272		Arhgap18	1.67	1.89665
Lrrfip1	1.1	3.69234		Lrrfip1	0.63	1.39865
Cd180	3.03	3.68457		Cd180	1.62	1.0824
Pex16	1.09	3.671		Pex16	1.23	3.43576
Dgkz	1.94	3.66521		Dgkz	1.08	1.17417
C1ra	1.89	3.65964		C1ra	1.74	2.73211
Lpcat3	1.15	3.65205		Lpcat3	0.85	1.91713
C1galt1c1	1.48	3.64423		C1galt1c1	1.17	2.08016
Sppl2a	2.25	3.64287		Sppl2a	1.83	2.06246
Hebp2	4.15	3.63821		Hebp2	3.91	2.91102
Pigo	2.25	3.63444		Pigo	2	2.27455
Anks1a	1.52	3.63444		Anks1a	1.04	1.65086
Rtn4	2.93	3.63112		Rtn4	1.63	1.30024
Mcm2	3.23	3.62561		Mcm2	2.48	2.45174
Pex11a	1.78	3.61927		Pex11a	1.71	2.81759
Abcc3	1.26	3.61301		Abcc3	0.92	2.08827
Galnt2	1.19	3.60385		Galnt2	1.03	2.81759
Serpinh1	2.63	3.60114		Serpinh1	2.29	2.42125
Tmem259	1.16	3.59948		Tmem259	0.94	2.26436
Rcn1	1.64	3.59777		Rcn1	1.74	3.15073
Tubb5	1.34	3.59401		Tubb5	0.7	1.66654
Rhpn2	3	3.58646		Rhpn2	1.93	1.14729
Chmp6	1.13	3.5861		Chmp6	0.9	2.90087
Plod3	2.44	3.58289		Plod3	1.82	1.81295
Apba3	1.41	3.58128		Apba3	0.67	0.708481
Lemd2	1.74	3.5738		Lemd2	1.49	2.66335
Wdfy4	1.79	3.57235		Wdfy4	0.8	0.482674
Heatr5a	1.28	3.57235		Heatr5a	0.87	1.76749
Hspbp1	1.19	3.57235		Hspbp1	0.63	1.63563
Plekhf1	1.32	3.55982		Plekhf1	1.25	3.04939
Plcg2	2.92	3.54617		Plcg2	2.68	2.61251
Abraxas2	1.29	3.53614		Abraxas2	0.71	1.6437
Lacc1	2.97	3.53112		Lacc1	2.35	1.87539
Kif3a	1.92	3.52498		Kif3a	1.22	1.45276
Col14a1	2.98	3.52392		Col14a1	3.08	3.31666
Rex1bd	3.87	3.52274		Rex1bd	3.57	2.60411
Hps5	1.87	3.51883		Hps5	1.49	2.06815
Nedd4l	2.17	3.51808		Nedd4l	2.26	3.08511
Gsdme	2.18	3.50482		Gsdme	1.2	1.16567
S100a10	1.63	3.50182		S100a10	1.26	2.31005
Dck	2.23	3.49371		Dck	0.89	0.671671
Rhbdd1	1.47	3.49067		Rhbdd1	1.14	1.78002
Nmi	1.18	3.48837		Nmi	0.63	1.00958
Gsk3a	1.45	3.48558		Gsk3a	1.28	2.56665
Praf2	1.64	3.48338		Praf2	0.69	0.255557
Prmt1	1.11	3.46253		Prmt1	0.74	1.66144
Rce1	1.68	3.45386		Rce1	1.16	1.94025
Niban1	1.78	3.44474		Niban1	1.19	1.79763
Strbp	2.42	3.44101		Strbp	1.47	1.4876
Mospd3	2.39	3.43826		Mospd3	2.16	2.28137
Rtf1	1.56	3.43826		Rtf1	0.83	1.28309
Agfg1	1.32	3.43643		Agfg1	0.88	1.0842
Tgfbi	2.97	3.43617		Tgfbi	2.89	2.71727
Ggps1	2.05	3.43601		Ggps1	0.88	0.391496
Map1lc3a	5.91	3.43516		Map1lc3a	5.38	2.70773
Irgq	2.16	3.43505		Irgq	1.83	2.26852
Fitm2	1.65	3.42936		Fitm2	1.82	3.39244
Ywhah	1.15	3.42455		Ywhah	0.72	1.30718
C1qb	2.39	3.41769		C1qb	0.92	0.39813
F12	1.48	3.41544		F12	1.4	2.48344
Map7d1	1.18	3.40966		Map7d1	1.05	2.61251
Hpcal1	1.5	3.40743		Hpcal1	0.96	1.34613
Atp6v1b2	1.03	3.40117		Atp6v1b2	0.58	1.00174
Fcsk	1.2	3.39871		Fcsk	1.05	2.17809
Dhx58	2.47	3.39658		Dhx58	1.4	1.04682
Lgals3	2.49	3.3931		Lgals3	1.81	1.67198
Msrb3	2.18	3.3931		Msrb3	1.81	2.51085
Degs1	1.03	3.39179		Degs1	0.57	0.769714
Arhgef1	1.03	3.38675		Arhgef1	0.57	1.2527
Slc35d2	1.19	3.38258		Slc35d2	1.18	2.56748
Reep4	3.76	3.38226		Reep4	2.99	2.12536
Ptpn12	1.8	3.38226		Ptpn12	0.98	0.648162
Dennd6a	3.03	3.38024		Dennd6a	1.03	0.233533
Cnpy4	1.75	3.37945		Cnpy4	1.93	2.94361
Dnajc16	1.22	3.37486		Dnajc16	1.01	2.31292
Smcr8	1.99	3.37451		Smcr8	1.18	1.32844
Cap1	1.06	3.37228		Cap1	0.7	1.24811
Acsl4	1.67	3.36883		Acsl4	1.23	1.86895
Cnpy3	1.04	3.36883		Cnpy3	0.74	1.70194
Prxl2a	1.13	3.362		Prxl2a	0.49	0.668013
Gas6	2.53	3.3607		Gas6	2.19	2.34598
Tpm1	1.14	3.35567		Tpm1	0.87	2.20411
Lxn	3.23	3.35352		Lxn	2.62	2.27803
Glipr2	2.38	3.34639		Glipr2	1.39	1.27118
Jmjd7	2.21	3.34351		Jmjd7	1.54	1.77242
Pygm	2.45	3.3356		Pygm	2.31	2.44108
Vbp1	1.44	3.3345		Vbp1	1.17	1.74672
Gls	2.37	3.32917		Gls	1.39	0.783633
Rbm43	2.6	3.32602		Rbm43	1.63	1.68422
Ubl7	2.4	3.32598		Ubl7	2.03	2.12866
Rnf135	1.96	3.32598		Rnf135	1.4	1.57258
Aip	1.05	3.32598		Aip	0.87	1.89137
Spon2	3.46	3.3235		Spon2	2.75	2.00539
Ufsp2	1.29	3.32304		Ufsp2	1.16	2.45473
Ap5b1	1.63	3.3197		Ap5b1	1.45	2.48925
Ptpn2	1.54	3.30149		Ptpn2	1.06	1.04529
Wwox	2.32	3.29413		Wwox	2.55	3.15501
Plekhm2	2.41	3.2919		Plekhm2	1.11	0.763763
Wdr41	1.52	3.2919		Wdr41	1.22	1.85085
Mad2l1	2.31	3.29164		Mad2l1	1.48	1.6582
Unc45a	1.29	3.2895		Unc45a	1.1	1.87579
Cyp20a1	1.44	3.28855		Cyp20a1	1.02	1.90487
Usp25	1.29	3.28614		Usp25	0.72	0.990009
Zw10	1.09	3.28112		Zw10	0.89	2.12005
Slc38a10	1.63	3.27592		Slc38a10	0.88	1.09382
Siglec1	3.07	3.26594		Siglec1	1.42	0.517385
Bco1	3.19	3.24664		Bco1	1.45	0.518658
Cad	1.15	3.2445		Cad	0.83	1.28217
Alcam	1.13	3.24449		Alcam	0.9	2.00972
Pomp	1.26	3.23812		Pomp	1.05	2.21503
Pea15	2.26	3.2371		Pea15	1.66	1.93297
Ypel5	1.12	3.2371		Ypel5	0.58	0.963947
Dmac2l	1	3.2371		Dmac2l	0.33	0.001263
Abhd10	1.81	3.23075		Abhd10	1.36	1.80434
Znrf2	1.7	3.22916		Znrf2	1.7	2.83939
Dock10	1.57	3.22417		Dock10	1.03	1.31572
C2	2.91	3.22221		C2	2.13	1.55287
Naa30	1.1	3.21752		Naa30	1.08	2.52011
Pgs1	1.88	3.21668		Pgs1	1.65	2.09569
Kif16b	2.2	3.20973		Kif16b	0.69	0.172871
Map4k4	1.7	3.20578		Map4k4	1.55	2.41883
Xaf1	2.35	3.18897		Xaf1	1.02	0.136896
Bag2	3.25	3.18637		Bag2	0.59	0
Rab11fip1	1.9	3.18371		Rab11fip1	1.65	2.45005
Wdr11	1.16	3.18324		Wdr11	0.72	1.26118
Agrn	2.07	3.18181		Agrn	2.38	3.28791
Rnaset2b	1.8	3.18158		Rnaset2b	1.4	2.11982
Gnpat	1.26	3.18158		Gnpat	1.19	2.48627
Limd1	1.51	3.17924		Limd1	1.24	2.26966
Sdcbp	2.34	3.17465		Sdcbp	1.19	1.06863
Actr10	1.09	3.16922		Actr10	1.05	2.73895
Prdx4	1.02	3.16284		Prdx4	0.74	1.79551
Clip2	1.93	3.15156		Clip2	1.29	1.58719
Cog8	1.03	3.15132		Cog8	0.76	1.21217
Tbc1d20	2.08	3.13175		Tbc1d20	1.94	2.42241
Panx1	2.98	3.13062		Panx1	-0.38	0
Prex1	2.16	3.12946		Prex1	1.41	1.27051
Ctu2	1.11	3.12734		Ctu2	0.7	1.15584
Vim	1.96	3.12		Vim	1.77	2.32228
Zng1	1.32	3.10895		Zng1	0.75	1.07983
Myo7a	1.52	3.1063		Myo7a	0.96	1.08651
Rnf141	3.34	3.10517		Rnf141	2.56	1.44085
Lysmd2	3.16	3.10517		Lysmd2	0.13	0
Dnajb9	1.38	3.10517		Dnajb9	0.94	1.44777
Cotl1	1.65	3.10379		Cotl1	1.2	1.33331
Rabepk	2.37	3.10306		Rabepk	1.43	1.06312
Gltp	2.44	3.10149		Gltp	1.37	0.59336
Ezr	3.03	3.10119		Ezr	2.74	2.3944
Baat	1.29	3.10114		Baat	1.08	1.8889
Crygn	4.98	3.09898		Crygn	5.17	2.79679
Oasl2	5.18	3.09627		Oasl2	3.89	1.00705
Ace	3.38	3.09455		Ace	3.51	2.26436
Psmb8	1.73	3.09231		Psmb8	1.14	1.27306
Pros1	3.49	3.08924		Pros1	3.38	2.85322
Trappc6b	1.08	3.08532		Trappc6b	0.9	1.97399
Mocos	1.42	3.07553		Mocos	1	1.45237
Elp3	1.32	3.06906		Elp3	1.05	1.61111
Bcat2	2.31	3.06824		Bcat2	1.37	1.14617
Adprh	1.53	3.06746		Adprh	0.97	1.30988
Ckb	2.21	3.06289		Ckb	1.79	1.95258
Ccdc6	1.57	3.05682		Ccdc6	1.15	1.77453
Slc12a9	1.72	3.05598		Slc12a9	1.41	2.21095
Stat2	1.32	3.04915		Stat2	0.75	0.592469
Serpina7	2.38	3.03848		Serpina7	1.92	1.75022
Asah1	1.13	3.0303		Asah1	0.85	1.66918
Cyb5r3	1.03	3.02877		Cyb5r3	0.85	2.33339
Mapt	1.82	3.02786		Mapt	0.75	0.35945
Rpia	4.21	3.02282		Rpia	2.79	1.38703
Psmb10	2.6	3.01102		Psmb10	1.78	1.28535
Atp6v1g1	1.26	3.00564		Atp6v1g1	0.6	0.769914
Usp20	2.14	3.00463		Usp20	2.55	2.3038
Lzic	1.47	3.00412		Lzic	1.27	2.19916
Itgam	2.43	2.9975		Itgam	1.54	1.27364
Sort1	3.37	2.98684		Sort1	3.25	2.43303
Sting1	4.74	2.98566		Sting1	4.21	2.03793
Mfsd10	2.72	2.98367		Mfsd10	2.25	1.86646
	2.36	2.97225			2.44	2.56088
Camk2d	1.57	2.96949		Camk2d	1.45	2.2674
Dhrs7	1.46	2.96819		Dhrs7	1.23	1.89137
Aplp2	1.42	2.96324		Aplp2	0.98	1.82718
Dcn	2.46	2.95276		Dcn	2.53	2.61129
Hk1	1.28	2.94682		Hk1	0.97	1.89444
Nrbp1	1.41	2.94486		Nrbp1	0.78	0.727273
Armc8	1.83	2.93639		Armc8	0.9	1.06039
Ldhb	1.41	2.92746		Ldhb	1.71	2.8719
Col3a1	3.14	2.92272		Col3a1	2.69	1.96257
Arhgdib	1.81	2.92135		Arhgdib	1.36	1.98291
Ovca2	3.17	2.91887		Ovca2	1.7	0.944707
Slc6a9	2.41	2.91887		Slc6a9	1.23	0.501147
Ttc39a	1.92	2.91472		Ttc39a	2.04	2.64369
Cetn3	2.37	2.91375		Cetn3	2.04	1.80434
Tgm2	1.7	2.90693		Tgm2	1.15	1.08948
Slc66a3	5.13	2.90457		Slc66a3	2.84	1.30378
Fkbp10	2.9	2.90457		Fkbp10	2.08	1.09901
Mcm4	2.95	2.90021		Mcm4	2.08	0.849582
Fut11	1.3	2.89819		Fut11	1.41	2.57035
Pcm1	1.47	2.89177		Pcm1	0.8	1.36968
Wdr44	2.42	2.88943		Wdr44	2.07	2.05563
Myl6	1.08	2.88811		Myl6	0.75	1.48453
Unc93b1	2.87	2.88779		Unc93b1	2.1	1.0803
Ubxn8	3.61	2.88553		Ubxn8	2.55	1.14181
Myh1	1.25	2.8852		Myh1	0.92	1.71056
Mcm7	3.21	2.87206		Mcm7	2.56	1.58742
Myo5b	1.35	2.87035		Myo5b	1.11	1.68006
Cog2	1.16	2.86794		Cog2	0.86	1.43869
Uprt	2.6	2.86539		Uprt	1.67	1.02185
Git1	1.53	2.8624		Git1	1.43	2.03394
Elp6	1.35	2.85918		Elp6	1.08	1.8906
Oas3	4.17	2.85316		Oas3	2.35	0.304262
Alg9	1.16	2.85031		Alg9	0.79	1.30264
Pawr	2.02	2.84174		Pawr	1.56	1.83977
Fhod1	1.56	2.832		Fhod1	1.23	1.43203
Cdk1	2.31	2.82507		Cdk1	1.41	0.495526
Tbc1d5	1.42	2.81538		Tbc1d5	0.94	1.28376
C4bpa	1.48	2.8119		C4bpa	1.7	3.11201
Casp12	3.46	2.80818		Casp12	2.5	1.77458
Rnf31	1.33	2.80621		Rnf31	0.83	1.17417
Fip1l1	2.32	2.80301		Fip1l1	2.17	1.76762
Gcc2	1.21	2.79681		Gcc2	1.22	2.27876
Pfkfb2	1.8	2.79663		Pfkfb2	1.6	1.88409
Uckl1	2.26	2.78815		Uckl1	2.08	2.02542
Trafd1	2.25	2.77995		Trafd1	0.99	0.141724
Twsg1	1.66	2.77568		Twsg1	1.15	1.91337
H2-T23	1.62	2.77532		H2-T23	0.99	0.464033
Eml1	1.99	2.77297		Eml1	2.16	2.7191
Adgre1	1.88	2.77297		Adgre1	0.8	0.191966
Fnbp1	1.61	2.77217		Fnbp1	0.85	0.623017
Abcd4	1.48	2.77099		Abcd4	0.62	0.624477
Lnpk	1.17	2.76776		Lnpk	0.81	1.2538
Sfxn3	2.21	2.76625		Sfxn3	1.69	1.24513
Psmb9	2.25	2.76487		Psmb9	1.34	1.23665
Ifit3	2.12	2.76487		Ifit3	1.36	0.604122
Map3k5	1.44	2.76239		Map3k5	0.93	1.17015
Fhl2	2.56	2.75716		Fhl2	2.17	1.77024
Epha2	6.64	2.75299		Epha2	6.06	2.11225
Flna	2.03	2.75254		Flna	1.72	1.87508
Ap5z1	1.13	2.74934		Ap5z1	0.58	1.49717
Rragd	2.33	2.7458		Rragd	0.6	0
Abcd1	1.33	2.74446		Abcd1	0.99	1.49544
Atp11b	1.33	2.74207		Atp11b	1.11	1.76225
Arhgap27	1.95	2.73908		Arhgap27	0.61	0
Fgd3	4.84	2.73851		Fgd3	1.6	0.014646
P3h1	2.39	2.73791		P3h1	0.73	0.185512
Ubac1	1.15	2.7365		Ubac1	0.86	1.37744
Bcap29	1.3	2.7258		Bcap29	0.25	0.25685
Borcs5	1.48	2.7218		Borcs5	1.2	1.81582
Trip6	1.49	2.71834		Trip6	1.46	2.61251
Znfx1	1.07	2.71795		Znfx1	0.75	1.56309
Ctss	1.86	2.71463		Ctss	1.32	1.1235
Cd74	4.27	2.71275		Cd74	3.47	1.48149
Pla2g6	1.23	2.70956		Pla2g6	0.8	1.35337
Cyrib	1.67	2.69565		Cyrib	0.94	0.743126
Dlgap4	1.43	2.68833		Dlgap4	1.15	2.02605
Lsp1	3.03	2.68778		Lsp1	2.36	1.09901
Endod1	3.18	2.68462		Endod1	2.23	1.13818
Cib1	1.94	2.68301		Cib1	2.64	3.35914
Tpd52l2	1.04	2.67927		Tpd52l2	0.73	0.764712
Ctu1	1.16	2.67234		Ctu1	0.56	0.655751
Lmf2	1.38	2.66071		Lmf2	0.96	0.716345
Habp4	1.22	2.65882		Habp4	1.03	1.70277
Nt5c3b	2.41	2.62947		Nt5c3b	1.67	1.24971
Parp14	1.25	2.62556		Parp14	0.92	0.736592
Pde6d	1.66	2.61695		Pde6d	1.12	1.44255
Vamp7	1.71	2.61346		Vamp7	0.85	0.213625
Coro1a	2.52	2.61073		Coro1a	1.9	1.08309
Pdzk1ip1	4.58	2.60919		Pdzk1ip1	4.9	1.8906
Abcb1a	2.46	2.60149		Abcb1a	1.57	0.885474
Pbxip1	3.02	2.60114		Pbxip1	2.08	0.467685
Ggt1	2.75	2.60099		Ggt1	-0.06	0
Arap1	1.05	2.60099		Arap1	0.88	1.08178
Fntb	2.82	2.59747		Fntb	2.87	2.23651
Tbcb	1.13	2.59637		Tbcb	0.85	1.25511
Fkbp11	2.02	2.59173		Fkbp11	1.46	1.29111
Galnt1	1.43	2.58473		Galnt1	1.3	1.57389
Comtd1	1.62	2.58446		Comtd1	0.71	0.120922
Pak1	2.35	2.58304		Pak1	1.82	1.39335
Pfkp	2.79	2.58097		Pfkp	2.41	1.76234
Pip4k2c	1.57	2.58089		Pip4k2c	1.12	1.32597
Inppl1	1.72	2.5783		Inppl1	1.69	1.92289
Cc2d1a	1.26	2.56628		Cc2d1a	0.76	0.386656
Pgm2	1.54	2.56416		Pgm2	0.98	0.786915
Tmem120a	1.05	2.5625		Tmem120a	1.26	3.15727
Rigi	1.3	2.55925		Rigi	0.9	0.949305
Tbc1d1	2.85	2.55471		Tbc1d1	2.12	0.762858
Mgat5	2.32	2.55188		Mgat5	1.29	0.996874
Dapk3	1.53	2.54052		Dapk3	1.21	1.96142
Gpn2	1.28	2.53587		Gpn2	0.22	0
Slc22a18	1.09	2.53228		Slc22a18	0.69	0.934969
Golga5	1.04	2.52428		Golga5	0.85	1.82738
Csrp1	2.09	2.50747		Csrp1	2.17	2.20088
Spats2l	4.02	2.50634		Spats2l	3.75	1.56075
Stk39	2.57	2.50544		Stk39	2.58	2.08955
Atp7a	1.46	2.49742		Atp7a	0.75	0.116579
Anapc4	1.85	2.48332		Anapc4	1.05	0.599021
Maoa	2.21	2.48319		Maoa	0.35	0
Scamp2	1.75	2.48312		Scamp2	0.98	0.945351
Itga3	4.71	2.48284		Itga3	3.5	1.08102
Ttc4	1.38	2.47322		Ttc4	0.9	0.955772
Sowahc	2.2	2.46797		Sowahc	1.7	1.32316
Anapc1	1.78	2.46698		Anapc1	1.48	1.05085
Cep170b	2.05	2.46498		Cep170b	0.59	0.056372
Eif2ak4	2.1	2.45226		Eif2ak4	1.25	0.293297
B3galt6	3.06	2.44887		B3galt6	2.8	1.94313
Smg9	1.45	2.44793		Smg9	0.83	0.673077
Acnat1	1.38	2.44739		Acnat1	0.85	0.642814
Pi4k2b	2.13	2.44292		Pi4k2b	0.88	0
Vill	2.24	2.43089		Vill	1.63	1.14719
Pigx	2.77	2.42911		Pigx	2.26	1.48571
Ppfibp1	1.4	2.42911		Ppfibp1	0.86	0.91784
Eif4e3	2.9	2.42696		Eif4e3	1.81	0.789667
Rab27b	2.53	2.42534		Rab27b	2.64	2.19297
Lamc1	2.03	2.42236		Lamc1	1.66	1.74064
H2-DMb1	3.02	2.42197		H2-DMb1	2.48	1.23778
Plp2	4.89	2.42058		Plp2	4.85	2.00788
Pakap	1.61	2.42058		Pakap	2.02	2.81319
Enah	1.28	2.42058		Enah	0.78	0.739709
Mfsd5	3.13	2.41763		Mfsd5	2.49	1.43549
Ulk1	1.63	2.41483		Ulk1	0.4	0
Zbp1	3.77	2.41384		Zbp1	2.81	1.05177
Rbm3	2.19	2.40841		Rbm3	1.82	0.944115
Vps18	1.27	2.40674		Vps18	0.92	1.12803
Lamtor5	1.01	2.40199		Lamtor5	0.26	0.07249
Pcyox1l	3.17	2.39809		Pcyox1l	2.99	1.87152
Ulk3	1.2	2.39441		Ulk3	0.75	0.80936
Plaat3	2.8	2.39402		Plaat3	2.5	1.56077
Yipf3	1.24	2.38508		Yipf3	0.95	1.14281
Cbfb	1.84	2.37746		Cbfb	1.35	1.1526
Tns3	1.8	2.37516		Tns3	1.22	1.32934
Rhog	1.76	2.37376		Rhog	1.22	0.95731
Tm9sf1	1.6	2.37209		Tm9sf1	1	1.19706
Cd14	3.01	2.36451		Cd14	1.34	0.39805
Ptrh1	2.74	2.36329		Ptrh1	1.05	0
Lztfl1	1.13	2.36317		Lztfl1	0.6	0.567735
Nhsl3	2.01	2.35955		Nhsl3	2.09	2.76532
Polr1d	3.56	2.35762		Polr1d	2.7	1.2055
Aldh18a1	1.88	2.35145		Aldh18a1	1.1	0.234221
Kpna2	1.47	2.34389		Kpna2	0.89	0.490062
Arpin	1.09	2.34269		Arpin	0.86	1.59154
Sh3bgrl3	1.73	2.34048		Sh3bgrl3	1.53	1.33876
Nup155	1.42	2.33535		Nup155	1.13	1.32925
Cbl	2.44	2.32464		Cbl	1.99	1.3129
Tbc1d24	1.06	2.32131		Tbc1d24	0.76	0.573376
Tmlhe	1.18	2.31459		Tmlhe	0.57	0.084105
Rras	1.17	2.31423		Rras	0.84	1.18975
Snx18	1.07	2.30826		Snx18	0.86	1.1921
Bpnt2	1.32	2.30699		Bpnt2	1.34	2.09476
Ampd3	1.99	2.30468		Ampd3	1.04	0.111273
Akt1s1	1.04	2.30046		Akt1s1	1.05	1.3615
C1qc	2.55	2.29935		C1qc	0.9	0.037243
Nudt18	3.42	2.29849		Nudt18	1.24	0.547236
Cbx5	2.67	2.28957		Cbx5	2.28	1.79478
Mrc2	3.3	2.27473		Mrc2	2.99	1.42136
Pou5f2	3.02	2.2744		Pou5f2	2.74	1.20788
Clns1a	1.34	2.273		Clns1a	0.71	0.446386
Epcam	3.52	2.26971		Epcam	3.07	1.33196
Hcls1	2.85	2.26921		Hcls1	2.02	0.951067
Ptgfrn	1.93	2.26902		Ptgfrn	1.74	1.77894
Jmy	1.64	2.26286		Jmy	0.94	0.93043
Sash3	2.21	2.25958		Sash3	1.25	0.07982
Dock2	1.62	2.25101		Dock2	0.65	0.057092
Atp5if1	2.19	2.24589		Atp5if1	1.26	0.980919
Zfand1	1.82	2.24176		Zfand1	0.85	0.208172
Srd5a3	3.5	2.24156		Srd5a3	2.87	1.15584
Pex19	1.23	2.24155		Pex19	1.16	1.55942
Tnip1	2.63	2.23742		Tnip1	2.11	1.42103
Tapbpl	1.96	2.2361		Tapbpl	1.53	0.960669
Irf2bp2	1.91	2.2358		Irf2bp2	2.08	2.42296
Cast	1.4	2.23555		Cast	1.22	1.50125
Smap	3.37	2.23284		Smap	3.36	1.92381
Plek	2.09	2.22825		Plek	1.34	0.845589
Dcaf10	1.37	2.228		Dcaf10	0.96	0.24839
Sgpl1	1.04	2.21706		Sgpl1	0.81	0.575618
Mfge8	2.96	2.21603		Mfge8	2.27	1.04714
App	2.54	2.21515		App	2.27	1.1773
Hs2st1	2.35	2.21515		Hs2st1	2.21	1.85743
Tagln	2.39	2.20568		Tagln	1.9	1.2925
Nol3	2.39	2.19907		Nol3	0.52	0
Rint1	1.42	2.19907		Rint1	1.22	1.21386
Alg8	1.04	2.19907		Alg8	0.56	0.499724
Carmil1	2	2.19527		Carmil1	1.74	1.91981
Cyp1a2	1.21	2.19258		Cyp1a2	0.92	1.18116
Trim16	6.19	2.18292		Trim16	0.08	0
Pum2	1.26	2.18231		Pum2	0.62	0.537356
Ppp1r9b	3.16	2.18113		Ppp1r9b	1.48	0.247926
Brcc3	1.32	2.17993		Brcc3	1.02	1.38394
Gstm5	1.22	2.17825		Gstm5	1.22	1.59154
Clec7a	3.33	2.17754		Clec7a	3.01	1.52881
Rasa3	1.35	2.17101		Rasa3	0.6	0.56536
Pigl	1.31	2.1645		Pigl	0.8	0.874102
Gmds	2.96	2.1624		Gmds	1.96	0.901556
Nup37	1.52	2.1616		Nup37	0.88	0.611517
Amfr	1.11	2.15594		Amfr	0.81	1.05178
Cept1	1	2.15349		Cept1	0.53	0.233573
Bola3	1.3	2.15282		Bola3	1.31	1.99731
Mcl1	2.41	2.1464		Mcl1	1.7	0.680051
Il36g	3.8	2.14218		Il36g	-0.36	0
Vav1	5.03	2.14151		Vav1	4.97	1.77996
Usp8	1.55	2.13297		Usp8	1.46	1.20642
Vezt	2.48	2.12534		Vezt	1.54	0.616462
Xpo4	1.48	2.11752		Xpo4	0.89	1.05044
Ppp1r18	2.64	2.11699		Ppp1r18	2.03	0.998472
Rft1	1.44	2.11471		Rft1	1.34	1.29375
Aqp11	1.07	2.11414		Aqp11	0.6	0.511818
H2-Ab1	2.99	2.10864		H2-Ab1	2.17	0.731029
Becn1	1	2.10664		Becn1	0.69	1.13043
Tyw5	1.55	2.10409		Tyw5	1.24	1.05347
Fibp	2.33	2.09695		Fibp	2.24	1.58719
Fkbp9	1.58	2.0881		Fkbp9	1.19	1.11189
Sh3pxd2b	2.03	2.08504		Sh3pxd2b	1.21	0.240367
Crat	1.04	2.08272		Crat	0.7	0.75806
Crtc3	2.45	2.07841		Crtc3	1.05	0.46688
Cers6	2.25	2.07329		Cers6	0.67	0.08712
Cyp2c55	2.81	2.07109		Cyp2c55	2.22	0.798775
Herc6	2.53	2.07097		Herc6	1.68	0.23788
Was	2.03	2.06828		Was	0.72	0
Itgav	1.36	2.06784		Itgav	0.98	1.01026
Trip10	1.02	2.06004		Trip10	0.85	1.06312
Rps6ka1	1.23	2.05258		Rps6ka1	1.43	2.31324
B3GNT2	2.13	2.04942		B3GNT2	2.07	1.77894
Rassf2	3.64	2.04866		Rassf2	3.07	1.13216
Pcolce	3.46	2.04714		Pcolce	3.24	0.737554
Elp5	2.61	2.04303		Elp5	2.17	1.21079
Pla2g4a	1.91	2.04038		Pla2g4a	0.97	0
Itga6	1.78	2.04031		Itga6	0.99	0.122053
Dhrs9	6.64	2.03969		Dhrs9	6.64	0.749137
Vipas39	1.57	2.03738		Vipas39	0.86	0.080864
Fbxo21	1.15	2.03297		Fbxo21	0.95	1.10898
Uba5	1.03	2.02386		Uba5	0.72	0.536386
Rragc	1.03	2.02172		Rragc	0.52	0.009988
Ptprc	2.04	2.02155		Ptprc	1.3	0.547191
Twf2	2.57	2.01413		Twf2	2.16	0.885022
Faim	1.2	2.00799		Faim	0.89	0.71341
Wls	2.7	2.00446		Wls	1.76	0.772939
Ppfibp2	1.28	2.00343		Ppfibp2	0.52	0.109397
Akr1b8	1.08	2.00343		Akr1b8	1.31	2.08824
Anapc5	1.57	1.99978		Anapc5	1.51	1.63818
Eef1akmt1	1.72	1.99599		Eef1akmt1	1.42	1.15942
Saysd1	1.22	1.99202		Saysd1	1.04	1.36087
Calcoco1	4.19	1.97879		Calcoco1	3.55	1.10117
Atp2b2	2.35	1.97565		Atp2b2	0.39	0
Rabep2	1.48	1.97514		Rabep2	1.14	0.863329
Anapc2	1.23	1.97453		Anapc2	0.89	1.39573
Man1a2	1.31	1.96425		Man1a2	0.67	0.587733
Pacs1	1.6	1.96279		Pacs1	0.68	0.211578
Slc15a3	2	1.9627		Slc15a3	0.77	0
Efhd2	1.19	1.95977		Efhd2	0.73	0.495526
Esyt1	1.14	1.95945		Esyt1	0.97	1.14719
Tmf1	2.71	1.95824		Tmf1	2.18	0.856461
Clic1	1.14	1.9557		Clic1	0.81	0.828277
Rabac1	1	1.94366		Rabac1	1.06	1.68843
Rbms2	2.51	1.93174		Rbms2	1.67	0.680734
Hspa1a	1.03	1.92624		Hspa1a	0.85	1.29235
Fgd6	1.76	1.92609		Fgd6	1.14	0.367653
Tmem35b	1.14	1.92379		Tmem35b	0.81	0.759584
Hps1	2.83	1.92327		Hps1	1.55	0.834367
Smg8	1.17	1.92237		Smg8	0.91	1.05347
Slc35b3	2.62	1.92148		Slc35b3	2.15	1.0586
Sts	1.25	1.92086		Sts	0.81	0.883933
Ankrd44	1.15	1.91737		Ankrd44	0.64	0.470839
Aida	2.45	1.91115		Aida	1.54	0.187621
Git2	1.09	1.91115		Git2	0.79	1.35627
Naa38	1.6	1.90966		Naa38	1.31	0.795759
Klhl24	2.51	1.90023		Klhl24	0.86	0.120008
Pfdn1	2.01	1.89187		Pfdn1	1.09	0.284415
Nt5c2	1.21	1.88656		Nt5c2	0.5	0.1391
Dtnbp1	2.05	1.88548		Dtnbp1	1.4	0.821729
Ptpre	2.11	1.88493		Ptpre	0.35	0
Krr1	6.03	1.87704		Krr1	6.12	1.48352
Arsa	1.42	1.87667		Arsa	1.28	1.09395
Ier3ip1	1.27	1.87626		Ier3ip1	1.16	1.77239
Ubap2	1.01	1.87333		Ubap2	0.77	0.934655
Rcn3	2.38	1.87054		Rcn3	2.43	1.50234
Stk38l	1.45	1.86661		Stk38l	1.06	0.862317
Hip1	2.54	1.86628		Hip1	0.95	0.091643
Rftn1	1.85	1.86541		Rftn1	0.79	0.550095
Phldb2	1.31	1.86345		Phldb2	0.83	0.385388
Glce	1.69	1.86283		Glce	-0.17	0
Hnrnpa1	1.41	1.86116		Hnrnpa1	1.13	1.16994
Wdr73	1.4	1.85732		Wdr73	0.69	0
Ric1	2.42	1.85357		Ric1	1.24	0.201848
Phactr4	1.14	1.85357		Phactr4	0.9	0.834023
Smc4	2.62	1.85275		Smc4	0.47	0
Inpp5d	2.08	1.84949		Inpp5d	0.84	0.01793
S100a8	1.19	1.84707		S100a8	2	2.82919
Fbxl20	1	1.84392		Fbxl20	0.74	0.994404
Tor4a	2.64	1.8423		Tor4a	2.22	1.14719
Ifi27l2b	3.48	1.83993		Ifi27l2b	4.39	3.07349
Frk	3.15	1.83695		Frk	2.44	0.326621
Chpt1	1.41	1.83545		Chpt1	1.61	1.94855
Exog	1.42	1.83453		Exog	0.24	0
Fam20b	1.2	1.83206		Fam20b	1.04	0.646213
Nedd1	1.33	1.82899		Nedd1	1.13	0.81859
Ppp1r2	1.06	1.82899		Ppp1r2	0.82	0.474179
Ift22	2.69	1.82561		Ift22	2.52	1.2655
Tmem68	1.79	1.81913		Tmem68	1.19	0.611517
Ncf4	1.12	1.81592		Ncf4	0.34	0
Alg1	1.53	1.81528		Alg1	1.28	0.827521
Samd4a	2.45	1.81119		Samd4a	0.36	0
Itga8	2.1	1.8095		Itga8	2.51	2.30642
Gvin1	1.86	1.80916		Gvin1	1.5	0.926584
Exoc6b	1.39	1.80469		Exoc6b	0.31	0
Casp1	2.3	1.80032		Casp1	1.55	0.510327
Tor1aip2	2.69	1.80019		Tor1aip2	2.38	1.14447
Pltp	1.96	1.79825		Pltp	2.23	2.17592
Zdhhc5	1.39	1.79825		Zdhhc5	1.83	3.10782
P2rx4	1.07	1.79451		P2rx4	0.2	0
Slc7a8	2.4	1.79439		Slc7a8	1.63	0.693673
Stap2	1.6	1.79414		Stap2	1.01	0.047149
Rel	1.65	1.78975		Rel	0.85	0.443245
Klc1	1.69	1.78226		Klc1	1.03	0.509758
Gcfc2	1.39	1.78121		Gcfc2	0.85	0.421914
Tmx4	3.77	1.77749		Tmx4	2.66	0.772161
Ptpra	1.11	1.77749		Ptpra	1.06	1.30997
Pycr2	2.92	1.77731		Pycr2	0.76	0
Pofut2	2.53	1.77651		Pofut2	2.43	1.225
Pdlim7	2.11	1.7709		Pdlim7	2.1	1.20602
Srrm2	1.21	1.76397		Srrm2	1.37	1.35627
Tpmt	1.38	1.76377		Tpmt	1.39	1.64979
Apom	2.5	1.76151		Apom	2.34	1.2664
Abracl	1.14	1.75795		Abracl	0.71	0.259659
Mylk	1.01	1.75626		Mylk	1.03	1.55025
Lgals1	1.24	1.75537		Lgals1	1.63	1.39865
Csad	2.2	1.75303		Csad	1.7	0.383055
Abhd5	1.05	1.753		Abhd5	0.89	1.09901
Rnase4	1.22	1.74971		Rnase4	1.14	1.48778
Fcgr4	1.43	1.74888		Fcgr4	-0.03	0
H2ax	2.72	1.7477		H2ax	3.26	1.18653
H2-Eb1	2.24	1.74664		H2-Eb1	1.44	0.431476
Pafah1b3	4.72	1.73789		Pafah1b3	4.28	1.38278
Ccdc43	1.23	1.73		Ccdc43	1.05	1.01441
Atxn3	1.72	1.72838		Atxn3	1.54	1.02089
Rbfa	1.24	1.72133		Rbfa	1.02	0.838794
Dync2i2	1.77	1.72057		Dync2i2	1.07	0.541033
Slc12a4	1.62	1.72044		Slc12a4	1.67	1.27364
Art4	2.66	1.71498		Art4	2.96	1.71372
Nckap1l	2.09	1.71498		Nckap1l	0.9	0
Nfkb2	1.99	1.70718		Nfkb2	1.32	0.697393
Ifi44	2.13	1.69454		Ifi44	1.03	0
Rbp1	2.15	1.69276		Rbp1	1.57	0.640721
Wdr37	1.07	1.69276		Wdr37	0.83	0.197808
Ubl4a	1.39	1.6886		Ubl4a	1.22	0.789565
Trim34b	2.79	1.6884		Trim34b	2.27	0.422714
Myadm	1.39	1.68838		Myadm	1.39	1.47474
Aldh1a2	4.28	1.68796		Aldh1a2	2.14	0.057036
Tnfaip8l2	2.1	1.68796		Tnfaip8l2	0.63	0
Cep170	1.2	1.68645		Cep170	0.88	0.3124
Gnl3	2.14	1.68561		Gnl3	2.22	1.05663
Fam177a1	2.43	1.68436		Fam177a1	1.36	0.227851
Llgl1	1.36	1.68436		Llgl1	1.35	1.67609
Rdh11	1.67	1.68215		Rdh11	1.27	0.818828
Tle3	1.65	1.67836		Tle3	1.55	1.06278
Ift25	1.1	1.67836		Ift25	0.6	0.128934
Bicd2	1.63	1.67634		Bicd2	1.28	0.901431
Otud7b	1.49	1.67634		Otud7b	1.32	0.810974
R3hcc1	1.43	1.66874		R3hcc1	0.77	0.173267
Cyp2j6	1.37	1.66574		Cyp2j6	0.76	0.191054
Zfyve26	1.36	1.66477		Zfyve26	1.38	0.736059
Dym	1.47	1.66342		Dym	1.66	2.05802
Tagln3	3.81	1.661		Tagln3	2.93	0.789667
Gpalpp1	1.44	1.66002		Gpalpp1	0.86	0.514813
Gdpd1	3.34	1.65885		Gdpd1	2.1	0.381754
Plet1	3.89	1.65489		Plet1	3.05	0.654204
Rap1gds1	1.02	1.64667		Rap1gds1	0.68	0.200139
H2-D1	1.32	1.64261		H2-D1	1.08	0.604122
Rabif	1.42	1.63547		Rabif	1.03	0.511202
Klc2	1.75	1.63504		Klc2	0.91	0.136398
Dtx3l	1.23	1.63504		Dtx3l	0.92	0.10352
Cyba	4.05	1.63209		Cyba	3.8	0.923511
Serpina10	2.5	1.62789		Serpina10	2.68	1.44467
Ggct	1.22	1.62676		Ggct	0.31	0
Sowahb	3.34	1.62577		Sowahb	1.79	0.654457
Spint1	1.95	1.62294		Spint1	1.58	1.04714
Inf2	1	1.62247		Inf2	0.6	0.194287
Cyth4	2.39	1.62019		Cyth4	0.69	0
Tusc3	2.58	1.61957		Tusc3	1.86	0.531868
Dohh	1.05	1.61712		Dohh	1.26	1.68576
Usp18	2.32	1.61506		Usp18	1.58	0.554748
Igfbp7	1.82	1.59801		Igfbp7	1.92	1.05921
Ap1s2	2.29	1.59235		Ap1s2	1.59	0.551118
Bfar	1.22	1.58601		Bfar	0.7	0.08028
Cnn2	1.52	1.5763		Cnn2	1.2	0.433472
Ap4s1	1.37	1.56911		Ap4s1	1.22	0.986772
Fyb2	2.27	1.56535		Fyb2	0.94	0
Trim12a	2.94	1.55889		Trim12a	-0.25	0
C5ar1	2.23	1.55688		C5ar1	1.66	0.552407
Brat1	1.76	1.55454		Brat1	0.96	0
Stat1	1.53	1.55454		Stat1	0.99	0.211578
Yipf1	1.33	1.552		Yipf1	0.85	0.381906
Gtpbp3	1.36	1.54986		Gtpbp3	0.4	0
Tgfb1i1	1.7	1.54922		Tgfb1i1	1.85	1.22725
Mindy3	1.41	1.5487		Mindy3	1.74	1.87152
Tbl3	1.25	1.54847		Tbl3	1.1	1.06567
Flt4	2.33	1.54825		Flt4	-0.17	0
Syngr1	2.4	1.54743		Syngr1	2.49	1.27213
F10	1.05	1.53002		F10	1.25	1.48252
Cyp2c70	1.1	1.52614		Cyp2c70	0.79	0.322134
Cd36	1.3	1.51804		Cd36	1.3	1.42643
Tax1bp1	1.88	1.51323		Tax1bp1	1.77	0.777562
Wdr7	1.39	1.51251		Wdr7	0.48	0
Tsc22d4	1.39	1.51185		Tsc22d4	1.17	1.33748
H2-Q8	1.99	1.51019		H2-Q8	1.33	0.248741
Slc5a1	2.43	1.51015		Slc5a1	3.84	2.00539
Ythdc2	1.17	1.50839		Ythdc2	0.71	0.135952
Ehbp1l1	2.42	1.50815		Ehbp1l1	1.6	0.539962
Rac2	1.37	1.50517		Rac2	0.7	0.001617
Prmt7	1.51	1.50312		Prmt7	0.92	0.326799
Ilrun	2.11	1.497		Ilrun	2.12	1.17643
Sar1a	1.22	1.49632		Sar1a	1.07	1.20602
S100a9	1.21	1.49341		S100a9	2.08	2.27455
Stx3	2.04	1.48801		Stx3	0.31	0
Prkaa1	1.52	1.48388		Prkaa1	0.97	0.080102
Rab34	1.98	1.48377		Rab34	1.62	1.33148
Trmt2a	1.35	1.48377		Trmt2a	0.74	0.017124
Qtrt1	1.39	1.48298		Qtrt1	0.86	0.183309
Tlr9	2.19	1.47389		Tlr9	0.57	0
Gramd4	2.44	1.47122		Gramd4	1.46	0.384242
Prpf8	1.36	1.46941		Prpf8	1.3	0.716177
Ocrl	1.28	1.46941		Ocrl	0.73	0.315205
Bicc1	2.03	1.4663		Bicc1	0.82	0
Swi5	3.79	1.46277		Swi5	3.17	0.782645
Dpt	3.46	1.46062		Dpt	0.81	0
Pkn1	1.46	1.45825		Pkn1	0.63	0.125633
Gnpda2	3.41	1.45602		Gnpda2	4.81	2.24212
Srgap2	1.36	1.4548		Srgap2	0.77	0.190336
Srsf9	2.21	1.45195		Srsf9	2.05	0.917192
Mtmr3	1.33	1.44977		Mtmr3	0.73	0.053515
Paox	1.3	1.44788		Paox	0.86	0.434819
Fblim1	2.33	1.44718		Fblim1	1.84	0.69575
Klc3	1.23	1.44406		Klc3	1.02	1.20157
Stx18	1.12	1.44369		Stx18	1.22	1.09123
Ptk2	1.4	1.44308		Ptk2	1.13	0.931287
Prmt6	1.5	1.43203		Prmt6	0.98	0.04964
Traf2	2.52	1.43088		Traf2	1.17	0.065968
Rrp1b	2.55	1.42964		Rrp1b	2.98	1.36968
Plcd1	1.91	1.42964		Plcd1	1.87	1.14617
Sprr1a	3.12	1.4254		Sprr1a	2.64	0.804036
Ptpn9	1.48	1.42478		Ptpn9	1.15	0.662439
Sfpq	2.61	1.4239		Sfpq	2.63	0.993758
Bcam	2.3	1.42207		Bcam	2.15	0.987161
Cdc16	1.64	1.42024		Cdc16	0.83	0.203721
Vcam1	2.99	1.41979		Vcam1	2.57	0.813124
Gucy1b1	1.42	1.41685		Gucy1b1	1.05	0.527405
Pex2	2.19	1.41643		Pex2	0.94	0
Samd4b	1.87	1.41643		Samd4b	1.86	0.974037
Arhgap25	1.07	1.41643		Arhgap25	0.03	0
Cnep1r1	1.56	1.41611		Cnep1r1	1.1	0.613543
Unc119b	3.48	1.41556		Unc119b	3.02	0.361397
Cdhr5	4.21	1.41008		Cdhr5	4.01	0.958683
Arel1	2.42	1.40779		Arel1	1.82	0.945597
Ppcdc	1.67	1.40734		Ppcdc	1.48	0.693656
Mblac2	1.17	1.40416		Mblac2	1.08	1.23367
Nup62	1.24	1.40243		Nup62	1.1	0.959255
B3galnt2	2.49	1.40169		B3galnt2	1.83	0.159187
	2.31	1.39748			-0.1	0
Gstp2	5.68	1.39496		Gstp2	4.44	0.563548
Mark3	1.54	1.39464		Mark3	1.4	0.519864
Ddhd2	1	1.3938		Ddhd2	1.01	1.24948
Gtf2a1	1.96	1.39265		Gtf2a1	2.2	1.14947
Lcp2	1.91	1.3884		Lcp2	0.87	0.109763
Parp16	2.09	1.38817		Parp16	1.57	0.597245
Ptk2b	1.23	1.38185		Ptk2b	1.25	0.805792
Sorbs2	1.24	1.38089		Sorbs2	1.26	1.2025
Nrbf2	1.14	1.38057		Nrbf2	0.77	0.287403
Vrk2	1.25	1.37965		Vrk2	0.94	0.106749
Naa80	2.45	1.37811		Naa80	0.81	0
Hnrnpc	2.11	1.37811		Hnrnpc	2.29	1.0586
Gmpr	1.48	1.37726		Gmpr	1.28	0.809811
Cops7b	1.57	1.37026		Cops7b	0.92	0.041306
Nfkb1	1.43	1.36947		Nfkb1	1.18	0.341702
Als2cl	1.41	1.36947		Als2cl	0.85	0.1448
Tbcc	1.1	1.36804		Tbcc	0.9	0.977194
Gmip	2.58	1.35826		Gmip	2.18	0.400274
Gprc5c	2.97	1.35783		Gprc5c	2.28	0.391927
Polr2g	1	1.34829		Polr2g	-0.01	0
Ikbip	2.36	1.34409		Ikbip	2.84	0.536545
Inpp5f	1.18	1.34388		Inpp5f	0.67	0
Rbm14	1.34	1.34188		Rbm14	1.27	1.2655
Dynlt1	1.62	1.3369		Dynlt1	0.73	0
Fam241a	2.02	1.33619		Fam241a	0.43	0
H4c1; H4c11; H4c12; H4c14; H4c16; H4c2; H4c3; H4c4; H4c6; H4c8; H4c9; Hist1h4m	2.6	1.33406		H4c1; H4c11; H4c12; H4c14; H4c16; H4c2; H4c3; H4c4; H4c6; H4c8; H4c9; Hist1h4m	2.96	1.14719
Frmd8	1.83	1.33123		Frmd8	1.77	0.507399
Cog5	1.16	1.33084		Cog5	1.11	0.682348
Fbln5	1.67	1.32932		Fbln5	1.85	1.26417
Pycard	1.59	1.32922		Pycard	0.99	0.254275
Supt5h	1.15	1.32922		Supt5h	0.6	0.061231
Gga3	1	1.32331		Gga3	0.1	0
Tnpo3	1.15	1.32115		Tnpo3	0.77	0
Mcur1	1.07	1.32077		Mcur1	-0.13	0
Apaf1	1.24	1.32015		Apaf1	1.3	0.795305
Chmp2b	1.41	1.30926		Chmp2b	1.02	0.270583
Arhgef6	1.78	1.30752		Arhgef6	1.4	0.639199
Atl1	2.17	1.30664		Atl1	2.9	1.89995
Dapk2	2	1.30617		Dapk2	1.73	0.59336
Vps53	1.1	1.30595		Vps53	0.72	0.795759
Mettl9	2.7	1.30504		Mettl9	2.33	0.810974
Bsdc1	1.14	1.3033		Bsdc1	0.88	0.337587
Nid1	3.07	1.29547		Nid1	3.3	0.475475
Eef1akmt2	1.5	1.29479		Eef1akmt2	1.01	0.059026
Rab3il1	1.45	1.28615		Rab3il1	0.9	0.300657
Stx8	1.16	1.28541		Stx8	0.58	0
S100a4	6	1.28414		S100a4	6.44	1.08778
Chst14	1.42	1.27858		Chst14	0.8	0.326697
Fam3a	2.65	1.27796		Fam3a	2.25	1.00988
Lbp	1.5	1.2722		Lbp	0.66	0
Ube2q1	1.33	1.2721		Ube2q1	0.96	0.337516
Tra2a	1.67	1.27163		Tra2a	1.04	0.359685
Tex10	3.55	1.26757		Tex10	3.32	0.273952
Fuca2	1.9	1.26239		Fuca2	-0.18	0
Itgal	2.01	1.25729		Itgal	1.06	0
Adam9	1.12	1.2564		Adam9	0.86	0.154401
Optn	1.07	1.25564		Optn	0.41	0
Plpp2	2.05	1.25048		Plpp2	0.04	0
Far1	3.15	1.24979		Far1	2.52	0.098607
Uba7	1.53	1.24483		Uba7	0.86	0.047164
Sdf4	1.32	1.24082		Sdf4	0.98	0.844244
Pdcl3	1.05	1.23092		Pdcl3	0.77	0.44289
Bcl10	2.12	1.22718		Bcl10	0.76	0
Bin2	1.28	1.22671		Bin2	0.73	0.014716
Dgke	2.14	1.21738		Dgke	1.22	0
Ppp1r1b	2.84	1.21468		Ppp1r1b	4.98	2.78207
Ankrd27	1.27	1.21248		Ankrd27	0.16	0
Gatm	1.37	1.21209		Gatm	0.93	0.150446
Ly86	2.17	1.20862		Ly86	-0.2	0
Mb21d2	2.8	1.2078		Mb21d2	2.2	0
Vsig10	2.64	1.20466		Vsig10	2.36	0.655751
Slc3a2	1.13	1.2025		Slc3a2	0.3	0
Gipc1	1.53	1.2023		Gipc1	1	0.326621
Stn1	1.33	1.2023		Stn1	0.93	0.124495
Cdc34	1.16	1.2023		Cdc34	0.77	0.222931
Whamm	4.28	1.20179		Whamm	5.91	1.07298
Nup88	2.57	1.20117		Nup88	1.58	0.015074
Pdgfrb	1.44	1.20117		Pdgfrb	1.27	0.752229
Sirpa	2.72	1.19759		Sirpa	1.71	0.106043
Ltf	1.21	1.19118		Ltf	1.29	1.5987
Rchy1	2.47	1.18959		Rchy1	2.04	0.27449
Ncf1	1.24	1.18595		Ncf1	0.61	0.155949
Phospho1	1.76	1.18379		Phospho1	1.07	0.37274
Thy1	3.03	1.17989		Thy1	2.2	0.046681
Ern1	1.63	1.1795		Ern1	1.42	0.086354
Isca2	1.08	1.1785		Isca2	0.72	0.384818
Iap	2.45	1.16903		Iap	0.4	0
Hddc2	1.94	1.16491		Hddc2	1.29	0.200139
Luzp1	1.68	1.16352		Luzp1	0.73	0.067045
Pgap2	4.09	1.1633		Pgap2	4.61	1.3258
Thoc3	1.87	1.15886		Thoc3	1.42	0.28071
Ilf2	1.36	1.1587		Ilf2	1.25	0.644369
Cfdp1	1.58	1.158		Cfdp1	1.22	0.394954
Mak16	2.7	1.15591		Mak16	2.04	0.657261
Vcpkmt	2.03	1.15575		Vcpkmt	1.61	0
Trip13	2.68	1.15172		Trip13	0.84	0
Nt5m	1.7	1.15081		Nt5m	1.19	0.3413
Myl6b	2.91	1.14982		Myl6b	2.83	1.0174
Pex26	1.21	1.14901		Pex26	1.09	0.905656
Me2	1.65	1.14411		Me2	1.81	0.944707
Irak1	2.39	1.14009		Irak1	2.27	1.12777
Rhbg	1.8	1.13867		Rhbg	1.72	0.975349
Polr1a	1.4	1.13867		Polr1a	0.86	0.200646
Tnc	1.44	1.13547		Tnc	1.71	1.66144
Renbp	1.31	1.13444		Renbp	0.49	0
Exosc5	1.22	1.13103		Exosc5	1.14	1.09123
F11	1.32	1.12183		F11	1.2	0.592469
Krt7	1.91	1.11804		Krt7	2.04	0.951067
Cybb	1.77	1.11779		Cybb	0.92	0
Apobr	2.4	1.11001		Apobr	3.48	1.57284
Msto1	2.32	1.1073		Msto1	1.56	0.254247
H2ac7	2.17	1.10694		H2ac7	2.33	0.565397
Rnf115	1.64	1.10694		Rnf115	1.6	0.912675
Tbk1	1	1.10685		Tbk1	0.44	0
Lrsam1	1.01	1.1023		Lrsam1	0.93	0.708481
Smg1	1.64	1.10175		Smg1	1.17	0.717853
Cherp	3.42	1.10088		Cherp	2.44	0
Pomgnt1	1.64	1.10088		Pomgnt1	1.01	0.085212
Kifap3	2.38	1.09977		Kifap3	2.09	0.432067
Ctdnep1	3.77	1.09855		Ctdnep1	4.5	1.00629
Gtpbp6	1.72	1.09787		Gtpbp6	1.37	0.409202
Gucy1a1	1.83	1.09351		Gucy1a1	1.54	0.383617
Il16	1.4	1.09265		Il16	0.18	0
Pold1	2.13	1.07936		Pold1	0.8	0.024041
Tpm4	1.4	1.07936		Tpm4	1.17	0.843484
Gnl1	1.15	1.0715		Gnl1	1.5	1.31089
C9orf72	1.56	1.06981		C9orf72	1.15	0.429736
N4bp1	1.29	1.0697		N4bp1	1.08	0.292502
Commd1	1.24	1.06712		Commd1	0.71	0.037656
Tmub1	1.38	1.0667		Tmub1	0.77	0
Tmem65	2.18	1.06615		Tmem65	1.09	0
Aig1	2.23	1.06121		Aig1	1.51	0.363099
Isyna1	1.2	1.05136		Isyna1	1.32	0.932798
Cfap418	2.07	1.05063		Cfap418	1.98	0.671748
Ints9	1.33	1.04618		Ints9	1.31	1.1997
Dqx1	1.76	1.04492		Dqx1	1.55	0.273456
Fam185a	1.94	1.03977		Fam185a	1.34	0.391496
Btrc	6.28	1.03678		Btrc	5.6	0.58527
Aox1	1.12	1.03678		Aox1	1.45	1.45856
Zc2hc1a	2.57	1.02313		Zc2hc1a	0.94	0
Arfgap3	1.49	1.01661		Arfgap3	1.57	1.03893
Dctn6	1.07	1.01626		Dctn6	0.83	0.109467
Ap4m1	1.39	1.01177		Ap4m1	1.17	0.115579
Dpysl2	1.1	1.00621		Dpysl2	1	0.65061
Nono	1.61	0.993233		Nono	1.47	0.51566
Ccdc12	1.47	0.991816		Ccdc12	1.23	0.535436
Smarca2	1.61	0.990384		Smarca2	1.6	0.798265
Nup210	2.24	0.9896		Nup210	1.76	0.250104
Thoc5	1.05	0.9896		Thoc5	0.97	1.03205
Dusp6	1.99	0.988237		Dusp6	1.18	0.079702
Plod1	1.74	0.98784		Plod1	1.45	0.541033
C9	2.8	0.979029		C9	2.69	0.842853
Smpd3	3.25	0.978529		Smpd3	2.79	0.71381
Mcam	1.49	0.976173		Mcam	1.66	0.981848
Raly	1.65	0.973084		Raly	2.29	1.15733
Dmxl2	2.41	0.969657		Dmxl2	0.89	0
Rps6ka4	1.79	0.962898		Rps6ka4	1.31	0.638035
Stmn1	3.24	0.962607		Stmn1	2.2	0.227307
Pnpla7	1.02	0.954564		Pnpla7	1.12	0.316577
Get1	4.14	0.953488		Get1	3.04	0.244729
H2-Q7	2.16	0.950193		H2-Q7	1.93	0.490875
Fgd2	2.45	0.946993		Fgd2	1.89	0
Accs	1.42	0.945928		Accs	0.05	0
Cda	1.69	0.943797		Cda	0.55	0
P4ha1	1.13	0.938876		P4ha1	0.71	0.169099
Borcs6	1.14	0.936125		Borcs6	2.02	1.73375
Ctbs	1.14	0.93075		Ctbs	0.37	0
Tacc2	1.08	0.925524		Tacc2	1.41	0.821245
Alg6	1.04	0.921672		Alg6	0.92	0.178535
Nemp1	1.35	0.921563		Nemp1	0.02	0
Nes	1.95	0.92137		Nes	2.03	0.384242
Tubgcp4	1.96	0.917479		Tubgcp4	1.38	0.079486
Nup43	1.53	0.916912		Nup43	1.33	0.942145
Ints1	1.89	0.914603		Ints1	1.46	0.122053
Ndrg1	1.61	0.908419		Ndrg1	0.59	0
Lrrc20	1.23	0.90793		Lrrc20	0.2	0
Ptpn18	2.47	0.906629		Ptpn18	1.32	0
Epm2aip1	1.03	0.90619		Epm2aip1	-0.16	0
Dhrs13	1.58	0.903567		Dhrs13	1.06	0.090365
Ehd2	2.8	0.902179		Ehd2	2.89	0.599853
Rtkn	1.22	0.894955		Rtkn	0.76	0.362297
Itm2c	2.16	0.888781		Itm2c	1.82	0.488096
Stam2	1.3	0.888159		Stam2	1.16	0.429736
Rbm5	1.36	0.885471		Rbm5	1.5	1.3086
Dffa	1.06	0.885024		Dffa	0.9	0.563114
Hnrnpl	1.64	0.881027		Hnrnpl	1.9	0.765276
Slc9a1	1.18	0.878755		Slc9a1	0.85	0.618582
	1.44	0.8727			1.58	0.58187
Pard6b	1.29	0.872682		Pard6b	0.32	0
Prmt3	2.47	0.86927		Prmt3	2.55	0.763106
Itgax	1.75	0.866065		Itgax	1.13	0
Trim47	2.79	0.865815		Trim47	1.92	0.122956
Pacs2	1.34	0.864764		Pacs2	0.3	0
Hgh1	1.05	0.856635		Hgh1	0.43	0
Pitpnm2	1.16	0.85478		Pitpnm2	1.05	0.540006
Igf2bp2	2.86	0.852189		Igf2bp2	2.41	0.01345
Ndor1	3.07	0.850198		Ndor1	2.03	0.067045
Basp1	2.54	0.848371		Basp1	2.65	0.648162
Bcr	1.27	0.842682		Bcr	0.58	0
Rbms3	3.09	0.842522		Rbms3	3.13	0.653162
Rab27a	1.66	0.842225		Rab27a	1.52	0.867938
Mlf2	3.35	0.841062		Mlf2	1.08	0
Ccdc50	1.91	0.83945		Ccdc50	1.42	0.286832
Itgb2	2.3	0.833657		Itgb2	1.93	0.295527
Atp6v0a2	1.31	0.831139		Atp6v0a2	0.66	0.122651
Smc2	1.15	0.830407		Smc2	0.27	0
Rasal1	1.84	0.828301		Rasal1	1.44	0.603298
Pcna	1.38	0.826632		Pcna	0.67	0
Rcsd1	1.24	0.819942		Rcsd1	0.95	0.20431
Smarce1	2.64	0.813613		Smarce1	2.56	0.570287
Fdft1	2.31	0.810156		Fdft1	2.15	0.617804
Mtmr2	1.39	0.809239		Mtmr2	0.69	0
Vamp2	1.39	0.807085		Vamp2	0.65	0.03383
Zfp91	1.33	0.807085		Zfp91	1.34	0.826447
Aif1	5.89	0.806995		Aif1	5.31	0.237808
Ankib1	2.36	0.806995		Ankib1	1.7	0.139542
Dnajc9	1.69	0.804347		Dnajc9	1.03	0
Adam17	1.02	0.80383		Adam17	0.36	0
Olfml3	2.82	0.802338		Olfml3	2.97	0.53255
Dnmt1	1.06	0.802273		Dnmt1	0.03	0
Exoc8	1.33	0.796506		Exoc8	1.43	0.795822
Megf9	2.44	0.795936		Megf9	-0.51	0
Ap4b1	1.08	0.795846		Ap4b1	0.36	0
Pml	2.03	0.793178		Pml	1.36	0
Tmem165	2.96	0.79037		Tmem165	2.88	0.517314
Pitpnm1	2.44	0.789769		Pitpnm1	0.14	0
Nradd	1.45	0.788856		Nradd	1.91	0.93184
Pbdc1	1.43	0.788856		Pbdc1	0.24	0
Aldh1b1	1.23	0.788277		Aldh1b1	0.71	0
Hspb1	3.19	0.77979		Hspb1	1.35	0
H1-1	1.62	0.777249		H1-1	1.4	0.251962
Arl2bp	1.47	0.773711		Arl2bp	0.9	0
Bnip2	1.09	0.769489		Bnip2	0.93	0
Macroh2a1	2.34	0.762113		Macroh2a1	3.08	0.363536
Nrp1	1.33	0.761991		Nrp1	1.25	0.390735
Tubb2b	3.09	0.759915		Tubb2b	2.71	0.16591
Wdsub1	1.29	0.75731		Wdsub1	0.7	0.109264
Akt1	1.38	0.75378		Akt1	0.7	0
Mapre1	1.09	0.752061		Mapre1	0.71	0.138965
Gm12250	2.43	0.748992		Gm12250	1.39	0
Atp6v1f	1	0.745076		Atp6v1f	0.57	0
Ddx18	1.54	0.74172		Ddx18	1.8	0.718272
Zmiz2	2.32	0.739093		Zmiz2	1.52	0.245469
Nip7	2.4	0.738439		Nip7	1.34	0
Arg2	2.68	0.733034		Arg2	0.12	0
Fcgr1	2.13	0.733034		Fcgr1	1.25	0
Matr3	1.77	0.728884		Matr3	1.96	0.729925
Ntan1	1.31	0.727917		Ntan1	0.81	0
Sh3glb1	1.17	0.719772		Sh3glb1	0.3	0
Slc44a3	2.66	0.719669		Slc44a3	2.4	0.239127
Cpeb3	3.56	0.711113		Cpeb3	2.93	0.047149
Trim26	1.76	0.711034		Trim26	0.66	0
Ints11	3.35	0.70756		Ints11	2.57	0.173426
Smpd4	1.95	0.707539		Smpd4	1.46	0.073803
Csrp2	1.67	0.706392		Csrp2	1.66	0.422464
Eepd1	1.24	0.704735		Eepd1	1.69	1.55906
Prrg2	1.91	0.704676		Prrg2	2.35	1.58946
Rbm15	4.19	0.698846		Rbm15	1.91	0
Trappc10	1.16	0.698526		Trappc10	1.53	0.614664
Btc	3.56	0.696583		Btc	3.62	0.698724
H2bc11; H2bc13; H2bc15; H2bc7	1.38	0.694959		H2bc11; H2bc13; H2bc15; H2bc7	1.66	0.37274
P4ha2	1.04	0.694512		P4ha2	0.62	0
Ubr1	1.12	0.694415		Ubr1	1.14	0.591303
Stk3	1.12	0.694415		Stk3	0.7	0.02264
Ly75	1.17	0.692914		Ly75	0.43	0
Tubb4a	1.68	0.690946		Tubb4a	2.37	1.22172
Dnajb2	1	0.689351		Dnajb2	0.67	0
Adam10	1.16	0.684127		Adam10	0.72	0
Thumpd3	1.12	0.682417		Thumpd3	0.59	0
Kif3b	1.99	0.681351		Kif3b	1.25	0
Galns	1	0.681351		Galns	0.51	0
Ptpn23	1.02	0.67965		Ptpn23	0.52	0
Senp3	1.89	0.679195		Senp3	2.01	0.296554
Prkcb	1.18	0.678645		Prkcb	0.23	0
Pkd2	6.64	0.678621		Pkd2	6.64	0.73754
Rpap1	1.2	0.677939		Rpap1	0.56	0
Cd48	2.45	0.673478		Cd48	-0.59	0
Acta1	1.85	0.669383		Acta1	1.34	0
Ptrhd1	2.91	0.668582		Ptrhd1	2.56	0.412368
Trmt5	1	0.665059		Trmt5	0.87	0.226042
Stk24	2.18	0.663616		Stk24	1.59	0
Tm4sf4	1.91	0.660549		Tm4sf4	1.26	0.123019
Hid1	1.14	0.658802		Hid1	1.3	0.636144
Alg13	1.61	0.658584		Alg13	1.19	0.178535
Ube3b	1.14	0.653221		Ube3b	0.74	0
Ano6	1.58	0.648222		Ano6	0.78	0
Rarres2	1	0.646212		Rarres2	1.17	0.934777
Zc3h14	1.26	0.645907		Zc3h14	1.13	0.108032
Mbd2	2.13	0.643451		Mbd2	1.78	0.27449
Tmem201	1.18	0.642127		Tmem201	0.83	0
Cd44	1.7	0.638753		Cd44	1.44	0.141724
Rbck1	1.33	0.63726		Rbck1	0.64	0
Gstp1	2.5	0.636315		Gstp1	2.43	0.421966
Cdk4	1.27	0.63372		Cdk4	0.88	0.16591
Palm	1.62	0.631515		Palm	2.3	1.09395
Pelp1	2.27	0.629021		Pelp1	1.93	0.502325
Pla2g7	1.22	0.624235		Pla2g7	1.25	0.326799
Ang	1.72	0.622651		Ang	1.39	0.063593
Farp1	2	0.619377		Farp1	2.18	0.400601
Rtn1	1.48	0.61832		Rtn1	1.18	0.403286
Hkdc1	2.2	0.615218		Hkdc1	0.97	0
Pnn	1.74	0.614286		Pnn	1.72	0.056372
Myef2	1.21	0.610688		Myef2	1.32	0.591221
Inpp4a	1.59	0.61015		Inpp4a	1.3	0
Aldh3b1	1.29	0.608318		Aldh3b1	0.79	0
Celf2	1.39	0.607411		Celf2	0.75	0.084105
Crtc1	1.85	0.60657		Crtc1	1.45	0.084105
Derpc	1.99	0.60538		Derpc	1.16	0
Puf60	1.08	0.604135		Puf60	0.63	0
Enoph1	1.05	0.603789		Enoph1	0.53	0
Eif4g3	1.06	0.602558		Eif4g3	1.37	0.771083
Sftpd	1.71	0.598515		Sftpd	1.3	0.013231
Trmt11	1.09	0.597863		Trmt11	0.68	0.017163
Pabpn1	1.13	0.595417		Pabpn1	1.03	0.240719
Kiaa2013	1.39	0.594375		Kiaa2013	1.71	0.832868
Rnasel	1.33	0.594375		Rnasel	0.94	0
Cystm1	2.47	0.592551		Cystm1	2.02	0.152023
Tmc6	1.52	0.592551		Tmc6	0.91	0.125803
Sympk	1.69	0.588978		Sympk	1.91	0.352393
Cacna2d1	1.33	0.579348		Cacna2d1	1.99	0.657255
Tango6	1.22	0.579214		Tango6	1.27	0.480105
Cep43	1.37	0.576546		Cep43	0.62	0.02556
Gbp2	1.9	0.576052		Gbp2	0.98	0
Gid4	1.28	0.575851		Gid4	1.04	0.130565
Pip4k2a	1.3	0.57259		Pip4k2a	1.04	0.04848
Slc27a1	1.47	0.568658		Slc27a1	1.33	0.080864
Hnrnpa3	1.09	0.568622		Hnrnpa3	1.3	0.626203
Tmcc3	2.38	0.567263		Tmcc3	1.55	0.353338
Rfc4	1.18	0.560304		Rfc4	0.67	0
Erich5	1.17	0.558196		Erich5	1.55	1.04606
Igfbp4	1.07	0.557582		Igfbp4	1.1	0.283462
Fbln2	1.01	0.556328		Fbln2	0.45	0
Gbp5	1.77	0.553115		Gbp5	2.23	0.981874
Cavin1	4.36	0.552595		Cavin1	3.5	0
Rfc2	1.01	0.546698		Rfc2	0.79	0.461629
Dab2ip	1.39	0.541747		Dab2ip	1.11	0.195141
St6galnac1	2.47	0.541045		St6galnac1	2.79	0.317727
Ston2	1.07	0.540399		Ston2	0.99	0.310826
Vasp	1.71	0.538108		Vasp	1.08	0
Exosc9	1.08	0.530198		Exosc9	1.01	0.548057
Ccnd1	1.45	0.529363		Ccnd1	1.1	0.223941
H2az1	1.43	0.529363		H2az1	2.19	0.509995
Ifngr1	3.36	0.527956		Ifngr1	1.38	0
	3.27	0.527098			2.69	0
Krt23	1.57	0.527098		Krt23	1.44	0.652837
Tmem164	1.65	0.526821		Tmem164	0.51	0
Grwd1	1.54	0.52206		Grwd1	0.99	0.228669
Evl	1.73	0.515426		Evl	1	0
Snx24	1.22	0.512868		Snx24	0.72	0
Akap10	1.69	0.508718		Akap10	0.78	0
Irak3	1.54	0.499139		Irak3	-0.55	0
Col15a1	1.46	0.498042		Col15a1	1.07	0.009177
Kifc3	1.27	0.497041		Kifc3	0.45	0
Ftsj3	1.69	0.495078		Ftsj3	1.56	0
Hspbap1	6.64	0.494171		Hspbap1	6.31	0.325067
Vti1a	3.23	0.492117		Vti1a	3.5	0.782645
Rnasek	1.5	0.491796		Rnasek	1.15	0
Cdc40	1.35	0.490994		Cdc40	1.23	0.384214
Nbeal2	1.04	0.489248		Nbeal2	0.76	0
Golph3l	1.44	0.486516		Golph3l	1.63	0.487913
Akr1c18	2.03	0.48204		Akr1c18	2.2	0.657979
Zfyve27	1.96	0.481774		Zfyve27	0.33	0
G6pc3	3.72	0.480898		G6pc3	3.88	0.062239
Sorl1	1.95	0.47938		Sorl1	0.64	0.057036
Cyb561d2	1.18	0.475306		Cyb561d2	0.93	0.036552
H2-Eb1	4.43	0.469533		H2-Eb1	3.33	0
Sdhaf1	4.12	0.466819		Sdhaf1	4.04	0.240719
Cyp2d9	3.88	0.463339		Cyp2d9	4.32	0.498926
Ccar1	1.61	0.461688		Ccar1	1.73	0.112608
Map3k4	1.08	0.457683		Map3k4	0.5	0
Armh3	1.95	0.456053		Armh3	1.06	0
Arl6ip1	1.38	0.455408		Arl6ip1	1.45	0.093607
Rnaseh2b	1.31	0.453161		Rnaseh2b	1.03	0.082637
Arfrp1	1.59	0.452593		Arfrp1	1.36	0
H2-Aa	3.64	0.449602		H2-Aa	2.65	0
Kptn	1.71	0.449134		Kptn	1.76	0.833614
Eif1ad	5.75	0.445231		Eif1ad	4.17	0
Nvl	1.19	0.440049		Nvl	0.76	0
Gtf3c4	2.67	0.439971		Gtf3c4	3.1	0.53255
Irgm2	1.18	0.439971		Irgm2	0.61	0
Prpf38a	2.21	0.439648		Prpf38a	1.87	0
Nfx1	1.56	0.438391		Nfx1	0.66	0
Pspc1	1.74	0.438091		Pspc1	2.87	1.09382
Hck	1.42	0.438059		Hck	0.25	0
Il18bp	1.84	0.436189		Il18bp	0.57	0
Hnrnpa2b1	1.07	0.436189		Hnrnpa2b1	1.21	0.406718
Acta2	1.51	0.435606		Acta2	0.47	0
Pglyrp2	1.04	0.432094		Pglyrp2	0.66	0.017402
Hspa2	1.27	0.430883		Hspa2	1.7	0.287687
Klhdc2	2.03	0.429078		Klhdc2	1.15	0
Ubxn7	3.04	0.429062		Ubxn7	3.59	0.14636
Tssc4	2.49	0.427432		Tssc4	1.4	0
Enpp5	2.04	0.427284		Enpp5	1.37	0
Stat6	1.31	0.427284		Stat6	1.66	0.233337
Slc2a1	2.3	0.425028		Slc2a1	2.31	0.240719
Ints3	1.11	0.42213		Ints3	1.42	0.586167
Entpd1	3.28	0.420333		Entpd1	2.14	0
Galk2	1.07	0.420333		Galk2	0.76	0
Ntmt1	2.18	0.42027		Ntmt1	1.8	0.101021
Tlr7	2.28	0.418391		Tlr7	1.31	0
Mybbp1a	1.06	0.415543		Mybbp1a	1.17	0.161386
Marcksl1	1.85	0.41334		Marcksl1	1.77	0.296076
Acyp2	2.7	0.41304		Acyp2	1.81	0.008127
Smg7	1.47	0.41304		Smg7	-0.49	0
Psmg4	1.26	0.41304		Psmg4	0.62	0
Ercc4	1.29	0.411566		Ercc4	0.44	0
Nup50	1.19	0.411566		Nup50	0.3	0
Polr3e	1.62	0.409966		Polr3e	0.46	0
Chtop	2.11	0.409895		Chtop	1.3	0
Angptl3	2.03	0.40471		Angptl3	1.52	0.057095
Dcp1a	1.89	0.40471		Dcp1a	1.91	0.161044
Stub1	1.17	0.401225		Stub1	1.66	0.97926
Avl9	1.22	0.399224		Avl9	0.61	0
Nup160	1.37	0.397925		Nup160	2.09	1.05663
Thoc1	2.77	0.396357		Thoc1	2.68	0.224405
Tspan14	1.21	0.39177		Tspan14	0.28	0
Sh2d4a	1.84	0.391348		Sh2d4a	1.15	0
Ttpal	1	0.390913		Ttpal	0.8	0.200139
Fbl	1.2	0.39012		Fbl	0.94	0.154406
Tmem50a	3.83	0.385773		Tmem50a	-0.91	0
	2.18	0.382954			1.77	0
Atp9b	1.5	0.382066		Atp9b	1.14	0.023239
Gtf2h2	1.61	0.379352		Gtf2h2	1.47	0
Lmna	2	0.379283		Lmna	2	0.009177
Stx6	1.04	0.378154		Stx6	4.01	1.90518
Tubb3	1.21	0.374543		Tubb3	0.97	0.214219
Rbmx	1.54	0.373017		Rbmx	1.57	0.329513
Tanc1	1.09	0.371057		Tanc1	0.78	0
Plcl2	1.35	0.366871		Plcl2	0.94	0
Nenf	1.68	0.361773		Nenf	1.09	0
Rnf5	1.32	0.361349		Rnf5	1.03	0
Fgr	2.42	0.359408		Fgr	1.05	0
H3c1; H3c10; H3c11; H3c8	2.53	0.355717		H3c1; H3c10; H3c11; H3c8	2.88	0.172525
Uimc1	2.11	0.354294		Uimc1	-1.82	0
Dpep1	2.21	0.3531		Dpep1	3.58	0.81321
Snx15	1.47	0.352933		Snx15	0.9	0
Uri1	1.06	0.352193		Uri1	1.08	0.823239
Poldip3	1.64	0.351222		Poldip3	1.5	0.07982
Psmg3	5.46	0.350671		Psmg3	5.2	0.425149
Haus7	1.62	0.341682		Haus7	1.47	0.162411
Tepsin	1.51	0.341587		Tepsin	1.21	0
Prpf19	1.03	0.340963		Prpf19	1.04	0.120008
Dhx9	1.21	0.338494		Dhx9	1.37	0.501637
Ankrd54	1.67	0.33732		Ankrd54	1.15	0
Dhps	1.07	0.336185		Dhps	1.05	0.120231
Txndc11	2.96	0.33548		Txndc11	2.89	0.483165
Dbn1	1.99	0.33548		Dbn1	1.93	0
Dgkq	1.94	0.334159		Dgkq	1.65	0.293126
Abca9	1.13	0.323657		Abca9	0.85	0.394954
Prkar1b	4.29	0.31951		Prkar1b	4.64	0.471818
Des	1.08	0.318847		Des	1.27	0.436269
	1.31	0.317852			0.98	0
Exoc4	1.18	0.317267		Exoc4	0.4	0
Tmem176a	3.61	0.317048		Tmem176a	2.86	0.591221
Ptk7	1.05	0.312192		Ptk7	1.14	0.535575
Cfap20	3.37	0.311298		Cfap20	3.44	0.055482
Ptpn1	1.07	0.310712		Ptpn1	0.6	0
Tjap1	1.68	0.307938		Tjap1	0.42	0
Igtp	1.43	0.304136		Igtp	0.63	0
Ints6	1.1	0.304054		Ints6	1.21	0
Pabir1	1.54	0.298784		Pabir1	1.92	1.00483
Pyhin1	1.4	0.29669		Pyhin1	0.35	0
Slc17a5	1.76	0.294445		Slc17a5	0.33	0
Zap70	1.75	0.284339		Zap70	0.54	0
Ank3	1.22	0.283005		Ank3	0.75	0
Eftud2	1.05	0.278864		Eftud2	1.42	0.245719
Cpsf2	1.67	0.278555		Cpsf2	0.34	0
Chd4	1.05	0.276248		Chd4	0.85	0
Rnps1	3.59	0.27583		Rnps1	3.45	0.140861
Dvl2	6.64	0.2757		Dvl2	0.86	0
Hps4	1.01	0.273199		Hps4	0.38	0
Rab20	1.18	0.271841		Rab20	0.93	0.123019
Safb	2.45	0.271626		Safb	2.73	0
Rufy2	1.47	0.269811		Rufy2	1.45	0
Mcrip1	1.02	0.267741		Mcrip1	1.09	0.21277
Gfap	2.39	0.266616		Gfap	2.3	0
Grk2	1.12	0.26594		Grk2	0.95	0
Mrpl20	1.29	0.262992		Mrpl20	1.29	0
Cd68	2.06	0.261227		Cd68	1.91	0.29396
Ddx17	1	0.25979		Ddx17	0.97	0.017884
Sccpdh	1.41	0.258634		Sccpdh	1.57	0.064185
Lrrc58	3.01	0.255726		Lrrc58	1.33	0
Pag1	1.2	0.253512		Pag1	1.58	0.437616
Elane	2.27	0.251544		Elane	2.33	0.161758
Tgfbr2	1.36	0.246101		Tgfbr2	0.81	0
	1.8	0.245933			1.07	0
Dgkd	1.02	0.245072		Dgkd	0.59	0
Hmgcr	1.49	0.242811		Hmgcr	1.56	0.159415
Mgst3	1.34	0.242811		Mgst3	0.14	0
Cfap36	1.1	0.241187		Cfap36	0.62	0
Mycbp	2.32	0.240892		Mycbp	-0.52	0
Dctn5	1.72	0.239241		Dctn5	1.28	0
Mup20	3.2	0.237382		Mup20	5.7	1.06019
Susd2	1.38	0.236159		Susd2	1.96	0.46416
Tdp2	1.5	0.235827		Tdp2	0.61	0
Trir	1.07	0.235513		Trir	1.63	0.684887
Sf3a2	1.05	0.234957		Sf3a2	1.71	0.126238
Ripk2	1.26	0.233619		Ripk2	1.13	0
Prkce	2.54	0.232278		Prkce	0.15	0
Rprd1a	1.2	0.231552		Rprd1a	0.77	0
Gar1	1.39	0.231394		Gar1	1.74	0.337314
Rab31	1.06	0.226882		Rab31	0.29	0
Tmem19	1.03	0.225591		Tmem19	1.24	0.567735
Coq2	1.4	0.225251		Coq2	0.41	0
Fmnl1	2.26	0.223223		Fmnl1	0.05	0
Rcor1	1.08	0.222443		Rcor1	0.61	0
Mitd1	1.16	0.221547		Mitd1	0.36	0
Alkbh3	2.05	0.219279		Alkbh3	1.92	0
Slc50a1	1.71	0.219279		Slc50a1	1.03	0.06658
Syf2	1.31	0.218877		Syf2	0.41	0
Robo2	2.85	0.215577		Robo2	2.49	0.26059
Tmem51	1.48	0.212386		Tmem51	0.31	0
Asap1	1.83	0.2081		Asap1	0.11	0
Pals1	1.94	0.207315		Pals1	0.2	0
Vangl1	2.03	0.203962		Vangl1	2.42	0.583036
Arpp19	1.13	0.203876		Arpp19	0.55	0
Gnptg	1.09	0.20291		Gnptg	0.29	0
Ikbke	2.3	0.202659		Ikbke	1.62	0
Prkcd	1.22	0.201748		Prkcd	0.86	0
Psme3ip1	1.5	0.200213		Psme3ip1	0.85	0
P2rx7	1.09	0.196763		P2rx7	1.02	0
Myl9	1.52	0.196472		Myl9	1.53	0.065184
Slfn5	1.5	0.193091		Slfn5	1.28	0.599853
Plekha2	3.12	0.192647		Plekha2	2.75	0.05382
Mospd1	2.12	0.192647		Mospd1	1.33	0
Rap1gap	1.31	0.192647		Rap1gap	0.96	0
Dars2	1.04	0.192647		Dars2	0.83	0
Mfsd6	1.22	0.191004		Mfsd6	-0.46	0
Abhd17a	1.93	0.188092		Abhd17a	1.66	0.007059
Camsap3	1.29	0.188019		Camsap3	1.81	0.994404
Vps41	1.1	0.187804		Vps41	0.89	0
Fam50b	6.64	0.186986		Fam50b	6.64	0.059133
Tmem119	1.23	0.186742		Tmem119	0.04	0
Birc2	2.3	0.186529		Birc2	0.36	0
Chmp1a	1.12	0.185912		Chmp1a	1.39	0.122331
Krt13	1.53	0.178806		Krt13	1.56	0
Cpsf1	1.61	0.174906		Cpsf1	1.19	0
	5.9	0.173484			5.41	0
Nipa1	1.51	0.172032		Nipa1	2.67	1.04606
Edc3	1.91	0.171052		Edc3	1.26	0
Cd151	1.73	0.169475		Cd151	1.39	0.164979
Chm	1.1	0.167781		Chm	0.72	0
Mmp2	3.76	0.164431		Mmp2	4.69	0.457244
Vps33b	1.16	0.164012		Vps33b	0.85	0
Tab1	1.1	0.160053		Tab1	1.7	0.619371
Colec11	1.4	0.159921		Colec11	1.19	0.10352
Retreg1	3.72	0.159353		Retreg1	1.04	0
H2-Ab1	3.04	0.157759		H2-Ab1	3.08	0.04547
Surf6	1.94	0.157284		Surf6	2.54	0.510429
Tlr3	3.51	0.157124		Tlr3	4.34	0.090365
Cyp2a4	3.15	0.156677		Cyp2a4	2.41	0
Tifa	1.03	0.153756		Tifa	0.72	0
Ngdn	1.06	0.152907		Ngdn	0.43	0
Lrrc8d	1.01	0.152645		Lrrc8d	0.18	0
Nup85	1.28	0.151867		Nup85	-0.07	0
Clcn7	1.04	0.150837		Clcn7	1.13	0
Cep97	3.78	0.147031		Cep97	1.61	0
Pde4a	1.41	0.147031		Pde4a	0.51	0
Las1l	1.26	0.146993		Las1l	0.98	0
Sqle	2.03	0.143093		Sqle	2.09	0
Snrnp27	1	0.138006		Snrnp27	0.41	0
Polr2a	1.08	0.137662		Polr2a	0.38	0
Serpinb8	1.48	0.136044		Serpinb8	0.51	0
Axl	1.66	0.135726		Axl	0.61	0
Atg4c	1.17	0.135726		Atg4c	0.87	0
Nifk	1.56	0.135357		Nifk	2.58	0.023201
Cwf19l2	1.18	0.132399		Cwf19l2	0.96	0
Cmc4	2.25	0.132212		Cmc4	1.47	0
Ints4	1.07	0.128942		Ints4	0.33	0
Tgtp1	2.8	0.124033		Tgtp1	2.07	0
Plekhm1	1.75	0.123939		Plekhm1	2.25	0.097266
Stag2	1.94	0.121962		Stag2	0.7	0
Rell1	1.1	0.115901		Rell1	-0.04	0
Gapdhs	1.43	0.111068		Gapdhs	0.83	0
Prp4k	1.53	0.110182		Prp4k	1.15	0
Pwp1	1.02	0.109153		Pwp1	0.56	0
Plin2	1.03	0.104455		Plin2	1.13	0.216704
Rap2b	3.88	0.099322		Rap2b	0.61	0
Adar	1.51	0.098004		Adar	1.23	0
Zcchc8	1.06	0.097363		Zcchc8	0.87	0
Itgb5	1.35	0.096944		Itgb5	0.87	0
Iqsec1	1.29	0.094398		Iqsec1	0.62	0
Coil	1.43	0.089447		Coil	1.9	0.328896
Gtf3c6	1.48	0.087921		Gtf3c6	0.56	0
Rpf2	1.77	0.085534		Rpf2	1.94	0
Sp100	2.36	0.084854		Sp100	1.61	0
Virma	1.2	0.084628		Virma	0.73	0.103322
Plekha1	2.28	0.083786		Plekha1	-0.6	0
Ap1m2	4.1	0.083583		Ap1m2	4.72	0.097183
Tbc1d4	1.13	0.083225		Tbc1d4	2.76	1.30326
Safb2	1.18	0.083004		Safb2	1.63	0.191429
Gtpbp4	1.09	0.082981		Gtpbp4	0.93	0
Scd2	1.03	0.082447		Scd2	0.91	0
Ankrd13a	1.67	0.081994		Ankrd13a	1.65	0
Cdc5l	1.12	0.080781		Cdc5l	0.74	0
Ints7	1.56	0.080707		Ints7	1.62	0.035261
Ntpcr	1.07	0.079576		Ntpcr	-0.47	0
Exosc3	1	0.078087		Exosc3	0.31	0
Pex3	1.76	0.070982		Pex3	1.58	0
Col4a1	1.1	0.069868		Col4a1	1.07	0
Prom1	1.38	0.068479		Prom1	0.19	0
Ajuba	1.39	0.067568		Ajuba	-0.23	0
Prkca	1.42	0.065154		Prkca	1.31	0
Rrp15	1.07	0.063451		Rrp15	1.2	0
Mthfr	1.53	0.0622		Mthfr	0.66	0
Rit1	1.34	0.06173		Rit1	1.53	0.832314
Cux1	1.74	0.05678		Cux1	1.53	0.018926
Madd	1.45	0.054572		Madd	0.91	0
Eno2	1.66	0.047899		Eno2	1.07	0
Dipk2a	2.02	0.047168		Dipk2a	2.3	0.113521
Rlig1	3.87	0.03731		Rlig1	-0.05	0
P3h4	3.27	0.028752		P3h4	4.03	0
Slc8b1	1.91	0.028745		Slc8b1	2.63	0.128022
Shank3	2.98	0.026737		Shank3	1.23	0
Calhm6	1.66	0.0261		Calhm6	-0.01	0
Cyth1	1.33	0.0261		Cyth1	1.11	0
Qtrt2	1.2	0.02576		Qtrt2	0.43	0
H1-5	1.03	0.025616		H1-5	1.05	0
Ngp	3.19	0.022889		Ngp	2.97	0
Shq1	1.02	0.02089		Shq1	1.57	0
Lrch1	1.21	0.020279		Lrch1	1.28	0.110162
Slc20a1	2.53	0.018938		Slc20a1	1.28	0
Caskin2	1.48	0.018938		Caskin2	1.26	0.173607
Klhdc10	2.2	0.018477		Klhdc10	1.63	0
Lamb2	3.28	0.017778		Lamb2	3.71	0
Exoc6	1.34	0.01675		Exoc6	0.33	0
Gzmb	1.47	0.015765		Gzmb	-1.47	0
Cdk18	1.08	0.015031		Cdk18	0.84	0
Sytl4	2.42	0.014095		Sytl4	2.65	0
Hk3	1.81	0.01226		Hk3	0.33	0
Hmgn1	2.23	0.01092		Hmgn1	-0.19	0
Cdkn2c	1.77	0.009894		Cdkn2c	2.43	0.12449
Dido1	1.54	0.009238		Dido1	0.16	0
H2-K1	3.52	0.008824		H2-K1	-0.35	0
Me3	1.23	0.006291		Me3	1.02	0
Nup107	1.42	0.006181		Nup107	1.02	0
Smndc1	1.06	0.004545		Smndc1	0.74	0
Mark2	4.7	0.00308		Mark2	3.56	0
St7	2.04	0.002277		St7	2.52	0.035998
Gpihbp1	5.77	0		Gpihbp1	6.64	0.012054
Cblc	5.3	0		Cblc	3.31	0
H2-DMa	4.95	0		H2-DMa	6.64	0.108416
Ccdc57	4.68	0		Ccdc57	-3.02	0
	4.12	0			4.01	0
Tm4sf1	3.96	0		Tm4sf1	0.66	0
Sgk3	3.55	0		Sgk3	4.21	0
Lamb1	3.44	0		Lamb1	4.22	0
Nudt1	3.21	0		Nudt1	1.68	0
Gramd1c	3.12	0		Gramd1c	3.25	0
Top2b	3.08	0		Top2b	1.47	0
Ppl	3	0		Ppl	2.41	0
Zdhhc13	2.96	0		Zdhhc13	0.56	0
Selenbp2	2.65	0		Selenbp2	3.65	0.152353
Slc4a7	2.59	0		Slc4a7	2.17	0
Krt42	2.5	0		Krt42	1.49	0
Synj2	2.5	0		Synj2	0.99	0
Cyp4a12b	2.31	0		Cyp4a12b	5.69	0.420462
Scamp5	2.31	0		Scamp5	3.03	0
Dok2	2.26	0		Dok2	3.65	0
Znhit6	2.24	0		Znhit6	1.72	0
Manbal	2.07	0		Manbal	2.26	0
Cdk16	2.01	0		Cdk16	1.87	0
Gins1	1.99	0		Gins1	0.42	0
Rbm12	1.99	0		Rbm12	1.43	0
Arap3	1.99	0		Arap3	3.42	0
Bltp2	1.97	0		Bltp2	2.86	0
Ddx24	1.93	0		Ddx24	1.27	0
Phf11	1.93	0		Phf11	0.21	0
Ppp1r14b	1.92	0		Ppp1r14b	0.12	0
Mrps12	1.89	0		Mrps12	0.06	0
Ebna1bp2	1.88	0		Ebna1bp2	1.32	0
Cttnbp2nl	1.87	0		Cttnbp2nl	1.22	0
H2bc14	1.87	0		H2bc14	1.65	0
Map3k3	1.85	0		Map3k3	2.15	0
Mfap1a	1.85	0		Mfap1a	3.53	0
Atp8a1	1.85	0		Atp8a1	2.16	0
Tgfb2	1.84	0		Tgfb2	1.73	0
Sh3pxd2a	1.83	0		Sh3pxd2a	2	0
Lpcat1	1.82	0		Lpcat1	0.63	0
[truncated: 4,932 more rows]
