# Supplementary material for: KEAP1 retention in phase-separated p62 bodies drives liver damage under autophagy-deficient conditions
Source: EMBO Rep. 2025 May 28;26(13):3384–410. doi: 10.1038/s44319-025-00483-9 (PMC12238652; doi:10.1038/s44319-025-00483-9)
Supplement: Supplementary file 6 — Source data Fig. 5 [file 44319_2025_483_MOESM6_ESM.zip › Fig. 5 source data/Fig. 5B/Fig. 5B_Numerical data.xlsx]

## Sheet: Sheet1
Fig5B Atg7-KO vs cont.				Fig5B Atg7-KO; p62T352A vs cont.
Gene symbol	Log2 Ratio	-log10 (p Value)		Gene symbol	Log2 Ratio	-log10 (p Value)
Ugdh	3.02	7.92158		Ugdh	1.13	2.02754
Dipk1a	1.79	1.43283		Dipk1a	-0.05	0
Gla	1	2.10596		Gla	0.2	0
Impact	2.59	3.00019		Impact	1.3	0.010855
Mcm3	2.74	2.84723		Mcm3	0.92	0.358718
Gpx2	6.36	7.47096		Gpx2	0.35	0
Phgdh	3.35	4.40759		Phgdh	2.01	0.805648
Vil1	2.19	1.07951		Vil1	-0.1	0
Gpnmb	1.46	1.17168		Gpnmb	0.09	0
Elapor1	1.7	1.53082		Elapor1	0.38	0
Aifm2	1.33	3.89028		Aifm2	1.63	3.15457
Pgd	3.91	9.82049		Pgd	1.17	2.69352
Nap1l1	1.91	6.44561		Nap1l1	0.75	1.66131
Sfn	5.63	6.51474		Sfn	0.71	0.080489
Rrm2	3.76	3.49851		Rrm2	0.3	0
Lcn2	4.32	5.04155		Lcn2	3.33	2.82454
Ncf2	2.85	0.686879		Ncf2	0.58	0
Styk1	2.22	4.11234		Styk1	-0.33	0
Tfrc	1.85	3.23755		Tfrc	0.6	0.139238
Cbr1	3	7.47501		Cbr1	-0.02	0
Sqstm1	6.64	10.3465		Sqstm1	4.9	6.79729
Pfn2	1.84	5.19543		Pfn2	0.41	0.249783
Uchl1	0.82	0		Uchl1	-0.45	0
Slc1a4	4.92	7.41199		Slc1a4	0.49	0.120109
Pir	1.78	6.70615		Pir	0.55	1.21385
Srxn1	6.07	5.71989		Srxn1	0.93	0
Ephx1	2.97	7.00821		Ephx1	1.84	3.31377
Crtap	2.32	1.0391		Crtap	-0.27	0
Nln	0.79	1.71097		Nln	0.26	0
Nqo1	5.1	5.49926		Nqo1	0.82	0
Cbr3	6.64	10.3465		Cbr3	0.21	0
Spp1	4.67	3.66937		Spp1	2.3	0.06029
Spn	0.76	0.050899		Spn	-0.48	0
Gsr	2.56	10.3465		Gsr	0.22	0.988361
Prg4	2	2.50584		Prg4	1.46	0.998122
Htatip2	3.61	7.64752		Htatip2	1.28	2.82128
Trex1	2.46	4.61805		Trex1	1.39	1.69655
Tm9sf3	1.29	4.37043		Tm9sf3	0.73	1.68828
Pck2	2.45	0.873847		Pck2	1.12	0
Ptgr1	3.68	6.54699		Ptgr1	1.32	1.34797
Gsta2	3.33	1.65906		Gsta2	0.46	0
Txnrd3	1.16	4.71097		Txnrd3	1.12	3.01158
Ckap4	1.04	0		Ckap4	0.22	0
Akr1b1	2.17	5.59333		Akr1b1	1.33	2.69266
Gclc	2.2	8.1368		Gclc	0.18	0
Tsku	3.14	5.09785		Tsku	2.13	2.4592
Sri	1.15	3.63725		Sri	0.59	0.571714
Gclm	1.19	6.10324		Gclm	0.02	0
Txnrd1	2.44	10.3465		Txnrd1	0.47	2.08989
Ugt1a6	1.2	2.05122		Ugt1a6	0.36	0
Abhd4	2.59	6.05094		Abhd4	0.4	0.386162
Ugt1a9	1.4	5.37746		Ugt1a9	0.88	2.69635
Fgg	-1.32	4.87893		Fgg	-0.14	0
Acot11	-2.04	2.05518		Acot11	-0.39	0
Slco2b1	-2.18	5.54706		Slco2b1	-0.5	0
Slc47a1	-1.29	1.42013		Slc47a1	0.37	0
Pdzk1	-1.49	4.0172		Pdzk1	-0.53	0
Cyp8b1	-1.71	2.39596		Cyp8b1	-0.12	0
Ptprd	-1.69	1.78241		Ptprd	-0.7	0
Cbs	-1.29	4.04354		Cbs	-0.12	0
Slc2a9	-2.84	7.7071		Slc2a9	-0.36	0
Agt	-0.65	0.234407		Agt	-0.15	0
Hpn	-0.68	1.0909		Hpn	-0.2	0
Ppfia2	0.81	0		Ppfia2	-0.51	0
Mettl3	0.73	0.265076		Mettl3	0.18	0
Tpd52l1	-0.84	3.87758		Tpd52l1	-0.43	1.09108
Ube2d1	0.43	0		Ube2d1	-0.22	0
Metap2	0.8	0.758446		Metap2	0.41	0
Gga2	1.88	0.733211		Gga2	0.45	0
Gas2	-0.17	0		Gas2	0.44	0
L3hypdh	0.68	2.42766		L3hypdh	0.17	0
Sub1	0.34	0.057487		Sub1	0.1	0
Fth1	-0.56	0		Fth1	-0.76	0
Pa2g4	-0.44	4.36844		Pa2g4	-0.04	0
Taldo1	0.59	3.2147		Taldo1	0.19	0
Mogs	-0.44	0.956278		Mogs	0.01	0
Hao1	1.12	0		Hao1	1.57	0.708053
Hgd	-0.13	0		Hgd	0.09	0
Cyp4f3	-1.11	0.442794		Cyp4f3	0.28	0
Idh1	-0.03	0		Idh1	-0.11	0
Ugt1a1	-0.3	0		Ugt1a1	-0.35	0
Hmox1	1.07	0.686639		Hmox1	0.3	0
Nedd4	0.28	0.057487		Nedd4	0.03	0
Parl	-1.14	0.900727		Parl	-0.64	0
B4galnt1	-0.57	0		B4galnt1	-0.04	0
Pcsk9	-0.13	0		Pcsk9	0.21	0
Siae	-0.83	3.38601		Siae	-0.49	1.11066
Srebf1	0.73	0		Srebf1	0.47	0
Palld	0.17	0		Palld	0.17	0
Map2	1.06	0.987426		Map2	-0.48	0
Fga	-1.05	2.79143		Fga	-0.17	0
Ecpas	0.78	3.89028		Ecpas	0.21	0.422729
Eif1ax	-0.47	0		Eif1ax	-1.49	0
Ide	-0.16	0.03991		Ide	-0.14	0
Sf1	-0.34	0		Sf1	-0.2	0
Elavl1	-0.12	0		Elavl1	-0.18	0
Mars1	0.56	3.72653		Mars1	0.37	0.87865
Scube1	0.11	0		Scube1	0.04	0
Dmd	-0.13	0		Dmd	0.68	0
Tdo2	-0.7	1.71876		Tdo2	0.01	0
Cycs	-1.1	1.06481		Cycs	0.1	0
Hrg	0.08	0		Hrg	0.47	0.356336
Tppp3	1.08	0.464801		Tppp3	0.46	0
Aldh3a2	0.26	0.317676		Aldh3a2	0.37	0.010855
Ppia	0.65	4.41753		Ppia	0.19	0.247796
Spart	-0.33	0		Spart	-0.27	0
Dhfr	-0.23	0		Dhfr	0.1	0
Sptb	-0.11	0		Sptb	-0.25	0
Ppif	0.82	4.10326		Ppif	0.57	1.6469
Mgst1	0.37	0.142469		Mgst1	0.5	0.117683
Abcb6	-0.48	0.06171		Abcb6	-0.64	0
Ptdss2	1.43	0.355065		Ptdss2	0.12	0
Gpcpd1	-1.37	2.19312		Gpcpd1	-0.85	0.138285
Eif2s2	0.11	0.178752		Eif2s2	0	0
Reps2	2.02	1.85092		Reps2	1.11	0
Aldh7a1	-0.37	1.65969		Aldh7a1	0.07	0
Ambp	0.91	4.43764		Ambp	0.56	1.60797
Slc6a6	0.34	0		Slc6a6	0.21	0
Abcc2	-0.45	0.692234		Abcc2	-0.15	0
Cfi	0.56	1.32954		Cfi	0.51	0.748714
Ndufc2	-0.68	2.02188		Ndufc2	-0.34	0
Cpn1	0.7	0		Cpn1	1.19	0
Alb	0.03	0		Alb	0.27	0
Xylb	-0.01	0		Xylb	-0.29	0
Atpaf1	0.51	0.700878		Atpaf1	0.31	0
Nt5dc1	0.42	0.780328		Nt5dc1	-0.2	0
Ppat	0.31	0.856251		Ppat	0.03	0
Kit	-0.61	0		Kit	0.64	0
Fech	-0.25	0.641444		Fech	-0.24	0.152257
Gpt2	-0.46	0.283493		Gpt2	0	0
Rabl3	0.17	0		Rabl3	-0.15	0
Camk1	0.67	0.16391		Camk1	0.43	0
Neil3	-0.35	0		Neil3	-0.09	0
F5	-0.48	0		F5	0.37	0
Ube2n	0.22	1.16504		Ube2n	0.22	0.248214
Gckr	-0.65	2.31074		Gckr	-0.13	0
Nutf2	0.76	3.00019		Nutf2	0.2	0
Gne	-0.05	0		Gne	0.18	0
Shmt1	-0.56	0.538396		Shmt1	-0.22	0
Ptpmt1	0.21	0.322789		Ptpmt1	0.03	0
Ddc	0.67	3.15403		Ddc	-0.16	0
Phldb1	-0.01	0		Phldb1	0.07	0
Znf326	0.72	0		Znf326	1.71	0
Nqo2	-0.73	1.26345		Nqo2	-0.01	0
Lrpprc	-0.6	3.17893		Lrpprc	-0.14	0.030021
Ostf1	0.58	3.24281		Ostf1	0.27	0.402196
Asns	0.32	0		Asns	0.23	0
Syk	1.92	0.943475		Syk	0.95	0
Smg6	-1.1	0.066103		Smg6	1.48	0
Fgl1	2.41	0.573953		Fgl1	2.46	0.179371
Rpl22l1	-1.91	0		Rpl22l1	0.88	0
Sult1e1	1.93	0.101046		Sult1e1	5.28	2.02754
Patj	0.09	0		Patj	0.33	0
Emp2	-0.26	0		Emp2	0.29	0
Numbl	1.12	0.507503		Numbl	-0.75	0
Scara3	2.16	0		Scara3	1.66	0
Psat1	5.49	0.134653		Psat1	-0.03	0
Iqgap2	-1.12	6.35184		Iqgap2	-0.2	0
Sds	-0.76	0.022919		Sds	-0.14	0
Tkt	0.94	4.10326		Tkt	0	0
Me1	1.43	2.23571		Me1	0.5	0
Vtn	-0.61	1.25071		Vtn	0.36	0.434478
Blvrb	2.69	10.3465		Blvrb	0.15	0.258396
Gipc2	5.13	10.0715		Gipc2	-0.36	0
Pls1	5.49	9.99335		Pls1	2.65	4.91211
Entpd5	2.87	9.58075		Entpd5	1.07	3.59704
Gstm3	5.56	9.09068		Gstm3	2.38	3.64392
Arl6ip5	3.43	9.09033		Arl6ip5	0.83	2.23467
Esd	1.35	8.96008		Esd	-0.02	0
Gstm4	3.34	8.7952		Gstm4	0.81	1.56947
Naip2	3.64	8.59415		Naip2	0.19	0
Ano10	3.87	8.1906		Ano10	2.51	4.73984
Pgrmc1	1.87	8.1906		Pgrmc1	0.71	3.04764
Gstm1	2.68	8.08695		Gstm1	0.48	0.840683
Cyp2a5	3.87	7.92158		Cyp2a5	1.85	3.09721
Cstb	3.02	7.92158		Cstb	0.54	0.828003
Tex2	2.01	7.92158		Tex2	0.34	0.998122
Mapre3	1.68	7.92158		Mapre3	0.6	3.00794
Oasl1	4.93	7.91967		Oasl1	4.17	5.54591
Gss	2.33	7.91967		Gss	0.53	1.27076
Pgrmc2	1.7	7.85147		Pgrmc2	0.84	3.39672
Them6	4.87	7.8293		Them6	0.17	0
Prmt5	1.57	7.78136		Prmt5	0.64	2.93077
Ugp2	1.83	7.78069		Ugp2	0.36	0.525735
Ero1a	1.9	7.7411		Ero1a	1.16	3.99667
Tmem43	3.57	7.70855		Tmem43	2.39	4.23784
Uap1l1	3.52	7.70855		Uap1l1	1.55	3.01158
Fam241b	5.61	7.64752		Fam241b	3.1	3.51619
Prkar1a	2.83	7.58509		Prkar1a	1.92	4.16701
Prkacb	1.72	7.47501		Prkacb	0.97	3.55981
Tex264	2.91	7.46684		Tex264	2.45	4.91211
Vat1	2.27	7.46376		Vat1	0.57	0.996364
Hacd3	1.7	7.44505		Hacd3	0.89	3.15408
Gsta1	2.06	7.4372		Gsta1	0.06	0
Uxs1	3.22	7.33748		Uxs1	1.72	3.26093
Txn	1.36	7.32896		Txn	0.19	0.249783
Slc35d1	2.69	7.30016		Slc35d1	1.33	2.82128
Epb41l1	2.67	7.30016		Epb41l1	0	0
Tor1b	2.23	7.30016		Tor1b	0.54	1.19738
Apmap	1.31	7.27327		Apmap	1.05	4.66991
S100a11	4.41	7.26853		S100a11	2.04	2.93077
Keap1	2.99	7.26853		Keap1	1.97	3.89534
Map1lc3b	2.88	7.26853		Map1lc3b	1.31	2.88245
Tbcel	1.94	7.15232		Tbcel	0.94	2.11304
Cisd2	1.8	7.11976		Cisd2	1.25	3.89534
Rsad2	6.5	7.10477		Rsad2	6.3	5.54591
Syap1	1.45	7.06792		Syap1	0.53	2.36731
Mvp	2.46	7.02982		Mvp	0.51	1.02845
Bloc1s4	2.03	7.02982		Bloc1s4	1.19	2.8914
Anxa5	2.87	7.01577		Anxa5	1.43	3.26947
Golt1b	1.87	7.00226		Golt1b	0.97	3.05699
Tor1a	2.03	6.92705		Tor1a	0.85	2.31326
Gca	3.76	6.90896		Gca	1.72	2.08989
Ubqln2	2.52	6.89512		Ubqln2	0.85	1.36675
Stk10	3.34	6.86411		Stk10	0.84	0.609933
Gars1	1.4	6.86178		Gars1	0.37	0.669524
Sptlc1	3.1	6.82019		Sptlc1	1.53	2.02535
Tep1	2.32	6.81641		Tep1	0.39	0.657901
Adpgk	1.78	6.78631		Adpgk	1.03	3.05699
Ccpg1	3.61	6.75192		Ccpg1	3.05	4.58222
Epg5	2.02	6.71332		Epg5	1.19	3.00794
Mogat2	3.92	6.70615		Mogat2	0.6	0
Lasp1	2.24	6.66549		Lasp1	1.45	3.37045
Hacd2	1.72	6.66147		Hacd2	1.02	3.05699
Tbc1d17	1.4	6.66147		Tbc1d17	0.62	2.65757
Nsfl1c	1.38	6.66147		Nsfl1c	0.14	0.062044
Ap3s1	2.57	6.64643		Ap3s1	1.73	3.64665
Alg5	1.47	6.64605		Alg5	0.91	3.24588
Psph	2.61	6.63984		Psph	0.74	0.989908
Yipf4	2	6.63984		Yipf4	0.95	2.39026
Ciao2a	1.38	6.63984		Ciao2a	0.76	2.66203
Ubqln1	1.18	6.63984		Ubqln1	0.42	1.71264
Ppcs	1.03	6.6144		Ppcs	0.19	0.12447
Slc39a4	4.61	6.61284		Slc39a4	0.57	0.402196
Sumf2	2.13	6.61236		Sumf2	1.12	2.90387
Ywhaz	1.31	6.61124		Ywhaz	0.5	1.56423
Prune1	2.48	6.56524		Prune1	0.53	0.622828
Ctps2	3.54	6.53627		Ctps2	1.67	2.41093
Gsta4	2.34	6.53473		Gsta4	0.48	0
Derl1	1.53	6.53176		Derl1	1.07	3.64665
Acox2	1.99	6.51501		Acox2	1.27	3.30945
Sptlc2	2.84	6.50687		Sptlc2	0.83	1.52459
Wipf3	4.56	6.49997		Wipf3	0.72	0
Arhgef16	4.01	6.46997		Arhgef16	2.9	3.88077
Atl3	1.6	6.45655		Atl3	0.98	3.00948
Myh14	3.3	6.39934		Myh14	0.88	0.672664
Erp29	1.67	6.3983		Erp29	1.16	3.17286
Cmpk2	4.69	6.37378		Cmpk2	3.65	4.06528
Nbr1	3.64	6.37378		Nbr1	2.06	2.96778
Mboat7	1.39	6.37378		Mboat7	0.93	2.93077
Gpx4	1.1	6.37378		Gpx4	0.14	0
Ifih1	2.34	6.35184		Ifih1	1.88	4.16701
Napg	1.19	6.35141		Napg	0.59	2.4592
Tmem82	1.94	6.34824		Tmem82	1.68	3.9514
Tbcd	1.5	6.34792		Tbcd	0.4	0.534626
Get4	1.44	6.32785		Get4	0.66	2.36137
Slc27a4	1.37	6.32785		Slc27a4	0.9	3.14497
Arfip1	1.51	6.31719		Arfip1	0.83	2.50962
Ctps1	4.57	6.29852		Ctps1	1.66	0.605012
Ghdc	2.36	6.27142		Ghdc	1.37	3.18643
Mthfd1l	4.83	6.2658		Mthfd1l	3.58	3.50913
Sec62	1.47	6.2658		Sec62	1.19	3.75197
Pef1	1.22	6.26548		Pef1	0.63	2.4373
Fbxo6	1.83	6.2427		Fbxo6	0.93	1.68978
Vkorc1l1	1.43	6.2427		Vkorc1l1	0.82	3.05699
Pofut1	2.32	6.22267		Pofut1	1.05	2.13933
Myo9b	2.27	6.19346		Myo9b	0.75	1.69655
Cnih4	1.74	6.19346		Cnih4	0.9	2.474
Tmem62	3.26	6.18867		Tmem62	1.55	1.65926
Aprt	2.26	6.18867		Aprt	0.82	1.01868
Abhd12	1.66	6.16893		Abhd12	1.22	3.64392
Tpd52	2.34	6.13985		Tpd52	0.63	0.981411
Ubqln4	1.71	6.13985		Ubqln4	0.39	0.533266
Tmpo	1.97	6.12972		Tmpo	0.7	1.79641
Nt5c	1.58	6.12241		Nt5c	0.95	2.47407
Tbc1d15	1.55	6.12241		Tbc1d15	0.61	1.42044
Mpi	1.07	6.10412		Mpi	0.72	2.56134
Txndc12	1.47	6.08304		Txndc12	0.8	2.71002
Tcf25	3.42	6.0742		Tcf25	0.58	0
Ikbkg	2.07	6.0742		Ikbkg	0.43	0.509154
Slc25a24	5.1	6.07414		Slc25a24	0.58	0
Tmx3	2.01	6.07414		Tmx3	1.58	3.53262
Mttp	1.41	6.05527		Mttp	0.87	3.05699
Eif6	1.1	6.0236		Eif6	0.22	0.157061
Atox1	1.12	6.02142		Atox1	0.34	0.996364
Cdipt	1.48	6.01447		Cdipt	1.08	3.45608
Atp2c1	2.17	6.01444		Atp2c1	1.22	2.53012
Bag6	1.28	6.01039		Bag6	0.57	1.94813
Aldh1a7	1.48	6.00889		Aldh1a7	0.79	1.66781
Nudt5	1.61	5.99978		Nudt5	0.49	1.39591
Zmpste24	1.4	5.98096		Zmpste24	1.16	3.70045
Adss2	1.21	5.96545		Adss2	0.11	0
G6pdx	3.49	5.96099		G6pdx	0.83	0.181211
Psmd5	1.38	5.94003		Psmd5	0.25	0
Pigu	1.5	5.93004		Pigu	0.87	2.41929
Ttll12	1.15	5.87477		Ttll12	0.4	0.948389
Ifit1	6.36	5.83458		Ifit1	5.37	3.95022
Ubac2	2.69	5.83458		Ubac2	1.63	2.25189
Abr	3.08	5.83396		Abr	0.94	0.589849
Scyl1	1.6	5.80789		Scyl1	0.59	1.38509
Mrtfb	2.43	5.8009		Mrtfb	1.35	2.608
Gstm2	2.23	5.7425		Gstm2	0.64	1.06828
Ces1	1.97	5.71989		Ces1	0.23	0
Xdh	1.05	5.71425		Xdh	0.68	2.9671
Derl2	1.17	5.70977		Derl2	0.89	3.09721
Tuba8	5.12	5.70694		Tuba8	4.12	3.64665
Hsd17b12	1.5	5.70694		Hsd17b12	1.24	3.37258
Atg13	2.28	5.69271		Atg13	1.26	2.08132
Bscl2	2.65	5.682		Bscl2	2.54	4.12018
Elp1	1.26	5.67702		Elp1	0.53	1.55936
Cds2	2.48	5.67532		Cds2	1.17	1.8008
Hk2	3.62	5.66938		Hk2	1.28	1.30777
Pon3	1.44	5.66864		Pon3	1.17	3.45608
Erap1	1.71	5.64564		Erap1	1.28	3.18643
Pigs	1.74	5.64277		Pigs	0.87	2.26365
Elovl7	6.34	5.62957		Elovl7	0.1	0
Nudt13	2.95	5.62957		Nudt13	1.68	1.98351
Sigmar1	1.45	5.62957		Sigmar1	1.27	3.64665
Ipo7	1.03	5.6228		Ipo7	0.32	0.478208
Ermp1	2.53	5.6161		Ermp1	1.72	2.17022
Odr4	1.15	5.60538		Odr4	0.84	3.04764
Ranbp9	1.4	5.60069		Ranbp9	0.42	0.465167
Tmem230	3.77	5.59588		Tmem230	2.9	3.15457
Capn1	1.32	5.58276		Capn1	0.54	1.8686
Kdsr	1.46	5.57757		Kdsr	1.13	3.18643
Pgp	1.34	5.5536		Pgp	0.73	1.23718
Tmem38b	1.22	5.55005		Tmem38b	0.63	1.94728
Shtn1	1.42	5.53485		Shtn1	0.94	2.93077
Get3	1.26	5.53455		Get3	0.68	2.29979
Slc1a1	3.82	5.52592		Slc1a1	2.57	2.74022
Sacm1l	1.18	5.52592		Sacm1l	0.95	3.24994
Abcc4	4.25	5.5194		Abcc4	0.59	0
Ube2j1	1.12	5.51465		Ube2j1	0.75	2.56923
Tes	3.37	5.49883		Tes	0.19	0
Bax	1.6	5.46506		Bax	0.6	1.29
Pik3ap1	1.78	5.45259		Pik3ap1	0.48	0.580579
Cybc1	2.25	5.45026		Cybc1	1.51	2.82436
Kctd21	1.68	5.45026		Kctd21	0.26	0
Wnk1	1.6	5.44184		Wnk1	0.85	1.12514
Mpdu1	1.04	5.43235		Mpdu1	0.74	2.79722
Ces2e	1.79	5.40303		Ces2e	1.45	3.00062
Ube2o	1.79	5.39967		Ube2o	0.4	0.193565
Pygb	4.85	5.38583		Pygb	2.17	1.66426
Kdelr1	1.47	5.3826		Kdelr1	1.04	2.91346
Pepd	1.3	5.36841		Pepd	0.6	1.13269
Atic	1.03	5.32886		Atic	0.39	0.948469
Tor2a	2.95	5.32271		Tor2a	1.89	2.19722
Gsk3b	1.17	5.30981		Gsk3b	0.33	0.788373
Rab6a	1.17	5.30841		Rab6a	0.94	3.12765
Ly6d	5.59	5.3053		Ly6d	1.82	0.188154
Prkaca	2.08	5.29681		Prkaca	1.41	2.474
Cnpy2	1.1	5.29681		Cnpy2	0.79	3.00062
Serpinb6	3.03	5.28853		Serpinb6	0.78	0.422729
Vma21	1.66	5.25611		Vma21	1.22	3.09721
Cdc23	2.31	5.24088		Cdc23	1.57	2.65757
Fkbp1a	1.24	5.24088		Fkbp1a	0.41	0.777535
Mtap	1.24	5.23765		Mtap	0.48	0.835399
Tmem41a	3.34	5.23685		Tmem41a	1.71	1.69655
Isg15	4.36	5.23485		Isg15	3.79	3.45608
Vcpip1	1.18	5.23485		Vcpip1	0.34	0.945492
Pigk	1.37	5.23032		Pigk	0.71	1.77461
Marcks	3.48	5.2128		Marcks	1.56	1.57121
Samd9l	2.7	5.20927		Samd9l	1.66	1.90739
Rhoa	1.07	5.19543		Rhoa	0.35	0.476507
Sar1b	1	5.19154		Sar1b	0.85	3.24994
Golm1	3.88	5.17969		Golm1	3.83	3.39672
Uba6	1.13	5.1731		Uba6	0.46	1.23565
Appl1	1.04	5.16379		Appl1	0.42	1.04956
Pigt	1.36	5.1559		Pigt	1.27	3.53262
Capns1	1.24	5.15424		Capns1	0.37	0.777535
Lcp1	1.06	5.15424		Lcp1	0.29	0.483638
Slc25a17	3.31	5.14139		Slc25a17	2	1.6469
Lxn	5.43	5.13295		Lxn	0.6	0
Anxa7	1.28	5.13158		Anxa7	0.24	0
Mapt	2.61	5.12464		Mapt	0.42	0
Ilvbl	1.82	5.11243		Ilvbl	1.22	2.65327
Prkcsh	1.03	5.10827		Prkcsh	0.9	3.26947
Agpat3	1.4	5.10782		Agpat3	1.02	2.76759
Ganab	1.05	5.09928		Ganab	0.9	3.18643
Cc2d1b	3.51	5.09928		Cc2d1b	2.66	2.82128
Pcnp	4.27	5.09917		Pcnp	1.84	1.05115
Pdpr	2.79	5.09241		Pdpr	0.76	0.20867
Nagk	1.69	5.08387		Nagk	0.49	0.147668
Mydgf	1.28	5.08143		Mydgf	0.95	2.58581
Pafah1b2	1.1	5.07476		Pafah1b2	0.36	1.0422
Gstm6	1.24	5.06364		Gstm6	0.34	0.125315
Tap2	3.23	5.05915		Tap2	2.68	3.16614
Poglut3	2.52	5.03782		Poglut3	1.55	1.92074
Zpr1	1.05	5.03782		Zpr1	0.07	0
Tdrd7	1.44	5.0378		Tdrd7	0.64	1.04163
Jpt2	2.32	5.03141		Jpt2	0.96	1.36921
Yrdc	1.28	5.02691		Yrdc	0.26	0
Akr1b7	4.98	5.02091		Akr1b7	2.14	0.475356
Cfl1	1	5.0174		Cfl1	0.38	0.757823
Capn2	1.63	5.01566		Capn2	0.48	0.557445
Prkci	1.86	5.01478		Prkci	0.54	0.215188
Pfdn2	1.05	5.01478		Pfdn2	0.28	0.642795
Tmem263	4.24	4.99766		Tmem263	1.92	1.40161
Vta1	1.23	4.98992		Vta1	0.47	0.67118
Map7d1	1.52	4.98977		Map7d1	0.57	0.975953
Sdf2	1.72	4.98914		Sdf2	1.13	2.43301
Acot8	1.48	4.97993		Acot8	1.39	3.31377
Nub1	1.72	4.95384		Nub1	0.38	0.028273
Limd1	2.2	4.94648		Limd1	1.05	1.24679
Atg4a	2.04	4.94003		Atg4a	0.97	1.09957
Thop1	1.65	4.92978		Thop1	0.28	0
Bloc1s3	1.83	4.91783		Bloc1s3	1.12	1.8008
Prrc2c	1.08	4.91578		Prrc2c	0.51	1.25129
Plscr1	1.87	4.91279		Plscr1	1.68	3.37258
Gabarapl2	2.94	4.876		Gabarapl2	2.06	2.08989
Ireb2	2.69	4.876		Ireb2	0.41	0
Pakap	2.57	4.87199		Pakap	0.69	0.274101
Oas1a	5.85	4.84932		Oas1a	4.85	3.05699
Mesd	1.48	4.84932		Mesd	1.11	2.23758
Tor1aip2	1.33	4.84913		Tor1aip2	0.96	2.32927
H6pd	1.05	4.84812		H6pd	0.75	2.30033
Pkm	2.34	4.84745		Pkm	0.62	0.276604
Ap5z1	1.72	4.84196		Ap5z1	0.8	0.917967
Arhgap1	1.77	4.81403		Arhgap1	0.92	1.39278
Reep5	1.72	4.81403		Reep5	1	1.73176
Chmp7	1.67	4.80499		Chmp7	0.8	0.860533
Cdk6	1.52	4.80163		Cdk6	0.71	1.58935
Elp2	1.58	4.7935		Elp2	0.57	0.656927
Cog3	1.35	4.78838		Cog3	0.53	0.862758
Aaas	2.14	4.78548		Aaas	1.31	2.08132
Cand2	2.84	4.78159		Cand2	0.61	0
Hp	2.73	4.77842		Hp	1.93	1.73713
Pdxdc1	1.2	4.77842		Pdxdc1	0.58	1.19428
Slc35d2	1.67	4.77254		Slc35d2	1.34	2.29979
Atp6v1c1	1.1	4.77254		Atp6v1c1	0.36	0.49449
Ubxn4	1.04	4.76215		Ubxn4	0.34	0
Nt5c3a	1.9	4.76172		Nt5c3a	0.76	0.887555
Colgalt1	1.74	4.75622		Colgalt1	0.75	1.11066
Plin3	1.39	4.75622		Plin3	-0.05	0
Cdv3	1.39	4.75386		Cdv3	0.81	1.66426
Ppp2r2a	1.01	4.74284		Ppp2r2a	0.3	0.365458
Psmf1	1.43	4.72894		Psmf1	0.72	0.801118
Retreg3	1.46	4.72832		Retreg3	1.29	2.73214
Fbxo7	3.13	4.69977		Fbxo7	1	0.422729
Psme1	1.62	4.69959		Psme1	0.52	0.825116
RtcA	1.6	4.69763		RtcA	0.65	0.460439
Rtn3	1.23	4.66381		Rtn3	0.59	1.04124
Clu	2.2	4.65465		Clu	1.31	1.7362
Lpxn	2.36	4.63816		Lpxn	1.02	0.977711
Clasp1	1.36	4.63434		Clasp1	0.68	1.52459
Mcm5	3.55	4.61849		Mcm5	1.37	1.07722
Rhbdd1	1.45	4.59118		Rhbdd1	1.16	2.88968
Parp10	2.26	4.58994		Parp10	0.93	0.948389
Map4	1.18	4.57419		Map4	0.24	0.385291
Acot9	2.53	4.55615		Acot9	1.57	1.613
C1galt1	1.46	4.54905		C1galt1	1.11	1.64455
Lpin3	2.51	4.54774		Lpin3	0.26	0
Ipo5	1.06	4.54555		Ipo5	0.38	0.118914
Chid1	1.46	4.54038		Chid1	1.14	2.4592
Ehd4	1.71	4.52521		Ehd4	0.7	1.13714
Ubap2	2.11	4.51907		Ubap2	1.29	2.02568
Atp2a2	1.1	4.50157		Atp2a2	0.97	3.05699
Rtn4	3.24	4.49673		Rtn4	0.82	0.280418
Lgals1	3.83	4.49296		Lgals1	1.75	0.745192
Gpx7	3.94	4.48101		Gpx7	2.51	1.82722
Ap1g2	2.88	4.46877		Ap1g2	0.28	0
Herc4	1.39	4.46249		Herc4	0.67	0
Tapbp	2.85	4.46174		Tapbp	2.31	2.66624
Dnajc10	2.23	4.45957		Dnajc10	1.14	0.954675
Mapk3	1.94	4.4424		Mapk3	0.56	0.363063
Fam114a2	1.04	4.43802		Fam114a2	0.43	0
Mlkl	2.92	4.42673		Mlkl	1.49	1.423
Rcn2	2.43	4.42188		Rcn2	1.49	1.79641
Yif1a	1.03	4.41837		Yif1a	0.74	1.79641
Selenof	1.15	4.41753		Selenof	1.01	2.9152
Tom1l2	1.36	4.40759		Tom1l2	0.4	0
Wdr77	1.29	4.40759		Wdr77	0.57	1.10288
Psme2	1.45	4.40654		Psme2	0.54	0.536935
Ciapin1	1.76	4.39901		Ciapin1	0.94	0.980439
Slc6a9	3.18	4.39366		Slc6a9	0.92	0.018587
Tmem97	1.13	4.39366		Tmem97	0.89	2.50986
Psmd10	1.09	4.39221		Psmd10	0.24	0.13971
Niban2	2.56	4.39055		Niban2	1.16	0.810147
Ppp4r1	1.03	4.38551		Ppp4r1	0.22	0
Cp	1.61	4.38368		Cp	0.83	1.41817
Map2k1	1.26	4.38237		Map2k1	0.78	1.43017
Tagln2	2.32	4.38181		Tagln2	0.8	0.47827
Chmp5	1.21	4.38181		Chmp5	0.47	0.694101
Anxa2	2.27	4.3702		Anxa2	0.85	0.517472
Wdr1	1.25	4.3702		Wdr1	0.44	0.048443
Spp2	2.94	4.36915		Spp2	1	0.178349
Gbe1	1.05	4.3548		Gbe1	0.02	0
Osbpl3	4.76	4.35255		Osbpl3	2.43	0.36039
Tax1bp3	2.22	4.3502		Tax1bp3	0.62	0.240515
Naa30	1.48	4.34344		Naa30	0.91	1.68828
Anxa4	1.77	4.33832		Anxa4	0.54	0.433387
Cttn	1.01	4.31678		Cttn	0.44	0.800346
Ca13	3.69	4.31305		Ca13	1.88	0.484195
Elp3	1.76	4.30933		Elp3	0.86	0.960307
Rab3d	3.01	4.29639		Rab3d	0.49	0
Mcm6	3.5	4.29138		Mcm6	1.54	1.39591
Arf4	1.06	4.29039		Arf4	0.6	1.83949
Chchd2	1.32	4.27377		Chchd2	0.86	1.51541
Tmx1	1.3	4.27377		Tmx1	0.87	2.17385
Pgm3	1.24	4.27377		Pgm3	1.02	2.29805
Poglut1	1.88	4.25862		Poglut1	1.13	1.69655
Atp6v1a	1.06	4.2582		Atp6v1a	0.43	0.408189
Adgre1	2.35	4.25649		Adgre1	0.61	0.233892
Qsox2	2.31	4.25649		Qsox2	0.56	0
Agpat1	2.26	4.25649		Agpat1	1.21	1.36289
Igf2r	1.61	4.24712		Igf2r	0.79	0.43066
Rab3gap1	1.06	4.24214		Rab3gap1	0.55	0.985727
Tmem176b	3.02	4.23325		Tmem176b	1.56	1.38844
Elmo1	2.32	4.23325		Elmo1	0.6	0
Oga	2.44	4.21115		Oga	0.96	0.781742
	3.08	4.19149			1.91	1.81349
Psmb8	2.14	4.1873		Psmb8	1.25	1.52645
Rtf1	2.05	4.17173		Rtf1	1.2	1.07607
Vbp1	1.61	4.16708		Vbp1	0.49	0
Nubp2	1.39	4.16708		Nubp2	0.54	0.702774
Tigar	1.32	4.16708		Tigar	0.52	0.753614
Map1s	1.17	4.16708		Map1s	0.7	0.889725
Tmem120a	1.43	4.16129		Tmem120a	1.24	2.29805
Bag1	1.34	4.15472		Bag1	0.86	1.41817
Lgals3bp	1.33	4.15177		Lgals3bp	1.09	1.958
Mcm4	3.92	4.14218		Mcm4	1.69	0.601406
Clptm1l	1.08	4.12149		Clptm1l	0.79	1.82733
Cdk1	3.74	4.11734		Cdk1	0.72	0
Acox3	1.79	4.11611		Acox3	1.45	2.57613
Rexo2	1.22	4.11234		Rexo2	0.57	0.627266
Tap1	2.67	4.10751		Tap1	2.27	2.53632
Rnf213	2.14	4.08336		Rnf213	1.09	1.11066
Mad2l1	2.55	4.07887		Mad2l1	0.65	0.29251
Dcaf10	2.1	4.07801		Dcaf10	0.56	0.346165
Ifit2	5.86	4.07583		Ifit2	3.92	1.5279
Uggt1	1.26	4.07393		Uggt1	0.94	1.69655
Dck	3.11	4.07298		Dck	0.7	0
F12	1.88	4.07224		F12	1.24	1.68978
Akt1s1	1.93	4.07065		Akt1s1	1.47	1.71264
Dctn1	1.27	4.06388		Dctn1	0.4	0.127441
Capg	3.86	4.03559		Capg	2.52	1.58935
Xaf1	2.38	4.029		Xaf1	1.65	1.70329
Preb	1.06	4.02515		Preb	0.84	2.18654
Il1rn	5.23	4.02178		Il1rn	2.25	1.10884
Gale	1.07	4.02178		Gale	0.71	0.806402
Entpd2	3.47	4.01906		Entpd2	0.64	0
Agps	2.2	4.0172		Agps	1.27	1.49326
Alg11	1.56	4.01291		Alg11	1.48	2.83792
Pex11b	1.3	4.00867		Pex11b	1.36	2.92087
Lpcat3	1.14	3.99061		Lpcat3	0.73	1.36445
Mgat1	1.44	3.98604		Mgat1	1.24	2.17625
Ywhah	1.17	3.97978		Ywhah	0.49	0.789931
Abcc1	1.83	3.97726		Abcc1	0.36	0
Spats2	2.19	3.97505		Spats2	0.65	0
Prkar2b	3	3.97428		Prkar2b	1.29	0.436562
Rnf135	2.36	3.97118		Rnf135	0.93	0.420641
Arhgap18	2.14	3.96602		Arhgap18	0.99	0.500743
Mcm2	3.69	3.96496		Mcm2	1.77	0.975114
Zc3hav1	1.54	3.96137		Zc3hav1	1.16	2.47555
Cep170	1.73	3.94583		Cep170	0.13	0
Lrrfip1	1.17	3.94481		Lrrfip1	0.37	0.023345
Ubap1	2.06	3.94454		Ubap1	0.05	0
Dpysl3	2.88	3.93147		Dpysl3	0.29	0
Tor1aip1	1.38	3.91941		Tor1aip1	0.74	1.01065
Hprt1	1.98	3.91373		Hprt1	1.18	0.965033
Tpm1	1.15	3.91373		Tpm1	0.62	1.27833
Edem2	1.34	3.9009		Edem2	0.66	1.13749
Pdp1	2.39	3.89877		Pdp1	0.11	0
Dtymk	1.18	3.8963		Dtymk	0.91	1.96934
Tgm2	1.96	3.89218		Tgm2	0.56	0.526565
Ngly1	1.08	3.89028		Ngly1	0.41	0
Iyd	1.05	3.88291		Iyd	0.66	1.5069
Vcl	1.21	3.87542		Vcl	0.25	0
Tmem168	1.19	3.8669		Tmem168	1.14	2.66203
Dap	1.3	3.86551		Dap	0.96	2.04924
Arpp19	3.14	3.86417		Arpp19	2.05	1.84268
Slc9a6	1.2	3.86159		Slc9a6	-0.09	0
Chmp6	1.46	3.84642		Chmp6	0.54	0
Eif2d	1.17	3.84642		Eif2d	0.39	0.380206
Elp6	1.93	3.84459		Elp6	1.05	0.668006
Tradd	1.22	3.83933		Tradd	0.24	0
Plp2	5.92	3.83304		Plp2	3.64	1.43511
Setd6	1.25	3.82904		Setd6	0.45	0
Hebp2	4.18	3.81846		Hebp2	4.25	1.83949
Itih3	2.3	3.81846		Itih3	1.65	1.79354
Cux1	1.78	3.81733		Cux1	1.27	2.36731
Cyp20a1	1.49	3.81661		Cyp20a1	1.05	1.5878
Dnajb12	1	3.81661		Dnajb12	0.4	0.368907
Cd2ap	1.77	3.80508		Cd2ap	0.78	0.604949
Znrf2	1.72	3.79262		Znrf2	0.9	0.892563
Cnpy4	1.84	3.77511		Cnpy4	1.06	1.52093
Prpsap2	1.11	3.77207		Prpsap2	0.59	0.95812
Ubfd1	1.01	3.76705		Ubfd1	0.48	0.467835
Lpcat2	3.43	3.75496		Lpcat2	1.65	0.686944
Cpb2	2.78	3.75496		Cpb2	1.36	0
Snx7	1.22	3.75496		Snx7	0.01	0
Pik3r4	1.09	3.74802		Pik3r4	0.43	0.43009
Psmg2	1.05	3.74289		Psmg2	0.48	0.891566
Hpx	1.2	3.73875		Hpx	1.03	2.69266
Hcls1	4.2	3.73523		Hcls1	1.84	0.554854
Chmp4b	1.57	3.72947		Chmp4b	0.31	0
Iqgap1	2.1	3.72885		Iqgap1	0.9	0.316582
Fbln1	2.14	3.72653		Fbln1	1.35	1.66889
Cd63	4.48	3.72553		Cd63	3.47	1.71264
Ndc1	2.55	3.72398		Ndc1	1.92	1.46599
Agfg1	1.45	3.72398		Agfg1	0.52	0
Tpst2	2.07	3.71535		Tpst2	1.05	0.762132
Lnpk	1.23	3.71535		Lnpk	0.55	0.454204
Anks1a	1.57	3.70701		Anks1a	0.85	0.761816
Spg11	2.5	3.70548		Spg11	1.08	0.185784
Pak2	1.23	3.70472		Pak2	0.17	0
Asrgl1	1.19	3.7043		Asrgl1	0.23	0
Pigo	2.4	3.69465		Pigo	1.8	1.71264
Smc2	3.4	3.69368		Smc2	-0.09	0
Prdx4	1.16	3.69368		Prdx4	0.93	1.98271
Nup93	1.64	3.69004		Nup93	-0.18	0
Fam114a1	1.25	3.68435		Fam114a1	0.6	1.19346
Dnajb9	1.77	3.68415		Dnajb9	1.34	1.8867
Arhgef5	1.73	3.68329		Arhgef5	0.24	0
Cib1	2.29	3.68098		Cib1	1.08	0.28802
Pxmp4	1.02	3.67926		Pxmp4	1.03	2.474
Stx7	1.3	3.6746		Stx7	0.58	0.870596
Slc15a3	3.36	3.67359		Slc15a3	2.27	1.51779
Nmi	1.17	3.6718		Nmi	0.29	0
Dgkz	1.63	3.67165		Dgkz	0.36	0
Ly6a	6.64	3.66834		Ly6a	5.17	1.51779
Plod3	2.5	3.65291		Plod3	1.01	0.745192
Arhgdia	1	3.63294		Arhgdia	0.13	0
Calu	1.33	3.63248		Calu	0.8	0.797829
Heph	2.43	3.63195		Heph	-0.17	0
Irf2bp2	2.6	3.63087		Irf2bp2	0.93	0.49449
Aak1	1.54	3.62075		Aak1	0.42	0
Abhd16a	1.01	3.61687		Abhd16a	0.51	1.05618
Psmb10	2.93	3.60609		Psmb10	1.66	1.14759
Ttc1	1.17	3.60279		Ttc1	0.27	0
Tspan8	3.53	3.59797		Tspan8	0.87	0
Mical1	2.76	3.59681		Mical1	0.13	0
Tmem259	1.2	3.59651		Tmem259	0.47	0.102891
Bloc1s5	1.71	3.57618		Bloc1s5	1.34	1.72593
Arfgap1	1.03	3.56467		Arfgap1	0.56	1.02052
Anxa1	2.04	3.56187		Anxa1	1.18	0.762132
Cap1	1.27	3.55737		Cap1	0.4	0
Slc37a2	1.98	3.54584		Slc37a2	0.65	0
Map1lc3a	6.64	3.54432		Map1lc3a	5.15	1.5069
H2-T23	1.95	3.53411		H2-T23	1.28	1.17499
Gltp	2.76	3.53353		Gltp	0.83	0
Rnaset2b	1.63	3.53353		Rnaset2b	1.47	2.38113
Map3k5	2.02	3.5256		Map3k5	0.86	0
Atp5if1	3.08	3.52537		Atp5if1	1.61	0.386037
Kpna2	1.94	3.52151		Kpna2	0.77	0.439962
Nsmaf	2.05	3.51981		Nsmaf	0.81	0.125315
Amdhd2	1.28	3.51755		Amdhd2	0.2	0
Reep4	4.67	3.50695		Reep4	3.17	0.87865
Krt19	3.44	3.50488		Krt19	1.93	0.810339
Erlin2	1.13	3.50339		Erlin2	0.59	0.507863
Rraga	1.27	3.49801		Rraga	-0.06	0
Rhpn2	2.82	3.49613		Rhpn2	-0.03	0
Cd34	2.46	3.49332		Cd34	1.31	0.239678
Eif4e3	3.12	3.49266		Eif4e3	1.59	0.745344
Tor3a	2.02	3.49262		Tor3a	1.11	0.41969
Rbpms	1.14	3.47947		Rbpms	0.37	0
Smg8	1.36	3.47708		Smg8	0.31	0
Hpcal1	1.59	3.46824		Hpcal1	0.46	0
Lemd2	1.61	3.46351		Lemd2	1.23	1.44308
Cog1	1.07	3.46067		Cog1	0.46	0.402201
Gcc2	1.45	3.45411		Gcc2	0.88	0.370459
Borcs5	1.41	3.45147		Borcs5	0.92	1.54827
Jmjd7	2.04	3.4509		Jmjd7	0.92	0.540629
Eogt	2.68	3.43724		Eogt	1.31	0.200192
Ugt1a7	3.36	3.43115		Ugt1a7	-0.49	0
Jagn1	1.01	3.42601		Jagn1	0.73	1.09418
Usp20	2.52	3.42553		Usp20	0.3	0
Abcg8	2.2	3.41347		Abcg8	1.17	0.422729
Cast	1.75	3.41139		Cast	1.09	0.905199
Phactr4	1.52	3.41007		Phactr4	0.65	0.420641
Pex16	1.04	3.41007		Pex16	0.62	0.42202
Ak1	3.34	3.40834		Ak1	1.01	0.184227
S100a10	1.7	3.40241		S100a10	0.46	0
Dhx58	2.5	3.3983		Dhx58	1.44	0.960307
Mpeg1	2.91	3.37039		Mpeg1	2.01	1.39278
Raf1	1.19	3.37039		Raf1	0.2	0
Ifi35	1.04	3.36178		Ifi35	0.11	0
Bloc1s6	2.56	3.35871		Bloc1s6	1.75	1.14404
Smcr8	2.04	3.35871		Smcr8	-0.09	0
Plcg2	2.71	3.35775		Plcg2	2.15	1.5069
Fcsk	1.14	3.34088		Fcsk	0.46	0.386994
Efemp2	3.23	3.3286		Efemp2	1.55	0.640327
Hps5	1.85	3.32486		Hps5	1.28	0.894121
Vps53	1.61	3.31872		Vps53	0.05	0
Dhrs7	1.45	3.31275		Dhrs7	0.27	0
Srsf4	1.41	3.31047		Srsf4	0.3	0
Tbce	1.2	3.30697		Tbce	0.73	0.988361
Tmem35b	1.25	3.30091		Tmem35b	0.56	0.424955
Abcc3	1.07	3.30054		Abcc3	-0.09	0
Ppm1h	3.3	3.29233		Ppm1h	0.38	0
Cyb5d2	1.12	3.28496		Cyb5d2	0.89	2.02349
Pros1	3.32	3.28178		Pros1	2.71	1.68978
Ces2c	3.15	3.27965		Ces2c	1.64	0.540436
Slc39a11	1.1	3.27185		Slc39a11	0.9	1.49225
Brox	1.01	3.27105		Brox	0.32	0.139238
Snap29	1.04	3.26047		Snap29	0.68	1.43355
Pawr	2.07	3.25972		Pawr	0.91	0.699863
Eppk1	2.15	3.25855		Eppk1	1.54	1.46599
Prxl2a	1.2	3.25753		Prxl2a	0.82	0.998122
Spon2	3.68	3.25631		Spon2	0.99	0
Babam2	1.05	3.25505		Babam2	0.64	0.283751
Src	1.92	3.25458		Src	0.46	0
Gsdme	2.39	3.25366		Gsdme	0.7	0
Tmem115	1.27	3.2502		Tmem115	0.78	0.686944
Aqp11	1.64	3.24002		Aqp11	0.84	0.152257
Lacc1	2.81	3.2365		Lacc1	0.44	0
Atg2a	1.28	3.21809		Atg2a	0.4	0.027548
Wdr37	1.52	3.21634		Wdr37	0.04	0
Mcm7	3.65	3.21563		Mcm7	1.43	0.12649
Ino80b	2.61	3.21285		Ino80b	0.04	0
Pltp	3.26	3.21265		Pltp	3.34	2.608
Psmb9	2.46	3.21002		Psmb9	1.22	0.870596
Inpp1	1.09	3.20948		Inpp1	0.21	0
Mtmr14	1.29	3.20842		Mtmr14	0.26	0
Rcn1	1.6	3.20133		Rcn1	0.9	0.645716
Nrbp1	1.28	3.19702		Nrbp1	0.39	0.026199
Armc8	1.82	3.19531		Armc8	0.8	0.615388
Prmt1	1.14	3.19245		Prmt1	0.49	0.019202
Sppl2a	1.58	3.18623		Sppl2a	0.73	0.706627
Tnfaip8	2.78	3.17975		Tnfaip8	1.39	0
Dst	1.27	3.17975		Dst	0.2	0
Ifit3	2.38	3.17829		Ifit3	1.08	0.238332
Lysmd2	3.08	3.17682		Lysmd2	0.06	0
Myo1f	2.34	3.16895		Myo1f	0.81	0.165865
Lztfl1	1.39	3.16616		Lztfl1	0.43	0.067768
Endod1	3.43	3.16007		Endod1	1.4	0.011755
Cygb	2.73	3.15403		Cygb	1.57	0.723353
Twsg1	2.29	3.15403		Twsg1	1.38	0.649297
Kif3a	1.67	3.15375		Kif3a	0.69	0.018587
Rnf126	1.45	3.13778		Rnf126	0.43	0
Rce1	1.65	3.13492		Rce1	1.26	1.39377
Znfx1	1.28	3.12931		Znfx1	0.85	1.27508
Alg3	1.12	3.12533		Alg3	0.8	1.45848
Tnc	2.47	3.12049		Tnc	0.07	0
Hspbp1	1.11	3.1197		Hspbp1	0.52	0.219112
Tmem135	1.08	3.11946		Tmem135	0.83	1.8126
C1qa	1.98	3.11373		C1qa	0.2	0
Dync1li2	1.38	3.10936		Dync1li2	0.66	0.358718
Bgn	2.53	3.10759		Bgn	0.63	0
Reep3	1.05	3.09618		Reep3	0.59	0.682237
Becn1	1.31	3.08435		Becn1	1	1.61258
Slc12a9	1.94	3.08337		Slc12a9	1.38	0.87865
Rex1bd	3.42	3.08092		Rex1bd	1.42	0
Nrbf2	1.51	3.06966		Nrbf2	1.19	1.00855
Gpi	1.37	3.06896		Gpi	0.24	0
Ulk1	2.01	3.06151		Ulk1	0.73	0
Mfsd10	2.51	3.05111		Mfsd10	0.86	0.351217
Niban1	1.77	3.04763		Niban1	0.92	0.241667
Nt5c3b	2.77	3.04642		Nt5c3b	1.58	1.21385
Tubb5	1.2	3.04486		Tubb5	0.46	0.003477
Clip2	1.79	3.04335		Clip2	0.58	0
S100a8	1.94	3.04224		S100a8	1.79	1.44308
Rhog	2.31	3.03763		Rhog	1.84	0.909083
Fkbp7	4.52	3.02276		Fkbp7	2.28	0.830349
Edem3	1.19	3.01878		Edem3	1.02	1.73176
Map4k4	1.63	3.01314		Map4k4	0.65	0.155462
Cog8	1.11	3.00832		Cog8	0.66	0.55102
Tmf1	2.97	3.00102		Tmf1	2.33	1.01259
Lyve1	1.98	2.99428		Lyve1	0.79	0
Epdr1	1.86	2.99265		Epdr1	-0.37	0
Rusf1	1.43	2.99265		Rusf1	1.02	1.59615
Pea15	2.02	2.99164		Pea15	0.95	0.140383
Tbc1d20	2.23	2.99124		Tbc1d20	1.35	1.06466
Brcc3	1.46	2.99026		Brcc3	0.79	0.499702
Camk2d	1.45	2.98823		Camk2d	0.65	0
Cetn2	1.84	2.9834		Cetn2	1.23	0.795941
Serpinh1	2.34	2.96392		Serpinh1	1.39	0.55373
Lgals3	2.62	2.96387		Lgals3	1.6	0.617199
Trim32	2.57	2.95376		Trim32	1.7	0.847868
Smad3	2.6	2.94859		Smad3	0.66	0.177582
Pld3	1.13	2.94438		Pld3	0.75	0.442559
Ptpn2	1.35	2.94163		Ptpn2	0.23	0
Ppp1r2	1.47	2.93119		Ppp1r2	0.92	0.378401
Rigi	1.35	2.93119		Rigi	0.78	0.762612
Stat2	1.44	2.92527		Stat2	0.8	0.424955
Anxa13	2.8	2.92138		Anxa13	0.6	0
Cotl1	1.44	2.91141		Cotl1	0.69	0.325303
Pgs1	1.74	2.91132		Pgs1	0.81	0.790141
Rragd	2.31	2.90944		Rragd	0.02	0
Gas6	2.19	2.90409		Gas6	-0.12	0
Rnf31	1.7	2.8999		Rnf31	0.36	0
Crat	1.56	2.89923		Crat	0.24	0
Marcksl1	4.05	2.89898		Marcksl1	2.58	1.1802
Acaca	1.38	2.89539		Acaca	0.98	0.799301
Stx6	4.65	2.89305		Stx6	1.61	0.098051
Hk1	1.12	2.8926		Hk1	0.24	0
Arhgap27	2.15	2.88057		Arhgap27	0.67	0
Cd180	2.34	2.87842		Cd180	0.84	0
Lcp2	3.27	2.87565		Lcp2	0.94	0
Rdh11	1.87	2.86668		Rdh11	0.76	0.184227
Ctu2	1.21	2.8635		Ctu2	0.51	0
Sdr39u1	1.31	2.85605		Sdr39u1	0.52	0.053016
Cyrib	1.74	2.85525		Cyrib	0.63	0
S100a9	1.71	2.85525		S100a9	1.07	1.00569
Rab3gap2	1.1	2.85525		Rab3gap2	0.53	0.205212
Anxa3	1.67	2.85272		Anxa3	0.45	0
Strn3	1.24	2.84118		Strn3	1.24	1.17593
Wdr41	1.27	2.8383		Wdr41	0.24	0
Parp14	1.45	2.83812		Parp14	1.04	0.876255
Pcm1	1.21	2.83429		Pcm1	0.59	0.318129
Nt5c2	1.33	2.81876		Nt5c2	0.28	0.03156
Vezt	2.4	2.81592		Vezt	1.1	0.094354
Zbp1	3.65	2.81282		Zbp1	2.6	1.38093
Tgfbr1	4.63	2.80916		Tgfbr1	1.45	0
Alcam	1.05	2.80916		Alcam	0.71	0.819702
Dynlt1	2.84	2.80808		Dynlt1	0.56	0
Stk39	3.23	2.80665		Stk39	4.16	3.22643
Nedd4l	1.63	2.80595		Nedd4l	0.48	0
Oasl2	4.43	2.79801		Oasl2	3.25	1.15967
Stx5	1.02	2.79639		Stx5	0.78	1.47379
Wdr73	1.89	2.7956		Wdr73	0.31	0
Unc45a	1.15	2.79528		Unc45a	0.58	0.806402
Ppp4r3b	1.29	2.79444		Ppp4r3b	0.8	0.783588
Pigb	1.67	2.79212		Pigb	0.8	0.881492
Git1	1.47	2.78813		Git1	0.63	0
Trip13	3.5	2.78646		Trip13	0.44	0
Gstm5	1.39	2.78396		Gstm5	0.79	0.402196
Tbcb	1.14	2.77915		Tbcb	0.66	0.380206
Ccdc43	1.42	2.77684		Ccdc43	1.32	1.7213
Uprt	2.76	2.77607		Uprt	1.13	0.124232
Actr5	1.85	2.76446		Actr5	0.08	0
Smg9	1.49	2.76364		Smg9	0.51	0
Tbc1d24	1.25	2.76018		Tbc1d24	0.57	0.286143
Oxct1	2.34	2.758		Oxct1	1.07	0.386037
Gemin5	1.22	2.75757		Gemin5	0.85	0.778336
Praf2	1.5	2.75229		Praf2	-0.1	0
Bco1	2.3	2.74901		Bco1	1.3	0.144011
Rpa1	1.27	2.73909		Rpa1	0.63	0
Myof	2.77	2.73625		Myof	1.18	0
Cc2d1a	1.41	2.73328		Cc2d1a	0.61	0
C1galt1c1	1.19	2.72931		C1galt1c1	0.72	0.437373
Nhsl3	2.05	2.72768		Nhsl3	0.88	0
Cetn3	2.27	2.71854		Cetn3	0.79	0
Saysd1	1.5	2.71444		Saysd1	0.95	0.900701
Rbm43	2.78	2.7139		Rbm43	1.16	0.031119
Maoa	2.12	2.71181		Maoa	0.68	0
Lum	2.01	2.71042		Lum	0.65	0
Usp25	1.14	2.70879		Usp25	0	0
Smap	3.71	2.70318		Smap	0.43	0
Rabepk	2.32	2.69517		Rabepk	1.11	0
Ckb	1.94	2.69517		Ckb	0.84	0.130951
Serpina7	1.64	2.69456		Serpina7	-0.31	0
Acbd5	1.01	2.69353		Acbd5	0.44	0
Oas3	4.23	2.69293		Oas3	0.36	0
Rint1	1.57	2.69109		Rint1	1.26	1.25129
Cers6	1.9	2.68688		Cers6	0.02	0
Siglec1	2.96	2.67951		Siglec1	0.88	0
Irgq	1.91	2.67951		Irgq	0.88	0.598728
Pex19	1.22	2.67098		Pex19	0.47	0.09473
Arpin	1.33	2.67016		Arpin	0.34	0
Rabac1	1.24	2.67016		Rabac1	1.12	1.89839
Ier3ip1	1.62	2.67014		Ier3ip1	1.18	1.05912
Strip1	1.15	2.66729		Strip1	0.62	0.215473
Cep170b	2.11	2.66674		Cep170b	0.44	0
Nufip2	1.12	2.66576		Nufip2	0.89	0.857854
Nup62	1.54	2.66282		Nup62	0.46	0
C1ra	1.38	2.66045		C1ra	1.11	1.05618
Vcam1	3.85	2.65746		Vcam1	3.1	1.07787
Ttc39a	2.34	2.64668		Ttc39a	1.19	0.12649
Casp12	3.01	2.61195		Casp12	0.49	0
Bag2	3.11	2.60632		Bag2	0.59	0
Cdc34	1.53	2.5994		Cdc34	0.57	0.125638
Glipr2	2.18	2.59054		Glipr2	0.74	0
	1.7	2.58737			0.94	0
Vill	1.86	2.58491		Vill	-0.05	0
Plaat3	3.16	2.57991		Plaat3	3.38	2.09912
Upp1	1.33	2.57628		Upp1	0.27	0
Ptk2b	1.51	2.57266		Ptk2b	0.78	0
Swi5	4.76	2.5704		Swi5	3.75	1.07824
Mblac2	1.33	2.56256		Mblac2	0.42	0.028273
Pex11a	1.6	2.56243		Pex11a	0.8	0.033284
Adprh	1.11	2.56039		Adprh	0.56	0.170481
Amfr	1.16	2.55803		Amfr	0.49	0.040569
Itga3	4.27	2.55701		Itga3	1.12	0
Sting1	3.94	2.5537		Sting1	1.71	0.277475
Sms	2.54	2.5496		Sms	0.74	0
Wdfy4	1.31	2.54527		Wdfy4	0.21	0
Cd74	3.98	2.54202		Cd74	0.7	0
Smpd2	1.29	2.54033		Smpd2	1.25	1.65969
Gtpbp3	2.04	2.53545		Gtpbp3	1.22	0.640847
Pak1	2.08	2.53373		Pak1	0.37	0
H2-D1	1.46	2.53373		H2-D1	1.31	1.66508
Eef1akmt1	2.06	2.53211		Eef1akmt1	0.89	0.301578
Bcat2	1.93	2.52185		Bcat2	1.14	0.073387
Ttc4	1.37	2.51553		Ttc4	-0.02	0
Sh3gl1	1.15	2.51534		Sh3gl1	0.31	0
Aldh18a1	2.11	2.50076		Aldh18a1	0.11	0
Camlg	1.65	2.49935		Camlg	0.68	0.181668
Tbk1	1.62	2.48711		Tbk1	0.01	0
Gmds	2.6	2.48622		Gmds	0.62	0
Tns3	1.63	2.48622		Tns3	0.41	0
Acsl4	1.43	2.48089		Acsl4	0.74	0
Zng1	1.14	2.4776		Zng1	0.81	0.640046
Rnf7	1.06	2.4776		Rnf7	0.35	0
Lsp1	2.92	2.47162		Lsp1	1.38	0.234457
Arhgdib	1.68	2.47042		Arhgdib	0.64	0
Kcmf1	2.56	2.46773		Kcmf1	0.5	0
Sdf4	1.6	2.46687		Sdf4	0.75	0.277078
Klc1	2	2.45606		Klc1	0.6	0
Pfkp	2.95	2.4466		Pfkp	1.15	0
Herc6	3.19	2.44537		Herc6	2.58	1.06044
Myo7a	1.23	2.44537		Myo7a	-0.13	0
Ogfr	1.33	2.44046		Ogfr	0.48	0
C4bpa	1.46	2.43616		C4bpa	1.72	2.26586
Inppl1	1.73	2.43282		Inppl1	0.73	0.30705
Smc4	2.66	2.43069		Smc4	-0.03	0
Dctpp1	1.82	2.42727		Dctpp1	0.45	0
Gmfb	1.21	2.42408		Gmfb	0.29	0
Aplp2	1.23	2.41987		Aplp2	0.48	0.152404
Tmub1	2.04	2.39105		Tmub1	1.29	0.318129
Ap5b1	1.09	2.3895		Ap5b1	0.84	0.691492
Mospd3	1.84	2.38593		Mospd3	1.25	0.412587
Gga3	2.06	2.3843		Gga3	0.2	0
Agrn	1.8	2.36288		Agrn	0.61	0
Ctss	1.83	2.35952		Ctss	0.57	0
Baat	1.2	2.35952		Baat	0.73	0.245308
Atxn3	2.12	2.35946		Atxn3	1.46	0
Cd68	3.93	2.35554		Cd68	3.65	1.17593
Ubxn8	2.71	2.35042		Ubxn8	0.27	0
Hs2st1	2.63	2.34683		Hs2st1	1.72	0.946973
Apobr	3.63	2.33738		Apobr	0.87	0
Alg8	1.18	2.33148		Alg8	1.09	1.36289
Uba7	1.8	2.32471		Uba7	1.04	0.252995
Alg9	1.08	2.32464		Alg9	0.76	0.545205
Inf2	1.19	2.32415		Inf2	0.41	0
Spats2l	4.1	2.31034		Spats2l	0.76	0
Supt5h	1.22	2.30585		Supt5h	0.53	0.152257
Acnat1	1.21	2.30379		Acnat1	1.03	1.14759
Col14a1	2.19	2.30039		Col14a1	0.63	0
Dlgap4	1.21	2.30026		Dlgap4	0.17	0
Bnip2	1.98	2.29936		Bnip2	0.91	0.149822
Wdr44	2.09	2.29893		Wdr44	1.11	0.117683
Was	2.29	2.29272		Was	0.89	0
Vav1	4.27	2.28231		Vav1	1.7	0
Ccdc6	1.52	2.28231		Ccdc6	0.51	0
Tbc1d5	1.17	2.28231		Tbc1d5	0.78	0.614635
Lzic	1.1	2.27937		Lzic	0.7	0.281613
Lnpep	1.37	2.27679		Lnpep	0.24	0
Ezr	2.62	2.27124		Ezr	0.76	0
Pigl	1.32	2.26471		Pigl	0.78	0.523583
Ubl4a	1.86	2.26139		Ubl4a	1.14	0.025843
Plek	2.32	2.26071		Plek	1.11	0.185784
Gpalpp1	1.61	2.25418		Gpalpp1	-1.1	0.111518
Tgfbi	1.9	2.25343		Tgfbi	0.11	0
Cyp2c55	3.6	2.25249		Cyp2c55	2.12	0.762132
Paox	1.92	2.25249		Paox	0.54	0
Fitm2	1.29	2.25172		Fitm2	0.85	0.127294
Fkbp11	2.17	2.24376		Fkbp11	1.93	1.19262
Panx1	2.21	2.24203		Panx1	-0.58	0
Lamtor3	1	2.2386		Lamtor3	0.47	0
Gvin1	2.82	2.23745		Gvin1	2.69	1.32442
Maged1	1.29	2.23674		Maged1	-0.11	0
Ptpn12	1.32	2.23571		Ptpn12	0.38	0
Tpd52l2	1.03	2.23532		Tpd52l2	0.26	0
Jmy	1.73	2.23479		Jmy	1.47	0.72074
Oas2	1.56	2.22819		Oas2	0.39	0
Hmgb2	1.12	2.22703		Hmgb2	0.21	0
H2-Q7	3.12	2.2226		H2-Q7	3.26	1.77317
Flna	1.83	2.22108		Flna	0.61	0
Nucb2	2.47	2.21922		Nucb2	0.03	0
Cdh1	1.43	2.21228		Cdh1	0.63	0
Rnf141	2.19	2.20534		Rnf141	1.18	0.248147
Strbp	1.91	2.20303		Strbp	0.87	0.040569
Myh10	1.93	2.20215		Myh10	1.6	0.988361
Tapbpl	1.91	2.20128		Tapbpl	1.41	0.726555
Arl8a	1.03	2.20067		Arl8a	0.24	0
Fgd3	4.03	2.19774		Fgd3	0.08	0
C2	2.21	2.19436		C2	1.7	0.510043
Eif2ak4	1.97	2.19311		Eif2ak4	0.41	0
Nenf	3.23	2.18615		Nenf	2.53	0.889903
Cdc42ep4	1.81	2.18615		Cdc42ep4	1.94	1.09869
Slc35b4	1.37	2.17768		Slc35b4	0.99	0.6973
Abhd10	1.63	2.17343		Abhd10	1.37	1.44269
Gmpr2	1.35	2.17152		Gmpr2	0.42	0
Arb2a	2.03	2.16881		Arb2a	1.71	1.03076
Cst3	1.07	2.16532		Cst3	0.51	0
Slc7a8	3	2.16451		Slc7a8	1.52	0.420641
Pex26	1.29	2.16221		Pex26	0.68	0.062837
Uckl1	1.82	2.16082		Uckl1	0.76	0
Plekhm2	1.61	2.15662		Plekhm2	0.43	0
Slc66a3	4.74	2.15491		Slc66a3	-1.88	0
Rragc	1.06	2.15486		Rragc	0.53	0
Gnpat	1.01	2.14956		Gnpat	0.67	0.230713
C1qc	1.76	2.14947		C1qc	0.5	0.047779
Pla2g6	1.19	2.1367		Pla2g6	0.19	0
Umps	1.4	2.13558		Umps	0.4	0
Apoa4	1.29	2.135		Apoa4	0.93	0.712354
Habp4	1.18	2.13102		Habp4	0.36	0
Snx18	1.04	2.13102		Snx18	0.59	0.249785
Vim	1.51	2.13027		Vim	0.75	0
Tyw5	1.71	2.12965		Tyw5	0.84	0
Unc93b1	2.29	2.12587		Unc93b1	0.46	0
Ncf4	1.38	2.12007		Ncf4	0.06	0
Csad	2.48	2.11827		Csad	0.94	0
Kif16b	1.72	2.10646		Kif16b	0.25	0
Dock2	1.61	2.10225		Dock2	0.71	0
C1qb	1.96	2.10038		C1qb	0.51	0
Fnbp1	1.38	2.09332		Fnbp1	0.59	0
Rabep2	1.37	2.09235		Rabep2	0.9	0
Dtnbp1	2.06	2.09025		Dtnbp1	1.34	0.127294
Dph1	1.21	2.0881		Dph1	0.69	0.215942
Nradd	3.72	2.0854		Nradd	0.59	0
Rel	1.9	2.08417		Rel	1.26	0
Pofut2	2.6	2.08387		Pofut2	0.9	0
Tvp23b	1.01	2.07923		Tvp23b	0.75	0.176823
Carmil1	2.35	2.07349		Carmil1	0.21	0
Rabif	1.33	2.06245		Rabif	0.28	0
B3galt6	2.69	2.05634		B3galt6	2.17	0.400018
Aig1	2.86	2.05626		Aig1	2.5	1.15486
Bin2	1.77	2.05249		Bin2	0.23	0
Ptprc	1.93	2.05133		Ptprc	0.69	0
Srd5a3	3.17	2.05122		Srd5a3	1.46	0
Chmp2b	1.67	2.05122		Chmp2b	0.57	0
Rps6ka1	1.26	2.0497		Rps6ka1	0.48	0
Ifi44	2.22	2.04634		Ifi44	0.6	0
Vasp	2.64	2.04111		Vasp	1.05	0
Trim34b	2.96	2.02714		Trim34b	1.28	0
Pnpla7	1.44	2.01747		Pnpla7	0.85	0.436341
Ppfibp1	1.13	2.01747		Ppfibp1	0.26	0
Lpgat1	1.05	2.01141		Lpgat1	0.96	1.07269
Ldhb	1.09	2.01065		Ldhb	0.73	0.003477
Stbd1	1.62	2.00229		Stbd1	1.37	0.36787
Col3a1	2.36	1.99898		Col3a1	0.55	0
Adgre5	1.69	1.99806		Adgre5	-0.02	0
Gucy1b1	1.38	1.9955		Gucy1b1	0.86	0.2945
Itga6	1.82	1.99241		Itga6	0.36	0
Kifap3	3.18	1.98916		Kifap3	1.05	0.103709
Prmt3	2.76	1.9888		Prmt3	1.86	0
Cfdp1	1.83	1.98689		Cfdp1	0.88	0
Csrp1	1.74	1.98344		Csrp1	0.76	0.266682
Tor1aip2	2.02	1.97899		Tor1aip2	1.14	0.279355
Gls	1.96	1.97506		Gls	0.13	0
Stat6	4.2	1.96404		Stat6	1.06	0
Stat1	1.73	1.96404		Stat1	0.95	0.211389
Twf2	2.55	1.95931		Twf2	1.06	0
Prkcd	2.62	1.9561		Prkcd	1.93	0.454204
Armc6	1.56	1.95098		Armc6	1.08	0.125315
Pum2	1.06	1.94709		Pum2	0.78	0.287702
Tdrp	1.33	1.94696		Tdrp	0.23	0
Rbp1	2.33	1.94571		Rbp1	1.68	0.30622
Rpa3	1.33	1.944		Rpa3	0.88	0.6043
Lmnb1	2.66	1.94368		Lmnb1	1.26	0
Mcl1	2.5	1.94194		Mcl1	1.63	0.152257
Elp5	2.28	1.93961		Elp5	1.32	0.220942
Dapk3	1.28	1.9318		Dapk3	0.49	0
Eml1	1.7	1.92852		Eml1	0.55	0
Abcb1a	2.22	1.92728		Abcb1a	0.44	0
Akap13	1.03	1.92235		Akap13	0.52	0
Accs	1.99	1.91116		Accs	0.74	0
Sar1a	1.3	1.90832		Sar1a	0.39	0.02391
Mgat5	1.77	1.90006		Mgat5	1.79	1.38433
Anapc2	1.36	1.89723		Anapc2	0.73	0
Pla2g4a	1.86	1.89432		Pla2g4a	0.29	0
Gipc1	1.4	1.89432		Gipc1	-0.27	0
Ankrd44	1.25	1.89215		Ankrd44	0.56	0
P3h1	1.54	1.89091		P3h1	0.33	0
Trafd1	1.86	1.87415		Trafd1	0.46	0
Orc4	2.19	1.86831		Orc4	1.21	0
Stk38l	1.25	1.86115		Stk38l	0.51	0
Inpp5d	1.81	1.857		Inpp5d	0.24	0
Ly75	2.53	1.85177		Ly75	2.16	0.692997
Gtf2a1	2.78	1.85144		Gtf2a1	1.97	0.621864
Mbl2	1.4	1.8464		Mbl2	1.4	1.05654
Pfkfb2	1.5	1.84394		Pfkfb2	1.15	0.533709
Wwox	1.12	1.84271		Wwox	0.93	0.2945
Ndor1	3.53	1.83277		Ndor1	1.39	0
Eef1akmt2	2.42	1.82977		Eef1akmt2	-0.1	0
Ccdc50	3.69	1.82933		Ccdc50	2.53	0.171362
Sdcbp	1.8	1.82904		Sdcbp	0.88	0
Epha2	6.2	1.82581		Epha2	4.16	0.708053
Anapc4	1.72	1.81296		Anapc4	0.19	0
Msrb3	1.69	1.80988		Msrb3	0.52	0
Pafah1b3	4.41	1.80634		Pafah1b3	1.94	0
Arhgef6	2.15	1.80356		Arhgef6	1.15	0
Yipf3	1.13	1.79809		Yipf3	0.66	0.169853
Ikbkb	1.12	1.79242		Ikbkb	0.29	0
Snx15	2.6	1.78636		Snx15	1.36	0
Srrm2	1.21	1.77859		Srrm2	-0.12	0
Slc35b3	2.69	1.77695		Slc35b3	2.43	0.790398
Prelp	2.09	1.77492		Prelp	0.9	0
Lmf2	1.05	1.77371		Lmf2	0.34	0
H2-DMb1	2.59	1.77202		H2-DMb1	0.38	0
Tsc22d4	1.6	1.76959		Tsc22d4	0.02	0
Ly86	3.49	1.76744		Ly86	0.44	0
Fkbp10	1.74	1.76623		Fkbp10	0.38	0
Mthfr	2.1	1.75904		Mthfr	1.13	0
Hspb1	4.32	1.75046		Hspb1	1.51	0
Trim12a	3.01	1.74954		Trim12a	-0.02	0
Srgap2	1.24	1.73748		Srgap2	0.72	0
S100a4	6.64	1.73696		S100a4	6.64	0.645716
Map3k4	1.25	1.73552		Map3k4	0.02	0
Tpm4	1.41	1.72541		Tpm4	0.94	0.111518
Yipf1	1.57	1.72319		Yipf1	1.43	0.522481
Itgav	1.09	1.72267		Itgav	0.66	0
Dhcr7	1.04	1.71428		Dhcr7	0.91	0.807195
Trip6	1.06	1.71336		Trip6	0	0
Bcap29	1.19	1.71167		Bcap29	0.15	0
Aldh1b1	1.06	1.70039		Aldh1b1	1.1	1.03333
Pycard	1.68	1.69839		Pycard	0.67	0
Fut11	1.12	1.69822		Fut11	0.21	0
Apbb1ip	1.89	1.69568		Apbb1ip	0.96	0
Tm9sf1	1.36	1.6938		Tm9sf1	0.83	0
Lpl	1.06	1.69143		Lpl	-0.02	0
Rarres2	1.13	1.69086		Rarres2	1.07	1.06828
Crtc1	2.11	1.68839		Crtc1	1.25	0.12649
Ubl7	1.53	1.68817		Ubl7	-0.14	0
Atp2b2	2.3	1.68749		Atp2b2	0.22	0
Fkbp9	1.68	1.68556		Fkbp9	1.14	0.106546
Pi4k2b	1.78	1.68188		Pi4k2b	0.51	0
Tubb2b	4.89	1.67415		Tubb2b	1.98	0
Igfbp4	1.36	1.67358		Igfbp4	1.25	0.682667
Polr1d	2.6	1.67295		Polr1d	-1.77	0.099121
Nfkb1	1.56	1.67295		Nfkb1	0.95	0
Serpina10	2.16	1.67093		Serpina10	1.88	1.00943
Cdc42bpg	1.78	1.66563		Cdc42bpg	-0.1	0
Abhd5	1.04	1.66415		Abhd5	0.66	0
Cbfb	1.83	1.66113		Cbfb	0.96	0
Zc2hc1a	2.63	1.65906		Zc2hc1a	0.27	0
Gstp2	6.35	1.65146		Gstp2	1.57	0
Casp1	2.09	1.64989		Casp1	0.94	0
Ggct	1.12	1.64489		Ggct	0.67	0.121352
Galnt1	1.01	1.64007		Galnt1	0.42	0.018426
Zyx	1.16	1.63241		Zyx	0.44	0
Gnpda2	3.27	1.62475		Gnpda2	0.9	0
Rac2	1.69	1.62369		Rac2	0.67	0
Mfge8	3.1	1.61971		Mfge8	-0.14	0
Mtmr3	1.04	1.61437		Mtmr3	0.67	0
Ric1	1.8	1.61225		Ric1	0.9	0.091727
Rft1	1.07	1.61225		Rft1	0.81	0.473908
Pip4k2c	1.06	1.606		Pip4k2c	-0.03	0
Zmiz2	5.64	1.6055		Zmiz2	3.9	0.203591
Dym	1.48	1.60467		Dym	1.32	0.621864
Chpt1	1.22	1.6009		Chpt1	1.04	0.639838
Fblim1	2.27	1.59836		Fblim1	0.53	0
Sowahc	2.13	1.59819		Sowahc	1.65	0.016805
Pigx	2.18	1.59491		Pigx	1.21	0
Optn	1.22	1.59054		Optn	0.35	0
C5ar1	2.42	1.5904		C5ar1	1.54	0.107067
Cbl	1.81	1.58383		Cbl	-0.13	0
Nid1	3.63	1.57818		Nid1	-0.25	0
Aida	2.14	1.57494		Aida	0.67	0
Mitd1	2.53	1.571		Mitd1	1.02	0
Hgh1	1.75	1.56526		Hgh1	0.81	0
Scamp2	1.65	1.56424		Scamp2	0.93	0
Rpia	2.81	1.56408		Rpia	0.64	0
Pgm2	1.13	1.56229		Pgm2	0.47	0
Samd4b	2	1.56145		Samd4b	1.86	0.703252
Comtd1	1.29	1.55877		Comtd1	0.23	0
Luzp1	1.74	1.55315		Luzp1	0.27	0
Cda	1.46	1.54979		Cda	-0.38	0
Isca2	1	1.5459		Isca2	0.61	0
Crtc3	2.04	1.544		Crtc3	0.45	0
Rbm3	1.27	1.54136		Rbm3	0.06	0
Rtkn	2.23	1.53327		Rtkn	1.08	0
Tomm34	1.05	1.53246		Tomm34	0.8	0.405542
Cops7b	1.18	1.53219		Cops7b	0.28	0
Cnot8	2.02	1.52868		Cnot8	1.11	0.080489
Tceal5	2.15	1.52729		Tceal5	-0.15	0
Pabir1	2.29	1.515		Pabir1	1.31	0
Ankrd49	2.13	1.51399		Ankrd49	1.44	0.015291
Ccdc91	1.27	1.51202		Ccdc91	0.73	0
Rap1b	1.16	1.50815		Rap1b	0.4	0
Gmpr	1.64	1.50613		Gmpr	0.93	0
Srsf9	2.54	1.49306		Srsf9	0.88	0
Tmem165	4.76	1.48926		Tmem165	4.53	0.890147
Ccdc12	2.34	1.48876		Ccdc12	1.96	0.454007
Rbm14	1.4	1.48674		Rbm14	0.39	0
Prpf8	1.73	1.47419		Prpf8	1.23	0.325394
Ankrd28	1.05	1.47345		Ankrd28	0.26	0
Nup155	1.15	1.47341		Nup155	0.73	0
Lbp	1.6	1.4706		Lbp	1.24	0.287702
Cdc16	1.08	1.47047		Cdc16	0.47	0
Fcgr4	1.67	1.47013		Fcgr4	0.7	0
Arhgap30	5.58	1.46739		Arhgap30	5.3	0.520029
Qtrt1	1.37	1.4596		Qtrt1	1.1	0
Ppic	2.2	1.45744		Ppic	0.83	0
Aldh3b1	1.45	1.45438		Aldh3b1	0.17	0
Rcn3	1.92	1.45109		Rcn3	1.25	0.125638
Vipas39	1.1	1.45014		Vipas39	0.48	0
Ilrun	1.6	1.4419		Ilrun	0.18	0
Adamtsl2	1.05	1.43343		Adamtsl2	0.36	0
Coro1a	2.07	1.43159		Coro1a	0.6	0
H2-Ab1	2.35	1.42384		H2-Ab1	0.06	0
Vcpkmt	2.25	1.42026		Vcpkmt	1.18	0
Tnip1	2.31	1.41885		Tnip1	0.75	0
Cdk4	1.64	1.41885		Cdk4	1.1	0
Gtf2f2	1.25	1.41885		Gtf2f2	0.88	0.256799
Ntan1	1.76	1.41689		Ntan1	0.75	0
Renbp	1.25	1.41689		Renbp	0.11	0
Eps8l2	1.06	1.41437		Eps8l2	0.8	0.176245
Psmg3	5.75	1.41263		Psmg3	5.51	0.910488
Plet1	3.83	1.41263		Plet1	-1.21	0
Poldip3	2.46	1.41263		Poldip3	0.46	0
Sh3glb1	1.29	1.40479		Sh3glb1	0.12	0
Ythdf2	1.15	1.4046		Ythdf2	1.08	0.605298
Clec7a	2.45	1.40431		Clec7a	1.39	0
Dctn6	1.48	1.40194		Dctn6	1.12	0.278155
Atp6ap2	4.34	1.39962		Atp6ap2	2.74	0
Unc119	2.78	1.39853		Unc119	-0.9	0
Pih1d1	1.09	1.39159		Pih1d1	0.71	0
Cystm1	3.9	1.38892		Cystm1	2.12	0
Ifi27l2b	2.72	1.38666		Ifi27l2b	4.01	2.52827
Sort1	2.84	1.386		Sort1	2.2	0.258394
Ptpn9	1.15	1.386		Ptpn9	0.59	0
Cyba	3.71	1.38281		Cyba	0.36	0
Sirpa	3.56	1.38239		Sirpa	2.31	0
Cdc42ep1	1.98	1.38239		Cdc42ep1	1.63	0.233892
Ppp1r18	2.05	1.38139		Ppp1r18	0.25	0
Pbxip1	2.39	1.37196		Pbxip1	1.35	0
Mettl16	1.36	1.37196		Mettl16	1.06	0.037327
Plin2	1.44	1.37076		Plin2	0.79	0
Dhx57	1.43	1.37063		Dhx57	0.88	0
Stap2	1.99	1.36807		Stap2	-0.03	0
Pcolce	3.25	1.36492		Pcolce	-0.02	0
Nfkb2	1.99	1.36167		Nfkb2	1.14	0
Ap4s1	1.3	1.35745		Ap4s1	0.9	0.032805
Tle3	1.52	1.35306		Tle3	0.36	0
Trim65	1	1.35231		Trim65	0.32	0
Cnep1r1	1.34	1.35017		Cnep1r1	0.65	0
Isyna1	1.38	1.34844		Isyna1	0.2	0
Tsc2	1.25	1.33344		Tsc2	1.54	1.56947
Brat1	1.55	1.33204		Brat1	0.42	0
Plekha2	4.43	1.32764		Plekha2	1.24	0
Pacs1	1.58	1.32343		Pacs1	-0.1	0
Ipo13	1.19	1.31971		Ipo13	0.19	0
Llgl1	1.42	1.31142		Llgl1	0.9	0
Mrfap1	1.69	1.30564		Mrfap1	1.53	0.830468
Gm12250	3.05	1.29955		Gm12250	2.39	0
Mphosph6	3.03	1.29286		Mphosph6	1.59	0
Ndrg1	1.61	1.29154		Ndrg1	0.51	0
Fam177a1	2.3	1.28721		Fam177a1	-0.5	0
Kiaa2013	2.2	1.28363		Kiaa2013	2.05	0.431857
Cybb	1.49	1.28114		Cybb	0.37	0
Ap4m1	1.41	1.28039		Ap4m1	0.62	0
Ube2q1	1.2	1.27129		Ube2q1	0.37	0
Map4k3	1.31	1.26886		Map4k3	0.28	0
Phldb2	1.12	1.26334		Phldb2	0.08	0
Dmxl2	2.08	1.25802		Dmxl2	0.7	0
Rab3il1	1.3	1.25788		Rab3il1	0.31	0
Cbx5	2.01	1.25505		Cbx5	2.06	0.365341
Tmub2	1.8	1.25505		Tmub2	1.74	0.806402
Pgap2	4.7	1.2537		Pgap2	3.18	0.030769
Mcrip1	1.99	1.2497		Mcrip1	2.02	0.746263
Mark3	1.89	1.24765		Mark3	0.39	0
Cpeb3	5.68	1.24527		Cpeb3	3.34	0
Rab8b	1.52	1.24468		Rab8b	1.51	0.301024
Abcd4	1.13	1.24352		Abcd4	0.18	0
Tgfb1i1	1.65	1.24206		Tgfb1i1	0.88	0
Ankrd27	1.08	1.24206		Ankrd27	0.76	0.01385
Gprc5c	3.43	1.24152		Gprc5c	0.02	0
Nfkbib	1.4	1.23906		Nfkbib	0.71	0
Nudt18	2.64	1.23307		Nudt18	0.6	0
Slc38a10	1.17	1.23307		Slc38a10	0.51	0
Ift22	2.52	1.23243		Ift22	0.98	0
Edem1	1.32	1.22721		Edem1	1.3	0.127294
Ube2l6	1.97	1.22637		Ube2l6	1.31	0.089711
Prom1	2.98	1.21888		Prom1	1.22	0
Fam50b	6.64	1.21557		Fam50b	1.93	0
Arfgap3	2.12	1.21359		Arfgap3	1.02	0
Slfn9	3.32	1.21254		Slfn9	1.28	0
Galk2	1.26	1.21254		Galk2	0.54	0
Fbln2	1.69	1.2082		Fbln2	1.04	0
Dnajc24	1.24	1.20574		Dnajc24	0.09	0
Efhd2	1.07	1.2036		Efhd2	0.58	0
Tnfaip8l2	1.98	1.20168		Tnfaip8l2	0.41	0
Crygn	3.04	1.20168		Crygn	3.25	0.835399
Atp9b	1.99	1.19887		Atp9b	0.86	0
Pygm	1.45	1.19147		Pygm	0.19	0
Slc3a2	1.01	1.19138		Slc3a2	0.32	0
Secisbp2l	1.58	1.1882		Secisbp2l	0.33	0
Prex1	1.08	1.1882		Prex1	0.12	0
Tagln3	3.1	1.18788		Tagln3	1.51	0
Tor4a	2.37	1.17995		Tor4a	0.39	0
Stmn1	2.62	1.17975		Stmn1	0.52	0
Hk3	2.66	1.17814		Hk3	1.03	0
Pde6d	1.21	1.17751		Pde6d	0.51	0
Dffa	1	1.17675		Dffa	-0.03	0
Ptpre	1.47	1.1627		Ptpre	-0.58	0
Ajuba	2.08	1.16147		Ajuba	-0.17	0
Caskin2	2.22	1.16066		Caskin2	1.01	0
Ptrh1	1.84	1.16047		Ptrh1	-0.27	0
Plod1	1.57	1.15805		Plod1	1.14	0.273729
Tex10	3.37	1.15253		Tex10	0.64	0
Hps1	1.96	1.15177		Hps1	-0.28	0
Bsdc1	1.39	1.1513		Bsdc1	0.75	0
Dpysl2	1.1	1.14725		Dpysl2	0.75	0
Pcna	1.44	1.14668		Pcna	0.39	0
Cln3	1.58	1.14534		Cln3	0.5	0
Ulk3	1.12	1.14478		Ulk3	0.58	0
Ap1s2	2.29	1.14355		Ap1s2	0.76	0
Pfdn1	1.75	1.14056		Pfdn1	0.64	0
Dnajb2	1.2	1.14012		Dnajb2	0.85	0.170065
Thoc3	1.7	1.13673		Thoc3	0.57	0
Sh3bgrl3	1.23	1.13644		Sh3bgrl3	0.34	0
Anapc1	1.07	1.13644		Anapc1	0.43	0
Rab12	1.43	1.13592		Rab12	0.7	0
Otud7b	1.09	1.13308		Otud7b	1.03	0.228045
Macf1	1.2	1.13173		Macf1	-0.15	0
Cyb561d2	2.07	1.12632		Cyb561d2	1.39	0
Zcchc8	1.85	1.12532		Zcchc8	1.15	0
Myl6b	4.28	1.12014		Myl6b	3.62	0.301024
R3hcc1	1.61	1.11486		R3hcc1	0.62	0
Cnn2	1.24	1.10603		Cnn2	1.15	0
Tmem160	1.32	1.10219		Tmem160	0.67	0
Cyp2a4	3.61	1.09854		Cyp2a4	1.75	0
Borcs6	1.84	1.09854		Borcs6	1.43	0.402196
Tbc1d23	1.59	1.09854		Tbc1d23	0.26	0
Qsox1	1.01	1.09796		Qsox1	0.05	0
Hkdc1	1.9	1.09791		Hkdc1	-1.37	0
Fcgr1	3.27	1.09297		Fcgr1	1.39	0
Ace	1.96	1.08689		Ace	0.37	0
Tmem68	1.53	1.08529		Tmem68	1.09	0
Plpp2	1.94	1.08205		Plpp2	-1.22	0
Il36g	4.28	1.08201		Il36g	-0.43	0
Ovca2	1.76	1.08168		Ovca2	0.64	0
Itgal	2.16	1.07925		Itgal	0.27	0
Alg13	2.66	1.07686		Alg13	2.36	0.235634
Prkaa1	1.15	1.07583		Prkaa1	0.24	0
Fntb	1.89	1.0537		Fntb	1.05	0
Igfbp7	1.72	1.05245		Igfbp7	1.1	0
Irs1	1.02	1.05245		Irs1	0.54	0
Akr1c18	1.82	1.04406		Akr1c18	1.08	0
Fdft1	1.91	1.04272		Fdft1	0.45	0
Calcoco1	4.58	1.03158		Calcoco1	2.61	0
Washc1	3.41	1.03074		Washc1	3.39	0.775135
Smpd3	2.49	1.03062		Smpd3	3	0.819702
Gbp2	2.02	1.02816		Gbp2	0.73	0
Pacs2	1.57	1.02797		Pacs2	-0.02	0
B3GNT2	1.33	1.02602		B3GNT2	1.47	0.542957
Nup50	1.56	1.01974		Nup50	0.38	0
Cdhr5	4.18	1.01879		Cdhr5	2.14	0
Tubgcp4	2.28	1.01368		Tubgcp4	-0.27	0
Fyb2	1.2	1.01117		Fyb2	-0.02	0
Rnaseh2b	1.85	1.00478		Rnaseh2b	1.3	0.345802
Lamc1	1.75	1.00306		Lamc1	0.05	0
Basp1	2.9	0.997987		Basp1	1.27	0
Ampd3	1.88	0.99779		Ampd3	0.29	0
Tmx4	3.23	0.996838		Tmx4	1.43	0
Zfand1	1.22	0.991135		Zfand1	-0.29	0
Ecd	1.54	0.991061		Ecd	1.28	0.391356
Man1a2	1	0.990668		Man1a2	0.68	0
Fhip1b	1.73	0.988109		Fhip1b	0.92	0
Nckap1l	1.63	0.987256		Nckap1l	0.77	0
Ggt1	2.26	0.986655		Ggt1	0.25	0
Get1	3.18	0.978661		Get1	2.88	0
Mrc2	2.55	0.977906		Mrc2	1.45	0
Camsap3	1.52	0.977347		Camsap3	0.22	0
Frk	3.13	0.973143		Frk	1.99	0.227169
Prmt6	1.32	0.969511		Prmt6	0.84	0
Psme3ip1	2.4	0.968979		Psme3ip1	0.71	0
Nemp1	1.35	0.968979		Nemp1	-0.4	0
Susd2	1.41	0.966171		Susd2	1.14	0.180693
Derpc	3.04	0.964245		Derpc	2.6	0.036527
Itgb2	2.29	0.964027		Itgb2	1.66	0.039202
Itm2c	2.05	0.962998		Itm2c	0.47	0
Pcyox1l	2.34	0.962709		Pcyox1l	1.32	0
Kiaa0319l	2.68	0.961334		Kiaa0319l	0.68	0
Postn	1.71	0.961334		Postn	0.27	0
Csnk1d	1.3	0.959164		Csnk1d	0.89	0
Rpap2	1.02	0.958378		Rpap2	0.73	0.696912
Tmem65	1.46	0.955465		Tmem65	0.54	0
Lrrc58	3.77	0.95435		Lrrc58	2.12	0
Fam107b	1.94	0.95435		Fam107b	1.33	0
Tpmt	1.24	0.95435		Tpmt	1.2	0.34568
Lrrc20	1.26	0.953152		Lrrc20	0.81	0
Ikbip	2.76	0.950969		Ikbip	0.59	0
Pign	2.72	0.950912		Pign	1.77	0
Gxylt1	1.76	0.950912		Gxylt1	1.08	0
Pdcd2l	1.66	0.949134		Pdcd2l	0.44	0
Epm2aip1	1.37	0.946469		Epm2aip1	-0.2	0
Fabp5	1.33	0.94387		Fabp5	0.75	0.004875
Yipf5	1.35	0.943078		Yipf5	1.12	0.256799
Samd4a	1.51	0.941953		Samd4a	-0.03	0
Mvk	1.1	0.932641		Mvk	0.5	0
Gtpbp6	1.41	0.931922		Gtpbp6	0.25	0
Znrd2	1.01	0.931486		Znrd2	0.93	0.646738
Usp40	1.2	0.93104		Usp40	0.88	0.020284
Msto1	2.18	0.929599		Msto1	0.75	0
Lrpap1	1.86	0.923647		Lrpap1	2.14	0.855682
Dnajc9	1.45	0.920925		Dnajc9	-0.18	0
Rabl2	1.99	0.917031		Rabl2	1.1	0
Mindy2	1.64	0.914691		Mindy2	-0.4	0
Ccnd1	1.79	0.906085		Ccnd1	1.56	0.325303
Tax1bp1	2.05	0.903878		Tax1bp1	1.54	0
Colec11	1.7	0.896437		Colec11	1.58	0.442559
Sfxn3	1.61	0.896437		Sfxn3	0.41	0
Pip4k2a	1.07	0.893893		Pip4k2a	0.65	0
Exog	1.44	0.891483		Exog	0.43	0
Igtp	1.45	0.888941		Igtp	1.16	0
Ppcdc	1.21	0.887751		Ppcdc	0.98	0
Pycr2	1.73	0.886615		Pycr2	-1	0
Ttc39b	1.16	0.883351		Ttc39b	1.04	0.03503
Inpp4a	1.49	0.881154		Inpp4a	0.61	0
Rbms2	1.75	0.876628		Rbms2	1.92	0.454204
Dusp6	1.95	0.871354		Dusp6	0.53	0
Armh3	2.01	0.867528		Armh3	1.23	0
Zfand2b	1.3	0.866253		Zfand2b	0.73	0
Ano6	1.59	0.865534		Ano6	0.68	0
Rassf2	2.07	0.862863		Rassf2	1.36	0
Btc	3.38	0.860864		Btc	1.84	0
Pglyrp2	2.64	0.860013		Pglyrp2	2.2	0.146576
Parp16	1.72	0.85462		Parp16	0.02	0
Vps33b	1.17	0.852622		Vps33b	1.35	0.062837
Sp100	2.78	0.85048		Sp100	0.01	0
Gmip	2.26	0.848685		Gmip	1.41	0
Cyb5r1	1.02	0.848685		Cyb5r1	0.42	0
Otud5	2.49	0.848283		Otud5	0.35	0
Zbtb7c	3.04	0.845083		Zbtb7c	2.97	0.391002
Cep43	1.6	0.838124		Cep43	0.7	0
Stk24	1.86	0.836177		Stk24	0.94	0
H1-1	1.89	0.833321		H1-1	0.48	0
Smg1	1.36	0.824403		Smg1	0.73	0
Als2cl	1	0.824349		Als2cl	-0.15	0
Nedd1	1.41	0.817662		Nedd1	0.6	0
Dhrs9	6.64	0.817539		Dhrs9	1.78	0
Usp18	1.92	0.816486		Usp18	2.06	0.156917
Slc44a3	2.6	0.814219		Slc44a3	0.64	0
Kif3b	1.98	0.814219		Kif3b	0.5	0
Far1	3.3	0.813963		Far1	1.45	0
Trmt11	1.11	0.812978		Trmt11	0.39	0
Cfap36	2.01	0.810523		Cfap36	0.97	0
Inpp5k	3.16	0.810127		Inpp5k	1.68	0
Ptprg	1.41	0.804771		Ptprg	0.37	0
Znf330	1.15	0.801787		Znf330	0.68	0
Mgst2	6.64	0.799215		Mgst2	0.12	0
Pou5f2	2.3	0.795372		Pou5f2	0.87	0
Phf11	2.51	0.791838		Phf11	4.1	0.863922
Evl	2.43	0.791028		Evl	1.13	0
Thy1	2.16	0.787003		Thy1	0.27	0
Sprr1a	2.97	0.785538		Sprr1a	-0.96	0
Itgam	1.69	0.784784		Itgam	0.28	0
Fhl2	1.74	0.78085		Fhl2	0.55	0
Phospho1	2	0.779753		Phospho1	0.95	0
Gramd4	1.92	0.779604		Gramd4	0.25	0
Zfyve26	1.06	0.778768		Zfyve26	0.75	0
	1.81	0.775682			1.08	0
Stx3	1.92	0.772335		Stx3	0.2	0
Mfsd5	1.93	0.769574		Mfsd5	1.95	0
Prkcb	1.14	0.765842		Prkcb	0.3	0
Stam2	1.41	0.761844		Stam2	0.16	0
Rchy1	2.24	0.756929		Rchy1	1.56	0
P4ha2	1.08	0.747311		P4ha2	0.38	0
Cd40	2.65	0.742449		Cd40	1.34	0
Ppp1r8	1.64	0.742299		Ppp1r8	1.18	0.094169
Cwf19l2	1.24	0.740706		Cwf19l2	0.52	0
Bst2	1.9	0.740228		Bst2	1.32	0
Ncf1	1.29	0.739266		Ncf1	0.21	0
Nprl3	1.13	0.733955		Nprl3	0.6	0
Hck	1.53	0.733498		Hck	0.54	0
Grwd1	1.54	0.727088		Grwd1	1.55	0
Dqx1	1.26	0.726885		Dqx1	0.37	0
	2.51	0.726094			2.16	0.150982
Nipa1	2.49	0.723902		Nipa1	-0.38	0
Clns1a	1	0.723728		Clns1a	0.44	0
Cd14	2.21	0.72335		Cd14	0.45	0
Nelfe	1.11	0.722895		Nelfe	0.48	0
Otud4	1.03	0.721575		Otud4	0.21	0
Akt1	1.5	0.721558		Akt1	0.31	0
Pex14	1.07	0.717959		Pex14	0.9	0
Pdlim7	1.06	0.717499		Pdlim7	-0.02	0
Fam241a	1.35	0.716363		Fam241a	0.5	0
Ints9	1.31	0.714916		Ints9	1.15	0.027695
Ptpn23	1.1	0.711483		Ptpn23	-0.05	0
Wipf1	1.5	0.709707		Wipf1	0.18	0
Pbk	2.25	0.70911		Pbk	0.06	0
Dgke	1.47	0.704069		Dgke	0.39	0
Pkd2	6.64	0.702552		Pkd2	0.03	0
Bak1	1.83	0.700878		Bak1	1.3	0
Isy1	1.16	0.700878		Isy1	1.32	0.09473
Smpd4	1.36	0.69911		Smpd4	0.78	0
Kdm3b	1.21	0.681489		Kdm3b	0.3	0
Gpkow	2.42	0.678992		Gpkow	1.01	0
Ube2e2	1.16	0.672078		Ube2e2	0.58	0
Selenok	4.43	0.671767		Selenok	4.44	0.298514
Rab27b	1.44	0.670243		Rab27b	0.76	0
Avl9	1.8	0.665347		Avl9	0.59	0
Stk3	1.19	0.664971		Stk3	0.8	0
Haus7	2.08	0.660879		Haus7	0.02	0
Crtc2	1.1	0.660647		Crtc2	0.56	0
Gmfg	1.28	0.659459		Gmfg	0.36	0
Tlr7	3.27	0.656491		Tlr7	1.41	0
C9	2.81	0.656078		C9	2.88	0.176245
Acyp2	2.84	0.655336		Acyp2	0.47	0
Rnaseh2a	1.36	0.654971		Rnaseh2a	1.27	0.025222
Cacul1	1.13	0.653375		Cacul1	0.71	0.130951
Tbc1d1	1.77	0.650997		Tbc1d1	1.13	0
Itga8	1.33	0.649791		Itga8	0.88	0
H2-Q8	1.9	0.648607		H2-Q8	0.84	0
Akap10	1.9	0.640604		Akap10	0.36	0
Ehbp1l1	1.53	0.639135		Ehbp1l1	0.48	0
Rab20	1.69	0.633691		Rab20	1.11	0
Tmbim1	1.28	0.633096		Tmbim1	0.01	0
Tlcd1	1.34	0.624178		Tlcd1	1.28	0.11637
Rhob	1.31	0.623556		Rhob	2.15	1.1552
Ergic2	1.12	0.623376		Ergic2	1.83	2.23467
Ang	1.07	0.623376		Ang	1.28	0.742814
Tmem176a	3.34	0.620493		Tmem176a	2.94	0
Dync2i2	1.27	0.617994		Dync2i2	-0.21	0
Sorbs2	1.23	0.617528		Sorbs2	0.47	0
Hid1	1.46	0.61402		Hid1	0.56	0
	1.68	0.613341			1.02	0
Sqle	2.55	0.612474		Sqle	1.03	0
Tmem164	2.04	0.606658		Tmem164	-0.25	0
Sash3	1.58	0.605993		Sash3	-0.06	0
Apom	2.33	0.602587		Apom	1.45	0
Las1l	1.47	0.588613		Las1l	-0.31	0
Rnps1	3.15	0.588032		Rnps1	3.57	0
Dapk2	1.06	0.588032		Dapk2	0.27	0
Khdrbs1	1.11	0.587147		Khdrbs1	0.34	0
Flcn	1.33	0.583609		Flcn	1.05	0
Eno2	3.3	0.582826		Eno2	1.79	0
Nes	1.33	0.576475		Nes	0.8	0
Thumpd3	1	0.576001		Thumpd3	0.49	0
Map3k7	1.89	0.574589		Map3k7	0.42	0
Trappc3	1.08	0.571454		Trappc3	0.85	0
Frmd8	1.53	0.571347		Frmd8	0.67	0
Pbdc1	1.14	0.571347		Pbdc1	0.31	0
Fam185a	1.43	0.567774		Fam185a	1.81	0.432269
Tmem102	1.67	0.564141		Tmem102	1.8	0
Cfap418	1.36	0.557174		Cfap418	0.17	0
H2-Eb1	1.47	0.553602		H2-Eb1	0.47	0
Soat1	2.71	0.55323		Soat1	2.48	0
Hmgcr	1.49	0.552019		Hmgcr	0.12	0
Fhl3	2.33	0.55127		Fhl3	0.55	0
Adam10	1.03	0.550848		Adam10	0.57	0
Pyhin1	2.38	0.549792		Pyhin1	1.26	0
Coq4	1.36	0.549792		Coq4	1.08	0
Dcn	1.35	0.539079		Dcn	0.74	0
Trim26	1.39	0.535863		Trim26	0.39	0
Cd44	1.59	0.529336		Cd44	0.97	0
Prkca	1.8	0.522945		Prkca	0.11	0
Arfip2	1.01	0.521926		Arfip2	0.02	0
Rhod	1.1	0.521041		Rhod	0.91	0.063597
Ripk2	2.99	0.519917		Ripk2	0.07	0
Setd7	1.99	0.51983		Setd7	2.64	0.06029
Rfc3	1.16	0.515089		Rfc3	-0.13	0
Irak3	2.39	0.513233		Irak3	0.4	0
Dennd6a	1.24	0.509497		Dennd6a	-0.01	0
Serpinb8	1.39	0.507975		Serpinb8	0.53	0
Tmcc3	1.78	0.506531		Tmcc3	0.44	0
Abca9	1.22	0.50483		Abca9	0.91	0
St6galnac1	2.86	0.504086		St6galnac1	-0.33	0
Fam3a	2.22	0.501482		Fam3a	0.41	0
Rbms3	2.69	0.501004		Rbms3	1.85	0
Megf9	3.71	0.498847		Megf9	1.82	0
Mapk9	3.44	0.498341		Mapk9	0.45	0
Ctdp1	1.03	0.497108		Ctdp1	-0.23	0
Ankle2	1.03	0.497106		Ankle2	0.64	0
Ccdc88b	3.27	0.488036		Ccdc88b	-0.56	0
Smarca2	1.63	0.488024		Smarca2	1.15	0
Glce	1.59	0.486813		Glce	0.83	0
	1.25	0.484625			0.01	0
M6pr	1.28	0.478704		M6pr	0.33	0
Ifi211	1.28	0.478649		Ifi211	1.51	0.139238
Ube2j2	1	0.477074		Ube2j2	0.69	0
Pomgnt1	1.12	0.466412		Pomgnt1	-0.4	0
Vamp2	1.01	0.46198		Vamp2	0.1	0
Rnasek	1.41	0.459033		Rnasek	1.28	0
Ube2e1	2.42	0.457233		Ube2e1	1.38	0
Arl6ip1	1.1	0.451732		Arl6ip1	1.48	0.061201
Traf2	1.67	0.449903		Traf2	2.04	0
Adprm	1.23	0.449495		Adprm	1.3	0.193565
Cyp1a1	2.81	0.447117		Cyp1a1	1.18	0
Tle5	1.36	0.445615		Tle5	1.73	0.122975
Aox1	1.17	0.438079		Aox1	0.71	0
Erich5	1.02	0.430596		Erich5	0.44	0
Nt5m	1.2	0.407713		Nt5m	0.95	0
Btk	2.18	0.407532		Btk	1.72	0
Ensa	1.61	0.399926		Ensa	0.2	0
Me2	1.19	0.39632		Me2	0.68	0
Ankrd13a	1.42	0.393989		Ankrd13a	1.03	0
Tusc1	2.06	0.385415		Tusc1	0.69	0
Golga3	1.12	0.384096		Golga3	0.56	0
Sash1	2.26	0.381629		Sash1	0.67	0
Szrd1	1.6	0.378573		Szrd1	0.71	0
Ptpn18	1.2	0.378073		Ptpn18	0.02	0
Arel1	1.74	0.376256		Arel1	-0.15	0
Pdzk1ip1	1.65	0.37392		Pdzk1ip1	0.91	0
Gtf3c4	2.93	0.372211		Gtf3c4	2.74	0
Vangl1	1.45	0.372211		Vangl1	0.28	0
Snx8	1.17	0.365759		Snx8	0.42	0
Sorl1	2.58	0.364025		Sorl1	0.24	0
Lrrc25	1.34	0.361345		Lrrc25	-0.03	0
Rab33b	1.82	0.360226		Rab33b	0.8	0
Gnl3	1.3	0.358361		Gnl3	-0.55	0
Itgb5	1.03	0.353645		Itgb5	0.4	0
	5.86	0.353393			1.44	0
Slc27a1	1.35	0.353304		Slc27a1	0.07	0
Rufy2	1.49	0.346552		Rufy2	0.27	0
Rbm7	2.32	0.343213		Rbm7	1.7	0
Zfyve27	1.47	0.339339		Zfyve27	0.38	0
Sh2d4a	1.95	0.338159		Sh2d4a	-0.37	0
Acbd6	1.04	0.336978		Acbd6	0.94	0
Pag1	1.08	0.330107		Pag1	0.45	0
Dusp22	4.12	0.326927		Dusp22	-0.2	0
Vrk2	1.25	0.324049		Vrk2	0.94	0
Marf1	1.4	0.323585		Marf1	0.78	0
Gpihbp1	6.36	0.319794		Gpihbp1	-0.73	0
Tlr9	1.45	0.308345		Tlr9	-0.23	0
Pym1	1.49	0.301121		Pym1	0.78	0
Mindy3	1.08	0.300804		Mindy3	0.69	0
Zfyve19	1.04	0.296093		Zfyve19	-0.26	0
Ifitm3	1.51	0.293768		Ifitm3	1.07	0
Ntmt1	2.39	0.293449		Ntmt1	2.07	0
Naa80	1.12	0.293294		Naa80	-0.33	0
Rnasel	1.22	0.292184		Rnasel	0.34	0
Hspa2	1.89	0.28608		Hspa2	0.81	0
Nup85	2.25	0.285723		Nup85	1.29	0
Ptgfrn	1.32	0.27901		Ptgfrn	0.91	0
Psmg4	1.37	0.278021		Psmg4	0.22	0
Rnf34	1.04	0.276198		Rnf34	0.28	0
App	1.07	0.274988		App	0.35	0
Trim16	1.54	0.274209		Trim16	0.23	0
Iap	1.41	0.267605		Iap	0.28	0
Slfn5	1.33	0.261685		Slfn5	0.59	0
Vti1a	2.18	0.257124		Vti1a	0.63	0
Ankib1	1.54	0.253543		Ankib1	1.14	0
Nrp1	1.03	0.251012		Nrp1	1.43	0
Nup210	1.38	0.24818		Nup210	0.21	0
Mb21d2	2.18	0.247975		Mb21d2	1.66	0
Mospd1	1.07	0.242193		Mospd1	0.47	0
Tmem120b	2.03	0.240771		Tmem120b	2.17	0
Me3	1.97	0.234751		Me3	0.02	0
Leprot	2.12	0.234125		Leprot	-1.3	0
Epcam	1.2	0.233338		Epcam	-0.08	0
Gbp3	2.04	0.230434		Gbp3	2.42	0
Abl2	1.59	0.228619		Abl2	1.18	0
Tubgcp2	1.11	0.227288		Tubgcp2	0.02	0
Itprid2	1.11	0.226096		Itprid2	0.19	0
Pitpnm1	2.77	0.221205		Pitpnm1	-0.42	0
Snrk	1.38	0.219546		Snrk	0.5	0
Olfml3	1.93	0.217998		Olfml3	-0.85	0
Rpap1	1.18	0.215383		Rpap1	0.13	0
Rcsd1	1.05	0.212916		Rcsd1	-0.12	0
Wbp11	1.16	0.210555		Wbp11	0.69	0
B3galnt2	1.29	0.209239		B3galnt2	-0.51	0
Kptn	1.21	0.209173		Kptn	1.64	0
Rgs10	2.98	0.196733		Rgs10	2.73	0
Ankrd54	1.63	0.193866		Ankrd54	1.78	0
Ttpal	1.6	0.193866		Ttpal	1.33	0
Igf2bp3	1.84	0.193316		Igf2bp3	-0.37	0
Tgtp1	2.92	0.19177		Tgtp1	2.33	0
Wdr74	1.3	0.189915		Wdr74	0.9	0
Fbln5	1.08	0.180276		Fbln5	0.76	0
Tgs1	1.04	0.178776		Tgs1	0.26	0
Mark2	4.61	0.177015		Mark2	0.54	0
Numa1	1.27	0.175317		Numa1	0.59	0
H2-Eb1	3.86	0.173841		H2-Eb1	2.42	0
Gbp6	1	0.16429		Gbp6	1.19	0
Abhd17a	1.64	0.153572		Abhd17a	1.21	0
Ptp4a1	1.88	0.153227		Ptp4a1	0.75	0
Morf4l2	2.18	0.151501		Morf4l2	-0.11	0
Tab1	1.68	0.150666		Tab1	0.66	0
Pla1a	1.66	0.141607		Pla1a	0.44	0
Nup88	1.47	0.141061		Nup88	0.23	0
Dnaaf9	1.06	0.138765		Dnaaf9	-0.02	0
Dennd2d	1.24	0.136885		Dennd2d	0.58	0
Itsn2	1.17	0.135828		Itsn2	1.94	0.165044
Dusp19	1.01	0.134636		Dusp19	-0.09	0
Ncald	2.11	0.13359		Ncald	0.39	0
Tmem63b	1.72	0.131472		Tmem63b	1.03	0
Tmem199	1.38	0.131472		Tmem199	0.76	0
Sfpq	1.57	0.131046		Sfpq	0.87	0
Plekha1	3.97	0.128667		Plekha1	1.85	0
Ppp1r14b	3.6	0.128079		Ppp1r14b	2.29	0
Skap2	1.22	0.123823		Skap2	0.17	0
Tlr3	3.59	0.121862		Tlr3	5.87	0.047779
Txndc11	4.05	0.119893		Txndc11	0.68	0
Ints11	2.53	0.112618		Ints11	0.83	0
Gtf3c6	1.52	0.11247		Gtf3c6	1.12	0
Klhdc10	2.18	0.111532		Klhdc10	1.29	0
Atg101	1.6	0.110622		Atg101	0.72	0
Senp3	1.44	0.107866		Senp3	-0.88	0
Mrps12	2.06	0.107216		Mrps12	-0.16	0
Tnfaip8l3	1.14	0.105641		Tnfaip8l3	1.1	0
Mink1	1.04	0.105288		Mink1	0.67	0
Stard3nl	1.1	0.105064		Stard3nl	0.34	0
Atp11a	3.8	0.100745		Atp11a	2.67	0
P3h3	1.08	0.100745		P3h3	-0.22	0
Gpaa1	1.72	0.09767		Gpaa1	2.05	0
Traf6	1.02	0.086246		Traf6	0.49	0
Trim47	1.07	0.080086		Trim47	-0.8	0
Cys1	2.13	0.077268		Cys1	2.19	0
Plekho1	3.96	0.076299		Plekho1	1.09	0
Cherp	1.47	0.073515		Cherp	1.47	0
Rfc4	1.21	0.073515		Rfc4	0.45	0
Ubxn7	3.05	0.073513		Ubxn7	0.41	0
Tbc1d4	1.15	0.062709		Tbc1d4	0.31	0
Map3k6	1.02	0.061681		Map3k6	0.45	0
F13a1	1.55	0.06035		F13a1	2.1	0.004816
Arhgef2	2.56	0.057858		Arhgef2	1.32	0
Pdk3	1.66	0.057424		Pdk3	-1.44	0
Ugt2a2	2.62	0.050856		Ugt2a2	3.31	0
Sowahb	1.46	0.047853		Sowahb	1.71	0
Gstp1	2.83	0.046174		Gstp1	1.81	0
Mup20	3.89	0.043547		Mup20	4.27	0
Nfx1	1.24	0.042882		Nfx1	0.4	0
Plcd1	1.05	0.041506		Plcd1	0.87	0
Mtmr2	1.3	0.038657		Mtmr2	0.15	0
Amn1	1.26	0.03777		Amn1	0.45	0
Parp4	1.72	0.037297		Parp4	1.81	0
Tcerg1	1.42	0.03382		Tcerg1	0.26	0
Anks1b	2.23	0.033065		Anks1b	1.66	0
Prpf38a	2	0.030039		Prpf38a	1.26	0
Plxna1	1.53	0.024416		Plxna1	1.37	0
Fgd2	1.57	0.021827		Fgd2	-0.22	0
Wdsub1	1.02	0.017734		Wdsub1	0.2	0
H2-K1	2.54	0.017249		H2-K1	0.14	0
Slc50a1	1.57	0.015843		Slc50a1	0.19	0
Cd151	1.09	0.015021		Cd151	0.52	0
Ikbke	1.15	0.008608		Ikbke	1.2	0
Tdp2	1.4	0.005901		Tdp2	0.76	0
Tbxas1	1.28	0.002412		Tbxas1	-0.09	0
Timm17a	1.52	0.000651		Timm17a	-0.26	0
Dvl2	6.64	0		Dvl2	-0.48	0
H2-DMa	5.53	0		H2-DMa	1.33	0
	4.72	0			0.46	0
Rapgef2	3.79	0		Rapgef2	4.66	0
	3.73	0			0.59	0
Cavin1	3.55	0		Cavin1	-0.01	0
Cep97	3.17	0		Cep97	1.13	0
Gramd1c	3.16	0		Gramd1c	0.07	0
Sgk3	3.12	0		Sgk3	0.18	0
Map3k3	3.09	0		Map3k3	3.28	0
Retreg1	3	0		Retreg1	0.04	0
Uimc1	2.96	0		Uimc1	-0.75	0
H2-Aa	2.95	0		H2-Aa	-0.84	0
Cyp2d9	2.92	0		Cyp2d9	2.3	0
H2-K1	2.78	0		H2-K1	0.33	0
Ppl	2.73	0		Ppl	2	0
Ap1m2	2.67	0		Ap1m2	-2.41	0
Mmp19	2.5	0		Mmp19	-0.08	0
Glmn	2.49	0		Glmn	0.48	0
Abhd17c	2.42	0		Abhd17c	0.49	0
Alkbh3	2.28	0		Alkbh3	1.92	0
Etnk1	2.27	0		Etnk1	0.33	0
H2-Ab1	2.24	0		H2-Ab1	-0.21	0
Selenbp2	2.2	0		Selenbp2	2.77	0
P3h4	2.18	0		P3h4	0.56	0
Ripk3	2.14	0		Ripk3	0.24	0
Scamp5	2.08	0		Scamp5	1.84	0
Whamm	2.07	0		Whamm	3.81	0.183629
Nr2c2ap	2.07	0		Nr2c2ap	4.78	0
Lad1	2.05	0		Lad1	0.04	0
Cdkn2c	2.02	0		Cdkn2c	1.92	0
Hscb	2.01	0		Hscb	2.23	0
Ifi203	2	0		Ifi203	-0.96	0
Cyp4a12b	1.99	0		Cyp4a12b	3.89	0
Il18bp	1.99	0		Il18bp	0.96	0
Nat8f5	1.99	0		Nat8f5	3.44	0
Mettl9	1.97	0		Mettl9	1.59	0
Mycbp2	1.93	0		Mycbp2	0.39	0
Orm2	1.91	0		Orm2	1.03	0
Gpr107	1.88	0		Gpr107	1.51	0
Themis2	1.85	0		Themis2	0.99	0
Ptrhd1	1.84	0		Ptrhd1	1.86	0
Trpv2	1.84	0		Trpv2	1.24	0
	1.82	0			1.45	0
Ints5	1.82	0		Ints5	1.21	0
Usp38	1.81	0		Usp38	1.9	0
Fez2	1.8	0		Fez2	1.34	0
Gripap1	1.8	0		Gripap1	-0.27	0
Wwc2	1.73	0		Wwc2	0.93	0
Sftpd	1.71	0		Sftpd	-1.45	0
Ttc9c	1.71	0		Ttc9c	0.96	0
Shank3	1.69	0		Shank3	0.08	0
Slc2a1	1.68	0		Slc2a1	1.67	0
Morf4l1	1.68	0		Morf4l1	-0.46	0
Ppp1r1b	1.67	0		Ppp1r1b	-0.17	0
Rnd3	1.67	0		Rnd3	1.33	0
G6pd2	1.67	0		G6pd2	0.73	0
Poglut2	1.65	0		Poglut2	3.93	0
Tusc3	1.62	0		Tusc3	0.87	0
Igf2bp2	1.61	0		Igf2bp2	1.86	0
Zfyve16	1.61	0		Zfyve16	0.39	0
Eci3	1.6	0		Eci3	-5.57	0.165044
Ctdnep1	1.58	0		Ctdnep1	-0.18	0
Slc20a1	1.57	0		Slc20a1	1.03	0
Synj2	1.55	0		Synj2	1.95	0
Cdk12	1.55	0		Cdk12	1.94	0
Arap3	1.52	0		Arap3	-0.24	0
Prkn	1.52	0		Prkn	0.1	0
Aldh1a2	1.5	0		Aldh1a2	1.46	0
Gng5	1.49	0		Gng5	2.6	0.379745
Ncoa7	1.48	0		Ncoa7	-1.12	0
Wnk4	1.48	0		Wnk4	1.3	0
	1.47	0			-1.04	0
Nifk	1.47	0		Nifk	0.19	0
Vsig10	1.46	0		Vsig10	0.28	0
Oit3	1.46	0		Oit3	1.75	0
Hat1	1.46	0		Hat1	1.03	0
Actr3b	1.46	0		Actr3b	0.18	0
Pbp2	1.46	0		Pbp2	0.36	0
Taok2	1.46	0		Taok2	-0.03	0
Kcnma1	1.45	0		Kcnma1	0.98	0
Gmeb2	1.44	0		Gmeb2	0.85	0
Ifngr1	1.43	0		Ifngr1	1.82	0
Nprl2	1.42	0		Nprl2	-1.08	0
P2rx7	1.41	0		P2rx7	1.23	0
	1.41	0			0.84	0
Ociad2	1.41	0		Ociad2	1.69	0
Wdr53	1.4	0		Wdr53	2.09	0
Xrcc1	1.39	0		Xrcc1	1.39	0
Nav3	1.39	0		Nav3	0.03	0
Coq2	1.38	0		Coq2	0.39	0
Xkr9	1.38	0		Xkr9	1.2	0
Ncaph	1.38	0		Ncaph	-0.14	0
Krr1	1.37	0		Krr1	0.94	0
H4c1; H4c11; H4c12; H4c14; H4c16; H4c2; H4c3; H4c4; H4c6; H4c8; H4c9; Hist1h4m	1.37	0		H4c1; H4c11; H4c12; H4c14; H4c16; H4c2; H4c3; H4c4; H4c6; H4c8; H4c9; Hist1h4m	1.54	0
Gdpd1	1.35	0		Gdpd1	0.62	0
Rp2	1.35	0		Rp2	1.96	0
Elovl3	1.35	0		Elovl3	0.51	0
Tubb4a	1.33	0		Tubb4a	1.1	0
Mta3	1.32	0		Mta3	0.15	0
Gnl2	1.31	0		Gnl2	0.25	0
Lrrc8d	1.31	0		Lrrc8d	0.26	0
Mapk8ip3	1.31	0		Mapk8ip3	0.43	0
Clic6	1.31	0		Clic6	-0.45	0
Lamb1	1.3	0		Lamb1	3.51	0
Epb41l3	1.3	0		Epb41l3	2.05	0
Palm	1.3	0		Palm	0.6	0
C9orf72	1.3	0		C9orf72	0.45	0
Arg2	1.29	0		Arg2	-0.54	0
Elane	1.29	0		Elane	1.66	0
Rasal1	1.29	0		Rasal1	-0.11	0
Tnrc6c	1.29	0		Tnrc6c	-0.61	0
Yaf2	1.29	0		Yaf2	1.08	0
Rhbg	1.28	0		Rhbg	1.51	0
Chml	1.27	0		Chml	1.25	0
Usp11	1.27	0		Usp11	0.07	0
Fyb1	1.27	0		Fyb1	1.36	0
Eif2s3y	1.26	0		Eif2s3y	0.4	0
Trim7	1.25	0		Trim7	0.74	0
Pold1	1.24	0		Pold1	0.05	0
Bud13	1.24	0		Bud13	-0.38	0
Ighmbp2	1.23	0		Ighmbp2	0.65	0
Ppie	1.23	0		Ppie	0.39	0
Gabpb1	1.22	0		Gabpb1	0.86	0
Nip7	1.21	0		Nip7	-0.1	0
Krt13	1.21	0		Krt13	0.7	0
Ints7	1.2	0		Ints7	1.05	0
Trir	1.2	0		Trir	0.86	0
Pold3	1.2	0		Pold3	-0.03	0
Nck2	1.2	0		Nck2	-0.93	0
Pla2g12a	1.19	0		Pla2g12a	0.4	0
Cd84	1.19	0		Cd84	0.39	0
Mef2d	1.19	0		Mef2d	0.3	0
Tm4sf4	1.18	0		Tm4sf4	-0.05	0
Robo1	1.18	0		Robo1	1.81	0
Alpl	1.18	0		Alpl	2.76	0
Gtpbp4	1.17	0		Gtpbp4	0.87	0
Pip5k1c	1.17	0		Pip5k1c	0.68	0
Bmal1	1.17	0		Bmal1	1.16	0
Macroh2a1	1.16	0		Macroh2a1	1.14	0
Mmtag2	1.16	0		Mmtag2	1.97	0
Wdr83	1.16	0		Wdr83	-0.02	0
Emcn	1.16	0		Emcn	0.27	0
Ephb4	1.16	0		Ephb4	1.42	0
Eif1ad	1.15	0		Eif1ad	-0.79	0
Birc2	1.15	0		Birc2	0.11	0
Ush2A	1.15	0		Ush2A	-4.6	0
Arl6	1.14	0		Arl6	0.67	0
Cyth1	1.14	0		Cyth1	0.29	0
Ccser2	1.14	0		Ccser2	-0.8	0
Eya3	1.14	0		Eya3	-0.3	0
Tmem131	1.13	0		Tmem131	0.9	0
Smad1	1.13	0		Smad1	0.23	0
Cd48	1.12	0		Cd48	1.14	0
Ncoa3	1.12	0		Ncoa3	1.35	0
Ccdc90b	1.12	0		Ccdc90b	1.02	0
Asb13	1.12	0		Asb13	0.21	0
Ston1	1.11	0		Ston1	0.94	0
Pde4a	1.11	0		Pde4a	0.88	0
Itpr3	1.11	0		Itpr3	1.67	0
Dok2	1.1	0		Dok2	-3.68	0
Tprn	1.09	0		Tprn	1.18	0
Znhit6	1.08	0		Znhit6	1.16	0
Prkg1	1.08	0		Prkg1	-0.1	0
Serpinb1a	1.08	0		Serpinb1a	-0.39	0
Nup133	1.08	0		Nup133	-0.04	0
Aven	1.08	0		Aven	1.19	0
Entpd1	1.07	0		Entpd1	0.6	0
Prrg2	1.07	0		Prrg2	0.46	0
Epn2	1.07	0		Epn2	0.11	0
Slc5a1	1.06	0		Slc5a1	0.15	0
Surf6	1.06	0		Surf6	0.76	0
Tiam2	1.06	0		Tiam2	-0.39	0
Iqsec1	1.06	0		Iqsec1	-0.04	0
Emc10	1.06	0		Emc10	4.03	0
Thoc6	1.06	0		Thoc6	0.14	0
Krt24	1.06	0		Krt24	0	0
Irak1	1.05	0		Irak1	0.12	0
Chtop	1.05	0		Chtop	-0.08	0
Ank3	1.05	0		Ank3	0.52	0
Cfh	1.05	0		Cfh	0.35	0
Tmem161b	1.05	0		Tmem161b	0.67	0
Nipa2	1.05	0		Nipa2	0.89	0
Cdc73	1.05	0		Cdc73	1.05	0
Hhex	1.05	0		Hhex	-0.48	0
Atp8a1	1.04	0		Atp8a1	-0.31	0
Eif2ak3	1.04	0		Eif2ak3	0.71	0
Ddx24	1.03	0		Ddx24	0.29	0
Pold2	1.03	0		Pold2	0.24	0
Phax	1.03	0		Phax	0.86	0
G6pc3	1.02	0		G6pc3	-0.43	0
Zdhhc13	1.02	0		Zdhhc13	-0.28	0
Safb	1.02	0		Safb	0.56	0
Rfc5	1.02	0		Rfc5	0.45	0
Grk2	1.02	0		Grk2	-0.15	0
Chm	1.02	0		Chm	0.41	0
Rab31	1.02	0		Rab31	-0.08	0
Slc12a5	1.02	0		Slc12a5	-0.37	0
Irf9	1.02	0		Irf9	1.34	0
Mfsd1	1.02	0		Mfsd1	1.47	0
Slc4a7	1.01	0		Slc4a7	-1.53	0
Tcp11l1	1.01	0		Tcp11l1	-0.41	0
Cd5l	1.01	0		Cd5l	0.36	0
Ogfod1	1.01	0		Ogfod1	-0.67	0
Spink1	1.01	0		Spink1	-0.89	0
Rhoq	1.01	0		Rhoq	1.17	0
Acta1	1	0		Acta1	0.6	0
	1	0			0.32	0
Dynlt3	1	0		Dynlt3	0.31	0
Psd3	1	0		Psd3	0.88	0
Srek1ip1	1	0		Srek1ip1	-0.52	0
Myd88	1	0		Myd88	1.83	0
D17h6s53e	1	0		D17h6s53e	1.79	0
Cyfip2	1	0		Cyfip2	1.18	0
Vamp7	0.99	0.478069		Vamp7	0.67	0
Pyroxd1	0.99	0.093202		Pyroxd1	0.5	0
Pin1	0.99	2.48084		Pin1	0.34	0
Nvl	0.99	0		Nvl	0.17	0
Asph	0.99	4.4074		Asph	0.65	1.82231
Col4a1	0.99	0.095714		Col4a1	0.12	0
Adsl	0.99	3.45492		Adsl	0.21	0
Esyt2	0.99	1.51076		Esyt2	0.19	0
Dennd4c	0.99	2.25249		Dennd4c	0.03	0
Plpp6	0.99	2.78285		Plpp6	0.6	0.881492
Bcam	0.98	0.04365		Bcam	0.08	0
Rab11fip1	0.98	0.540675		Rab11fip1	0.64	0
Fhod1	0.98	0.821396		Fhod1	-0.03	0
Nup43	0.98	0.14963		Nup43	0.19	0
Gapdhs	0.98	0		Gapdhs	-2.9	0
Mocos	0.98	1.91434		Mocos	0.43	0
Gatm	0.98	0.780328		Gatm	0.27	0
Myo5b	0.98	2.05672		Myo5b	0.03	0
Alg2	0.98	5.60538		Alg2	0.91	3.53262
Pla2g7	0.98	0		Pla2g7	0.5	0
Galnt2	0.98	2.35946		Galnt2	0.28	0
Wdr11	0.98	2.60064		Wdr11	0.13	0
Cog4	0.98	2.82364		Cog4	0.26	0
Abracl	0.98	2.34244		Abracl	0.41	0.092388
Stx18	0.98	1.50353		Stx18	0.83	0.40755
Bola2	0.98	4.4417		Bola2	0.28	0.111518
Setdb1	0.98	0.778606		Setdb1	0.47	0
Selenot	0.98	6.41328		Selenot	0.57	2.9152
Htt	0.98	0.402748		Htt	0.67	0
Rictor	0.98	2.20945		Rictor	0.1	0
Bri3bp	0.98	2.22164		Bri3bp	0.74	0.583913
Mvd	0.98	0.085637		Mvd	0.21	0
Ythdf1	0.98	2.17753		Ythdf1	0.71	0.776982
H3c1; H3c10; H3c11; H3c8	0.97	0		H3c1; H3c10; H3c11; H3c8	1.23	0
Xpo4	0.97	1.33673		Xpo4	0.42	0
Bola3	0.97	0.941135		Bola3	0.46	0
Tubb3	0.97	0.010325		Tubb3	-0.08	0
Trappc10	0.97	0.109169		Trappc10	0.24	0
Asah1	0.97	2.5555		Asah1	0.76	0.53296
Prdx3	0.97	5.03545		Prdx3	0.41	0.945492
Txnl1	0.97	6.35141		Txnl1	0.2	0.592724
Degs1	0.97	2.40778		Degs1	0.07	0
Tifa	0.97	0.443842		Tifa	0.94	0
Shq1	0.97	0		Shq1	-0.92	0
Ehhadh	0.97	2.81363		Ehhadh	0.84	1.71264
Fastkd1	0.97	0		Fastkd1	0.62	0
Nceh1	0.97	2.61578		Nceh1	0.72	1.06466
Proser2	0.97	0		Proser2	1.16	0
Ppil4	0.97	0.052945		Ppil4	0.98	0
F8a1	0.97	1.17995		F8a1	0.49	0
Lama2	0.97	0.450526		Lama2	-0.53	0
Trmt10a	0.97	2.36948		Trmt10a	0.11	0
Slc25a30	0.97	0		Slc25a30	0.6	0
Mgst3	0.96	0.265477		Mgst3	-0.65	0
Gpn2	0.96	1.31763		Gpn2	0.12	0
Rras	0.96	1.19905		Rras	0.8	0.254008
Bcap31	0.96	4.38302		Bcap31	0.77	2.39741
Use1	0.96	4.29017		Use1	0.81	1.90739
Mospd2	0.96	3.95618		Mospd2	0.41	0.301578
Itih2	0.96	1.84271		Itih2	0.93	0.978457
Rock2	0.96	0.599556		Rock2	1.19	0
Rpa2	0.96	1.58196		Rpa2	0.72	0
Dync1li1	0.96	3.96583		Dync1li1	0.16	0
Mob3a	0.96	0		Mob3a	0	0
Cdk17	0.96	0		Cdk17	0.25	0
Pkn2	0.96	1.40417		Pkn2	0.41	0
Agpat5	0.96	0		Agpat5	1.57	0
	0.96	0			1.57	0
Rap2b	0.95	0		Rap2b	3.53	0.01157
Gucy1a1	0.95	0.42657		Gucy1a1	0.86	0
[truncated: 4,932 more rows]
