# Supplementary material for: KEAP1 retention in phase-separated p62 bodies drives liver damage under autophagy-deficient conditions
Source: EMBO Rep. 2025 May 28;26(13):3384–410. doi: 10.1038/s44319-025-00483-9 (PMC12238652; doi:10.1038/s44319-025-00483-9)
Supplement: Supplementary file 7 — Source data Fig. 6 [file 44319_2025_483_MOESM7_ESM.zip]

Archive with 80 entries (73 files):
- Fig. 6 source data/
- __MACOSX/._Fig. 6 source data
- Fig. 6 source data/.DS_Store
- __MACOSX/Fig. 6 source data/._.DS_Store
- Fig. 6 source data/Fig. 6C /
- __MACOSX/Fig. 6 source data/._Fig. 6C 
- Fig. 6 source data/Fig. 6A/
- __MACOSX/Fig. 6 source data/._Fig. 6A
- Fig. 6 source data/Fig. 6F/
- __MACOSX/Fig. 6 source data/._Fig. 6F
- Fig. 6 source data/Fig. 6D/
- __MACOSX/Fig. 6 source data/._Fig. 6D
- Fig. 6 source data/Fig. 6E/
- __MACOSX/Fig. 6 source data/._Fig. 6E
- Fig. 6 source data/Fig. 6B/
- __MACOSX/Fig. 6 source data/._Fig. 6B
- Fig. 6 source data/Fig. 6C /Fig. 6C_Numerical data.xlsx
- __MACOSX/Fig. 6 source data/Fig. 6C /._Fig. 6C_Numerical data.xlsx
- Fig. 6 source data/Fig. 6C /Fig6C_cont_upr.tif
- __MACOSX/Fig. 6 source data/Fig. 6C /._Fig6C_cont_upr.tif
- Fig. 6 source data/Fig. 6C /Fig6C_p62S351A_low.tif
- __MACOSX/Fig. 6 source data/Fig. 6C /._Fig6C_p62S351A_low.tif
- Fig. 6 source data/Fig. 6C /Fig6C_p62S351A_up.tif
- __MACOSX/Fig. 6 source data/Fig. 6C /._Fig6C_p62S351A_up.tif
- Fig. 6 source data/Fig. 6C /Fig6C_cont_low.tif
- __MACOSX/Fig. 6 source data/Fig. 6C /._Fig6C_cont_low.tif
- Fig. 6 source data/Fig. 6C /Fig6C_Atg7KO_up.tif
- __MACOSX/Fig. 6 source data/Fig. 6C /._Fig6C_Atg7KO_up.tif
- Fig. 6 source data/Fig. 6C /Fig6C_Atg7KO_low.tif
- __MACOSX/Fig. 6 source data/Fig. 6C /._Fig6C_Atg7KO_low.tif
- Fig. 6 source data/Fig. 6C /Fig6C_Atg7KO p62S351A_up.tif
- __MACOSX/Fig. 6 source data/Fig. 6C /._Fig6C_Atg7KO p62S351A_up.tif
- Fig. 6 source data/Fig. 6C /Fig6C_Atg7KO p62S351A_low.tif
- __MACOSX/Fig. 6 source data/Fig. 6C /._Fig6C_Atg7KO p62S351A_low.tif
- Fig. 6 source data/Fig. 6A/.DS_Store
- __MACOSX/Fig. 6 source data/Fig. 6A/._.DS_Store
- Fig. 6 source data/Fig. 6A/Fig. 6A_Numerical data.xlsx
- __MACOSX/Fig. 6 source data/Fig. 6A/._Fig. 6A_Numerical data.xlsx
- Fig. 6 source data/Fig. 6F/Fig. 6F_Numerical data.xlsx
- __MACOSX/Fig. 6 source data/Fig. 6F/._Fig. 6F_Numerical data.xlsx
- Fig. 6 source data/Fig. 6F/Fig6F_Atg7KO_CK19.tif
- __MACOSX/Fig. 6 source data/Fig. 6F/._Fig6F_Atg7KO_CK19.tif
- Fig. 6 source data/Fig. 6F/Fig6F_p62T352A_CK19.tif
- __MACOSX/Fig. 6 source data/Fig. 6F/._Fig6F_p62T352A_CK19.tif
- Fig. 6 source data/Fig. 6F/Fig6F_Atg7KO p62T352A_CK19.tif
- __MACOSX/Fig. 6 source data/Fig. 6F/._Fig6F_Atg7KO p62T352A_CK19.tif
- Fig. 6 source data/Fig. 6F/Fig6F_cont_CK19.tif
- __MACOSX/Fig. 6 source data/Fig. 6F/._Fig6F_cont_CK19.tif
- Fig. 6 source data/Fig. 6D/Fig. 6D_Numerical data.xlsx
- __MACOSX/Fig. 6 source data/Fig. 6D/._Fig. 6D_Numerical data.xlsx
- Fig. 6 source data/Fig. 6D/Fig6D_Atg7KO_p62T352A_up.tif
- __MACOSX/Fig. 6 source data/Fig. 6D/._Fig6D_Atg7KO_p62T352A_up.tif
- Fig. 6 source data/Fig. 6D/Fig6D_T352A_low.tif
- __MACOSX/Fig. 6 source data/Fig. 6D/._Fig6D_T352A_low.tif
- Fig. 6 source data/Fig. 6D/Fig6D_cont_low.tif
- __MACOSX/Fig. 6 source data/Fig. 6D/._Fig6D_cont_low.tif
- Fig. 6 source data/Fig. 6D/Fig6D_Atg7KO_low.tif
- __MACOSX/Fig. 6 source data/Fig. 6D/._Fig6D_Atg7KO_low.tif
- Fig. 6 source data/Fig. 6D/Fig6D_T352A_up.tif
- __MACOSX/Fig. 6 source data/Fig. 6D/._Fig6D_T352A_up.tif
- Fig. 6 source data/Fig. 6D/Fig6D_Atg7KO_p62T352A_low.tif
- __MACOSX/Fig. 6 source data/Fig. 6D/._Fig6D_Atg7KO_p62T352A_low.tif
- Fig. 6 source data/Fig. 6D/Fig6D_Atg7KO_up.tif
- __MACOSX/Fig. 6 source data/Fig. 6D/._Fig6D_Atg7KO_up.tif
- Fig. 6 source data/Fig. 6D/Fig6D_cont_up.tif
- __MACOSX/Fig. 6 source data/Fig. 6D/._Fig6D_cont_up.tif
- Fig. 6 source data/Fig. 6E/Fig. 6E_Numerical data.xlsx
- __MACOSX/Fig. 6 source data/Fig. 6E/._Fig. 6E_Numerical data.xlsx
- Fig. 6 source data/Fig. 6E/Fig6E_cont_CK19.tif
- __MACOSX/Fig. 6 source data/Fig. 6E/._Fig6E_cont_CK19.tif
- Fig. 6 source data/Fig. 6E/Fig6E_Atg7KO_CK19.tif
- __MACOSX/Fig. 6 source data/Fig. 6E/._Fig6E_Atg7KO_CK19.tif
- Fig. 6 source data/Fig. 6E/Fig6E_p62S351A_CK19.tif
- __MACOSX/Fig. 6 source data/Fig. 6E/._Fig6E_p62S351A_CK19.tif
- Fig. 6 source data/Fig. 6E/Fig6E_Atg7KO p62S351A_CK19.tif
- __MACOSX/Fig. 6 source data/Fig. 6E/._Fig6E_Atg7KO p62S351A_CK19.tif
- Fig. 6 source data/Fig. 6B/Fig. 6B_Numerical data.xlsx
- __MACOSX/Fig. 6 source data/Fig. 6B/._Fig. 6B_Numerical data.xlsx
- Fig. 6 source data/Fig. 6B/~$Fig. 6B_Numerical data.xlsx
- __MACOSX/Fig. 6 source data/Fig. 6B/._~$Fig. 6B_Numerical data.xlsx
