# Supplementary material for: KEAP1 retention in phase-separated p62 bodies drives liver damage under autophagy-deficient conditions
Source: EMBO Rep. 2025 May 28;26(13):3384–410. doi: 10.1038/s44319-025-00483-9 (PMC12238652; doi:10.1038/s44319-025-00483-9)
Supplement: Supplementary file 7 — Source data Fig. 6 [file 44319_2025_483_MOESM7_ESM.zip › Fig. 6 source data/Fig. 6C /Fig. 6C_Numerical data.xlsx]

## Sheet: Sheet1
Aberrant area
	Genotypes	Numerical data
1	Control	0
2	Control	0
3	Control	0
4	Control	0
5	Control	0
6	p62S351A	0
7	p62S351A	1.8
8	p62S351A	0.2
9	p62S351A	0
10	Atg7-KO	93.1
11	Atg7-KO	92
12	Atg7-KO	84.5
13	Atg7-KO	80.3
14	Atg7-KO	98.8
15	Atg7-KO	95.4
16	Atg7-KO;p62S351A	67.8
17	Atg7-KO;p62S351A	66.9
18	Atg7-KO;p62S351A	67
19	Atg7-KO;p62S351A	92.1
20	Atg7-KO;p62S351A	85
