# Supplementary material for: KEAP1 retention in phase-separated p62 bodies drives liver damage under autophagy-deficient conditions
Source: EMBO Rep. 2025 May 28;26(13):3384–410. doi: 10.1038/s44319-025-00483-9 (PMC12238652; doi:10.1038/s44319-025-00483-9)
Supplement: Supplementary file 7 — Source data Fig. 6 [file 44319_2025_483_MOESM7_ESM.zip › Fig. 6 source data/Fig. 6A/Fig. 6A_Numerical data.xlsx]

## Sheet: Sheet1
Liver weight/Body weight (%)
	Genotypes	Numerical data
1	Control	5.14
2	Control	5.82
3	Control	4.44
4	Control	4.41
5	Control	3.98
6	Control	4.72
7	Control	4.8
8	Control	4.74
9	Control	4.63
10	Control	5.05
11	p62S351A	3.91
12	p62S351A	5.05
13	p62S351A	5.17
14	p62S351A	4.99
15	p62S351A	5.08
16	p62S351A	5.37
17	p62S351A	5.18
18	Atg7-KO	24.2
19	Atg7-KO	23.3
20	Atg7-KO	23.63
21	Atg7-KO	23.66
22	Atg7-KO	21.93
23	Atg7-KO	22.11
24	Atg7-KO	18.8
25	Atg7-KO	22.47
26	Atg7-KO	22.84
27	Atg7-KO	19.59
28	Atg7-KO	19.87
29	Atg7-KO	25.33
30	Atg7-KO	18.25
31	Atg7-KO;p62S351A	15.22
32	Atg7-KO;p62S351A	15.27
33	Atg7-KO;p62S351A	9.37
34	Atg7-KO;p62S351A	14.18
35	Atg7-KO;p62S351A	17.36
36	Atg7-KO;p62S351A	16.9
37	Atg7-KO;p62S351A	11.61
