# Supplementary material for: KEAP1 retention in phase-separated p62 bodies drives liver damage under autophagy-deficient conditions
Source: EMBO Rep. 2025 May 28;26(13):3384–410. doi: 10.1038/s44319-025-00483-9 (PMC12238652; doi:10.1038/s44319-025-00483-9)
Supplement: Supplementary file 7 — Source data Fig. 6 [file 44319_2025_483_MOESM7_ESM.zip › Fig. 6 source data/Fig. 6F/Fig. 6F_Numerical data.xlsx]

## Sheet: Sheet1
CK19 positive area
	Genotypes	Numerical data
1	Control	0.197
2	Control	0.2
3	Control	0.158
4	p62T352A	0.12
5	p62T352A	0.16
6	p62T352A	0.172
7	p62T352A	0.258
8	Atg7-KO	1.536
9	Atg7-KO	3.161
10	Atg7-KO	2.838
11	Atg7-KO	1.214
12	Atg7-KO;p62T352A	0.074
13	Atg7-KO;p62T352A	0.21
14	Atg7-KO;p62T352A	0.122
15	Atg7-KO;p62T352A	0.187
