# Supplementary material for: KEAP1 retention in phase-separated p62 bodies drives liver damage under autophagy-deficient conditions
Source: EMBO Rep. 2025 May 28;26(13):3384–410. doi: 10.1038/s44319-025-00483-9 (PMC12238652; doi:10.1038/s44319-025-00483-9)
Supplement: Supplementary file 7 — Source data Fig. 6 [file 44319_2025_483_MOESM7_ESM.zip › Fig. 6 source data/Fig. 6D/Fig. 6D_Numerical data.xlsx]

## Sheet: Sheet1
Aberrant area
	Genotypes	Numerical data
1	Control	0
2	Control	0
3	Control	0
4	p62T352A	1
5	p62T352A	1.3
6	p62T352A	0.7
7	p62T352A	2.7
8	Atg7-KO	91.6
9	Atg7-KO	93.4
10	Atg7-KO	94.4
11	Atg7-KO	91.9
12	Atg7-KO;p62T352A	22.8
13	Atg7-KO;p62T352A	47
14	Atg7-KO;p62T352A	1
15	Atg7-KO;p62T352A	1.3
