# Supplementary material for: KEAP1 retention in phase-separated p62 bodies drives liver damage under autophagy-deficient conditions
Source: EMBO Rep. 2025 May 28;26(13):3384–410. doi: 10.1038/s44319-025-00483-9 (PMC12238652; doi:10.1038/s44319-025-00483-9)
Supplement: Supplementary file 7 — Source data Fig. 6 [file 44319_2025_483_MOESM7_ESM.zip › Fig. 6 source data/Fig. 6E/Fig. 6E_Numerical data.xlsx]

## Sheet: Sheet1
CK19 positive area
	Genotypes	Numerical data
1	Control	0.14
2	Control	0.134
3	Control	0.108
4	Control	0.091
5	Control	0.103
6	p62S351A	0.291
7	p62S351A	0.33
8	p62S351A	0.308
9	p62S351A	0.166
10	Atg7-KO	1.041
11	Atg7-KO	1.703
12	Atg7-KO	0.724
13	Atg7-KO	0.166
14	Atg7-KO	0.983
15	Atg7-KO	1.93
16	Atg7-KO;p62S351A	1.549
17	Atg7-KO;p62S351A	1.16
18	Atg7-KO;p62S351A	1.368
19	Atg7-KO;p62S351A	1.962
20	Atg7-KO;p62S351A	1.643
