# Supplementary material for: KEAP1 retention in phase-separated p62 bodies drives liver damage under autophagy-deficient conditions
Source: EMBO Rep. 2025 May 28;26(13):3384–410. doi: 10.1038/s44319-025-00483-9 (PMC12238652; doi:10.1038/s44319-025-00483-9)
Supplement: Supplementary file 7 — Source data Fig. 6 [file 44319_2025_483_MOESM7_ESM.zip › Fig. 6 source data/Fig. 6B/Fig. 6B_Numerical data.xlsx]

## Sheet: Sheet1
Liver weight/Body weight (%)
	Genotypes	Numerical data
1	Control	4.52
2	Control	4.18
3	Control	4.21
4	p62T352A	4.84
5	p62T352A	4.98
6	p62T352A	4.67
7	p62T352A	5
8	p62T352A	5.45
9	p62T352A	4.41
10	p62T352A	4.84
11	p62T352A	4.67
12	p62T352A	4.82
13	p62T352A	4.45
14	Atg7-KO	22.72
15	Atg7-KO	21.36
16	Atg7-KO	20.71
17	Atg7-KO	13.57
18	Atg7-KO	22.66
19	Atg7-KO;p62T352A	5.99
20	Atg7-KO;p62T352A	5.81
21	Atg7-KO;p62T352A	5
22	Atg7-KO;p62T352A	4.77
23	Atg7-KO;p62T352A	6.81
24	Atg7-KO;p62T352A	4.94
