# Supplementary material for: KEAP1 retention in phase-separated p62 bodies drives liver damage under autophagy-deficient conditions
Source: EMBO Rep. 2025 May 28;26(13):3384–410. doi: 10.1038/s44319-025-00483-9 (PMC12238652; doi:10.1038/s44319-025-00483-9)
Supplement: Supplementary file 8 — Source data Fig. 7 [file 44319_2025_483_MOESM8_ESM.zip]

Archive with 12 entries (9 files):
- Fig. 7 source data/
- __MACOSX/._Fig. 7 source data
- Fig. 7 source data/.DS_Store
- __MACOSX/Fig. 7 source data/._.DS_Store
- Fig. 7 source data/Fig. 7B/
- __MACOSX/Fig. 7 source data/._Fig. 7B
- Fig. 7 source data/Fig. 7A/
- __MACOSX/Fig. 7 source data/._Fig. 7A
- Fig. 7 source data/Fig. 7B/Fig. 7B_Numerical data.xlsx
- __MACOSX/Fig. 7 source data/Fig. 7B/._Fig. 7B_Numerical data.xlsx
- Fig. 7 source data/Fig. 7A/Fig. 7A_Numerical data.xlsx
- __MACOSX/Fig. 7 source data/Fig. 7A/._Fig. 7A_Numerical data.xlsx
