# Supplementary material for: KEAP1 retention in phase-separated p62 bodies drives liver damage under autophagy-deficient conditions
Source: EMBO Rep. 2025 May 28;26(13):3384–410. doi: 10.1038/s44319-025-00483-9 (PMC12238652; doi:10.1038/s44319-025-00483-9)
Supplement: Supplementary file 8 — Source data Fig. 7 [file 44319_2025_483_MOESM8_ESM.zip › Fig. 7 source data/Fig. 7B/Fig. 7B_Numerical data.xlsx]

## Sheet: Sheet1
AST				ALT				ALP
	Genotypes	Numerical data			Genotypes	Numerical data			Genotypes	Numerical data
1	Control	40		1	Control	26		1	Control	102
2	Control	49		2	Control	22		2	Control	113
3	Control	41		3	Control	24		3	Control	104
4	p62T352A	42		4	p62T352A	29		4	p62T352A	100
5	p62T352A	43		5	p62T352A	27		5	p62T352A	103
6	p62T352A	44		6	p62T352A	30		6	p62T352A	96
7	p62T352A	44		7	p62T352A	29		7	p62T352A	107
8	p62T352A	43		8	p62T352A	29		8	p62T352A	98
9	p62T352A	49		9	p62T352A	23		9	p62T352A	148
10	p62T352A	51		10	p62T352A	32		10	p62T352A	174
11	p62T352A	40		11	p62T352A	27		11	p62T352A	89
12	p62T352A	46		12	p62T352A	27		12	p62T352A	87
13	p62T352A	43		13	p62T352A	18		13	p62T352A	105
14	Atg7-KO	1128		14	Atg7-KO	1028		14	Atg7-KO	296
15	Atg7-KO	1953		15	Atg7-KO	2001		15	Atg7-KO	329
16	Atg7-KO	1099		16	Atg7-KO	1154		16	Atg7-KO	326
17	Atg7-KO	1319		17	Atg7-KO	872		17	Atg7-KO	363
18	Atg7-KO	1532		18	Atg7-KO	1217		18	Atg7-KO	415
19	Atg7-KO;p62T352A	347		19	Atg7-KO;p62T352A	413		19	Atg7-KO;p62T352A	182
20	Atg7-KO;p62T352A	182		20	Atg7-KO;p62T352A	246		20	Atg7-KO;p62T352A	156
21	Atg7-KO;p62T352A	98		21	Atg7-KO;p62T352A	67		21	Atg7-KO;p62T352A	150
22	Atg7-KO;p62T352A	236		22	Atg7-KO;p62T352A	218		22	Atg7-KO;p62T352A	169
23	Atg7-KO;p62T352A	450		23	Atg7-KO;p62T352A	456		23	Atg7-KO;p62T352A	237
24	Atg7-KO;p62T352A	138		24	Atg7-KO;p62T352A	116		24	Atg7-KO;p62T352A	146
