# Supplementary material for: KEAP1 retention in phase-separated p62 bodies drives liver damage under autophagy-deficient conditions
Source: EMBO Rep. 2025 May 28;26(13):3384–410. doi: 10.1038/s44319-025-00483-9 (PMC12238652; doi:10.1038/s44319-025-00483-9)
Supplement: Supplementary file 8 — Source data Fig. 7 [file 44319_2025_483_MOESM8_ESM.zip › Fig. 7 source data/Fig. 7A/Fig. 7A_Numerical data.xlsx]

## Sheet: Sheet1
AST				ALT				ALP
	Genotypes	Numerical data			Genotypes	Numerical data			Genotypes	Numerical data
1	Control	39		1	Control	21		1	Control	111
2	Control	60		2	Control	54		2	Control	82
3	Control	42		3	Control	23		3	Control	121
4	Control	44		4	Control	25		4	Control	102
5	Control	63		5	Control	21		5	Control	105
6	Control	48		6	Control	24		6	Control	119
7	Control	43		7	Control	27		7	Control	129
8	Control	37		8	Control	22		8	Control	104
9	Control	37		9	Control	27		9	Control	100
10	Control	39		10	Control	29		10	Control	109
11	p62S351A	43		11	p62S351A	22		11	p62S351A	340
12	p62S351A	36		12	p62S351A	22		12	p62S351A	76
13	p62S351A	37		13	p62S351A	24		13	p62S351A	84
14	p62S351A	68		14	p62S351A	54		14	p62S351A	74
15	p62S351A	1549		15	p62S351A	1507		15	p62S351A	350
16	p62S351A	59		16	p62S351A	40		16	p62S351A	96
17	p62S351A	58		17	p62S351A	40		17	p62S351A	56
18	Atg7-KO	1999		18	Atg7-KO	2285		18	Atg7-KO	1281
19	Atg7-KO	1645		19	Atg7-KO	1763		19	Atg7-KO	1160
20	Atg7-KO	1889		20	Atg7-KO	1906		20	Atg7-KO	357
21	Atg7-KO	1589		21	Atg7-KO	1805		21	Atg7-KO	325
22	Atg7-KO	2023		22	Atg7-KO	2229		22	Atg7-KO	340
23	Atg7-KO	1903		23	Atg7-KO	1918		23	Atg7-KO	427
24	Atg7-KO	1316		24	Atg7-KO	1439		24	Atg7-KO	252
25	Atg7-KO	2821		25	Atg7-KO	2473		25	Atg7-KO	362
26	Atg7-KO	1279		26	Atg7-KO	1531		26	Atg7-KO	353
27	Atg7-KO	1158		27	Atg7-KO	1227		27	Atg7-KO	346
28	Atg7-KO	1143		28	Atg7-KO	1160		28	Atg7-KO	264
29	Atg7-KO	2029		29	Atg7-KO	1406		29	Atg7-KO	391
30	Atg7-KO	1483		30	Atg7-KO	1361		30	Atg7-KO	370
31	Atg7-KO;p62S351A	1185		31	Atg7-KO;p62S351A	1119		31	Atg7-KO;p62S351A	720
32	Atg7-KO;p62S351A	1053		32	Atg7-KO;p62S351A	985		32	Atg7-KO;p62S351A	1033
33	Atg7-KO;p62S351A	506		33	Atg7-KO;p62S351A	599		33	Atg7-KO;p62S351A	143
34	Atg7-KO;p62S351A	606		34	Atg7-KO;p62S351A	665		34	Atg7-KO;p62S351A	248
35	Atg7-KO;p62S351A	1506		35	Atg7-KO;p62S351A	1393		35	Atg7-KO;p62S351A	405
36	Atg7-KO;p62S351A	967		36	Atg7-KO;p62S351A	849		36	Atg7-KO;p62S351A	365
37	Atg7-KO;p62S351A	647		37	Atg7-KO;p62S351A	701		37	Atg7-KO;p62S351A	174
