# Supplementary material for: KEAP1 retention in phase-separated p62 bodies drives liver damage under autophagy-deficient conditions
Source: EMBO Rep. 2025 May 28;26(13):3384–410. doi: 10.1038/s44319-025-00483-9 (PMC12238652; doi:10.1038/s44319-025-00483-9)
Supplement: Supplementary file 9 — Figure EV1 Source Data [file 44319_2025_483_MOESM9_ESM.zip]

Archive with 42 entries (37 files):
- EV1 source data/
- __MACOSX/._EV1 source data
- EV1 source data/EV1C/
- __MACOSX/EV1 source data/._EV1C
- EV1 source data/EV1D/
- __MACOSX/EV1 source data/._EV1D
- EV1 source data/EV1B/
- __MACOSX/EV1 source data/._EV1B
- EV1 source data/.DS_Store
- __MACOSX/EV1 source data/._.DS_Store
- EV1 source data/EV1A/
- __MACOSX/EV1 source data/._EV1A
- EV1 source data/EV1C/EV1C.ai
- __MACOSX/EV1 source data/EV1C/._EV1C.ai
- EV1 source data/EV1C/EV1C.xlsx
- __MACOSX/EV1 source data/EV1C/._EV1C.xlsx
- EV1 source data/EV1D/EV1D.xlsx
- __MACOSX/EV1 source data/EV1D/._EV1D.xlsx
- EV1 source data/EV1D/EV1D_Atg7C572S_24h.tif
- __MACOSX/EV1 source data/EV1D/._EV1D_Atg7C572S_24h.tif
- EV1 source data/EV1D/EV1D_Atg7C572S_12h.tif
- __MACOSX/EV1 source data/EV1D/._EV1D_Atg7C572S_12h.tif
- EV1 source data/EV1D/EV1D_Atg7C572S_48h.tif
- __MACOSX/EV1 source data/EV1D/._EV1D_Atg7C572S_48h.tif
- EV1 source data/EV1D/EV1D_Atg7WT_12h.tif
- __MACOSX/EV1 source data/EV1D/._EV1D_Atg7WT_12h.tif
- EV1 source data/EV1D/EV1D_Atg7WT_0h.tif
- __MACOSX/EV1 source data/EV1D/._EV1D_Atg7WT_0h.tif
- EV1 source data/EV1D/EV1D_Atg7WT_24h.tif
- __MACOSX/EV1 source data/EV1D/._EV1D_Atg7WT_24h.tif
- EV1 source data/EV1D/EV1D_Atg7WT_48h.tif
- __MACOSX/EV1 source data/EV1D/._EV1D_Atg7WT_48h.tif
- EV1 source data/EV1D/EV1D_Atg7C572S_0h.tif
- __MACOSX/EV1 source data/EV1D/._EV1D_Atg7C572S_0h.tif
- EV1 source data/EV1B/EV1B_Atg7KO_HM.tif
- __MACOSX/EV1 source data/EV1B/._EV1B_Atg7KO_HM.tif
- EV1 source data/EV1B/EV1B_Atg7KO.tif
- __MACOSX/EV1 source data/EV1B/._EV1B_Atg7KO.tif
- EV1 source data/EV1A/EV1A_Atg7FF.tif
- __MACOSX/EV1 source data/EV1A/._EV1A_Atg7FF.tif
- EV1 source data/EV1A/EV1A_Atg7KO.tif
- __MACOSX/EV1 source data/EV1A/._EV1A_Atg7KO.tif
