# Supplementary material for: KEAP1 retention in phase-separated p62 bodies drives liver damage under autophagy-deficient conditions
Source: EMBO Rep. 2025 May 28;26(13):3384–410. doi: 10.1038/s44319-025-00483-9 (PMC12238652; doi:10.1038/s44319-025-00483-9)
Supplement: Supplementary file 9 — Figure EV1 Source Data [file 44319_2025_483_MOESM9_ESM.zip › EV1 source data/EV1C/EV1C.xlsx]

## Sheet: Sheet1
EV1C Prism
	p62		Numerical data		p62		Numerical data
	1	ATG7 WT 0 h	1		1	ATG7 CS 0 h	1
	2	ATG7 WT 0 h	1		2	ATG7 CS 0 h	1
	3	ATG7 WT 0 h	1		3	ATG7 CS 0 h	1
	4	ATG7 WT 12 h	0.810141		4	ATG7 CS 12 h	1.11658
	5	ATG7 WT 12 h	0.893228		5	ATG7 CS 12 h	1.23576
	6	ATG7 WT 12 h	0.953129		6	ATG7 CS 12 h	0.951693
	7	ATG7 WT 24 h	0.507604		7	ATG7 CS 24 h	1.00074
	8	ATG7 WT 24 h	0.672363		8	ATG7 CS 24 h	1.0452
	9	ATG7 WT 24 h	0.551045		9	ATG7 CS 24 h	0.812317
	10	ATG7 WT 48 h	0.31572		10	ATG7 CS 48 h	0.980826
	11	ATG7 WT 48 h	0.408186		11	ATG7 CS 48 h	0.752355
	12	ATG7 WT 48 h	0.205726		12	ATG7 CS 48 h	0.763848
	p62(pS351)		Numerical data		p62(pS351)		Numerical data
	1	ATG7 WT 0 h	1		1	ATG7 CS 0 h	1
	2	ATG7 WT 0 h	1		2	ATG7 CS 0 h	1
	3	ATG7 WT 0 h	1		3	ATG7 CS 0 h	1
	4	ATG7 WT 12 h	0.759809		4	ATG7 CS 12 h	1.12743
	5	ATG7 WT 12 h	0.935243		5	ATG7 CS 12 h	1.08456
	6	ATG7 WT 12 h	0.912792		6	ATG7 CS 12 h	1.06209
	7	ATG7 WT 24 h	0.459136		7	ATG7 CS 24 h	0.921649
	8	ATG7 WT 24 h	0.526699		8	ATG7 CS 24 h	1.20818
	9	ATG7 WT 24 h	0.40643		9	ATG7 CS 24 h	1.13508
	10	ATG7 WT 48 h	0.418236		10	ATG7 CS 48 h	1.13056
	11	ATG7 WT 48 h	0.300479		11	ATG7 CS 48 h	1.17562
	12	ATG7 WT 48 h	0.233322		12	ATG7 CS 48 h	1.22525
	KEAP1		Numerical data		KEAP1		Numerical data
	1	ATG7 WT 0 h	1		1	ATG7 CS 0 h	1
	2	ATG7 WT 0 h	1		2	ATG7 CS 0 h	1
	3	ATG7 WT 0 h	1		3	ATG7 CS 0 h	1
	4	ATG7 WT 12 h	0.870412		4	ATG7 CS 12 h	1.10913
	5	ATG7 WT 12 h	0.838732		5	ATG7 CS 12 h	1.21864
	6	ATG7 WT 12 h	1.17598		6	ATG7 CS 12 h	1.19176
	7	ATG7 WT 24 h	0.884036		7	ATG7 CS 24 h	0.903153
	8	ATG7 WT 24 h	0.932191		8	ATG7 CS 24 h	1.32067
	9	ATG7 WT 24 h	0.705859		9	ATG7 CS 24 h	1.14118
	10	ATG7 WT 48 h	0.663986		10	ATG7 CS 48 h	1.14407
	11	ATG7 WT 48 h	0.677854		11	ATG7 CS 48 h	1.27125
	12	ATG7 WT 48 h	0.577122		12	ATG7 CS 48 h	1.14088
