# Supplementary material for: KEAP1 retention in phase-separated p62 bodies drives liver damage under autophagy-deficient conditions
Source: EMBO Rep. 2025 May 28;26(13):3384–410. doi: 10.1038/s44319-025-00483-9 (PMC12238652; doi:10.1038/s44319-025-00483-9)
Supplement: Supplementary file 9 — Figure EV1 Source Data [file 44319_2025_483_MOESM9_ESM.zip › EV1 source data/EV1D/EV1D.xlsx]

## Sheet: Sheet1
EV1D	Number per Cell ATG7 WT						Number per Cell ATG7 CS						Area ATG7 WT						Area ATG7 CS
	ATG7 WT 0h	ATG7 WT 48h					ATG7 C572S 0h	ATG7 C572S 48h					ATG7 WT 0h	ATG7 WT 48h					ATG7 C572S 0h	ATG7 C572S 48h
	4	0					0	0					1.08	0.9					1.9	1.8
	3	0					7	12					0.59	1.69					1.12	0.62
	1	0					0	80					7.19	0.98					0.76	1.08
	0	0					30	0					0.61	0.64					0.54	1.28
	0	0					0	0					0.54	1.36					0.55	0.87
	2	0					48	1					1.15	0.83					0.93	2.36
	1	1					0	2					0.57	1.28					0.52	0.99
	0	0					0	0					1.02	0.78					0.64	0.64
	15	0					47	0					0.57	1.4					1.71	0.55
	2	0					3	0					1.97	1.48					1.44	1.37
	8	0					0	0					2.04	0.51					2.07	0.69
	0	0					2	53					1.96	1.05					0.95	0.59
	0	0					55	2					0.8	0.68					0.55	1.39
	0	0					28	10					1.23	0.55					1.16	0.58
	0	0					8	0					1.15	1.78					0.5	1.46
	0	0					1	0					0.52	0.65					0.61	1.09
	1	0					0	1					1.74	0.71					1.06	0.71
	49	0					12	0					2.93	1.12					1.53	0.57
	53	0					0	0					0.71	0.76					1.22	0.9
	0	0					16	0					1.27	2.75					2.18	1.28
	0	0					2	112					0.63	1.33					2.26	1.72
	10	0					0	0					3.41	3.83					0.7	0.84
	2	1					0	0					0.92	0.51					1.85	1.29
	27	0					0	6					1.13	1.44					0.95	0.61
	32	0					49	1					1.32	7.15					0.98	0.65
	32	1					5	0					0.5	2.28					1	1.64
	0	0					0	0					1.42	2.78					1.23	0.56
	1	0					1	0					1.39	2.06					1.16	0.54
	0	0					22	0					0.89	1.2					1.56	2.29
	33	0					18	0					0.61	2.01					1.14	1.9
	0	0					40	6					0.66	0.5					0.55	2.1
	0	0					0	0					0.99	0.62					0.8	0.56
	4	0					0	0					0.64	1.62					1.49	0.7
	13	2					0	0					0.78	0.72					1.34	0.79
	18	0					1	0					1.62	0.66					0.65	0.52
	108	1					18	0					0.78	0.85					0.73	0.98
	0	0					0	0					0.72	0.76					1.01	0.75
	0	0					0	7					0.7	3.18					1.63	0.75
	0	0					0	0					0.52	0.85					12.09	0.52
	1	1					0	0					0.56	0.7					0.89	1.01
	26	0					7	2					1.8	0.87					1.71	1.3
	41	0					5	1					2.75	0.98					0.5	1.01
	4	0					0	0					1.68	1.99					0.68	0.66
	0	0					1	0					0.52	2.07					0.64	1.5
	20	2					16	45					5.36	0.62					0.99	0.68
	0	0					0	5					1.33	0.64					3.12	2.18
	2	0					21	0					1.02	1.83					0.57	0.73
	0	0					0	0					1.74	0.62					1.37	1.4
	11	1					0	0					2.14	1.47					1.26	0.5
	0	0					23	0					0.76	0.93					0.84	0.52
	0	2					0	32					0.5	0.5					2.41	0.73
	29	0					40	0					2.96	1.28					0.58	0.59
	0	0					0	0					5.75	1.46					1.11	0.71
	0	0					0	0					1.29	0.91					0.77	1.47
	1	0					0	0					1.35	1.7					0.61	0.72
	0	1					2	32					1.79	0.52					0.65	0.69
	5	0					0	10					1.7	1					0.54	1.08
	0	0					0	0					0.52	0.66					0.59	0.85
	83	1					0	13					0.97	0.79					0.84	0.66
	0	0					9	3					0.73	0.62					0.92	2.33
	17	0					0	0					1.07	2.17					0.72	0.8
	1	0					4	15					1.76	1.09					0.79	0.7
	0	0					0	0					0.5	1.68					0.89	1.01
	73	0					0	0					4.31	0.85					0.84	0.97
	9	0					0	0					0.85	2.13					1.35	1.44
	0	0					1	0					1.67	0.79					1.58	1.35
	57	0					42	0					0.83	1.67					3.61	0.51
	0	0					8	0					2.79	1.23					1.02	0.56
	13	0					0	0					0.72	0.91					0.8	1.19
	26	0					20	1					1.9	2.31					2.04	1.11
	0	0					0	64					1.8	1.35					1.34	2.14
	26	0					3	0					0.54	1.01					0.5	0.5
	0	0					0	0					1.23	0.78					1.67	0.68
	0	0					1	0					0.92	0.64					1.55	1.15
	0	0					0	0					0.5	0.8					0.65	0.8
	11	0					1	0					2.74	0.5					0.55	0.69
	0	0					0	0					0.71	1.41					1.11	3.06
	0	0					44	1					0.92	2.49					1.07	0.5
	31	0					0	0					1.13	0.55					1.53	0.99
	0	0					3	0					1.99	0.73					0.5	0.72
	0	13					12	0					1.02	0.77					1.49	0.66
	0	0					0	23					0.92	2.01					1.55	0.59
	54	1					0	0					0.61	1.96					0.68	0.98
	10	0					33	0					0.51	0.98					0.84	1.6
	1	0					0	2					0.62	0.7					0.51	0.93
	0	0					0	0					0.69	1.93					0.66	1.35
	2	0					2	0					0.5	3.49					1.69	1.43
	0	0					1	0					0.75	1.18					0.69	1.86
	1	1					0	0					0.5	0.77					0.52	0.5
	0	0					0	30					1.34	1.51					1.64	1.19
	0	40					0	0					0.69	1.06					1.19	1.22
	37	0					12	0					0.99	0.75					0.76	3.98
	0	0					59	0					2.27	0.57					0.73	0.69
	0	0					0	0					0.57	1.55					0.5	0.91
	12	0					42	160					0.69	0.75					0.62	1.58
	14	0					0	55					5.39	1.23					0.68	0.84
	0	0					0	0					0.78	0.62					0.61	1.15
	7	1					0	0					1.04	5.4					4.12	0.94
	2	1					0	0					0.68	0.92					0.55	1.69
	19	0					76	14					1.25	0.76					1.2	2.41
	12	0					0	0					0.58	3.47					0.9	0.51
	0	0					0	7					2.27	2.75					0.51	0.61
	0	0					0	0					3.31	1.19					0.87	1.12
	1	0					6	0					0.75	1.18					0.93	0.83
	1	0					0	0					1.77	2.55					1.12	1.37
	1	0					0	55					1.26	3.05					0.54	1.75
	0	7					42	21					1.41	1.47					0.91	2.14
	0	0					6	0					0.95	2.61					1.34	0.87
	23	25					0	2					1.3	1.11					0.98	4.6
	47	0					36	4					1.47	1.56					0.97	1.19
	38	0					11	0					2.4	0.79					0.68	0.89
	0	0					2	24					0.52	3.14					1.43	0.54
	0	0					0	0					1.57	1.5					1.35	0.75
	3	0					0	0					1.42	1.04					0.55	0.99
	0	0					6	73					0.69	0.61					0.94	0.82
	0	8					0	0					1.15	2.29					0.83	0.79
	5	0					2	17					0.52	0.89					0.9	2.63
	69	1					0	45					1.58	2.54					2.86	0.95
	5	0					4	0					2	1.04					0.71	2.4
	38	0					1	0					2.42	6.53					0.94	0.87
	0	0					12	2					3.68	0.63					0.72	0.64
	74	0					0	0					1.43	2.14					0.65	0.52
	0	0					0	0					2.33	1.6					0.57	1.16
	11	0					0	0					0.54	1.77					1.13	0.71
	1	0					16	1					0.71	0.84					1.8	1.42
	3	0					2	61					1.06	1.05					1.27	0.78
	0	1					0	0					0.68	1.6					0.59	0.87
	0	0					1	0					1.71	1.68					0.78	0.94
	22	0					0	0					1.6	0.52					0.5	2.28
	1	0					0	0					0.54	0.83					0.55	0.69
	19	0					0	0					0.8	0.83					6.07	0.58
	47	0					0	0					1	1.3					0.55	1.75
	1	0					5	45					0.52	0.71					1.22	0.91
	0	0					0	0					1.44	0.61					0.9	0.58
	9	0					0	0					0.95	2.54					1.33	0.69
	0	0					37	103					5.04	1.71					0.91	0.95
	20	14					1	0					2.08	3.66					2.53	1.15
	0	0					1	0					1.2	2.92					0.63	1.22
	2	0					0	103					0.59	1.02					1.92	0.52
	0	0					15	0					3.18	1.14					0.5	0.87
	0	40					23	0					0.64	2.82					1.49	0.85
	0	0					1	0					1.07	0.85					3.51	5.93
	1	0					0	26					2.49	1.37					0.63	0.79
	0	0					28	0					1.63	0.62					1.36	1.43
	8	0					1	0					2.29	0.82					0.56	0.69
	0	8					0	0					0.84	1.77					0.51	0.75
	139	0					0	0					1.07	0.54					0.68	0.78
	4	0					0	0					0.84	0.55					1.15	0.55
	0	0					6	0					3.02	1.11					1.4	1.01
	0	0					0	0					2.71	0.77					1.42	0.56
	0	0					1	0					0.52	1.94					0.54	1.14
	0	0					31	0					1.35	0.68					0.71	0.64
	4	0					0	0					0.66	0.56					0.84	1
	4	0					9	0					0.63	1.12					0.73	1.06
	1	0					54	0					0.59	0.98					0.56	2.01
	0	2					71	0					1.25	0.83					0.66	2.67
	0	7					0	0					1.07	0.92					1.8	0.68
	0	0					5	0					1.48	1.13					1.33	1.27
	121	0					0	0					0.52	1.67					0.71	3.3
	38	0					69	0					1.7	2.57					2.17	1
	9	0					16	0					0.56	0.51					1.47	0.68
	0	0					76	0					1.15	0.85					1.47	2.17
	12	0					0	22					0.63	0.78					0.54	0.62
	61	0					0	0					0.66	0.78					0.51	0.52
	4	0					0	1					1.14	1.05					1.21	0.68
	0	0					0	24					1.83	2.61					3.47	0.89
	10	1					0	0					0.87	2.89					2.83	0.51
	62	0					0	24					0.78	1.25					6.44	0.64
	0	0					0	0					1.77	1.2					0.58	0.83
	0	0					2	2					0.65	0.8					0.97	0.87
	0	0					2	0					1.63	1.11					0.89	0.62
	4	0					0	0					1.68	0.68					0.51	2
	1	19					0	65					1.36	0.85					2.22	0.7
	0	48					7	0					0.69	0.62					0.64	1.2
	10	0					60	32					1.25	1.36					1.56	1.41
	0	0					0	1					0.71	0.69					2.55	0.9
	0	1					18	1					1.74	0.84					0.89	0.54
	53	0					0	0					2.96	0.72					0.84	0.86
	7	0					34	1					0.94	1.12					2.24	2.15
	0	0					29	0					1.12	2.18					2.06	0.87
	0	0					25	45					0.99	0.97					0.72	2.89
	91	0					29	26					0.56	1.09					2.47	1.06
	52	0					0	9					2.55	1.27					0.61	1.46
	0	0					7	2					0.83	0.59					2.47	0.54
	31	73					0	0					1.14	1.19					0.7	0.95
	14	5					60	35					0.64	0.68					0.73	0.55
	0	0					0	11					2.71	1.42					1	1.05
	27	0					20	0					0.55	0.76					0.52	1.16
	1	3					5	38					1.32	0.65					1.9	4.45
	25	0					1	0					0.72	1.01					0.57	1.26
	0	0					0	0					1	0.57					0.51	0.7
	0	0					0	0					0.93	0.86					1.33	1.49
	0	1					58	0					0.61	1.46					0.79	1.11
	2	21					1	0					0.78	0.51					0.84	0.94
	16	0					32	0					1.46	0.91					2.04	4.54
	25	0					0	0					0.61	0.57					1.53	0.93
	0	1					6	4					2.76	0.61					0.62	0.86
	0	0					0	0					0.85	1.35					1.22	2.66
	0	0					25	45					0.77	0.57					1	0.56
	12	0					0	0					2.03	2.04					3.19	0.78
	9	0					0	0					1.06	0.93					2.57	1.08
	0	0					17	2					3.23	0.71					0.66	1.36
	7	2					5	0					0.55	0.61					0.99	0.61
	59	0					2	1					0.58	1.13					0.51	0.87
	19	0					8	0					2.31	3.56					2.79	1.68
	1	0					69	0					1.07	0.63					4.59	1.64
	0	1					0	5					0.68	1.84					0.56	1.08
	0	0					8	0					1.29	0.93					0.56	2.03
	0	0					0	0					0.71	0.58					1.26	0.7
	9	0					0	6					4.22	0.64					2.13	0.73
	0	0					1	2					0.87	0.65					1.21	0.56
	8	0					0	11					3.82	1.69					2.77	1.41
	33	0					0	0					3.4	0.8					4.38	2.41
	1	1					0	1					1.07	3.17					0.9	1.12
	1	0					0	0					0.5	0.61					0.97	0.71
	2	0					45	22					1.77	0.9					2.03	2.4
	33	8					21	79					0.93	0.66					0.78	0.52
	0	0					0	0					3.47	0.56					0.9	2.29
	4	0					0	0					0.56	2.49					0.5	0.58
	26	0					0	0					0.63	0.59					0.95	1.65
	0	0					1	0					0.94	0.65					0.62	0.93
	2	0					35	0					0.59	1.84					1.08	0.71
	1	0					0	2					1.08	1.21					0.52	0.77
	2	0					18	0					0.71	0.61					0.75	0.56
	8	2					20	0					1.2	1.62					0.71	0.5
	5	0					0	0					0.5	3.16					1.14	0.75
	0	0					0	0					0.79	0.79					1.07	0.55
	0	0					0	0					1.14	0.57					1.08	2.2
	17	0					55	0					2.69	1.7					0.57	0.58
	7	0					0	0					0.61	1.3					0.58	1
	4	0					0	0					2.41	0.93					0.98	0.59
	0	0					0	31					0.82	0.57					0.57	1.58
	35	0					96	0					0.84	0.79					4.59	0.59
	0	10					0	37					0.73	1.13					1.08	0.7
	0	0					0	0					1.79	0.58					0.77	1.76
	30	4					1	1					0.5	2.04					0.86	1.49
	0	0					0	0					1.12	1.72					0.83	2
	1	0					0	0					1.67	1					1.6	0.65
	76	0					0	16					1.71	0.54					0.93	0.55
	7	0					0	0					1.78	1.01					0.62	1.12
	48	1					0	1					0.55	1.32					3.78	1.23
	28	0					9	47					1.85	1.7					0.54	1.43
	9	0					4	6					3.18	2.17					1.16	0.65
	87	0					1	1					0.78	1.08					0.62	0.95
	39	0					3	0					0.99	1.83					0.61	1.43
	1	0					26	0					1.06	3.33					1.93	0.7
	0	0					35	0					0.86	2.77					0.61	1.84
	8	0					0	0					0.94	0.61					0.8	0.59
	0	0					28	0					0.66	2.21					1.54	1.08
	0	0					4	11					0.52	0.73					0.86	3.48
	39	0					0	1					2.57	0.62					0.68	0.54
	4	0					0	2					1.08	0.57					1.13	0.94
	0	0					0	0					0.55	0.97					1.26	1.23
	52	0					0	0					0.55	1.57					2.57	2.1
	1	0					17	0					0.66	0.9					0.85	1.33
	6	0					17	0					0.87	1.92					0.66	1.06
	38	0					62	66					0.58	0.9					1.53	0.55
	0	10					0	0					1.04	0.78					0.94	0.75
	4	0					2	0					0.99	0.63					1.39	1.43
	10	0					0	0					1.14	1.13					0.68	1.32
	0	0					0	0					0.77	0.5					1.43	0.54
	64	0					48	0					0.94	0.51					3.73	0.57
	15	0					0	56					1.19	0.62					0.54	0.79
	0	0					1	1					4.96	0.57					0.86	0.61
	14	3					3	0					1.13	0.63					0.78	1.34
	7	0					13	44					0.5	1.68					1.21	1.4
	1	0					0	2					1.96	0.56					2.5	1.12
	49	0					0	0					0.63	1.54					0.73	4.09
	0	0					0	0					0.87	0.89					1.09	2.27
	0	0					59	0					0.51	1.82					1.05	0.61
	0	0					0	0					1.34	1.99					0.58	1.54
	73	0					14	0					2.03	1.36					1.8	0.73
	46	0					0	23					2.22	2.24					0.52	1.08
	0	0					0	0					1.2	0.84					0.56	0.59
	1	0					12	56					0.95	0.91					0.69	2.6
	0	0					0	72					0.98	2.56					0.71	0.71
	0	0					0	0					0.82	3.09					0.83	1.4
	5	0					6	1					0.72	1.19					0.89	0.99
	0	64					0	0					0.91	2.61					1.42	0.58
	6	0					2	29					0.8	0.7					0.8	1.01
	0	0					34	0					0.84	1.62					0.5	0.64
	0	14					0	0					1.08	1.07					3.74	1.3
	13	0					0	0					0.65	0.8					0.79	0.58
	6	0					58	60					0.51	0.5					0.86	0.87
	8	0					0	0					1.69	0.61					2.53	1.74
	0	0					0	0					1.39	1.85					1.06	1.77
	1	0					0	0					1.27	2.03					0.51	2.86
	1	0					0	0					1.51	8.59					1.4	0.9
	14	0					3	0					0.58	2.96					1.51	0.66
	0	0					0	4					1.26	0.84					1.57	0.54
	120	2					0	41					2.06	0.75					0.64	0.56
	8	0					0	0					0.56	2.82					0.75	1.7
	1	0					0	42					0.55	0.63					1.48	0.54
	1	3					17	15					0.54	1					0.56	4.83
	0	0					3	0					0.86	0.51					0.85	1.2
	2	0					16	0					2.01	3.13					0.75	1.57
	0	0					30	0					0.65	3.42					1.05	0.61
	10	0					0	1					1.11	2.24					1.9	1.48
	0	0					1	1					0.77	0.9					1.61	0.64
	0	0					15	0					0.58	0.9					0.63	0.52
