# Supplementary material for: KEAP1 retention in phase-separated p62 bodies drives liver damage under autophagy-deficient conditions
Source: EMBO Rep. 2025 May 28;26(13):3384–410. doi: 10.1038/s44319-025-00483-9 (PMC12238652; doi:10.1038/s44319-025-00483-9)
Supplement: Supplementary file 10 — Figure EV2 Source Data [file 44319_2025_483_MOESM10_ESM.zip]

Archive with 104 entries (99 files):
- EV2 source data/
- __MACOSX/._EV2 source data
- EV2 source data/EV2B/
- __MACOSX/EV2 source data/._EV2B
- EV2 source data/EV2D/
- __MACOSX/EV2 source data/._EV2D
- EV2 source data/EV2C/
- __MACOSX/EV2 source data/._EV2C
- EV2 source data/.DS_Store
- __MACOSX/EV2 source data/._.DS_Store
- EV2 source data/EV2A/
- __MACOSX/EV2 source data/._EV2A
- EV2 source data/EV2B/EV2B_Numerical data.xlsx
- __MACOSX/EV2 source data/EV2B/._EV2B_Numerical data.xlsx
- EV2 source data/EV2B/EV2B_Blot data.ai
- __MACOSX/EV2 source data/EV2B/._EV2B_Blot data.ai
- EV2 source data/EV2D/FIP200p62DKO-p62SE-KEAP1_Merged.jpg
- __MACOSX/EV2 source data/EV2D/._FIP200p62DKO-p62SE-KEAP1_Merged.jpg
- EV2 source data/EV2D/FIP200p62DKO-p62wt-KEAP1_KEAP1.jpg
- __MACOSX/EV2 source data/EV2D/._FIP200p62DKO-p62wt-KEAP1_KEAP1.jpg
- EV2 source data/EV2D/FIP200p62DKO-p62TA-KEAP1_Merged.jpg
- __MACOSX/EV2 source data/EV2D/._FIP200p62DKO-p62TA-KEAP1_Merged.jpg
- EV2 source data/EV2D/FIP200p62DKO-p62wt-KEAP1_Merged.jpg
- __MACOSX/EV2 source data/EV2D/._FIP200p62DKO-p62wt-KEAP1_Merged.jpg
- EV2 source data/EV2D/FIP200p62DKO-empty vector-KEAP1_p62.jpg
- __MACOSX/EV2 source data/EV2D/._FIP200p62DKO-empty vector-KEAP1_p62.jpg
- EV2 source data/EV2D/EV2D_Numerical data.xlsx
- __MACOSX/EV2 source data/EV2D/._EV2D_Numerical data.xlsx
- EV2 source data/EV2D/FIP200p62DKO-p62TA-KEAP1_DAPI.jpg
- __MACOSX/EV2 source data/EV2D/._FIP200p62DKO-p62TA-KEAP1_DAPI.jpg
- EV2 source data/EV2D/FIP200p62DKO-empty vector-KEAP1_KEAP1.jpg
- __MACOSX/EV2 source data/EV2D/._FIP200p62DKO-empty vector-KEAP1_KEAP1.jpg
- EV2 source data/EV2D/FIP200p62DKO-p62SE-KEAP1_KEAP1.jpg
- __MACOSX/EV2 source data/EV2D/._FIP200p62DKO-p62SE-KEAP1_KEAP1.jpg
- EV2 source data/EV2D/FIP200p62DKO-SA-KEAP1_DAPI.jpg
- __MACOSX/EV2 source data/EV2D/._FIP200p62DKO-SA-KEAP1_DAPI.jpg
- EV2 source data/EV2D/FIP200p62DKO-p62wt-KEAP1_p62.jpg
- __MACOSX/EV2 source data/EV2D/._FIP200p62DKO-p62wt-KEAP1_p62.jpg
- EV2 source data/EV2D/FIP200p62DKO-SA-KEAP1_p62.jpg
- __MACOSX/EV2 source data/EV2D/._FIP200p62DKO-SA-KEAP1_p62.jpg
- EV2 source data/EV2D/FIP200p62DKO-SA-KEAP1_Merged.jpg
- __MACOSX/EV2 source data/EV2D/._FIP200p62DKO-SA-KEAP1_Merged.jpg
- EV2 source data/EV2D/FIP200p62DKO-p62TA-KEAP1_p62.jpg
- __MACOSX/EV2 source data/EV2D/._FIP200p62DKO-p62TA-KEAP1_p62.jpg
- EV2 source data/EV2D/FIP200p62DKO-SA-KEAP1_KEAP1.jpg
- __MACOSX/EV2 source data/EV2D/._FIP200p62DKO-SA-KEAP1_KEAP1.jpg
- EV2 source data/EV2D/FIP200p62DKO-p62SE-KEAP1_p62.jpg
- __MACOSX/EV2 source data/EV2D/._FIP200p62DKO-p62SE-KEAP1_p62.jpg
- EV2 source data/EV2D/FIP200p62DKO-empty vector-KEAP1_DAPI.jpg
- __MACOSX/EV2 source data/EV2D/._FIP200p62DKO-empty vector-KEAP1_DAPI.jpg
- EV2 source data/EV2D/FIP200p62DKO-p62SE-KEAP1_DAPI.jpg
- __MACOSX/EV2 source data/EV2D/._FIP200p62DKO-p62SE-KEAP1_DAPI.jpg
- EV2 source data/EV2D/FIP200p62DKO-p62TA-KEAP1_KEAP1.jpg
- __MACOSX/EV2 source data/EV2D/._FIP200p62DKO-p62TA-KEAP1_KEAP1.jpg
- EV2 source data/EV2D/FIP200p62DKO-p62wt-KEAP1_DAPI.jpg
- __MACOSX/EV2 source data/EV2D/._FIP200p62DKO-p62wt-KEAP1_DAPI.jpg
- EV2 source data/EV2D/FIP200p62DKO-empty vector-KEAP1_Merged.jpg
- __MACOSX/EV2 source data/EV2D/._FIP200p62DKO-empty vector-KEAP1_Merged.jpg
- EV2 source data/EV2C/p62KO-TA-KEAP1_KEAP1.tif
- __MACOSX/EV2 source data/EV2C/._p62KO-TA-KEAP1_KEAP1.tif
- EV2 source data/EV2C/p62KO-TA-KEAP1_Merged.tif
- __MACOSX/EV2 source data/EV2C/._p62KO-TA-KEAP1_Merged.tif
- EV2 source data/EV2C/p62KO-p62wt-KEAP1_p62.tif
- __MACOSX/EV2 source data/EV2C/._p62KO-p62wt-KEAP1_p62.tif
- EV2 source data/EV2C/p62KO-empty vector-KEAP1_KEAP1.tif
- __MACOSX/EV2 source data/EV2C/._p62KO-empty vector-KEAP1_KEAP1.tif
- EV2 source data/EV2C/p62KO-TA-KEAP1_p62.tif
- __MACOSX/EV2 source data/EV2C/._p62KO-TA-KEAP1_p62.tif
- EV2 source data/EV2C/p62KO-TA-KEAP1_DAPI.tif
- __MACOSX/EV2 source data/EV2C/._p62KO-TA-KEAP1_DAPI.tif
- EV2 source data/EV2C/p62KO-SA-KEAP1_p62.tif
- __MACOSX/EV2 source data/EV2C/._p62KO-SA-KEAP1_p62.tif
- EV2 source data/EV2C/p62KO-SE-KEAP1_p62.tif
- __MACOSX/EV2 source data/EV2C/._p62KO-SE-KEAP1_p62.tif
- EV2 source data/EV2C/p62KO-p62wt-KEAP1_DAPI.tif
- __MACOSX/EV2 source data/EV2C/._p62KO-p62wt-KEAP1_DAPI.tif
- EV2 source data/EV2C/p62KO-p62wt-KEAP1_Merged.tif
- __MACOSX/EV2 source data/EV2C/._p62KO-p62wt-KEAP1_Merged.tif
- EV2 source data/EV2C/p62KO-p62wt-KEAP1_KEAP1.tif
- __MACOSX/EV2 source data/EV2C/._p62KO-p62wt-KEAP1_KEAP1.tif
- EV2 source data/EV2C/EV2C_Numerical data.xlsx
- __MACOSX/EV2 source data/EV2C/._EV2C_Numerical data.xlsx
- EV2 source data/EV2C/p62KO-SA-KEAP1_Merged.tif
- __MACOSX/EV2 source data/EV2C/._p62KO-SA-KEAP1_Merged.tif
- EV2 source data/EV2C/p62KO-SE-KEAP1_DAPI.tif
- __MACOSX/EV2 source data/EV2C/._p62KO-SE-KEAP1_DAPI.tif
- EV2 source data/EV2C/p62KO-empty vector-KEAP1_DAPI.tif
- __MACOSX/EV2 source data/EV2C/._p62KO-empty vector-KEAP1_DAPI.tif
- EV2 source data/EV2C/p62KO-SE-KEAP1_KEAP1.tif
- __MACOSX/EV2 source data/EV2C/._p62KO-SE-KEAP1_KEAP1.tif
- EV2 source data/EV2C/p62KO-SE-KEAP1_Merged.tif
- __MACOSX/EV2 source data/EV2C/._p62KO-SE-KEAP1_Merged.tif
- EV2 source data/EV2C/p62KO-empty vector-KEAP1_p62.tif
- __MACOSX/EV2 source data/EV2C/._p62KO-empty vector-KEAP1_p62.tif
- EV2 source data/EV2C/p62KO-empty vector-KEAP1_Merged.tif
- __MACOSX/EV2 source data/EV2C/._p62KO-empty vector-KEAP1_Merged.tif
- EV2 source data/EV2C/p62KO-SA-KEAP_DAPI.tif
- __MACOSX/EV2 source data/EV2C/._p62KO-SA-KEAP_DAPI.tif
- EV2 source data/EV2C/p62KO-SA-KEAP1_KEAP1.tif
- __MACOSX/EV2 source data/EV2C/._p62KO-SA-KEAP1_KEAP1.tif
- EV2 source data/EV2A/EV2A_Numerical data.xlsx
- __MACOSX/EV2 source data/EV2A/._EV2A_Numerical data.xlsx
- EV2 source data/EV2A/EV2A_Blot data.ai
- __MACOSX/EV2 source data/EV2A/._EV2A_Blot data.ai
