# Supplementary material for: KEAP1 retention in phase-separated p62 bodies drives liver damage under autophagy-deficient conditions
Source: EMBO Rep. 2025 May 28;26(13):3384–410. doi: 10.1038/s44319-025-00483-9 (PMC12238652; doi:10.1038/s44319-025-00483-9)
Supplement: Supplementary file 10 — Figure EV2 Source Data [file 44319_2025_483_MOESM10_ESM.zip › EV2 source data/EV2B/EV2B_Numerical data.xlsx]

## Sheet: Sheet1
KEAP1
		Numerical data
1	-	0.935525
2	-	1.07767
3	-	0.993559
4	-	0.993244
5	wild-type p62	1.0824
6	wild-type p62	1.17147
7	wild-type p62	1.02227
8	wild-type p62	1.08822
9	p62S349E	1.15025
10	p62S349E	1.16568
11	p62S349E	1.03056
12	p62S349E	1.25564
13	p62S349A	1.08446
14	p62S349A	1.01529
15	p62S349A	0.899915
16	p62S349A	1.11904
17	p62T350A	0.941175
18	p62T350A	0.977071
19	p62T350A	0.927119
20	p62T350A	1.23321
