# Supplementary material for: KEAP1 retention in phase-separated p62 bodies drives liver damage under autophagy-deficient conditions
Source: EMBO Rep. 2025 May 28;26(13):3384–410. doi: 10.1038/s44319-025-00483-9 (PMC12238652; doi:10.1038/s44319-025-00483-9)
Supplement: Supplementary file 10 — Figure EV2 Source Data [file 44319_2025_483_MOESM10_ESM.zip › EV2 source data/EV2D/EV2D_Numerical data.xlsx]

## Sheet: Sheet1
	-	wild-type p62	p62S349E	p62S349A	p62T350A
1	38.1	19.86	156.45	126.49	27.16
2	29.22	56.85	125.92	161.24	26.52
3	35.94	55.33	181.31	140.7	18.52
4	36.02	39.37	72.32	154.9	16.6
5	81.47	55.11	196.48	32.1	74.42
6	37.28	49.47	161.6	32.31	0
7	39.54	28.19	138.43	32.38	0
8	24.53	16.12	122.21	23.28	0
9	28.74	11.8	188.97	141.2	0
10	28.78	62.67	127.05	92.58	0
11	30.06	105.78	126.77	145.99	39.37
12	35.55	67.65	105.53	22.14	38.81
13	40.15	162.28	200.88	60.18	27.98
14	30.45	0	183.63	50.9	0
15	45.94	0	162.21	31.53	0
16	31.96	57.11	182.29	24.81	0
17	39.73	40.23	0	39.39	55.52
18	32.53	48.44	147.71	26.41	62.95
19	31.05	32.25	115.59	64.32	30
20	32.17	41.94	194.28	53.36	46.99
21	38.82	39.16	86.47	0	39.68
22	0	0	150.96	0	42.06
23	0	0	138.09	0	43.81
24	0	18.83	146.65	0	38.25
25	39.55	30.24	107.61	0	43.46
26	39.73	39.32	102.52	0	44
27	49.38	23.58	192.39	0	48.26
28	37.86	0	113.51	0	24.42
29	39.03	0	137.3	15110.8	29.1
30	37.52	20.1	101.43	0	67.46
31	40.72	23.45	209.55	0	40.6
32	37.17	49.04	198.35	96.66	0
33	40.1	27.7	166.7	156.82	67.62
34	32.65	21.14	149.74	120.95	18.5
35	32.42	0	206.44	84.85	47.22
36	37.5	74.49	135.81	89.47	62.09
37	32.13	48.61	130.73	103.29	37.87
38	34.04	51.06	0	125.52	0
39	0	89.23	128.87	101.27	27.26
40	0	0	66	158.13	22.86
41	29.84	80.83	98.27	131.29	34.01
42	0	43.99	0	162.92	73.97
43	34.76	71.47	102.34	0	21.09
44	36.94	35.66	99.56	0	88.48
45	0	0	90.86	156.84	37.13
46	78.55	29.35	71.99	0	74.16
47	42.18	23.76	126.7	139.65	32.32
48	63.67	23.75	124.3	0	31.71
49	57.47	34.45	86.94	0	18.41
50	51.24	21.11	85.45	87.49	57.65
51	45.84	37.37	43.11	152.33	54.63
52	37.25	31.58	43.42	174.01	51.65
53	24.11	0	57.58	144.63	36.6
54	28.93	46.54	42.41	97.78	34.51
55	21.66	31.25	41.09	178.02	32.59
56	29.9	0	51.09	135.38	28.77
57	33.27	34.98	0	98.41	33.12
58	27.5	0	0	127.79	34.41
59	26.02	74.77	143.94	105.85	27.34
60	33.9	43.19	104.22	153.4	37.58
61	25.14	0	103.73	149.18	36.64
62	30.89	0	162.39	152.36	22.42
63	83.59	43.58	93.42	143.76	35.75
64	67.68	24.67	108.69	0	42.45
65	0	42.18	120.91	142.17	39.49
66	60.44	21.83	108.38	143.85	25.66
67	79.45	0	0	102.93	21.95
68	38.9	37.12	0	117.81	34.14
69	50.24	0	108.05	62.57	44.73
70	34.56	34.79	80.52	0	34.89
71	42.34	21.27	186.95	35.16	42.41
72	40.49	54.08	89.73	37.73	67.36
73	35.74	44.6	99.38	50.63	36.24
74	33.34	0	119.82	36.83	40.52
75	35.13	52.03	90.37	42.2	31.18
76	34.26	0	135.28	45.01	26.14
77	32.3	0	0	48.83	0
78	37.29	265.85	156.2	0	35.86
79	30.46	34.76	89.89	27.36	47.14
80	41.74	43.54	65.26	32.01	58.99
81	26.12	55.41	62.45	0	52.94
82	33.15	49.83	0	37.14	36.25
83	29.7	27.77	67.27	40.63	25.22
84	31.83	77.78	55.02	35.29	32.12
85	31.46	0	50.53	29.76	56.57
86	40	50.35	157.53	37.37	64.23
87	28.7	36.04	0	49.21	49.02
88	36.44	0	234.36	36.37	38.26
89	41.78	0	227.23	56.56	69.25
90	40.57	33.44	237.26	30.77	34.87
91	51.46	33.34	194.92	39.67	37.36
92	54.18	0	134.71	128.02	66.44
93	0	88.18	60.95	69.67	34.29
94	41.18	50.75	101.6	109.56	37.34
95	97.14	28.54	42.16	185.7	21.68
96	31.8	57.39	175.5	110.9	25.18
97	30.73	0	151.09	96.27	19.68
98	31.85	0	145.54	0	56.69
99	27.42	0	62.71	0	0
100	42.52	49.28	132.31	0	21.89
101	35.68	42.05	119.36	0	0
102	48.44	0	120.38	57.07	46.32
103	48.81	66.87	112.35	54.56	23.56
104	28.71	46.64	120.42	56.89	43.7
105	0	64.41	146.8	36.94	26.42
106	0	39.12	169.2	29.35	53.28
107	42.78	33.56	139.89	0	41.5
108	53.03	0	0	0	42.02
109	31.32	27.93	129	134.13	57.88
110	40.79	30.06	142.39	90.15	30.09
111	34.76	0	0	0	46.49
112	68.85	28.28	186.44	187.23	43.33
113	33.77	20.13	147.95	134.81	41.34
114	66.69	65.14	153.89	0	30.17
115	42.67	24.48	123.57	0	41.24
116	40.95	18.97	136.42	0	31.99
117	31.09	33.03	118.11	48.46	31.11
118	29.4	22.22	0	85.8	22.92
119	31.19	19.98	111.26	57.82	0
120	32.38	31.74	84	147.46	0
121	25.33	29.62	116.71	137.26	0
122	24.77	27.11	102.22	156.43	0
123	30.76	18.59	111.51	149.22	0
124	30.49	51.52	0	0	0
125	31.93	43.78	114.45	167.53	0
126	27.11	35.42	0	111.41	0
127	37.22	36.06	131.77	139.35	22.28
128	29.74	45.72	0	174.64	34.29
129	27.82	97.73	101.85	0	36.99
130	27.78	44.11	93.53	135.82	35.38
131	38.51	46.99	124.26	0	34.01
132	29	31.46	89.17	0	32.72
133	44.93	22.48	109.24	0	38.28
134	36.08	43.86	121.49	172.06	40.44
135	29.97	0	62.86	174.94	30.48
136	45.47	12.92	69.95	163.37	45.22
137	41.47	22.85	85.81	157.35	57
138	32.31	21.68	77.38	0	40.91
139	30.69	16.38	73.02	116.2	61.96
140	45.95	56.46	76.77	0	35.05
141	51.76	36.38	68.14	199.9	64.8
142	43.19	33.17	85.26	150.87	31.24
143	29.69	25.16	64.36	186.13	62.16
144	37.69	31.16	101.71	220.08	36.04
145	63.04	0	92.37	179.47	77.16
146	36.13	30.8	44.59	182.49	0
147	51.37	30.33	84.15	0	54.46
148	40.8	19.93	0	194.22	0
149	55.92	21.53	131.38	124.97	27.92
150	43.28	13.22	59.13	0	43.1
151	37.53	26.3	96.09	0	52.87
152	30.57	28.02	91.61	0	53.79
153	30.87	33.6	96.86	91.18	49.15
154	30.74	44.26	0	63.5	39.09
155	43.26	39.16	101.73	157.41	54.86
156	36.58	40.66	57.55	169.96	43.98
157	59.51	0	78.76	149.22	0
158	0	0	78.8	167.26	29.01
159	0	110.99	149.33	0	29.64
160	0	88.53	115.4	154.7	31.72
161	0	0	0	94.85	43.62
162	0	0	0	0	36.12
163	0	65.47	127.94	234.07	0
164	27.97	84.63	146.78	0	0
165	0	0	91.77	0	0
166	0	0	84.37	131.35	25.59
167	0	0	106.8	87.86	38.82
168	0	49.67	106.54	108.47	33.57
169	35.15	48.47	111.38	161.26	39.13
170	37.45	0	72.18	123.05	54.78
171	41.46	75.83	86.66	0	33.51
172	0	57.39	0	107.15	41.72
173	37.29	48.79	91.41	115.19	0
174	34.22	49.94	96.6	27.88	21.82
175	36	91.77	83.83	112.92	17.93
176	30.31	0	0	115.85	24.13
177	34.8	0	103.31	165.29	38.72
178	24.13	0	105.48	0	0
179	34.2	319.16	95.52	87.09	33.69
180	31.96	0	121.48	138.38	0
181	36.81	0	115.9	110.11	23.42
182	69.01	0	101.48	136.81	19.94
183	36.07	42.42	82.51	151.44	0
184	32.19	100.25	82.35	0	18.96
185	30.27	41.78	86.04	26.6	35.16
186	0	0	79.3	34.58	21.7
187	20.51	0	72.35	30.44	37.96
188	29.24	295.55	87.19	102.38	26.42
189	34.32	16.1	87.17	121.31	41.27
190	37	18.25	56.2	113.1	35.56
191	35.3	25.01	89.38	0	35.7
192	28.64	22.4	44.63	97.38	48.87
193	43.78	34.63	62.16	168.24	17.75
194	30.74	14.91	94.8	78.98	65.35
195	56.33	19.72	113.36	150.46	38.59
196	37.58	13.05	113.84	176.48	0
197	41.32	12.35	197.27	131.59	0
198	28.12	65.8	127.31	141.92	24.9
199	32.27	40.96	158.55	135.39	23.21
200	42.82	56.55	135.08	178.84	75.37
201	35.94	34.15	171.81	177.03	45.12
202	29.9	24.72	136.26	188.76	53.4
203	32.01	33.88	155.57	93.81	45.63
204	38.35	0	137.13	34.19	21.85
205	32.77	57.79	157.99	45.44	26.97
206	34.47	40.88	128.74	59.44	44.07
207	36.55	0	97.02	56.2	28.27
208	34.45	75.78	96.35	68.68	25.82
209	39.15	18.89	152.34	71.47	25.24
210	30.34	0	148.64	130.15	43.14
211	32.93	0	108.98	119.7	34.99
212	33.79	59.49	111.66	53.73	38.67
213	31.73	0	136.52	145.78	41.92
214	31.32	62.89	107.64	0	35.43
215	36.23	51.05	123.54	146.79	22.41
216	37.03	0	0	70.85	26.32
217	34.26	41.56	120.38	0	33.64
218	52.28	0	219.3	112.54	23.65
219	31.8	0	155.82	0	75.23
220	44.32	77.21	171.49	0	75.65
221	0	69.33	256.69	113.09	41.54
222	0	22.39	206.56	124.72	50.74
223	0	36.7	93.56	0	42.66
224	0	22.57	63.89	96.84	75.15
225	55.09	18.76	35.7	177.21	31.71
226	30.23	38.37	71.26	128.76	49.43
227	43.1	17.07	48.81	110.48	23.76
228	29.37	61.76	103.78	85.36	27.82
229	40.55	63.48	53.66	80.15	37.16
230	29.45	85.09	68.69	67.69	99.18
231	23.84	61.94	94.88	112.38	45.35
232	0	0	105.35	0	52.63
233	0	0	107.69	0	27.49
234	29.28	38.21	87.46	0	50.75
235	33.39	19	78.65	0	34.04
236	42.01	40.66	141.08	0	47.6
237	37.34	52.82	79.56	137.06	0
238	37.64	22.15	0	102.92	48.35
239	0	13.9	88.64	64.2	71.77
240	123.7	57.81	0	142.96	32.2
241	96.81	30.66	112.1	120.33	0
242	0	37.95	141	144.23	0
243	48.82	49.77	110.82	139.58	0
244	38.04	31.3	81.68	94.26	0
245	35.52	59.5	91.33	123.43	0
246	37.15	88.83	102.22	128.66	0
247	37.91	82.25	0	109.52	0
248	45.53	136.02	95.32	78.07	0
249	31.31	0	89.58	121.51	0
250	32.94	29.36	68.78	0	0
251	39.16	29.5	66.58	121.93	0
252	38.66	39.22	69.95	86.14	48.87
253	0	45.94	0	68.99	37.24
254	26.01	18.73	67.08	111.09	60.41
255	36.08	22.72	64.3	119.63	65.79
256	29.8	45.16	64.77	135.46	53.37
257	29.66	49.04	62.13	108.43	41.39
258	33.49	0	63.95	95.89	51.9
259	30.13	0	55.61	178.26	13.15
260	28.59	18.65	54.31	167.74	27.56
261	29.27	21.56	0	147.78	89.44
262	32.26	35.23	0	121.09	53.02
263	32.18	53.05	51.47	154.52	48.98
264	37.94	59.04	66.72	111.59	19.39
265	29.49	34.72	48.05	128.44	51.5
266	27.33	47.03	96.82	140.41	56.2
267	26.08	36.75	51.77	178.4	71.96
268	30.32	51.38	104.44	101.85	16.8
269	33.1	37.67	0	122.13	0
270	37.2	17.86	73.79	0	19.83
271	30.83	0	87.52	74.6	42.85
272	40.47	30.74	0	0	29.75
273	27.85	14.81	78.33	192.46	18.9
274	36.83	16.27	0	89.78	0
275	31.05	119.25	77.92	149.66	0
276	37.69	94.28	85.52	42.94	55.76
277	27.46	55.17	79.44	0	17.62
278	33.63	22.2	61.56	0	0
279	33.81	32.82	59.36	0	0
280	29.42	32.28	73.11	0	0
281	37.37	57.3	68.49	155.02	0
282	28.57	35.25	49.56	90.54	0
283	28.1	38.44	47.91	0	0
284	34.23	40.73	71.42	54.37	43.39
285	47.58	34.09	48.92	113.73	42.65
286	0	17.45	96.16	156.45	35.8
287	0	0	105.24	156.72	42.19
288	0	31.08	90.53	117.16	27.82
289	0	23.5	85.48	53.67	29.95
290	0	0	85.21	51.96	49.04
291	0	51.01	0	70	41.2
292	0	42.02	0	80.06	34.11
293	0	57.77	81.26	40.12	38.28
294	0	0	0	76.87	33.41
295	0	29.05	155.33	81.95	25.34
296	0	66.63	86.52	50.76	38.54
297	0	25.75	99.68	59.64	19.94
298	0	20.72	98.62	98.93	37.91
299	0	30.06	78.58	96.68	30.48
300	38.66	37.93	87.1	104.01	49.5
301	37.71	26.57	124.93	97.55	26.54
302	47.38	39.57	0	124.8	25.6
303	48.23	111.08	114.29	104.23	34.7
304	34.58	0	127.51	147.68	15.16
305	41.24	0	145.89	0	33.9
306	30.64	118.81	132.38	111.88	25.06
307	44.61	89.43	111.97	0	36.86
308	49.18	223.77	80.05	119.25	44.09
309	60.46	20.46	45.32	111.92	36.41
310	0	16.69	21.55	130.23	29.05
311	0	16.01	0	0	56.45
312	47.75	43.02	0	81.92	69.1
313	28.01	28.91	88.42	88.93	50.31
314	50.75	37.62	87.6	0	51.78
315	39.42	48.74	0	94.87	20.49
316	48.59	44.14	82.6	88.11	0
317	43.41	53.56	89.24	91.87	35.5
318	30.02	39.52	0	88.26	51.28
319	30.93	0	88.02	106.88	99.19
320	26.99	47.62	54.91	86.02	81.4
321	31.56	0	97.19	108.64	75.9
322	0	33.07	97.28	92.22	26.83
323	0	32.18	84.06	87.63	38.91
324	0	18.7	75.61	87.03	46.09
325	0	50.7	0	74.34	44.33
326	0	48.09	117.64	83.77	67.46
327	0	84.79	119.62	74.28	28.78
328	0	0	96.22	98.47	44.04
329	0	36.23	0	95.04	24.63
330	0	37.64	0	0	35.66
331	35.08	35.97	140.15	102.2	35.74
332	25.32	30.02	119.56	54.36	31.88
333	36.9	21.71	126.91	74.77	42.83
334	29.3	38.32	138.62	45.32	55.98
335	33.79	21.14	143.37	0	33.1
336	35.35	21.74	0	81.15	27.88
337	41.41	20.95	0	97.15	80.79
338	53.84	107.96	101.34	77.98	0
339	54.7	0	172.5	83.18	66.55
340	26.82	29.61	0	0	29.6
341	48.47	0	0	0	42.35
342	33.39	38.48	0	52.24	34.13
343	28.88	59.85	0	73.18	33.02
344	28.07	56.24	0	74.91	45.17
345	39.95	86.99	0	90.23	34.58
346	34.88	42.17	0	0	60.68
347	30.32	43.72	0	66.7	33.99
348	32.06	44.07	0	112.22	33.33
349	32.04	29	0	82.81	67.02
350	76.06	41	85.59	0	35.45
351	34.97	62.92	0	0	39.12
352	52.61	52.92	131.54	58.03	59.39
353	33.43	40.45	0	0	0
354	42.75	40.9	0	0	0
355	44.51	39.2	73.58	89.6	0
356	0	42.28	0	89.96	0
357	0	34.36	0	148.46	0
358	0	40.28	81.19	134.75	0
359	0	36.76	66.84	0	0
360	0	27.2	76.55	131.66	34.99
361	0	24.98	0	0	30.52
362	0	30.55	83.92	105.82	34.04
363	0	51.52	96.47	170.41	27.31
364	0	50.82	63.05	145.7	36.91
365	897.07	53.49	63.03	36.5	0
366	33.42	69.8	92.5	37.28	34.93
367	29.54	0	83.86	0	0
368	0	39.77	135.16	58.68	18.21
369	33.41	36.89	91.15	47.19	20.17
370	42.38	0	72.58	81.69	19.6
371	40.75	28.95	76.52	0	22.44
372	30.45	0	98.29	0	35
373	33.88	0	69.2	0	76.4
374	42.39	0	66.92	49.3	39.31
375	0	0	118.65	62.84	30.19
376	33.76	0	107.94	51.81	33.12
377	40.34	34.07	98.95	67.17	47.61
378	38.57	43.96	88.41	55.35	27.31
379	32.73	36.98	75.71	30.36	20.55
380	38.88	36.76	85.11	198.42	0
381	32.56	36.15	107.37	201.65	17.79
382	48.94	24.58	93.28	211.11	18.43
383	44.37	46.89	106.35	0	34.81
384	43.8	27.88	120.95	154.01	0
385	69.57	31.19	90.14	237.71	72.66
386	55.25	65.54	140.98	99.93	0
387	62.41	38	150.77	90.2	0
388	0	115.83	116.01	92.99	0
389	0	0	125.38	94.68	20.11
390	0	0	136.53	52.1	25.69
391	0	21.65	100.71	194.86	66.45
392	0	23.07	103.17	0	23.21
393	81.52	57.51	116.75	138.65	47.67
394	0	47.24	124.12	97.74	37.84
395	37.22	17.08	0	89.95	34.52
396	125.84	36.94	0	68.39	30.76
397	271.69	89.73	98.47	60.18	49.48
398	43.74	117.98	25.99	60.56	26.42
399	37.23	50.15	96.24	0	53.42
400	38.87	100.27	115.13	147.62	66.2
401	34.65	123.42	110.36	0	39.78
402	32.71	89.5	94.9	0	63.03
403	49.69	82.43	76.92	0	18.5
404	53.26	96.07	112.37	99.75	43.95
405	45.64	35.54	105.58	195.53	38.09
406	33.42	57.89	112.16	0	24.01
407	36.43	39.88	126.07	225.19	19.34
408	33.48	0	0	127.1	44.54
409	37.73	85.11	153.12	0	35.95
410	48.13	67.72	121.26	152.31	29.35
411	56.85	62.7	98.71	133.58	22.03
412	50.68	38.12	0	0	35.57
413	45.32	43.07	0	160.8	21.9
414	36.49	38.92	0	185.79	44.07
415	55.79	32.61	100.17	118.3	19.25
416	50.29	33.94	98.97	125.33	39.17
417	46.59	41.43	99.65	75.68	71.67
418	35.98	35.78	126.02	104.34	31.4
419	42.87	50.24	127.61	0	34.42
420	40.64	49.23	0	0	26.64
421	44.86	58.98	0	0	38.38
422	43.48	24.95	0	0	52.96
423	0	27.66	99.73	208.22	56.73
424	0	26.27	0	182.54	44.97
425	0	86.66	0	171.82	19.81
426	0	73.2	112.31	174.73	43.16
427	0	52.77	87.89	138.82	28.05
428	39.18	34.75	0	162.18	51.27
429	37.39	52.25	0	0	51.43
430	53.65	36.11	185.89	152.45	36.28
431	58.92	36.89	131.59	122.49	21.64
432	43.98	30.78	0	125.77	12.66
433	33.02	44.85	177.41	0	23.67
434	249.03	63.29	157	126.6	30.47
435	0	41.63	192.84	123.98	37.75
436	0	28.48	0	61.36	31.81
437	0	27.78	129.63	123.8	23.31
438	38.31	28.25	88.39	104.31	51.23
439	43.82	0	100.28	194.85	33.36
440	46.22	27.8	88.67	163.33	52.35
441	0	43.58	120.64	106.79	22.49
442	0	52.17	0	102.31	32.39
443	0	78.44	176.27	107.91	29.07
444	0	43.9	99.93	83.72	15.82
445	0	22.21	107.43	103.96	38.77
446	0	53.41	87.52	85.5	29.81
447	0	51	99.83	90.67	27.62
448	0	53.08	0	0	24.1
449	0	38.81	103.06	0	38.48
450	0	0	76.65	0	25.94
451	0	0	78.61	129.63	30.86
452	0	0	94.81	236.25	19.88
453	0	32.52	58.15	77.76	38.87
454	0	162.13	81.73	85.29	23.98
455	0	93.6	93.29	95.53	31.03
456	0	0	0	0	18.03
457	0	0	71.74	0	48.05
458	50.14	87.1	79.98	0	56.31
459	42.99	101.05	49.43	176.21	21.07
460	39.67	176.93	123.89	157.45	16.05
461	47.38	158.8	157.01	134.77	31.81
462	53.53	81.36	146.9	25.15	34.4
463	90.12	126.71	145.19	32.82	36.6
464	55.06	77.63	163.08	29.77	29.86
465	0	57.96	75.89	43.64	32.88
466	0	0	146.24	32.67	33.8
467	46.16	76.47	135.23	39.66	47.87
468	46.18	79.32	163.93	27.58	56.09
469	33.97	101.38	97.28	180.47	41.48
470	31.59	106.07	124.84	112.03	29.46
471	24.7	112.92	71.59	155.32	35.65
472	27.81	107.42	69.37	148.18	39.23
473	39.56	88.97	58.48	74.13	35.41
474	35.09	192.42	84.48	55.39	17.89
475	37.84	92.47	0	0	33.98
476	34.5	0	67.59	457.77	50.44
477	35.15	126.22	65.12	151.18	58.52
478	39	83.76	52.87	128.65	55.63
479	28.82	76.71	68.65	139.1	61.02
480	0	117.98	0	102.9	47.4
481	0	0	103.75	48.58	35.61
482	0	66.69	56.69	126.4	59.09
483	0	0	54.81	159.63	64.78
484	0	80.47	95.51	0	0
485	0	97	112.08	147.51	0
486	0	119.2	75.92	0	0
487	0	99.19	104.15	320.18	0
488	0	135.91	83.97	137.36	0
489	0	109.2	96.45	138.99	32.14
490	0	0	86.81	108.07	29.35
491	0	103.07	0	114.19	0
492	0	110.33	0	0	68.3
493	73.23	94.23	80.29	173.06	24.51
494	59.06	214.6	101.59	168.84	38.99
495	0	159.91	0	146.44	0
496	0	125.37	150.98	89.2	0
497	0	0	0	78.49	0
498	0	116.56	72.05	54.41	0
499	0	0	96.99	53.81	0
500	0	154.96	79.86	192.71	0
501	40.11	140.77	43.7	133.54	0
502	35.46	283.68	35.7	0	0
503	41.34	146.78	40.07	153.81	0
504	51.67	110.51	39.4	0	0
505	32.2	128.19	55.49	0	0
506	32.74	141.11	44.48	155.85	0
507	68.44	94.52	41.13	171.73	0
508	49.97	88.64	91.22	29.3	0
509	59.39	48.52	60.71	43.63	0
510	54.27	0	94.75	27.54	0
511	46	121.86	59.77	21.45	0
512	53.79	116.82	94.89	109.29	0
513	32.05	89.69	91.37	64.93	0
514	52.88	89.12	82.34	113.03	0
515	44.92	82.06	91.48	96.04	38.79
516	37.22	65.59	0	81.81	60.09
517	31.82	93.89	62.46	94.06	20.95
518	26.99	91.32	0	124.06	27.54
519	33.98	85.88	75.89	75.9	14.97
520	60.88	95.08	87.77	110.8	21.37
521	38.57	88.84	92.3	94.75	24.03
522	34.7	83.16	0	0	63.12
523	50.44	70.71	96.09	0	35.43
524	0	89.64	111.43	0	18.77
525	0	95.72	95.02	0	49.28
526	0	0	115.5	38.29	20.19
527	0	86.65	82.91	26.16	34.72
528	0	0	124.79	26.44	32.48
529	0	0	148.17	37.16	0
530	0	0	141.2	27.91	0
531	0	11230.9	0	26.11	50.71
532	0	0	134.37	29.04	21.95
533	0	0	158.17	39.16	44.7
534	0	0	170.63	0	37.73
535	0	0	210.43	0	44.73
536	0	0	0	210.68	28.74
537	41.08	0	113.38	179.64	42.18
538	33.08	0	82.73	229.55	35.09
539	37.17	0	76.2	106.39	44
540	39.13	0	0	136.17	49.23
541	48.77	0	0	200.34	31.56
542	31.79	0	0	0	19.87
543	69.52	0	102.97	50.48	30.54
544	52.29	0	0	44.14	20.36
545	47.19	0	94.58	59.29	27.32
546	34	0	108.19	24.83	28.82
547	0	0	107.46	48.19	19.38
548	0	107.13	70.4	49.46	20.67
549	34.66	84.45	71.84	30.87	20.62
550	34.24	153.44	102.75	40.22	40.22
551	33.8	0	62.14	37.51	18.1
552	37.97	93.37	115.95	0	17.14
553	55.59	0	0	40.76	22.64
554	35.79	58.65	6341.09	68.56	29.81
555	40.67	86.97	0	40.03	15.54
556	34.05	116.23	0	23.07	24.22
557	38.78	93.05	0	0	26.54
558	39.3	136.32	0	0	50.31
559	57.83	79.37	0	0	37.98
560	59.9	76.96	0	0	44.14
561	45.58	74.23	0	76.47	35.66
562	65.98	105.88	113.22	82.1	24.39
563	42.14	48.78	0	191.55	28.07
564	41.21	52.95	83.08	184.21	22.7
565	45.04	0	89.06	150.1	34.25
566	39.32	112.28	57.69	165.1	20.49
567	37.58	69.93	114.26	133.94	38.25
568	36.62	55.16	0	126.37	18.51
569	0	171	84.54	64.45	25.15
570	0	72.52	98.62	123.01	29.5
571	0	70.33	158.64	102.32	22.53
572	0	88.12	102.52	0	30
573	33.37	58.01	153.54	122.49	27.62
574	37.63	87.65	139.62	92.96	27.01
575	42.13	48.71	142.88	146.45	24.61
576	0	98.73	106.3	133.16	52.15
577	0	117.75	138.07	89.76	51.16
578	0	55.96	134.06	120.69	58.16
579	0	66.62	101.39	120.79	35.78
580	0	56.82	0	72.81	30.77
581	0	55.24	156.75	100.23	17.63
582	37.95	67.96	136.68	53.33	33.79
583	62.42	74.65	124.93	50.28	41.46
584	41.27	83.61	56.48	0	25.68
585	31.93	61.72	104.03	128.22	67.68
586	38.48	77.53	76.14	108.56	0
587	35.84	76.6	86.81	138.61	42.59
588	125.86	80.73	75.54	0	59.94
589	39.82	49.54	66.57	0	53.97
590	34.36	0	95.24	0	0
591	37.18	0	144.97	0	0
592	38.75	87.49	149.01	0	0
593	44.33	84.22	126.33	0	61.53
594	0	54.98	113.38	162.52	43.33
595	0	81.43	57.64	175	30.83
596	0	77.75	0	141.03	51.83
597	0	79.71	0	151.96	20.53
598	0	36.98	0	64.98	42.95
599	0	67.81	40.6	0	30.18
600	0	0	142.08	239.91	33.38
601	0	78.98	99.65	110.27	43.32
602	57.23	64.78	108.24	96.94	32.15
603	0	73.59	90.89	106.9	52.92
604	0	0	117.01	135.46	17.98
605	0	99.98	0	33.43	35.51
606	0	120.97	0	43.38	25.57
607	14.93	79.61	110.08	48.88	24.5
608	0	155.53	106.15	75.36	21.56
609	21.14	61.82	84.23	88.41	26.66
610	21.64	0	130.65	0	30.94
611	0	194.29	61.82	0	42.33
612	24.97	56.05	73.97	120.19	18.1
613	37.65	0	73.75	121.01	17.94
614	0	205.42	97.68	152.55	17.31
615	17.9	49.72	112.89	137.54	56.87
616	0	0	133.44	152.32	40.37
617	0	67.49	52.98	0	20
618	24.35	88.62	51.57	171.23	31.12
619	0	137.55	0	197.04	20.3
620	0	123.89	72.3	0	16.8
621	24.93	181.01	79.89	230.48	30.56
622	36.66	94.5	90.93	107.63	42.09
623	26.09	46.43	36.66	194.83	70.02
624	19.42	69.44	43.58	145.19	21.67
625	0	134.96	49.99	0	37.54
626	0	160.64	0	104.55	20.61
627	39.6	81.44	27.92	83.39	24.58
628	0	66.9	21.09	61.9	32.92
629	36.09	32.49	111.82	68.74	62.43
630	0	102.31	59.38	35.59	14.49
631	25.11	64.76	82.55	47.59	26.3
632	32.01	155.26	66.9	47.7	25
633	29.6	85.2	72.62	41.42	20.67
634	18.73	117.24	76.1	39.31	25.22
635	25.67	0	75.09	37.75	28.22
636	19.62	101.62	67.58	48.41	32.93
637	20.25	0	97.81	0	38.61
638	32.58	66.56	77.85	594.06	34.52
639	21.84	108.99	98.53	0	37.68
640	0	83.29	101.92	0	28.32
641	24.48	119.79	0	70.77	37.39
642	21.1	53.93	114.29	74.11	43.13
643	21.79	76.96	96.02	88.7	45.38
644	32.7	0	121.75	0	33.6
645	21.93	80.48	0	192.39	22.94
646	24.53	0	0	0	50.25
647	0	57.2	0	25.8	49.62
648	21.71	91.21	0	52.38	39.5
649	0	49.01	121.12	33.18	46.42
650	26.61	88.01	97.23	26.19	38.8
651	21.99	0	91.01	150.77	43.12
652	0	92.25	109.19	92.41	42.44
653	0	0	118.59	70.49	69.32
654	25.57	101.84	102.14	62.53	18.98
655	21.99	110.69	0	48.05	27.05
656	0	0	0	0	26.96
657	19.37	0	77.84	58.32	31.39
658	20.23	107.25	102.49	59.29	30.12
659	0	103.19	95.17	59.17	42.38
660	28.83	95.11	54.77	67.26	26.09
661	0	146.5	54.16	62.12	37.87
662	43.31	138.59	97.65	76.43	44.32
663	20.6	157.93	66.09	0	39.81
664	21.16	159.1	90.45	108.85	0
665	32.12	184.36	96.56	121.01	21
666	22.56	109.8	55.22	0	34.32
667	22.61	137.7	67.1	209.42	64.73
668	21.98	0	96.79	0	36.79
669	19.86	142.48	73.46	0	28.6
670	16.54	0	99.84	0	19.01
671	21.36	198.67	100.85	0	53.29
672	32.96	116.71	110.88	138.58	53.04
673	26.95	0	112.1	137.61	56.35
674	20.07	122.85	148.9	98.62	57.14
675	0	118.17	84.34	99.22	63.32
676	0	115.36	135.58	0	40.26
677	22.73	121.37	105.71	0	39.7
678	17.52	113.46	202.96	0	33.24
679	17.65	111.6	0	0	66.24
680	18.5	97.83	162.89	0	0
681	28.46	127.51	0	0	34.36
682	26.3	0	112.99	0	35.61
683	0	74.36	193.16	0	29.72
684	22.95	96.6	0	0	30.44
685	0	173.72	128.91	0	48.09
686	29.91	0	156.23	149.93	27.26
687	29.9	0	0	140.3	23.54
688	0	0	179.71	156.99	43.73
689	22.77	0	0	149.59	50.27
690	26.81	0	160.52	165.56	35.62
691	28.13	134.47	106.5	179.36	25.22
692	24.24	118.84	189.79	121.83	43.19
693	36.78	121.47	495.12	0	30.25
694	22.33	111.98	128.33	160.11	26.28
695	24.93	140.7	130.61	0	28.68
696	38.91	185.08	0	158.15	24.17
697	24.07	105.12	0	0	32.75
698	27.22	197.97	133.07	101.12	29.91
699	38.7	0	126.04	69.54	33.71
700	24.76	143.4	0	75.53	39.8
701	32.6	120.93	0	66.09	34.75
702	20.9	0	103.18	52.86	37.32
703	17.02	97.52	118.75	49.94	69.14
704	0	0	81.27	0	0
705	30.43	101.06	119.9	0	0
706	41.33	0	127.16	0	41.86
707	22.05	118.32	90.7	0	24.38
708	19.01	96.8	86.14	0	27.82
709	26.16	90.6	176.04	195.97	24.32
710	19.95	206.32	0	0	21.45
711	21.49	0	0	254.48	47.72
712	36.36	0	0	279.61	36.4
713	21.53	0	59.34	79.13	18.42
714	25.66	55.8	58.07	68.82	20.26
715	31.53	0	105.55	62.72	36.62
716	21.25	156.56	99.56	55.7	21.85
717	27.98	0	86.05	44.3	39.32
718	35.46	88.81	61.31	52.62	28.21
719	27.59	163.25	71.87	0	37.81
720	28.4	182.66	56.98	151.66	46.59
721	29.95	92.78	64.36	109.45	22.77
722	23	98.66	71.84	103.49	31.54
723	22.19	86.69	67.96	0	40.02
724	29.8	78.67	0	0	31.86
725	38.78	78.4	182.5	219.46	15.87
726	23.33	0	0	0	26.12
727	22.05	113.18	104.8	134.54	51.6
728	19.31	57.55	170.01	170.95	31.82
729	24.95	132.23	156.73	0	42.91
730	22.07	86.24	114.24	0	85.55
731	0	94.64	130.99	0	76.8
732	0	108.33	94.72	0	0
733	22.18	109.35	0	0	47.98
734	32.61	0	70.26	0	42.22
735	25.48	0	67.49	0	37.1
736	26.96	108.68	106.46	0	40.61
737	26.96	102.08	105.8	0	33.31
738	26.78	97.7	36.02	373.91	20.06
739	22.19	100.03	24.26	0	18.93
740	24.67	74.45	24.85	0	54.09
741	20.07	88.97	116.98	69	70.06
742	24.88	95.87	50.18	58.51	23.15
743	23.85	124.43	83.8	39.07	57.28
744	26.32	139.97	121.21	30.97	0
745	23.5	108.43	56.5	125.81	0
746	19.98	71.24	123.66	58.8	0
747	19.9	114.26	37.15	0	0
748	19.17	115.34	33.3	119.69	0
749	37.13	0	25.98	122.46	0
750	29.51	210.29	118.61	30.92	0
751	17.41	0	102.92	87.28	0
752	23.82	111.39	93.99	105.36	0
753	27.36	0	101.75	0	0
754	23.78	77.7	74.25	0	0
755	28	64.26	92.53	127.39	0
756	0	0	0	0	0
757	33.74	0	159.24	143.9	0
758	23.06	73.22	135.67	196.6	0
759	22.68	51.23	0	62.98	10.67
760	22.09	136.39	142.73	0	39.11
761	22.85	86.59	87.31	167.1	14.54
762	18.5	75.46	169.62	151.47	25.43
763	0	90.51	126.54	45.23	34.98
764	0	82.76	117.31	0	54.18
765	157.4	86.51	98.19	43.41	20.32
766	0	95.37	106.94	64.02	20.17
767	0	0	97.49	0	19.13
768	0	0	121.04	31.95	16.45
769	0	101.43	134.26	33.19	0
770	0	68.9	105.5	0	65.02
771	0	103.05	0	0	0
772	19.86	87.1	79.93	0	0
773	20.79	139.59	48.87	211.25	46.21
774	11.59	52.19	60.89	0	0
775	22.55	90.14	45.84	0	0
776	0	55.26	0	0	45.04
777	19.04	64.24	110.1	40.48	0
778	30.14	93.44	0	38.11	45.22
779	33.9	66.6	0	33.48	53.47
780	13.64	64.42	0	35.88	35.63
781	32.53	0	103.87	0	76.24
782	27.1	65.57	0	70.34	31.73
783	28.57	0	82.38	42.46	30.88
784	32.98	149.78	118.4	0	32.21
785	0	105.11	102.59	96.65	38.38
786	24.58	100.81	89.25	68.3	49.04
787	34.6	54.97	110.51	61.64	69.38
788	28.08	131.31	64.27	50.8	27.02
789	20.33	91.02	80.75	63.13	42.97
790	0	92.98	0	34.77	38.34
791	18.09	0	78.33	110.9	44.99
792	20.69	63.99	98.26	73.18	37.68
793	0	72.41	98.24	0	33.96
794	23.02	89.07	87.74	46.25	47
795	33.02	102.65	0	46.83	42.15
796	17.46	0	82.11	60.93	48.19
797	27.52	70.69	75.77	54.32	41.85
798	0	68.53	105.7	161.31	30.19
799	16.43	81.99	0	0	0
800	0	88.69	0	0	32.32
801	0	117.88	163.03	133.49	35.63
802	28.23	70.26	78.69	164.43	0
803	0	76.1	124.99	160.18	43.19
804	31.91	86.09	72.72	122.77	0
805	0	78.81	69.7	107.1	38.28
806	19.3	72.42	70.64	111.21	0
807	0	58.31	78.73	63.76	0
808	23.29	70.39	71.09	49.2	0
809	0	55.37	73.44	58.24	0
810	0	0	87.01	67.11	0
811	0	146.21	59.9	0	0
812	0	128.68	69.49	0	62.44
813	35.4	92.96	74.97	160.96	0
814	62.09	83	98.2	39.64	0
815	18.45	94.53	45.88	117.93	0
816	32.1	86.02	0	114.97	0
817	18.38	102.47	32.96	121.13	0
818	22.32	76	105.81	89.32	50.68
819	25.7	90.68	0	45.2	51.76
820	24.64	184.15	55.5	28.87	20.15
821	20.88	200.92	180.07	36	84.6
822	39.89	99.9	128.42	43.88	45.4
823	37.67	109.51	94.62	0	40.26
824	23.28	99.9	76.53	59.49	25.28
825	0	119.22	88.47	108.01	51.27
826	18.66	0	126.06	79.34	49.2
827	14.93	116.82	135.2	73.09	26.19
828	38.47	168.55	92.3	70.86	47.32
829	19.46	110.19	0	54.26	30.06
830	12.6	112.46	85.01	36.71	0
831	23.42	156.42	96.2	40.87	39.02
832	31.97	121.56	119.14	42.29	41.19
833	21.19	114.49	0	36.02	22.18
834	39.79	114.21	77.6	151.16	48.15
835	26.79	143.73	99.38	92	50.27
836	31.16	112.15	97.76	137.29	39.85
837	27.71	0	105.87	120.96	56.06
838	34.01	117.32	106.44	16.72	26.41
839	19.35	0	116.11	38.44	36.28
840	0	185.01	91.64	57.17	30.31
841	20	0	157.16	31.46	24.73
842	33.02	0	120.23	0	25.6
843	21.85	115.01	0	45.86	23.38
844	29	74.09	0	48.36	0
845	19.14	71.05	143.42	29.57	0
846	17.69	0	81.21	22.13	0
847	16.58	150.21	121.1	45.4	0
848	26.49	0	68.8	69.35	61.12
849	15.86	143.91	113.83	111.32	44.94
850	26.15	151.82	103.67	0	27.51
851	0	229.79	98.9	61.97	36.99
852	17.99	0	103.14	0	37.94
853	31.98	66.3	84.99	106.65	47.42
854	20.91	67.45	1589.53	0	23.03
855	24.07	0	0	0	21.48
856	0	60.2	0	80.15	20.41
857	0	86.96	4223.35	76.28	38.95
858	24.92	91.38	0	0	33.44
859	19.19	46.55	0	109.61	23.78
860	0	99.75	0	118.32	40.3
861	0	119.63	0	66.56	38.81
862	26.2	112.35	94.5	89.76	52.72
863	20.28	149.93	98.18	0	53.6
864	22.54	80.05	89.12	0	25.29
865	30.44	114.13	87.02	85.78	34.08
866	12.89	156.57	96.37	150.03	32.21
867	17.87	95.55	60.96	140.31	23.28
868	20.38	83.8	77.8	92.51	26.27
869	23.61	105.02	82.68	82.92	28.68
870	20.42	121.3	45.54	0	27.85
871	23.32	106.11	63.18	0	33.05
872	17.94	98.85	59.43	0	28.55
873	0	91.74	70.24	110.92	28.34
874	0	125.08	60.67	74.62	43.41
875	0	126.27	61.32	78.78	34.85
876	0	83.71	71.3	34.54	26.04
877	26.58	103.24	88.31	93.13	39.88
878	23.65	63	88.72	67.33	32.48
879	23.9	61.97	53.45	80.61	41.18
880	22.19	79.55	134.98	0	51.72
881	21.38	218.76	0	308.27	50.75
882	22.45	109.89	96.06	297.45	28.17
883	27.71	107.62	107.17	0	40.97
884	25.06	99.3	112.94	0	35.98
885	24.16	85.47	126.14	0	30.36
886	23.24	81.2	136.39	179.76	52.47
887	20.46	66.41	105.02	0	53.86
888	23.03	49	112.85	0	34.9
889	24.16	128	95.61	0	52.03
890	21.11	100.96	66.17	174.71	56.03
891	27.02	123.39	109.39	131.05	44.92
892	24.16	0	121.17	156.95	33.34
893	0	222.12	110.43	110.53	47.6
894	32.56	238.55	126.74	82.7	31.78
895	19.34	254.48	0	82.24	39.19
896	20.96	169.17	183.14	134	33.07
897	17.19	0	0	97.73	30.09
898	28.64	53.72	193.77	133.92	32.96
899	19.47	66.04	224.33	0	49.46
900	21.35	93.81	0	0	37.31
901	30.81	63.48	208.62	136.21	33.68
902	23.77	85.33	231.66	0	39.77
903	0	73.79	112.72	154.68	47.1
904	36.24	70.23	0	120.88	32.4
905	46.17	73.64	132.48	131.76	57.63
906	24.72	82.95	0	124.18	52.74
907	36.99	63.78	175.75	99.87	47.24
908	37.04	89.87	0	92.29	62.13
909	23.77	86.81	167.36	116.92	24.79
910	22.26	97.84	0	0	62.06
911	26.21	0	87.59	73.9	0
912	23.33	96.97	161.57	98.6	0
913	19.97	91	134.38	121.31	29.98
914	27.93	99.67	202.81	87.02	30.7
915	20.25	0	160.54	91.45	70.9
916	19.48	164.02	155.02	0	28.26
917	21.97	133.33	0	0	72.7
918	24.32	223.29	140.44	110.23	19.71
919	25.8	197.97	109.67	91.36	43.78
920	32.67	0	72.8	143.71	0
921	27.13	64.25	123.01	150.99	48.01
922	0	71.18	95.72	104.44	19.02
923	0	91.33	104.04	103.65	50.6
924	0	82.55	36.66	115.48	20.12
925	58.96	83.85	86.91	152.53	13.86
926	83.87	86.97	90.62	77.17	0
927	0	129.23	0	102.9	18.13
928	0	121.7	149.72	137.06	25.56
929	0	72.27	194.77	75.95	66.59
930	0	143.17	163.61	107.81	82.73
931	18.19	113.91	0	64.81	21.68
932	0	0	178.96	82.09	25.33
933	0	160.9	123.1	96.64	38.59
934	0	168.81	157.15	90.32	38.16
935	0	239.77	183.14	43.02	13.2
936	0	112.05	42.48	79.63	15.25
937	51.06	75.71	110.34	77.75	28.33
938	0	104.61	137.19	46.82	21.36
939	74.74	82.88	0	81.45	71.17
940	0	125.76	159.8	82.48	54.59
941	0	0	102.47	0	56.64
942	59.61	81.38	115.29	0	38.86
943	0	61.47	0	0	30.82
944	0	46.94	142.04	0	30.18
945	0	39.98	148.91	166.11	22.41
946	0	95.03	108.26	169.51	23.43
947	0	414.61	109.87	192.32	20.14
948	26.42	346.43	126.35	122.81	58.88
949	0	159.5	0	0	46.3
950	0	0	156.44	179.89	27.15
951	0	0	169.54	0	31.69
952	43.66	0	133.93	105.69	36.96
953	27.99	89.06	136.19	99.74	67.52
954	31.1	71.5	0	175.72	37.77
955	0	105.37	139.08	0	74.5
956	20.93	0	107.21	96.89	46.34
957	0	44.56	153.93	0	34.95
958	0	61.25	113.67	58.63	43.14
959	0	0	68.48	49.29	29.13
960	55.27	57.51	92.38	0	33.5
961	56.88	79.87	103.05	0	22.39
962	0	70.56	103.7	108.33	26.52
963	0	84.49	55.76	0	33.09
964	16.68	183.47	58.92	123.8	38.34
965	0	168.8	93.11	0	32.87
966	0	0	0	121.38	34.22
967	18.43	181.25	0	182.84	32.64
968	0	87.08	107.28	74.83	36.16
969	18.19	99.87	114.31	113.71	28.2
970	16.52	0	56.09	79.86	29.73
971	27.89	55.66	125.04	93.91	23.22
972	25.5	75.52	151.17	89.11	29.77
973	0	74.33	0	0	36.68
974	0	78.88	84.72	72.11	22.57
975	19.76	65.21	113.48	88.02	24.72
976	0	0	131.9	92.53	43.13
977	41.06	64.26	0	132.67	24.45
978	0	0	0	0	17.35
979	0	0	125.23	131.64	0
980	12.2	165.88	96.68	0	0
981	21.74	0	140.89	122.19	0
982	15.45	57.15	143.85	0	0
983	26.5	0	127.12	112.02	0
984	21.68	0	108.89	52.1	0
985	0	0	94.69	47.07	0
986	27.64	49.69	0	48.8	0
987	18.5	58.62	0	50.7	0
988	0	60.87	176.48	59.04	0
989	23.71	45.68	161.05	62.71	0
990	0	45.91	200.13	48.41	0
991	0	44.2	0	55.6	0
992	0	42.28	0	76.28	20.65
993	0	47.31	0	61.49	13.05
994	0	34.08	150.06	53.97	17.76
995	0	43.19	0	61.04	0
996	0	62.6	0	76.83	0
997	0	0	128.69	53	0
998	16.52	125.52	93.42	40.49	0
999	0	81.89	116.43	412.32	52.14
1000	0	117.6	62.14	175.06	26.08
1001	25.96	67.35	87.84	183.46	25.05
1002	22.8	102.66	114.22	142.26	24.87
1003	19.08	80.62	116.77	0	39.45
1004	0	71.77	162.13	0	63.91
1005	35.86	82.65	197.93	104.59	33.25
1006	36.3	157.03	178.84	0	27.76
1007	26.67	71.69	106.99	0	29.67
1008	26.96	118.78	41.03	0	19.67
1009	0	0	151.48	0	52.03
1010	0	0	141.36	67.25	37.95
1011	0	122.19	99.08	66.08	12.87
1012	0	65.8	166.55	79.38	42.14
1013	27.54	0	178.67	0	31.41
1014	15.84	0	154.41	61.86	25.8
1015	22.2	72.72	99.52	67.76	36.43
1016	28.75	60.05	137.5	74.97	34.56
1017	25.47	0	129.37	0	34.65
1018	24.83	153.65	140.66	66.38	38.08
1019	0	97.78	121.94	130.19	26.59
1020	27.55	103.64	117.79	92.46	29.04
1021	22.1	85.19	127.14	103.26	24.42
1022	17.7	172.18	184.42	54.7	22.26
1023	28.1	123.73	111.06	116.88	28.39
1024	18.75	105.98	119.47	63.74	46.44
1025	0	89.44	198.69	65.36	17.9
1026	21.88	87.85	81.74	95.64	23.99
1027	50.54	130.72	69.41	115.68	22.55
1028	42.93	99.66	0	146.93	37.05
1029	32.11	103.2	79.08	97.27	18.14
1030	13.98	93.34	97.69	112.71	34.64
1031	18.6	0	83.06	117.88	55.32
1032	22.26	122.25	62.53	117.8	62.7
1033	22.09	110.16	62.48	0	23.03
1034	34.58	96.82	80.77	0	24.75
1035	129.12	137.48	71.56	76.33	52.79
1036	34.4	114.59	0	0	25.17
1037	25.79	124.24	126.44	82.85	50.32
1038	24.44	137	100.22	73.78	26.2
1039	18.68	124.84	91.73	81	51.6
1040	0	103.03	115.16	56.17	33.95
1041	21.56	79.61	115.01	83.91	49.61
1042	0	151.23	99.82	47.19	37.74
1043	32.72	157.43	58.65	87.74	35.73
1044	18.42	89.52	99.14	61.94	35.19
1045	22.97	107.93	92.51	0	36.63
1046	0	95.6	72.99	191.02	36.4
1047	20.78	88.98	84.48	0	27.85
1048	19.88	141.49	91.32	134.97	44.1
1049	27.69	80.19	47.84	218.23	34.36
1050	18.09	116.04	42.56	298.41	25.75
1051	28.87	109.54	36.03	0	25.84
1052	43.55	86.91	33.75	0	46.34
1053	28.6	88.07	58.19	0	27.98
1054	27.59	109	34.85	0	28.3
1055	21.01	148.71	50.1	0	32.11
1056	0	91.64	0	94.7	23.3
1057	21.18	189.23	0	75.34	34.26
1058	33.78	0	84.25	75.98	26.99
1059	23.28	72.4	136.83	97.66	62.68
1060	40.21	82.99	108.28	103.48	22.1
1061	30.43	49.05	124.91	0	23.79
1062	17.58	46.19	116.71	70.71	29.82
1063	33.65	36.74	0	125.58	32.03
1064	18.07	130.97	101.29	170.08	23.77
1065	52.01	121.29	0	66.05	31.04
1066	0	170.62	104.05	212.04	35.11
1067	25.16	95.43	99.76	104.52	29.67
1068	0	88.8	100.89	0	40.76
1069	29.31	0	85.3	88.62	29.61
1070	0	128.81	103.39	0	23.35
1071	27.89	87.61	65	0	27.69
1072	41.93	61.95	75.99	0	29.19
1073	0	104.43	84.34	153.88	26.43
1074	36.3	120.47	144.74	128.11	19.3
1075	20.03	317.62	85.47	108.54	27.76
1076	15.55	132.51	32.12	79.78	26.29
1077	27.33	53.2	88.49	0	36.09
1078	33.83	80.91	105.25	181.44	26.94
1079	39.82	69.01	102.59	187.78	24.3
1080	27.93	80.71	81.63	0	42.82
1081	30.79	0	89.67	107.45	60.73
1082	30.52	58.21	119.87	0	29.06
1083	21.51	61.45	124.86	0	32.89
1084	30.12	72.02	122.41	116.34	25.93
1085	25.25	0	118.69	61.46	25.08
1086	0	0	108.03	127.48	21.48
1087	26.23	146.08	132.44	0	29.17
1088	0	131.95	113.7	0	23.53
1089	33.82	0	84	0	38.01
1090	27.71	156.54	136.56	0	25.81
1091	0	0	119.76	92.74	38.68
1092	0	58.39	107.98	105.18	61.54
1093	0	0	123.72	101.19	34.8
1094	22.2	41.07	0	80.46	33.95
1095	28.51	62.66	242.25	97.05	34.43
1096	22.72	51.32	44.7	73.25	35.52
1097	27.46	37.46	76.35	86.63	39.27
1098	0	72.11	123.97	0	21.99
1099	32.34	69.63	140.21	133.35	19.76
1100	21.12	55.23	127.43	102	34.71
1101	28.99	83.41	163.28	64.72	30.22
1102	24.6	84.34	97.36	100.73	37.9
1103	39.64	97.08	86.75	72.1	37.1
1104	0	0	103.83	91.53	21.23
1105	26.89	102.74	106.33	0	41.58
1106	27.65	99.59	111.71	83.19	35.84
1107	18.25	105.2	0	71.38	36.49
1108	16.81	105.56	109.45	58.35	50.73
1109	15.26	77.85	146.87	119.06	50.72
1110	25.64	0	59.01	101.57	39.38
1111	24.3	79.75	134.8	58.39	24.82
1112	17.86	63.44	131.13	95.36	23.14
1113	18.97	95.63	97.25	104.65	58.91
1114	0	36.63	85.5	83.09	99.91
1115	0	98.57	80.13	84.25	22.9
1116	0	85.09	100.39	86.67	20.19
1117	0	0	130.63	151.44	25.28
1118	31.82	96.98	175.18	171.67	26.42
1119	0	68.05	107.8	116.35	46.78
1120	0	101.13	126.13	132.09	32.78
1121	15.64	107.51	128.91	141.91	21.03
1122	21.41	0	125.29	94.09	22.24
1123	20.89	55.84	129.78	179.4	25.79
1124	0	104.26	107.85	0	35.86
1125	0	80.89	81.72	0	29.24
1126	0	140.57	95.12	70.01	28.73
1127	16.17	101.55	126.79	130.33	23.17
1128	29.99	0	73.9	28.48	43.79
1129	0	84.68	93.53	69.32	29.89
1130	0	124.5	76.99	0	42.52
1131	0	134.38	0	48.2	18.94
1132	17.63	117.96	0	64.15	43.38
1133	0	145.19	0	43.18	64.79
1134	0	160.98	191.53	0	53.15
1135	0	47.19	161.37	0	37.48
1136	0	59.94	184.39	0	28.02
1137	0	45.46	168.72	0	17.1
1138	0	40.66	189.59	69.3	34.46
1139	0	69.37	133.18	122.14	25.58
1140	0	63.89	130.29	0	21.14
1141	0	69.05	133.23	0	24.12
1142	0	80.28	145.47	76.42	42.23
1143	0	74.08	0	0	27.84
1144	0	89.11	111.22	33.33	50.48
1145	24.02	92.13	120.72	65.38	44.77
1146	20.82	76.72	105.3	86.55	22.92
1147	0	66.43	160.05	40.1	40.31
1148	17.68	70.74	154.68	88.96	42.02
1149	0	50.9	96.39	0	36.44
1150	23.39	209.15	145.62	145.98	27.8
1151	0	0	112.22	185.57	26.97
1152	19.1	110.42	86.28	189.34	30.39
1153	11.71	69.32	120.81	131.17	40.1
1154	23.44	43.09	155.31	174.22	36.18
1155	0	0	0	0	58.22
1156	16.39	114.16	101.07	86.64	47.41
1157	0	91.14	100.08	120.31	37.29
1158	16.75	89.74	117.32	130.18	28.25
1159	25.55	86.93	0	146.83	35.33
1160	0	83.53	77.12	0	37.31
1161	0	79.61	99.31	153.41	23.7
1162	0	167.24	135.18	0	51.2
1163	0	0	85.41	226.71	19.8
1164	0	0	83.46	126.72	35.81
1165	19.4	907.47	104.13	101.2	25.64
1166	18.23	200.53	65.96	97.98	76.3
1167	20.72	158.51	0	74.89	23.43
1168	0	208.44	116.77	0	68.2
1169	0	0	0	83.98	0
1170	0	76.45	81.83	83.79	0
1171	0	64.21	0	70.78	0
1172	0	63.77	133.34	95.31	52.41
1173	0	0	212.99	107.53	0
1174	13.42	94.7	146.43	62.94	55.05
1175	22.35	52.18	118.3	112.19	30.59
1176	39.75	189.68	90.21	69.68	40.5
1177	21.21	0	167	110.86	20.58
1178	0	0	76.52	111.15	22.88
1179	0	0	91.66	70.36	34.53
1180	0	0	73.9	0	35.45
1181	18.76	0	66.02	0	0
1182	21.91	248.38	77.49	136.51	0
1183	34.31	237.97	95.42	92.68	0
1184	0	198.74	91.41	98.69	0
1185	18.77	239.17	123.01	0	0
1186	17.8	171.85	116.81	0	0
1187	0	0	141.63	0	0
1188	38.78	172.27	125.37	93.43	0
1189	0	177.27	124.57	106.25	0
1190	0	98.1	120.84	116.35	0
1191	22.82	0	0	125.7	23.49
1192	20.18	180.36	74.68	125.04	30.09
1193	21.41	0	50.3	101.26	23.72
1194	0	0	97.73	113.99	31.74
1195	0	118.36	0	0	34.31
1196	21.4	0	0	127.13	41.16
1197	0	133.92	119.8	22.88	43.66
1198	23.81	133.28	112.41	95.06	0
1199	0	111.04	0	97.59	26.51
1200	18.3	79.83	86.57	119.05	64.6
1201	23.67	144.55	76.2	93.39	0
1202	30.31	91.87	116.53	81.07	0
1203	0	0	0	118.47	0
1204	0	122.48	0	85.38	0
1205	0	112.5	112.89	92.51	20.58
1206	19.32	109.33	46.16	97.62	21.56
1207	24.5	84.96	96.73	0	38.17
1208	33.99	73.55	0	0	35.25
1209	32.84	129.53	46.72	105.88	48.35
1210	36.57	88.67	35.88	117.95	35.1
1211	19.84	100.58	66.83	103.16	26.92
1212	19.38	52.84	30.57	85.85	30.51
1213	36.69	73.19	55.98	101.33	34.49
1214	23.89	82.58	30.16	76.05	25.43
1215	31.07	94.1	40.89	0	23.48
1216	24.86	137.73	0	163.38	27.59
1217	21.22	111.52	0	0	29.87
1218	17.38	0	0	139.39	16
1219	21.35	82.37	0	0	30.89
1220	18.3	70.45	282.19	0	36.48
1221	19.49	0	340.99	130.97	36.97
1222	0	70.38	317.15	0	27.7
1223	0	83.38	0	148.9	23.35
1224	0	57.1	204.07	192.44	23.07
1225	0	59.43	300	126.2	24.17
1226	143.88	44.07	202.8	166.87	19.26
1227	0	39.5	287.62	0	23.16
1228	0	58.79	133.33	106.73	16.81
1229	0	0	0	158.11	41.87
1230	0	0	107.47	88.24	27.22
1231	0	0	123.44	0	28.77
1232	19.79	0	112.16	0	33.7
1233	17.69	93.99	134.71	165.88	0
1234	20.86	201.74	120.43	190.85	59.69
1235	18.18	97.52	0	121.76	16.86
1236	19.74	5332.81	0	100.97	37.79
1237	20.56	0	113.19	0	49.99
1238	21.19	155.89	112.61	0	27.84
1239	36.3	126.44	0	141.65	24.69
1240	29.24	0	84	117.15	20.53
1241	20.23	0	83.09	122.48	17.79
1242	21.57	0	87.63	126.33	38.22
1243	20.08	0	83.92	76.4	45.01
1244	0	0	0	106.08	32.64
1245	378.82	107.13	108.99	103.87	0
1246	0	161.7	101.45	107.33	0
1247	0	0	86.73	169.98	21.22
1248	0	156.37	93.33	0	33.18
1249	0	84.38	95.98	0	42.43
1250	22.95	101.35	0	179.1	35.13
1251	28.4	100.08	0	140.01	26.49
1252	21.2	103.4	0	120.42	53.92
1253	24.67	100.08	0	0	52.78
1254	28.78	86.89	128.39	121.46	40.18
1255	24.45	144.77	154.5	119.77	43.99
1256	0	147.62	199.7	113.64	28.55
1257	32.71	0	141.87	82.98	59.98
1258	0	99.97	160.74	102.02	70.25
1259	0	91.85	0	105.96	47.06
1260	49.27	0	0	163.41	43
1261	0	93.37	0	111.61	44.6
1262	0	110.61	124.22	127.46	44.17
1263	0	155.71	92.87	0	0
1264	26.3	98.35	90.2	75.58	0
1265	15.79	114.18	90.6	65.77	0
1266	0	113.99	84.14	128.29	0
1267	0	123.36	108.97	87.27	0
1268	37.52	0	106.55	0	0
1269	19.94	146.84	104.09	110.73	0
1270	29.28	136.01	100.95	0	0
1271	0	47.64	104.31	0	0
1272	0	0	92.53	108.53	0
1273	0	77.79	61.34	0	0
1274	0	78.8	62.25	0	0
1275	0	111.62	26.58	125.77	0
1276	0	0	162.29	66.65	41.72
1277	0	0	239.2	118.1	34.37
1278	0	0	98.12	57.02	44.76
1279	0	0	93.98	97.77	24.6
1280	0	0	80.01	0	0
1281	0	124.12	0	146.32	41.72
1282	0	90.58	95.47	89.82	40.47
1283	17.69	76.93	117.89	149.68	22.37
1284	0	72.73	146.8	0	65.36
1285	0	55.63	65.88	48.7	27.98
1286	0	154.47	212.41	157.32	20.26
1287	0	123.26	107.73	0	24.02
1288	0	92.33	103.55	107.29	28.26
1289	0	0	0	155.57	43.94
1290	0	0	118.94	65.59	30.04
1291	0	0	0	110.63	40.23
1292	0	0	0	207.1	23.4
1293	0	0	58.09	141.83	30.81
1294	0	0	113.51	132.95	27.53
1295	0	0	72.88	133.4	27.29
1296	0	151.2	37.96	122.47	19.16
1297	20.3	299.33	95.38	125.15	31.15
1298	0	0	69.85	0	26.74
1299	0	0	64.21	89.56	24.39
1300	0	255.49	0	105.58	41.83
1301	0	0	88.68	104.28	52.13
1302	0	0	107.44	0	25.42
1303	0	0	83.49	128.22	41.03
1304	0	0	62.74	119.61	25.59
1305	0	0	48.06	169.02	34.46
1306	0	0	26.49	119.71	23.49
1307	0	0	67.71	121.64	31.65
1308	0	0	49.84	125.7	19.89
1309	0	0	79.97	60.19	54.11
1310	0	0	48.39	99.23	27.55
1311	0	0	94.09	102.77	27.74
1312	0	0	80.9	106.48	38.02
1313	0	0	90.77	171.8	25.35
1314	0	128.46	72.6	0	26.47
1315	0	144.37	98.34	152.7	29.22
1316	0	170.14	83.09	114.04	24.19
1317	0	134.17	126.24	88.91	43.43
1318	0	137.93	93.67	0	18.06
1319	0	89.78	0	105.43	37.19
1320	0	0	0	0	45.8
1321	0	213.47	82.32	86.77	32.44
1322	0	151.06	75.13	80.09	40.91
1323	0	161.16	155.03	0	28.67
1324	0	58.32	173.56	113.99	12.18
1325	0	92.26	50.99	96.89	13.72
1326	0	96.18	31.86	0	21.93
1327	0	63.72	44.96	0	59.88
1328	0	86.26	74.43	89.16	43.37
1329	0	0	21.26	92.35	41.11
1330	0	73.87	49.59	138.83	0
1331	0	87.76	36.41	87.23	29.34
1332	0	63.9	21.24	0	41.9
1333	0	109.92	0	112.85	33.79
1334	0	57.9	0	133.03	39.6
1335	0	79.81	72.08	159.43	30.18
1336	0	84.74	93.61	0	37.59
1337	0	82.32	68.98	0	32.39
1338	0	110.49	64.49	0	36.37
1339	0	83.91	48.84	165.75	45.3
1340	0	94.83	102.91	0	27.22
1341	0	117.03	0	0	30.61
1342	0	0	110.18	169.72	31.15
1343	20.78	75.25	165.13	0	51.44
1344	0	190.53	147.86	0	57.14
1345	27.85	73.4	0	0	29.13
1346	29.71	73.73	52.79	119.95	33.87
1347	14.65	0	51.32	144.99	49
1348	0	90.13	124.22	107.89	27.63
1349	0	124.05	0	0	43.87
1350	14.45	114.72	0	122.22	35.32
1351	21.78	81.53	148.33	0	49.41
1352	30.87	89.99	104.63	120.19	42.29
1353	17.48	67.51	99.42	167.62	51.14
1354	20.78	48.35	0	110.92	24.54
1355	29.06	76.77	218.08	126.72	48.92
1356	23.27	80.73	207.59	88.1	25.71
1357	0	115.22	196.96	83.15	38.55
1358	0	106.87	179.86	95.99	21.74
1359	17.77	118.16	184.69	91.38	46.77
1360	0	122.7	157.82	0	52.59
1361	22.78	105.18	188.8	0	16.27
1362	0	152.55	21.14	134.91	18.76
1363	21.7	127.1	62.49	0	18.46
1364	0	123.51	74.78	84.05	45.17
1365	26.31	145.9	58.3	90.97	29.66
1366	17.49	130.42	66.46	79.29	32.49
1367	21.65	146.8	77.8	82.66	30.31
1368	23.11	108.56	59.13	34.68	35.01
1369	24.43	173.3	61.58	68.2	36.86
1370	25.33	144.65	78.25	43.3	34.41
1371	27.96	0	62.13	61.48	0
1372	0	154.84	72.17	56.08	0
1373	19.55	154.38	72.91	31.08	0
1374	0	108.22	72.03	46.19	0
1375	27.72	160.96	92.36	42.7	0
1376	0	147.66	0	31.49	0
1377	0	154.61	163.71	35.45	0
1378	24.09	183.96	0	93.9	0
1379	27.59	114.8	0	43.52	0
1380	21.73	123.63	0	43.81	0
1381	0	100.64	100.28	67.86	0
1382	18.27	121.18	86.15	89	36.37
1383	24.68	141.1	100.58	78.02	33.41
1384	20.22	153.18	114.53	92.96	26.5
1385	18.51	173.13	66.92	79.55	31.67
1386	28.65	0	69.56	103.31	40.83
1387	19.85	0	142.29	73.98	33.8
1388	21.23	191.1	90.49	92.65	37.73
1389	16.55	190.72	121.77	152.02	25.2
1390	32.3	54.03	69.84	80.67	33.36
1391	17.96	54.58	107.19	72.03	27.81
1392	22.67	58.05	0	46.56	24.6
1393	30.63	65.33	64.47	0	31.19
1394	18.37	98.91	47.7	0	33.05
1395	15.79	80.35	51.29	96.93	31.19
1396	37.56	78.13	66.94	87.25	31.05
1397	26.42	66.16	0	76.3	21.11
1398	17.85	98.22	49.56	0	27.65
1399	25.57	101.14	110.91	0	33.11
1400	24.75	106.92	0	99.77	34.19
1401	22.32	119.63	49.81	99.78	18.91
1402	34.97	123.98	90.21	101.24	25.15
1403	18.82	70.92	0	89.76	37.68
1404	20.08	126.47	76.14	125.15	53.57
1405	15.79	47.54	95.59	0	24.12
1406	15.26	30	84.98	81.39	31.05
1407	18.96	44.45	138.32	94.7	25.74
1408	23.56	41.19	114.85	163.37	33.26
1409	18.81	132.68	154.92	111.82	0
1410	30.93	0	123.73	0	34.11
1411	21.54	91.33	204.16	160.07	41.41
1412	18.29	117.32	243.45	0	42.45
1413	0	92.18	117.8	0	40.56
1414	0	116.71	107.48	0	36.26
1415	0	0	138.37	120.28	58.21
1416	0	61.93	180.11	0	0
1417	0	0	109.61	72.96	61.06
1418	0	0	99.45	0	68.44
1419	0	106.53	200.77	0	0
1420	0	130.93	0	110.91	0
1421	0	94.48	0	123.57	0
1422	0	125.73	67.85	114.23	35.43
1423	0	0	76.56	112.04	19.18
1424	0	134.16	66.1	49.47	48.16
1425	0	107.4	74.91	0	38.2
1426	0	151.1	54.09	123.33	25.43
1427	0	136.29	93.72	130.96	20.12
1428	0	0	88.5	82.71	25.65
1429	0	135.05	125.77	130.32	40.47
1430	0	135.23	109.14	51	48.08
1431	0	0	106.24	55.07	37.59
1432	0	217.04	0	96.73	26.74
1433	0	0	0	0	29.03
1434	0	83.27	0	0	27.74
1435	0	126.47	0	0	35.41
1436	0	88.88	175.55	64.63	33.46
1437	0	142.21	91.45	106.45	25.53
1438	0	142.68	193.86	89.35	45.91
1439	0	126.68	72.77	140.32	18.92
1440	0	0	113.98	125.31	32.48
1441	0	66.67	85.95	137.9	0
1442	0	93.1	64	81.22	25.57
1443	0	161.23	81.52	126.21	24.1
1444	0	99.26	18.74	131.62	17.04
1445	0	31.2	36.18	66.09	27.03
1446	0	115.56	16.93	98.33	20.48
1447	0	185.29	18.21	0	20.08
1448	0	176.13	42.05	31.12	27.66
1449	0	166.35	49.51	0	31.94
1450	0	0	0	0	16.68
1451	0	94.66	123.46	105.99	31.69
1452	0	0	0	193.14	30.23
1453	0	0	130.74	133.04	48.48
1454	0	285.62	114.37	111.11	46.67
1455	0	140.65	0	123.08	40.72
1456	0	92.75	0	125.93	36.23
1457	0	0	168.74	105.07	28.86
1458	25.08	123.64	158.46	0	25.63
1459	0	169.85	0	0	22.98
1460	0	116.75	207.98	0	24.24
1461	0	23.77	83.02	0	28.52
1462	0	0	44.46	191.53	27.37
1463	0	97.23	67.29	0	8.64
1464	9.86	79.57	124.14	94.4	28.65
1465	0	81.39	82.14	99.48	50.63
1466	18.96	0	56.02	92.04	61.67
1467	0	124.35	70.73	97.12	27.81
1468	0	58.03	46.42	81.28	0
1469	13.26	67.95	80.53	53.38	27.89
1470	0	92.56	36.53	86.65	28.83
1471	14.86	86	29.68	0	33.36
1472	0	94.22	52.39	93.29	73.26
1473	0	146.66	42.74	0	29.22
1474	11.39	65.86	67.38	68.88	28.93
1475	0	102.33	40.13	45.83	12.66
1476	0	185	98.62	73.48	23.83
1477	0	106.53	196.64	74.75	37.49
1478	14.06	125.58	0	138.53	25.28
1479	0	99.84	0	72.59	31.72
1480	0	114.03	90	0	32.19
1481	0	157.24	0	82.45	33.1
1482	0	87.7	50.01	77.13	33.84
1483	0	127.9	0	73.51	28.33
1484	0	89.86	125.36	79.36	23.45
1485	0	62.44	86.58	73.07	71.36
1486	0	78.93	112.26	74.25	84.09
1487	0	92.63	53.89	81.73	41.15
1488	0	120.98	0	93.56	30.54
1489	0	150.45	66.77	93.83	45.92
1490	0	175.95	0	0	33.61
1491	0	108	51.96	68.99	27.82
1492	0	112.33	45.95	98.6	25.55
1493	0	54.82	43.58	0	21.49
1494	0	117.94	24.73	0	27.6
1495	0	89.35	61.07	67.66	30.89
1496	0	0	0	111.39	31.19
1497	0	0	42.15	34.45	33.62
1498	0	0	39.68	0	30.78
1499	0	81.17	42.58	0	0
1500	0	66.71	22.2	84.23	20.38
1501	0	93.36	27.42	86.45	28.87
1502	14.94	77.62	94.96	78.53	34.76
1503	0	89.52	85.16	71.62	15.61
1504	13.86	98.38	65.33	63.3	15.14
1505	0	80.29	0	52.16	35.99
1506	0	88.24	73.27	49.32	36.41
1507	0	107.16	46.93	90.75	39.69
1508	0	168.79	0	94.67	34.92
1509	0	69.24	113.44	108.86	49.09
1510	20.84	123.74	122.42	116.8	20.59
1511	30.49	0	125.21	84.94	25.12
1512	0	98.7	138.77	75.76	18.04
1513	0	128.79	0	84.22	18.86
1514	0	148.62	78.55	79.32	50.08
1515	0	0	133.81	49.56	27.4
1516	0	99.49	118.8	56.15	40.56
1517	21.44	0	118.33	69.37	33.03
1518	18.02	72.82	162.2	46.08	0
1519	19.18	59.4	129.2	60.73	29.42
1520	0	57.79	124.7	56.03	35.34
1521	13.71	88.71	141.16	44.33	36.59
1522	20.02	96.63	133.16	112.81	38.49
1523	0	91.12	115.32	102.17	35.05
1524	0	75.56	76	106.45	37.72
1525	0	129.74	74.17	128.03	37.56
1526	0	108.04	59.23	76.77	33.09
1527	0	98.23	54.54	93.3	30.24
1528	15.86	135.73	106.09	101.27	18.33
1529	20.12	108.01	62.6	110.3	26.69
1530	30.67	0	77.32	104.89	32.72
1531	25.91	105.21	174.62	158.33	56.89
1532	30.8	0	52.75	0	23.64
1533	23.58	0	57.59	236.07	45.48
1534	16.64	105.18	0	0	0
1535	21.64	128.81	97.88	0	36.48
1536	0	0	99.84	108.33	0
1537	0	103.89	105.49	138	44.76
1538	0	0	147.35	101.19	35.99
1539	25.26	130.65	156.55	130.16	54.39
1540	16.76	192.45	57.82	93.27	27.92
1541	24.96	234.28	0	71.79	27.61
1542	17.44	0	97.19	0	0
1543	18.95	147.51	44.2	86.69	39.09
1544	20.31	0	43.36	95.17	29.5
1545	23.79	0	86.05	104.71	30.58
1546	25.74	101.64	67.2	102.31	40.89
1547	22.59	0	0	88.13	43.68
1548	26.76	144.72	138.52	85.19	34.03
1549	27.56	0	35.28	0	37.59
1550	25.7	0	65.47	45.88	51.76
1551	37.92	91.01	46.74	91.93	38.34
1552	24.09	0	76.19	52.84	48.18
1553	0	114.33	95.1	52.28	58.14
1554	0	225.25	65.84	41.21	0
1555	0	0	24.73	62.74	0
1556	0	167.42	142.98	47.6	0
1557	0	78.24	95.35	0	0
1558	0	0	72.72	0	0
1559	0	62.52	100.92	0	0
1560	0	89.83	109.99	60.91	0
1561	0	0	151.18	115.87	0
1562	0	87.76	84.33	130.21	0
1563	0	103.85	0	81.54	0
1564	0	82.81	58.07	98.64	0
1565	0	0	0	108.73	0
1566	0	0	0	0	0
1567	0	0	0	0	0
1568	0	94.45	84.18	71.25	0
1569	0	61.61	0	98.11	0
1570	0	84.99	77.46	111.55	0
1571	0	0	0	134.61	0
1572	0	101.08	0	115.55	0
1573	0	108.41	70.03	124.81	0
1574	0	71.19	109.11	113.51	0
1575	18.67	69.36	90.13	0	0
1576	0	110.82	0	69.29	0
1577	0	299.17	82.02	163.23	26.96
1578	0	134.37	54.4	80.03	26.04
1579	0	0	81.63	114.33	23.26
1580	0	96.98	57.28	60.47	21.43
1581	0	71.8	51.8	61.86	23.63
1582	0	84.49	0	0	30.16
1583	0	97.39	0	0	30.55
1584	0	106.58	123.35	0	17.23
1585	0	0	0	63.45	26.66
1586	0	0	0	59.31	28.9
1587	0	101.93	70.52	0	33.96
1588	0	99.51	101.78	0	28.23
1589	0	57.9	100.1	0	26.83
1590	0	109.19	76.34	0	27.56
1591	0	0	0	80.27	19
1592	0	70.2	152.74	0	30.83
1593	0	0	99.66	0	34.17
1594	0	102.63	79.26	124.52	18.75
1595	0	99.41	68.26	0	45.21
1596	0	114.99	95.61	0	23.43
1597	0	116.87	98.71	0	52.61
1598	0	138.22	63.03	91.21	28.2
1599	31.97	115.81	138.26	123.27	30.14
1600	0	102.82	109.08	0	30.32
1601	0	0	139.88	142.68	34.29
1602	0	83.03	47.25	115.27	22.82
1603	0	61.51	54.25	84.17	22.84
1604	0	87.2	96.75	0	29.04
1605	0	89.28	95.63	63.69	32.53
1606	0	0	86.33	115.51	22.33
1607	0	105.6	169.41	79.64	33.32
1608	0	124.39	189.53	69.24	43.24
1609	0	72.72	86.05	72.61	44.9
1610	0	76.4	112.02	58.67	29.31
1611	0	98.29	104.28	50.3	33.7
1612	0	110.08	56.73	88.39	25.71
1613	0	88.8	56.61	79.78	27.6
1614	0	73.05	56.28	71.37	37.39
1615	14.37	84.32	55.77	80.79	48.07
1616	0	121.89	33.26	87.77	33.85
1617	0	70.56	35.28	97.82	31.98
1618	19.56	68.17	34.21	86.28	32.19
1619	0	129.87	32.28	91.99	25.77
1620	31.29	91.37	116.17	0	33.49
1621	0	84.35	0	126.13	32.15
1622	35.95	66.15	95.83	108.06	31.71
1623	0	65.55	60.32	89.91	27.96
1624	0	121.3	134.65	115.21	41.34
1625	18.36	115.9	99.73	125.39	40.73
1626	0	0	110.16	120.97	50.86
1627	16.96	108.22	98.11	88.15	38.35
1628	15.96	140.49	94.2	89.8	51.95
1629	20.69	101.24	67.31	90.43	25.19
1630	18.67	100.81	36.48	109.4	22.93
1631	18.35	82.51	121.65	82.74	24.68
1632	0	0	271.93	0	34.29
1633	0	101.11	170.77	80.06	19.9
1634	12.61	139.35	105.32	131.04	46.22
1635	0	108.39	0	79.56	46.85
1636	17.16	139.59	146.87	0	40.44
1637	13.49	112.72	0	1939.28	39.45
1638	0	189.47	90.36	0	41.79
1639	0	88.73	0	0	53.77
1640	21.31	88.65	164.41	0	0
1641	17.34	146.41	133.45	0	0
1642	0	246.39	108.52	0	0
1643	22.72	360.13	114.38	0	0
1644	0	192.5	0	0	0
1645	0	227.04	72.04	0	26
1646	0	322.18	133.47	0	27.17
1647	17.88	333.23	99.22	0	39.98
1648	0	296.67	97.95	0	24.89
1649	16.46	0	108.9	0	31.45
1650	0	258.26	0	96.06	29.78
1651	15.23	165.71	0	77.69	28.64
1652	18.12	175.6	0	74.65	37.17
1653	0	284.6	0	82.85	32.99
1654	0	215.23	0	100.7	28.93
1655	0	267.44	0	106.82	33.02
1656	0	230.8	0	92.99	35.13
1657	16.24	0	0	75.84	30.72
1658	0	260.12	0	80.57	32.46
1659	20.4	226.81	0	0	31.63
1660	0	0	41.03	71.33	23.73
1661	12.14	225.36	80.73	0	29.02
1662	0	264.11	97.31	49.35	20.3
1663	17.76	372.04	52.04	62.31	26.32
1664	0	239.27	90.64	73.86	31.13
1665	13.17	0	67.4	98.09	22.11
1666	10.51	174.56	0	110.75	33.3
1667	11.38	192.76	183.03	57.54	28.33
1668	0	330.65	72.83	130.88	31.88
1669	0	0	92.18	73.13	32.67
1670	0	0	92.74	86.29	31.16
1671	0	0	152.45	94.45	32.02
1672	0	0	105.73	103.63	79.44
1673	0	0	101.62	109.44	33.71
1674	0	0	106.48	115.31	51.84
1675	0	0	0	137.61	51.48
1676	15.7	0	110.03	114.45	39.75
1677	11.68	0	73.95	0	53.3
1678	0	0	98.06	126.84	40.17
1679	0	0	0	87.89	39.69
1680	0	0	0	132.96	36.12
1681	0	293.87	0	115.26	25.59
1682	0	219.81	0	108.48	24.93
1683	0	286.26	0	0	29.18
1684	0	202.05	47.92	113.75	31.7
1685	0	184.96	259.42	102.42	64.5
1686	0	0	0	115.84	33.68
1687	0	0	0	115.89	26.84
1688	0	185.29	0	0	47.3
1689	0	301.46	0	0	48.63
1690	0	211.95	282.78	82.07	36.73
1691	0	215.42	60.72	287.11	31.8
1692	0	161.02	39.05	0	63.02
1693	0	243.93	94.26	0	49.9
1694	14.96	146.21	99.79	85.95	49.73
1695	17.09	172.24	86.93	0	51.49
1696	22.52	104.27	78.26	127.58	52.01
1697	18.52	156.44	99.11	62.09	53.34
1698	18.69	130.59	111.42	0	53.87
1699	26.43	113.52	148.45	67.76	41.1
1700	27.63	232.52	107.04	69.51	55.48
1701	44.53	98.93	150.78	122.49	50.95
1702	22.07	0	238.72	79.25	46.37
1703	0	0	95.99	99.22	63.62
1704	17.82	189.54	0	80.65	59.62
1705	30.84	225.32	97.52	81.34	47.23
1706	31.27	234.93	0	116.9	53.88
1707	23.97	142.11	142.94	95.65	27.83
1708	28.77	110.8	90.4	0	30.23
1709	0	168.89	55.19	103.06	49.9
1710	14.73	164.43	132.88	121.82	69.4
1711	0	277.86	0	163.1	46.31
1712	0	137.25	0	90.21	39.62
1713	0	134.14	0	109.58	70.14
1714	0	189.98	0	0	34.57
1715	0	210.55	0	93.64	24.22
1716	0	130.11	189.56	0	32.52
1717	0	139.96	131.76	0	31.22
1718	0	156.11	188.6	0	31.03
1719	0	140.43	96.41	120.7	76.52
1720	0	46.34	18.5	135.39	56.01
1721	17.86	54.72	33.47	0	50.89
1722	21.89	199.56	114.78	131.32	20.71
1723	19.41	158.96	106.94	149.98	63.2
1724	0	71.99	80.66	127.23	48.78
1725	31.28	86.28	60.85	116.07	20.23
1726	29.55	60.23	85.6	64.24	68.02
1727	0	62.87	299.48	0	62.45
1728	19.54	70.41	46.92	85.98	80
1729	0	56.48	45.9	75.82	101.08
1730	0	47.48	74.27	74.61	51.88
1731	0	57.4	48.87	115.05	40.81
1732	0	70.06	55.73	0	26.14
1733	0	56.44	96.28	93.65	33.73
1734	0	71.23	125.29	0	39.15
1735	178.58	64.95	76.17	83.11	36.95
1736	0	0	78.71	101.76	26.56
1737	0	223.99	80.78	116.32	53.65
1738	0	290.08	68.28	113.03	63.33
1739	0	0	101.23	79.11	35.65
1740	0	216.42	42.43	105.86	55.81
1741	0	227.53	46.02	117.76	62.17
1742	0	215.99	0	77.58	76.24
1743	0	216.71	109.16	89.26	43.01
1744	0	388.18	114.2	118.28	34.48
1745	0	405.62	121.46	90	35.23
1746	0	259.12	64.73	0	23.47
1747	0	0	100.16	0	30.53
1748	10.85	0	73.47	81.92	26.72
1749	0	0	0	0	45.86
1750	0	308.57	120.3	242.77	32.11
1751	0	205.85	126.46	79.9	28.6
1752	34.33	233	0	59.73	33.05
1753	0	433.04	0	134.34	33.38
1754	0	331.79	189.7	110.37	0
1755	0	0	0	0	0
1756	0	356.13	0	0	0
1757	0	169.1	149.77	0	50.38
1758	21.96	0	0	0	40.45
1759	0	116.1	115.7	0	43.37
1760	0	95.83	127.81	25.57	53.69
1761	16.03	0	94.28	0	0
1762	0	115.1	47.8	90.71	41.04
1763	10.79	281.2	235.89	67.18	35.35
1764	0	176.29	0	55.76	34.86
1765	16.53	248.6	0	49.78	39.45
1766	0	290.59	0	56.06	21.82
1767	0	298.71	240.94	68.42	25.73
1768	19.18	313.19	363.69	58.15	30.6
1769	0	208.23	55.91	74.01	31.79
1770	0	262.79	0	76.64	33.32
1771	0	241.89	0	0	32.93
1772	0	241.08	47.98	55.64	26
1773	0	278.88	40.48	71.14	39.33
1774	0	236.59	46.32	44.5	39.2
1775	0	214.88	112.25	190.19	38.16
1776	0	118.91	43.39	146.21	34.87
1777	0	275.76	159.35	0	59.2
1778	0	217.36	151.05	53.53	22.62
1779	0	233.77	86.97	104.18	25.85
1780	0	123.76	94.17	53.43	27.71
1781	0	123.5	146.78	108.06	23.01
1782	0	139.54	230.67	61.46	28.57
1783	0	298.35	112.4	96.68	25.65
1784	0	350.74	145.69	94.53	29.41
1785	0	402.62	0	103.74	26.29
1786	0	279.15	0	84.21	38.92
1787	0	223.89	149.51	64.94	37.09
1788	0	373.66	166.86	62.29	31.85
1789	0	221.57	144.22	124.16	30.59
1790	31.44	192.28	185.22	74.79	32.87
1791	0	0	171.6	175.84	26.53
1792	0	257.2	239.93	147.41	26.18
1793	0	146.15	0	0	29.32
1794	0	324.41	0	0	43.31
1795	0	98.66	131.53	107.55	35.32
1796	0	0	163.36	96.37	31.64
1797	0	237.68	0	122.3	22.36
1798	0	210.73	33.83	213.06	51.46
1799	0	241.19	29.63	148.43	62.76
1800	0	265.35	154.83	90.81	24.01
1801	0	322.3	220.53	124.43	32.33
1802	0	242.82	0	108.66	27.56
1803	19.79	205.92	143.57	100.16	29.19
1804	20.03	57.13	161.58	0	24.25
1805	21.61	86.46	179.72	61.23	28.17
1806	22.95	104.69	199.95	0	21.98
1807	0	131.08	171.15	108.54	26.95
1808	0	133.87	173.66	104.5	27.99
1809	34.04	159.76	96.17	133.53	44
1810	25.24	140.86	182.76	125.43	26.94
1811	25.5	171.57	93.37	137.41	55.17
1812	0	126.84	135.01	113.62	20.41
1813	0	96.2	51.32	150.58	36.02
1814	0	180.33	83.12	153.81	29.57
1815	15.47	180.75	167.7	157.07	30.68
1816	17.13	110.9	107.85	107.17	21.66
1817	0	102.64	183.86	93.79	37.59
1818	18.8	201.22	125.39	144.51	47.68
1819	20.59	139.47	132.73	154.14	29.04
1820	35.13	145.79	152.33	111.01	14.14
1821	0	204.78	212.97	0	44.02
1822	27.17	235.57	133.76	128.34	37.3
1823	20.25	155.07	57.6	0	48.24
1824	16.29	95.86	137.68	200.28	73.4
1825	19.37	152.28	122.16	86.25	33.04
1826	0	90.49	149.3	94.68	13.07
1827	0	162.61	80.48	94.43	46.01
1828	18.54	289.57	168.02	41.98	32.56
1829	0	168.32	155.93	0	24.08
1830	0	288.91	155.84	127.24	18.82
1831	0	173.09	230.14	0	26.03
1832	25.64	207.63	174.67	0	25.23
1833	0	0	234.99	0	35.04
1834	44.19	117.81	166.85	199.82	46.89
1835	29.04	79.3	240.89	0	30.68
1836	15.5	130.23	0	194.65	38.7
1837	19.51	96.75	147.4	101.96	43.15
1838	20.19	158.69	122.82	103.66	31.78
1839	20.88	121.46	124.51	0	29.19
1840	13.08	73.78	143.15	0	49.47
1841	30.33	90.19	0	175.68	67.68
1842	21.51	135.3	106.36	109.24	45.52
1843	0	314.92	93.13	108.15	24.03
1844	8.25	240.27	93.74	82.99	40.47
1845	13.91	155.14	88.68	80.59	23.17
1846	19.26	156.69	64.09	60.96	24.11
1847	25.18	183.74	318.29	0	18.5
1848	21.44	69.08	231.03	97.64	18.47
1849	17.8	122.75	0	132.65	21.38
1850	0	70.51	0	74.17	26.75
1851	0	0	328.71	90.61	26.42
1852	0	0	0	82.48	22.31
1853	0	420.93	0	183.1	26.26
1854	0	437.04	129.31	0	37.69
1855	0	0	0	70.22	34.34
1856	0	301.09	109.42	75.36	31.63
1857	0	338.52	0	89.85	27.84
1858	0	224.62	128.55	0	26.03
1859	0	303.69	161.97	81.57	30.82
1860	0	122.45	102.82	92.61	30.59
1861	0	134.51	93.75	74.06	39.08
1862	0	157.07	148.26	89.16	30.3
1863	0	120.9	110.75	41.51	32.41
1864	0	89.09	121.83	81.96	24.63
1865	0	145.01	61.65	67.44	33.93
1866	0	114.25	96.65	77.48	63.92
1867	0	116.13	117.98	72.95	40.32
1868	12.76	72.57	0	22.74	40.31
1869	0	49.98	155.23	50.17	32.34
1870	0	114.42	0	0	0
1871	0	0	0	0	38.83
1872	0	89.3	144.2	98.77	58.33
1873	21.2	123.05	123.64	0	0
1874	16.08	142.46	91.52	71.52	0
1875	18.29	157.6	0	0	0
1876	34.34	161.93	99.07	100.71	53.64
1877	0	0	52.83	104.43	27.66
1878	0	355.66	169.43	78.34	17.45
1879	0	158.73	0	0	0
1880	0	0	97.71	134.27	23.41
1881	0	146.81	193.37	121.43	68.7
1882	0	0	114.51	0	34.51
1883	0	0	140.7	0	49.6
1884	0	0	101.7	0	27.18
1885	12.68	0	149.88	0	31.46
1886	0	0	117.42	90.7	28.59
1887	0	101.03	82.51	112.73	25.12
1888	0	111.72	89.94	113.49	23.23
1889	0	143.16	90.83	124.48	28.35
1890	0	209.17	119.04	0	26.37
1891	12.48	240.28	108.7	115.06	47.94
1892	0	234.19	111.88	83.26	29.99
1893	21.79	114.43	100.9	0	36.83
1894	0	220.57	0	71.45	29
1895	0	240.09	82.49	0	32.12
1896	0	156.03	147.64	75.51	29.1
1897	34.77	0	163.16	0	29.1
1898	0	174.11	156.55	73.45	29.24
1899	0	172.75	125.74	83.13	25.73
1900	24.01	176.42	73.79	94.83	24.98
1901	25.45	203.9	82.02	101.11	34.25
1902	0	202.21	81.34	0	35.5
1903	20.86	163.37	69.72	71.24	34.29
1904	17.1	230.81	128.58	0	23.93
1905	0	147.24	0	0	30.17
1906	18.11	184.69	108.34	0	22.34
1907	14.67	0	138.67	125.32	37.26
1908	0	193.89	131.63	64.07	21.72
1909	35.64	139.61	82.96	63.97	17.42
1910	21.39	149.18	162.42	83.58	34.97
1911	0	56.02	128.37	0	30.35
1912	0	105.22	0	61.95	30.38
1913	0	99.98	126.2	85.23	39.71
1914	0	102.39	127.76	0	33.29
1915	35.54	66.7	0	31.34	26.26
1916	29.23	84.53	150.65	0	32.87
1917	0	73.75	106.57	103.06	36.97
1918	0	81.71	185.87	105.1	35.51
1919	0	73.54	102.64	103.18	33.37
1920	0	53.56	80.82	54.73	29.65
1921	16.77	85.4	70.85	0	39.03
1922	0	67.89	90.49	82.51	20.6
1923	0	94.21	101.27	64.42	26.74
1924	0	67.42	88.76	126.76	26.49
1925	31.24	44.36	100.92	50.63	42.31
1926	0	40.29	93.58	51.34	57.06
1927	0	229.09	117.25	92.3	66.77
1928	19.1	178.81	166.35	0	34.72
1929	21.74	358.79	132.47	111.78	33.39
1930	15.58	251.33	85.1	111.56	31.31
1931	18.06	260.93	108.94	97.25	23.33
1932	19.43	332.12	0	61.69	24.24
1933	0	214.52	0	104.66	27.7
1934	0	267.18	0	103.79	38.6
1935	0	421.09	0	0	32.4
1936	30.98	194.46	0	116.79	24.52
1937	12.91	262.75	128.29	113.55	36.97
1938	21.98	236.54	131.11	94.73	30.85
1939	0	248.96	115.7	0	32.25
1940	0	270.73	0	72.67	35.81
1941	0	250.33	0	62.71	27.76
1942	0	220.14	0	82.65	29.51
1943	0	207.68	4171.14	82.71	30.1
1944	0	265.94	0	0	61.71
1945	0	238.4	0	84.16	0
1946	0	142.93	196.51	78.96	0
1947	0	191.98	187.85	69.04	0
1948	0	99.35	173.2	0	0
1949	0	75	208.12	94.33	47.57
1950	0	104.5	148.48	80.73	29.97
1951	0	83.06	154.77	136.63	32.26
1952	0	147.31	189.07	137.79	38.04
1953	0	108.18	197.47	88.12	21.2
1954	0	121.24	160.99	129.4	40.63
1955	0	161.3	205.39	104.51	34.64
1956	0	149.09	191	58.72	39.47
1957	0	0	172.8	63.62	37.46
1958	0	0	120.59	101.42	0
1959	0	0	175.09	55.66	0
1960	0	141.91	206	74.81	0
1961	17.77	139.51	190.59	0	0
1962	0	96.45	177.4	106.91	0
1963	0	134.63	154.25	80	0
1964	24.06	141.54	119.82	0	0
1965	24.34	176.73	88.17	0	0
1966	21.53	136.42	96.46	100.75	0
1967	31.86	137.45	97.12	0	0
1968	22.13	145.48	138.26	144.3	0
1969	21.87	115.07	120.56	104.31	0
1970	23.05	108.07	137.18	80.09	0
1971	29.89	167.82	0	59.76	30.05
1972	20.49	234.59	90.48	74.53	30.63
1973	22.14	67	294.71	78.95	37.43
1974	23.45	61.44	230.74	88.94	31.57
1975	22.51	122.93	191.29	80.11	29.62
1976	19.25	157.7	0	66.96	34.69
1977	17	187.96	116.13	70.24	0
1978	20.9	122.97	48.38	59.39	0
1979	20.59	209.2	99.59	54.57	0
1980	0	168.62	109.13	87.22	0
1981	0	215.95	82.21	67.24	0
1982	17.6	0	112.65	89.25	0
1983	0	0	86.61	126.69	0
1984	28.37	144.16	61.45	89.52	0
1985	0	137.41	73.42	82.58	0
1986	0	170.77	54.35	59.42	0
1987	0	126.38	75.58	136.58	29.4
1988	15.06	196.28	41.44	60.15	23.91
1989	0	199.73	123.88	131.66	24.78
1990	0	177.18	0	30.64	22.93
1991	11.09	216.34	0	84.75	26.86
1992	0	168.37	125.97	64	30.97
1993	13.48	352.07	0	67.77	23.11
1994	25.61	0	177.27	75.75	20.03
1995	20.62	233.59	111.53	63.82	43.03
1996	0	166.94	128.06	46.47	29.8
1997	0	137.63	54.58	70.23	36.45
1998	10.41	0	0	72.06	33.74
1999	0	112.41	193.23	99.74	30.24
[truncated: 3,192 more rows]
