# Supplementary material for: KEAP1 retention in phase-separated p62 bodies drives liver damage under autophagy-deficient conditions
Source: EMBO Rep. 2025 May 28;26(13):3384–410. doi: 10.1038/s44319-025-00483-9 (PMC12238652; doi:10.1038/s44319-025-00483-9)
Supplement: Supplementary file 10 — Figure EV2 Source Data [file 44319_2025_483_MOESM10_ESM.zip › EV2 source data/EV2C/EV2C_Numerical data.xlsx]

## Sheet: Sheet1
	-	wild-type p62	p62S349E	p62S349A	p62T350A
1	0	230.62	158.64	42.31	62.79
2	0	174.57	126.82	102.93	98.4
3	0	137.71	185.95	56.37	31.77
4	0	194.16	474.14	72.21	73.52
5	0	160.22	355.15	63.73	88.42
6	0	124.15	222.78	61.72	73.3
7	0	99.88	177.52	71.24	48.49
8	0	124.67	80.73	63.6	66.18
9	0	59.69	101.31	126.79	39.84
10	0	89.44	137.71	132.55	68.69
11	0	94.52	95.5	45.95	46.07
12	0	181.96	131.47	101.32	84.41
13	0	93.93	103.89	100.95	62.09
14	0	130.98	55.59	86.3	70.03
15	0	291.86	105.29	94.2	80.13
16	0	84.15	114.36	61.5	66.95
17	0	25.89	186.97	28.04	82.01
18	0	103.6	244.96	71.6	232.38
19	0	122.85	360.58	73.34	88.67
20	0	96.02	351.56	96.38	88.35
21	0	100.77	223.18	115.57	103.67
22	0	87	124.86	92.7	158.36
23	0	188.25	289.85	91.69	75.56
24	0	146.67	128.47	38.98	79.15
25	0	74.74	325.92	33.67	93.67
26	0	81.72	169.14	38.78	83.34
27	0	100.04	199.33	85.83	89.63
28	0	105.44	120.78	69.38	82.73
29	0	143.41	163.25	97.72	48.66
30	0	33.43	93.44	62.87	37.84
31	0	21.28	227.27	75.38	62.96
32	0	87.72	65.78	86.68	58.63
33	0	76.19	162.3	87.74	95.41
34	0	79.03	93.42	81.79	36.21
35	0	34.02	175.42	66.88	56.97
36	0	117.97	111.02	99.46	94.05
37	0	94.37	54.05	102.79	107.64
38	0	67.34	53.76	91.54	68.11
39	0	109.88	10.3	94.24	124.85
40	0	92.57	40.53	111.07	114.61
41	0	51.95	74.29	44.12	90.62
42	0	77.5	32.05	105.68	75.41
43	0	149.16	105.48	107.59	126.77
44	0	99.18	69.29	105.6	124.05
45	0	164.02	90.93	35.12	50.27
46	0	182.3	151.81	54.86	262.28
47	0	126.08	167.37	55.37	64.4
48	0	105.52	189.32	65.98	99.3
49	0	179.17	199.06	86.89	119.61
50	0	115.69	126.88	42.89	33.1
51	0	123.89	117.48	42.59	113.14
52	0	177.2	41.52	50.48	137.52
53	0	276.78	117.57	65.74	172.25
54	0	220.47	136.23	81.77	83.76
55	0	251.61	106.8	86.44	106.35
56	0	207.61	109.75	77.12	86.53
57	0	124.49	186	85.88	160.01
58	0	107.43	177.21	99.2	79.96
59	0	137.76	144.29	69.94	109.07
60	0	102.52	68.58	74.07	90.61
61	0	152.09	577.54	48.46	88.41
62	0	109.95	170.47	26.68	91.22
63	0	149.29	222.03	31.06	92.68
64	0	125.45	142.93	83.29	58.6
65	0	54.22	135.1	43.74	138.58
66	0	75.72	130.25	60.62	108.48
67	0	53.27	104.04	61.26	48.3
68	0	57.63	254.33	168.52	93.57
69	0	88.83	112.09	91.1	91.89
70	0	38.81	238.68	102.87	72.96
71	0	20.93	194.97	120.54	63.6
72	0	103.22	298.29	68.85	74.98
73	0	105.2	352.42	68.64	69.76
74	0	74.31	113.5	165.69	221.61
75	0	48.35	203.46	111	108.74
76	0	63.96	261.24	44.11	133.73
77	0	22.29	169.09	65.67	96.97
78	0	220.08	293.11	75.91	142.36
79	0	114.19	88.44	54.59	91.09
80	0	182.93	91.43	83.18	105.93
81	0	130.52	57.55	71.69	148.76
82	0	103.38	130.32	45.14	90.58
83	0	75.32	157.18	76.35	29.72
84	0	84.18	109.98	45.32	166.33
85	0	117.83	122.58	74.54	25.46
86	0	116.16	132.25	112.98	89.9
87	0	108.48	111.89	68.54	502.79
88	0	122.71	150.78	50.48	105.73
89	0	128.71	158.73	54.15	86.44
90	0	139.89	133.19	40.34	87.71
91	0	114.78	114.05	83.05	26.68
92	0	124.41	88.66	157.26	108.49
93	0	171.88	849.24	61.8	77.22
94	0	77.15	223.56	119.55	68.68
95	0	47.12	176.35	113.83	84.82
96	0	45.85	183.49	560.8	113.16
97	0	40.33	139.96	193.71	68.59
98	0	45.9	174.74	58.5	57.7
99	0	40.36	213.68	75.04	35.67
100	0	36.54	298.31	86.33	20.79
101	0	43.99	208.17	70.58	38.03
102	0	41.58	150.18	89.37	37.87
103	0	62.08	136.6	47.81	85.63
104	0	65.48	73.23	119.83	56.5
105	0	37.51	191.28	82.59	72.26
106	0	110.86	221.01	112.75	201.72
107	0	109.4	198.4	211.67	81.22
108	0	40.66	330.61	109.59	195.48
109	0	93.23	233.94	109.66	85.63
110	0	66.44	458.28	95.79	127.82
111	0	115	142.21	48.56	178.55
112	0	172.32	139.83	29.69	107.05
113	0	159.4	238.19	70.52	87.87
114	0	140.8	186.38	49.67	85.65
115	0	216.01	230.74	113.97	110.89
116	0	140.34	153.23	53.42	75.75
117	0	286.12	147.19	46.95	101.65
118	0	182.26	229.61	50	68.33
119	0	135.93	653.58	41.13	51.74
120	0	175.58	107.51	101.75	94.26
121	0	146.58	430.05	44.92	45.64
122	0	204.87	243.38	46.86	53.76
123	0	77.73	290.62	54.74	80.35
124	0	85.72	215.71	36.32	51.23
125	0	77.42	177.5	58.42	167
126	0	132.83	184.95	71.39	101.84
127	0	196.52	623.24	44.74	103.13
128	0	95.31	235.28	64.12	67.47
129	0	82.69	120.85	59.97	274.85
130	0	97.3	183.02	58.98	87.1
131	0	52.35	187.42	48.91	239.65
132	0	86.21	100.84	37.83	86.26
133	0	83.72	218.87	52.49	257.6
134	0	18.41	151.37	85.62	23.96
135	0	54.42	83.21	123.88	174.28
136	0	39.44	57.44	39.32	105.26
137	0	45.45	140.2	84.12	67.99
138	0	33.86	350.97	58.86	63.98
139	0	34.1	223.47	96.64	137.06
140	0	53.44	153.78	43.71	155.21
141	0	38.95	192.74	83.81	71.52
142	0	29.65	147.8	52.98	70.19
143	0	21.17	111.77	185.31	89.31
144	0	13.15	118.14	80.25	120.42
145	0	38.62	202.01	103.91	145.26
146	0	46.73	184	122.02	142.86
147	0	174.85	114.59	50.6	90.81
148	0	12.4	60.54	48.23	132.77
149	210.96	58.19	91.37	60.56	86.56
150	0	40.92	46.95	45.62	86.37
151	0	111.37	59.96	30.69	78.42
152	0	73.35	25.07	133.63	81.54
153	0	41.71	151.69	91.23	69.29
154	0	44.22	129.87	123.85	19.15
155	0	60.94	113.25	120.12	117.27
156	0	138.8	101.35	124.17	172.05
157	0	20.13	123.1	93.11	79.41
158	0	29.11	59.37	41.93	149.33
159	0	50.02	101.98	78.33	190.37
160	0	97.95	118.8	67.67	140.27
161	0	71.26	158.46	84.48	129.53
162	0	45.11	67.98	32.32	122.5
163	0	28.29	53.02	43.1	155.73
164	0	10.33	112.1	75.01	107.59
165	0	112.92	86.21	57.28	76.7
166	0	104.15	56.84	38.27	147.66
167	0	50.35	209.14	70.93	405.17
168	0	44.46	78.88	30.22	73.05
169	0	74.84	182.38	63.36	205.75
170	0	64.15	222.8	87.36	77.06
171	205.55	70.88	206.13	33.77	69.24
172	0	59.37	201.98	50.87	31.74
173	0	89.29	255.03	108.18	123.16
174	0	81.46	99.86	92.35	95.9
175	0	140.22	118.63	93.56	110.47
176	0	156.42	102.65	66.13	173.34
177	0	151.9	67.09	86.52	141.36
178	0	131.02	113.68	33.73	134.1
179	204.78	66.46	77.97	79.84	98.12
180	0	149.83	127.61	80.84	123.65
181	0	141.25	99.3	71.77	138.22
182	0	130.49	257.86	73.55	151.63
183	0	144.8	127.9	98.3	96.3
184	0	110.96	126.11	65.86	82.96
185	0	127.52	220.62	85.05	29.14
186	224.79	133.03	226.92	65.89	87.56
187	0	140.13	121.07	82.75	115.96
188	0	77.27	206.89	70.61	72.84
189	179.08	42.88	49.76	30.38	92.74
190	0	115.78	135.6	141.2	110.36
191	0	70.2	166.47	53.93	61.41
192	0	116.26	239.05	94.68	118.1
193	0	264.67	123.59	41.98	97.74
194	0	197.23	319.28	38.89	99.59
195	0	176.26	216.96	40.62	242.24
196	0	157.68	187.43	47.05	92.3
197	0	53.03	180.58	160.36	82.42
198	0	90.25	127.28	65.37	54.75
199	0	84.39	157.53	104.34	58.7
200	0	22.67	119.1	132.32	155.95
201	0	42.35	187.19	77.24	145.21
202	0	65.8	86.82	55.1	100.57
203	0	15.37	95.47	66.72	104.55
204	0	62.23	79.63	121.87	72.97
205	0	19.16	151	59.1	76.12
206	0	33.48	108.41	58.04	77.28
207	0	119.55	117.08	65.08	103.61
208	0	123.2	169.9	62.33	102.4
209	0	96.57	82.57	61.17	116.55
210	0	105.43	137.4	79.42	114.17
211	0	106.79	98.62	48.37	126.1
212	0	108.59	152.85	68.54	84.95
213	0	90.23	119.08	50.06	150.73
214	0	90.6	166.69	54.34	65.7
215	0	160.69	175.97	41.78	249.54
216	0	206.46	199.37	54.71	75.81
217	0	80.94	94.09	98.91	86.75
218	0	138.64	126.2	53.26	73.04
219	0	44.25	140.54	43.64	123.01
220	0	144.84	142.4	39.2	113.12
221	0	26.61	117.88	49.32	121.88
222	0	28.19	164.09	67.97	140.4
223	0	49.52	387.67	44.69	188.89
224	0	35.76	173.69	66.04	148.24
225	0	21.55	487.26	56.21	82.7
226	0	32.49	200.72	75.61	66.29
227	0	66.12	383.18	53.77	70.82
228	0	252.3	406.14	99.07	117.28
229	0	117.88	215.71	27.97	94.08
230	0	329.63	327.11	33.45	116.19
231	0	158.96	695.85	58.04	146.62
232	0	110.23	714.5	44.75	119.08
233	0	96.16	233.03	73.6	149.57
234	0	90.79	155.35	108.46	82.53
235	0	177.17	181.14	110.01	66.58
236	0	95.86	169.64	169.2	179.79
237	0	117.51	143.69	118.46	93.21
238	0	153.6	207.21	60.23	129.75
239	0	109.27	169.45	101.45	90.4
240	0	54.32	133.23	81.71	114.88
241	0	91.69	229.82	63.41	89.3
242	0	105.38	138.54	84.68	68.13
243	0	143.79	230.93	120.1	131.68
244	0	224.78	183.85	196.71	65.83
245	0	283.23	127.03	93.24	154.11
246	0	165.19	371.9	122.25	69.51
247	0	48.73	513.8	137.04	65.42
248	0	61.28	282.1	133.49	89.42
249	0	58.75	197.67	61.61	90.16
250	0	87.74	198.2	45.25	91.22
251	0	49.39	110.2	42.47	177
252	0	45.65	297.54	53.36	162.77
253	0	49.46	124.21	49.2	247.5
254	0	60.03	172.74	63.07	116.52
255	0	58.89	160.45	84.52	149.88
256	0	47.16	157.97	47.4	148.49
257	0	23.18	178.91	58.41	93.94
258	0	34.48	311.42	62.6	166.44
259	0	168.51	429.14	71.46	126.06
260	0	146.63	224.67	27.75	98.78
261	0	154.57	153.02	95.41	65.64
262	0	179.49	246.76	247.58	150.08
263	0	158.44	377.81	11.43	152.46
264	0	170.28	117.86	48.08	201.61
265	0	87.91	80.75	56.45	109.89
266	0	102.28	83.82	83.32	21.98
267	0	105.35	47.95	53.79	86.36
268	209.68	84.26	124.49	76.43	133.07
269	0	83.45	82.38	51.63	119.33
270	0	85.11	84.4	69.42	59.72
271	0	119.17	54.19	44.7	94.98
272	0	118.8	48.04	30.99	120.74
273	0	86.92	187.25	63.55	343.7
274	0	60.59	151.77	129.86	95.73
275	0	160.1	213.63	139.58	61
276	0	99.63	506.81	231.34	85.39
277	0	61.34	227.41	66.97	149.82
278	0	144.4	272.14	101.2	139.9
279	0	95.6	180.36	180.32	132.49
280	0	105.44	182.02	65.02	202.37
281	0	135.56	190.18	125.51	112.65
282	0	136.01	46.28	92.58	78.58
283	0	124.9	255.42	90.63	41.8
284	0	74.02	147.23	60.8	112.49
285	0	78.21	328.91	20.56	52.51
286	0	117.82	224.67	80.51	44.88
287	0	134.02	122.35	56.81	50.21
288	0	129.44	32.9	54.64	69.46
289	0	70.46	43.22	114.4	33.58
290	0	133.25	87.18	56.08	37.63
291	0	50.59	30.06	280.49	158.33
292	0	126.42	58.88	181.69	70.91
293	0	122.43	77.35	142.6	73.3
294	0	53.69	44.14	52.42	137.07
295	0	116.06	59.16	121.12	119.51
296	0	194.26	77.84	88.89	102.98
297	0	234.61	100.08	90.61	100.48
298	0	200.75	176.53	57.49	39.89
299	0	165.54	72.18	103.25	94.41
300	0	97.49	118.69	75.46	152.56
301	0	130.68	116.19	56.11	167.36
302	0	101.78	120.88	83.11	181.87
303	0	107.05	156.04	152.6	148.98
304	0	185.75	105.25	117.81	97.72
305	0	148.69	191.26	96.71	178.25
306	0	153.32	123.17	104.68	153.67
307	0	101.6	100.39	84.51	95.55
308	0	78.99	176.42	116.98	83.37
309	0	112.12	95.4	101.25	187.56
310	0	64.03	149.68	158.17	136.97
311	0	74.22	69.63	80.94	98.51
312	0	67.92	73.49	75.68	83.81
313	0	73.67	102.05	50.23	38.98
314	0	167.94	89.72	55.87	92.29
315	0	394.59	59.94	73.54	97.96
316	0	67.9	202.3	85.51	108.25
317	0	77.87	106.74	105.75	100.34
318	0	81.38	117.13	22.24	42.19
319	0	136.72	182.59	52.3	99.52
320	0	69.36	134.66	94.08	144.79
321	0	44.77	169.21	87.76	124.66
322	0	90.29	332.45	50.34	180.47
323	0	492.15	261.96	162.43	123.8
324	0	75.78	113.43	115.73	167.57
325	0	77.27	54.28	75.08	177.13
326	0	93.47	347.19	127.47	108.64
327	0	82.87	301.78	98.46	168.41
328	0	102.36	195.04	91.56	124.59
329	0	104.04	205.79	44.4	98.84
330	0	112.87	109.93	78.61	91.41
331	0	95.68	82.83	44.01	85.83
332	0	168.22	30.87	127.68	202.12
333	0	85	63.78	129.41	84.68
334	0	97.07	67.92	139.39	93.45
335	0	125.77	484.31	82.1	97.21
336	0	96.65	141.8	75.25	69.76
337	0	80.8	158.91	50.25	110.73
338	0	108.53	133.96	35.33	86.51
339	0	124.52	216.79	62.86	88.11
340	0	141.16	141.29	68.88	109.46
341	0	133.36	118.6	85.54	116.78
342	0	85.33	103.74	46.84	124.23
343	0	129.29	211.97	47.5	145.47
344	0	77.79	416.57	65.02	112.57
345	0	86.54	371.12	48.75	93.7
346	0	81.6	45.11	100.22	146.65
347	0	82.41	63.01	144.11	103.37
348	0	97.15	341.81	139.83	86.73
349	0	329.86	166.49	87.06	101.77
350	0	127.29	135.84	138.04	34.61
351	0	194.71	62.43	96.17	67.46
352	0	132.59	76.97	34.86	19.88
353	148.76	88.59	287.57	48.02	20.7
354	0	156	245.23	35.88	18.76
355	0	96.85	119.59	110.54	42.8
356	0	95.31	166.11	52.14	68
357	0	79.79	163.38	39.65	114.3
358	0	93.09	123.59	46.86	72.32
359	0	33.42	107.55	54.97	150.02
360	0	67.81	169.33	36.49	109.01
361	0	49.38	200.2	69.13	105.77
362	0	170.21	104.21	124.25	114.51
363	0	144.41	74.95	80.46	268.14
364	0	138.14	84.82	57.17	128.13
365	0	143.4	139.96	48.17	43.08
366	0	40.36	64.1	45.6	93.38
367	0	177.37	171.25	26.46	125.84
368	0	93.42	114.14	73.78	132.16
369	0	103.25	183.05	65.44	109.24
370	165.3	134.07	254.11	91.31	105.44
371	0	230.29	213.27	53.65	113.94
372	0	168.69	242.53	45.54	85.69
373	0	161.06	207.74	36.03	131.2
374	0	159.85	139.81	32	136.17
375	0	199.57	268.81	66.13	95.08
376	0	221.43	82.24	75.74	58.55
377	0	113.46	124.73	51.02	124.67
378	0	150.35	84.39	111.43	25.67
379	0	112.16	208.56	73.91	36.08
380	0	180.37	178.25	60.93	61.73
381	0	130.39	97.36	69.64	55.27
382	0	157.13	209.37	57.4	54.67
383	0	107.82	201.56	37.54	144
384	0	63.11	94.6	100.2	135.81
385	0	70	31.83	207.67	204.81
386	0	25.17	23.73	120.86	58.66
387	0	77.21	22.77	108.57	125.04
388	0	81.05	24.21	77.14	104.5
389	0	63.28	24.62	37.5	28.55
390	0	63.05	247.41	139.02	85.88
391	0	77.96	205.68	36.33	196.92
392	0	57.13	146.28	84.38	318.94
393	0	77.16	252.85	60.63	144.89
394	0	58.06	94.27	59.93	54.94
395	0	47.09	198.43	78.82	93.76
396	0	54.74	131.66	106.03	15.07
397	0	50.31	98.48	107.95	115.17
398	0	65.03	121.92	122.84	74.44
399	0	64.87	119.13	84.64	77.34
400	0	51.56	103.69	88.86	110.24
401	0	104.15	167.25	125.59	78.85
402	0	52.03	173.89	70.48	184.09
403	0	96.25	499.12	106.35	233.05
404	0	67.28	156.4	106.4	164.75
405	0	97.21	84.27	55.03	86.08
406	0	65.64	99.5	85.21	391.42
407	0	28.56	150.21	29.22	155.18
408	0	89.9	98.02	62.35	166.88
409	0	132.05	117.31	112.93	64.95
410	0	117.81	71.81	59.46	68.6
411	0	70.12	103.07	60.96	101.98
412	0	127.03	141.25	113.09	129.98
413	0	139.84	174.21	59.44	138.67
414	0	191.12	214.67	126.68	71.41
415	0	152.71	315.77	81.24	98.39
416	0	157.41	231.67	64.23	94.31
417	0	218.86	137.4	122.72	69.56
418	0	167.33	138.63	61.1	120.16
419	0	188.86	71.4	65.72	76.52
420	0	261.7	189.21	41.02	210.85
421	0	135.39	118.3	47.09	91.57
422	0	166.51	56.88	74.47	63.16
423	0	143.59	50.44	60.6	106.51
424	0	160.19	70.82	76.99	122.43
425	0	130.67	60.3	92.9	90.34
426	0	134	67.1	92.21	218.62
427	0	113.49	79.51	114.4	112.07
428	0	99.09	65.48	106.49	145.47
429	0	34.27	67.27	106.65	74.93
430	0	101.26	97.68	107.8	97.45
431	0	74.35	130.85	98.82	92.33
432	0	55.92	172.46	110.7	140.45
433	0	33.24	54.71	91.5	91.17
434	0	76.19	51.62	116.95	76.4
435	0	64.53	93	120.19	56.19
436	0	36.99	127.47	102.72	39.6
437	0	52.42	125.77	72.37	41.12
438	0	52.47	172.14	65.42	52.13
439	0	44.5	194.18	52.65	105.55
440	0	35.96	126.31	142.67	50.36
441	0	37.51	170.12	113.03	78.41
442	0	38.13	298.12	71.02	113.28
443	0	38.67	133.61	74.56	58.08
444	0	60.59	92.13	42.81	162.7
445	0	124.5	226.89	104.68	60.96
446	0	351.29	256.53	13.39	106.46
447	0	203.43	115.64	76.65	70.22
448	0	65.29	243.36	62.75	108.42
449	0	90.56	214.31	54.58	144.77
450	0	184.44	289.16	148.22	91.06
451	0	151.17	249.54	130.2	82.36
452	0	253.64	175.74	103.04	101.99
453	0	310.33	115.78	107	62.35
454	0	226.11	132.33	110.76	44.54
455	0	94.1	223.51	98.06	119.65
456	0	124.26	146.28	74.24	96.27
457	0	154.67	93.35	76.91	118.92
458	0	192.86	107.15	79.45	135.42
459	0	131.26	84.07	103.13	93.91
460	0	174.77	91.95	120.96	82.38
461	0	106.62	127.32	49.73	93.71
462	0	51.78	192.75	85.91	56.67
463	0	70.51	244.88	87.29	72.99
464	0	37.97	273.1	81.26	131.15
465	0	68.27	146.61	49.3	180.23
466	0	74.49	138.98	87.77	104.03
467	0	163.42	393.01	116.36	137.5
468	0	141.06	392.12	85.73	118.66
469	0	144.42	159.57	77.78	130.17
470	0	148.31	391.04	73.46	126.51
471	0	143.49	493.58	83.93	199.16
472	0	101.27	353.38	80.3	34.22
473	0	192.28	185.04	70.94	64.63
474	0	164.13	102.01	72.61	59.95
475	0	223.8	175.05	108.56	112.38
476	0	218.7	169.05	75.79	169.51
477	0	107.75	95.61	102.07	218.67
478	0	101.75	123.16	89.07	91.98
479	0	133.79	162.83	72.9	114.8
480	0	131.16	136.06	97.02	62.01
481	0	107.62	117.86	87.83	86.06
482	0	155.6	160.76	35.65	205.44
483	0	169.34	129.42	93.17	97.44
484	0	197.87	105.65	75.19	88.21
485	0	261.64	197.07	60.27	88.76
486	0	229.68	176.6	75.85	23.92
487	0	134.19	224.97	93.26	93.82
488	0	211.56	152.6	88.68	92.53
489	0	138.13	191.74	66.09	60.53
490	0	203.6	256.14	103.63	92.41
491	0	129.95	402.71	74.19	69.91
492	0	166.34	125.34	82.18	61.99
493	0	110.2	111.27	43.34	44.7
494	0	62.47	119.57	50.08	134.13
495	0	102.48	189.88	72.08	56.86
496	0	322.96	140.81	43.86	302.22
497	0	110.43	137.61	69.34	196.64
498	0	118.17	211.13	39.25	200.77
499	0	96.24	164.27	49.26	158.56
500	264.77	125.31	179.25	56.83	200.38
501	0	120.96	206.43	47.24	79.85
502	0	105.33	133.64	47.98	168.57
503	0	171.09	172.81	89.61	95.18
504	0	187.92	34.99	115.03	21.98
505	0	113.91	46.58	93.88	89.07
506	0	114.1	95.88	76.34	190.84
507	0	144.33	94.83	125.97	67.5
508	0	104.79	125.36	124.45	94.26
509	0	158.83	87.09	121.82	54.21
510	0	141.89	91.68	87.72	129.71
511	0	154.99	71.94	73.71	104.03
512	0	77.83	136.98	40.19	74.55
513	0	160.16	95.76	54.15	58.99
514	0	126.83	47.25	127.14	81.94
515	0	83.2	58.61	102.5	80.94
516	0	146.63	30.37	142.93	98.33
517	0	152.31	171.33	65.46	139.55
518	0	117.22	129.06	66.06	88.82
519	0	103.35	52.28	27.81	24.85
520	0	126.59	94.35	71.64	57.47
521	0	111.02	87.74	37.73	58.56
522	0	215.07	46.77	34.92	107.95
523	0	158.72	77.78	40.15	58.21
524	0	106.29	34.33	40.28	120.05
525	0	211.59	99.53	36.31	98.9
526	0	167.69	57.72	82.52	93.14
527	0	90.55	55.09	93.19	75.11
528	0	138.81	62.08	86.77	89.6
529	0	168.91	71.82	73.81	85.95
530	0	261.49	60.04	112.9	41.96
531	0	200.85	107.13	115.1	106.37
532	0	171.07	96.26	71.38	29.64
533	0	244.87	77.48	87.57	21.52
534	0	151.58	37.31	46.33	37.05
535	0	156.56	71.7	84.81	57.95
536	0	198.92	100.93	114.29	57.25
537	0	133.86	180.55	109.01	125.32
538	0	92.18	205.29	83.91	155.14
539	0	223.91	124.09	100.37	103.68
540	0	183.62	415.24	84.11	81.44
541	0	234.79	273.74	89.43	142.54
542	0	267.13	220.75	109.2	131.47
543	0	140.57	572.3	104.37	102.2
544	0	76.2	152.59	59.96	137.05
545	0	116.75	227.08	87.73	86.58
546	0	134.63	153.65	45.33	101.83
547	0	53.19	191.59	40.61	84.67
548	0	84.82	194.51	52.35	39.88
549	0	66.37	77.95	58.98	109.11
550	0	136.4	59.43	65.22	189.54
551	0	127.44	171.76	143.41	78.81
552	0	145.49	208.61	47.06	93.41
553	0	83.83	94.47	49.77	83.99
554	0	59.61	192.82	60.66	97.79
555	0	100.97	119.28	53.65	100.57
556	0	93.82	101.52	73.55	90.85
557	0	182.17	433.51	69.29	79.67
558	0	92.03	115.93	66.92	103.64
559	0	85.91	105.28	125.26	240.42
560	0	168.89	110.06	118.22	184.38
561	0	101.5	243.3	76.4	206.26
562	0	117.23	108.38	75.64	224.11
563	0	151.75	136.09	117.95	71.08
564	0	93.11	149.36	44.49	164.72
565	0	131.35	212.37	81.03	87.71
566	0	128.15	116.48	76.74	145.49
567	0	149.69	49.29	73.18	62.8
568	0	112.41	57.3	63.63	117.59
569	0	113.93	54.79	64.58	45.79
570	0	166.85	166.39	88.16	44.24
571	0	116.62	157.7	31.95	52.55
572	0	72.17	139.79	54.25	61.04
573	0	76.53	209.66	111.24	88.71
574	0	84.69	196.73	67.06	46.62
575	0	93.41	185.64	94.91	47.44
576	0	188.27	127.72	89.96	54.79
577	0	128.87	146.19	75.77	122.93
578	0	159.18	71.51	59.23	111.45
579	0	66.77	100.62	78.67	131.81
580	0	244.33	85.1	106.39	64.1
581	0	44.8	78.32	158.2	72.05
582	0	58.54	42.7	131.19	71.49
583	0	75.31	232.87	105.2	89.92
584	0	128.92	88.47	54.03	94.55
585	0	188.59	259.7	143.55	128.43
586	0	78.16	270.37	112.24	106.06
587	0	125.63	121.43	34.74	102.54
588	0	180.1	91.24	43.16	67.85
589	0	158.71	251.42	93.73	74.07
590	0	44.73	182.2	72.94	58.04
591	0	60.29	180.23	144.23	31.3
592	0	39.01	144.68	62.4	36.45
593	0	15.39	113.45	125.86	70.5
594	0	15.67	145.57	106.17	121.21
595	0	25.96	64.59	19.41	86.12
596	0	44.95	91.42	83.88	157.02
597	0	121.79	347.48	95.08	131.09
598	0	229.39	110.34	71.27	89.7
599	0	218.67	264.41	64.81	82.65
600	0	143.29	318.39	89.6	78.68
601	0	194.06	303.43	90.42	60.34
602	0	186.6	119.22	74.11	110.79
603	0	115.44	94.84	110.54	128.02
604	0	84.08	403.74	168.56	92.42
605	0	70.57	295.12	174.14	102.66
606	0	171.84	301.58	72.47	85.16
607	0	166.82	184.04	113.75	59.26
608	0	145.83	212.91	123.09	34.29
609	0	162.55	178.39	93.29	90.5
610	0	96.34	107.95	123.52	87.28
611	0	68.05	189.17	127.8	81.13
612	0	106.84	271.55	162.48	80.54
613	0	153.76	308.81	119.09	29.5
614	0	73.39	56.09	138.4	86.76
615	0	91.89	45.28	107.81	46.28
616	0	158.41	119.97	116.2	87.68
617	0	86.98	50.22	87.29	37.17
618	0	149.25	82.13	136.42	69.93
619	0	168.16	51.61	102.61	46.71
620	0	181.73	47.37	208.95	70.42
621	0	178.59	103.58	91.83	43.02
622	0	78.7	54.45	105.72	39.77
623	0	111.12	82.21	100.76	44.15
624	0	119.14	141.29	118.29	27.04
625	0	192.57	154.83	97.48	45.04
626	0	116.12	110.29	137.26	79.62
627	0	230.86	297.11	79.16	119.24
628	0	178.37	41.24	55.32	286.64
629	0	110.37	51.38	70.19	116.38
630	0	83.06	94.29	52.66	50.48
631	0	158.82	55.25	176.72	89.28
632	0	181.36	75.55	154.09	83.82
633	0	65.56	270.75	134.54	103.43
634	0	114.82	240.96	107.3	75.87
635	0	186.63	140.22	70.72	91.09
636	0	200.38	127.84	113.67	111.14
637	0	123.69	74.64	113.96	64.72
638	0	354.82	66.18	162.54	59.79
639	0	157.7	123.36	146.53	101.41
640	0	59.45	64.45	181.94	41.75
641	0	82.38	89.52	90.18	116.18
642	0	111.11	89.89	159.58	29.35
643	0	110.47	86.08	117.71	96.12
644	152.89	87.66	108.41	50.68	83.07
645	0	71.97	129.36	98.81	90.16
646	0	133.64	148.31	73.3	105.09
647	0	103.9	86.19	67.95	81.3
648	0	49.55	104.73	116.56	90.02
649	0	113.45	148.35	34.65	59.59
650	155.46	101.53	110.89	66.71	74.74
651	0	54.7	224.45	90.43	110.96
652	195.43	82.55	150.69	21.96	59.04
653	0	92.02	266.63	231.54	47
654	0	49.74	300.25	139.66	46.83
655	0	76.79	332.7	70.54	81.61
656	0	85.36	133.53	95.79	84.56
657	0	63.95	98.67	96.44	78.66
658	0	109.87	98.3	69.66	64.96
659	0	88.2	60.56	57.59	65.73
660	0	112.16	125.42	124.95	99.55
661	0	99.94	85.04	108.62	107.18
662	0	112.3	269.85	70.24	90.22
663	0	102.68	177.56	46.09	85.22
664	0	132.21	150.41	44.76	157.88
665	0	116.51	174.75	53.7	156.26
666	0	128.44	286.36	61.68	95.29
667	0	85.64	154.27	68.32	68.61
668	0	67.76	193.27	100.23	117.03
669	0	72.69	148.3	52.68	99.04
670	0	88.91	112.87	77	85.16
671	0	74.33	109.19	85.97	72.54
672	0	116.78	108.32	74.63	28.02
673	0	58.64	100.24	58.03	141.14
674	0	78.53	111.63	33.83	82.54
675	0	48.98	95.46	91.54	80.58
676	0	95.92	79.01	43.93	53.84
677	0	88.48	106.98	87.34	75.42
678	0	148.73	51.91	34.9	63.58
679	0	97.43	326.78	61.13	60.24
680	0	148.32	81.52	43.23	51.95
681	0	94.34	135.39	52.6	140.89
682	0	88.74	107.71	48.22	41.9
683	0	66.39	109.46	61.33	54.88
684	0	137.23	67.13	27.68	31.27
685	0	72.56	184.07	84.19	32.61
686	0	78.12	94.43	43.47	58.69
687	0	70.94	85.74	51.88	25.24
688	0	78.23	110.32	61.72	91.94
689	0	138.84	112.78	35.76	75.17
690	0	153.24	74.09	53	62.51
691	0	231.45	201.98	48.03	82.11
692	0	295.51	113.74	59.09	87.02
693	0	120.17	345.68	61.05	68.54
694	0	99.66	110.01	79.83	94.42
695	0	159.8	126.07	111.44	74.25
696	0	101.45	120.09	64.81	60.77
697	0	75.73	50.96	71.05	78.45
698	0	98.74	993.74	79	44.45
699	0	95.24	1056.01	47.18	69.1
700	0	130.81	71.35	53.45	122.66
701	0	93.77	113.57	78.53	21.18
702	0	133.18	52.46	52.57	50.81
703	0	118.96	121.82	52.42	48.44
704	0	30.03	11.94	88.55	77.02
705	198	135.61	109.49	72.94	72.3
706	0	268.02	23.3	57.69	175.24
707	0	267.2	62.4	110.22	109.71
708	0	268.11	207.43	53.87	102.72
709	0	187.7	49.7	56.1	79.83
710	0	142.73	328.71	82.89	62.7
711	0	225.78	144.86	52.23	128.06
712	0	231.51	179.22	93.42	81.3
713	0	350.66	104.18	92.63	49.78
714	0	205.93	163.43	53.52	75.45
715	0	163.96	180.66	36.72	62.71
716	0	162.09	155.21	63.89	72.06
717	0	177.38	123.88	104.68	139.35
718	117.95	139.41	128.71	76.31	125.88
719	0	126.91	82.45	51.98	131.58
720	0	129.88	39.03	50.43	81.09
721	0	113.79	62.33	113.56	179.13
722	0	81.13	83.35	60.16	83.32
723	0	31.7	86.37	48.96	142.44
724	0	151.33	144.96	76.84	74.94
725	0	140.18	313.91	34.56	65.78
726	0	124.5	134.8	38.51	49.79
727	0	125.63	106.95	34.79	88.87
728	0	141.87	143.07	38.56	69.26
729	0	87.12	217.02	57.54	91.96
730	0	23.46	55.98	50.48	110.64
731	0	62.5	66.04	35.78	126.09
732	0	60.57	159.87	56.43	89.42
733	0	96.15	84.43	28.52	79.41
734	0	63.62	169.27	17.99	44.01
735	0	50.55	153.96	40.67	104.19
736	0	77.63	110.2	75.01	71.46
737	0	54.46	100.8	35.02	105.35
738	0	95.8	197.9	40.58	126.94
739	0	66.24	180.46	42.51	134.25
740	0	109.57	129.19	47.8	102.59
741	0	121.36	66.67	34.56	84.24
742	0	93.61	230.26	42.53	75.98
743	0	114.76	60.43	64.53	97.53
744	0	98.81	84.9	60.98	121.36
745	0	87.92	236.52	101.3	107.95
746	0	97.57	211.88	100.47	78.76
747	0	89.36	239.31	41.67	48.15
748	0	132.38	229.19	50.76	73.87
749	0	202.77	146.54	31.93	91.73
750	0	136	253.88	44.15	78.9
751	0	209.26	99.72	69.55	91.07
752	0	194.43	175.19	37.87	97.69
753	0	114.55	97.39	2502.19	60.37
754	0	84.18	174.36	62.15	144.93
755	0	326.9	221.65	68.1	48.28
756	0	97.67	192.65	56.6	96.74
757	179.81	284.23	210.26	39.4	95.48
758	0	240.39	98.91	62.03	141.91
759	0	112.28	68.58	52.51	113.83
760	0	69.2	145.11	63.66	39.19
761	0	110.72	196.6	74.95	78.21
762	0	110.95	352.87	45.96	93.26
763	0	82.99	139.89	61.01	112.91
764	0	137.72	240.72	48.94	105.09
765	0	75.23	244.46	44.78	123.27
766	0	106.81	260.73	30.54	104.23
767	0	95.73	201.14	58.43	13.11
768	0	88.61	215.05	33.69	20.98
769	0	121.96	180.11	45.04	32.26
770	0	47.5	320.13	51.81	14.11
771	0	119.11	197.41	85.2	17.9
772	0	170.3	261.39	62.74	54.1
773	0	115.59	142.26	28.4	63.96
774	0	131.88	111.97	57.96	109.52
775	0	226.9	156.56	58.58	104.98
776	0	235.91	116.05	56.29	114.25
777	148	171.87	77.03	60.66	88.8
778	0	165.98	158.88	36.69	59.61
779	0	112.9	144.82	100.7	50.57
780	0	247.65	108.58	55.19	94.49
781	206.55	145.47	120.4	52.9	122.93
782	0	286.4	143.4	46.67	132.87
783	0	190.54	238.32	80.78	60.53
784	0	212.55	119.34	47.46	37.52
785	0	138.65	156.97	66.52	49.91
786	0	185.88	124.29	74.77	39.52
787	0	95.12	256.61	55.38	12.89
788	0	126.32	220.98	66.74	47.46
789	81.92	108.29	171.18	78.67	94.16
790	0	84.02	396.23	78.37	98.44
791	0	265.82	364.58	73.51	121.75
792	0	326.4	313.48	57.84	120.35
793	0	259.7	157.65	161.79	111.08
794	0	137.23	358.73	77.89	54.39
795	0	117.14	249.28	62.34	66.34
796	0	141.18	247.42	89.74	63.99
797	0	129.57	212.88	85.68	53.73
798	0	158.65	269.79	129.13	232.82
799	0	87.87	211.99	84.34	156.28
800	0	98.94	253.58	83.28	124.4
801	0	62.01	228.44	119.39	86.63
802	0	65.27	224.93	114.94	119.73
803	0	113.31	265.19	52.83	61.07
804	0	113.21	93.15	47.77	132.49
805	0	128.5	141.75	23.15	69.79
806	0	115.37	111.53	94.83	72.42
807	0	190.87	69.57	49.98	189.37
808	0	183.57	125.18	86.69	91.38
809	0	81.36	100.19	60.17	103.09
810	0	149.02	109.08	126.33	80.13
811	0	110.46	106.27	87.04	83.82
812	0	116.26	23.93	86.58	96.69
813	0	118.56	60.76	53.25	67.09
814	0	57.65	105.38	47.69	66.55
815	0	39.08	121.26	60.73	75.34
816	0	57.67	154.07	96.93	30.53
817	0	217.06	40.5	117.62	71.83
818	0	97.48	31.38	65.93	95.57
819	0	98.87	29.61	187.2	56.26
820	0	163.33	56.15	24.11	31.69
821	0	220.76	59.28	59.47	87.24
822	0	222.01	60.89	87.19	135.83
823	0	139.93	112.84	99.7	68.9
824	0	135.1	189.44	55.55	105.48
825	0	202.75	156.49	69.54	81.7
826	0	189.62	143.34	65.09	140.02
827	0	172.49	130.39	88.11	97.39
828	0	58.39	234.85	101.8	101.8
829	0	85.84	203.82	97.58	65.65
830	0	74.82	333.75	65.16	82.56
831	0	62.2	340.88	61.53	67.82
832	0	79.5	300.25	55.02	32.6
833	0	127.91	119	48.33	162.46
834	0	77.67	102.23	64.64	50.11
835	0	91.43	89.69	110.68	77.41
836	0	80.92	96.1	108.25	67.57
837	0	76.78	100.12	44.34	249.25
838	0	65.63	131.08	64.87	36.54
839	0	77.27	52.77	64.22	96.18
840	0	99.83	120.53	239.79	64.76
841	0	25.55	90	112.41	53.78
842	0	178.43	72.51	59.31	106.22
843	0	81.97	190.7	83.3	93.53
844	0	138.01	166.89	98.43	51.52
845	0	105.97	201.48	80.53	76.82
846	0	81.01	108.82	60.59	144.71
847	0	107.56	77.23	37.86	141.3
848	0	97.84	131.67	58.31	91.9
849	0	131.77	61.15	63.62	77.93
850	0	85.27	105.86	63.7	71.5
851	0	101.12	95.49	37.39	66.65
852	0	79.09	83.05	76.61	89.03
853	0	93.12	92.47	100.8	51.58
854	0	90.81	147.93	163.89	50.83
855	0	122.73	155.93	50.88	106.09
856	0	85.92	69.01	46.66	63.39
857	0	58.58	67.48	90.47	59.61
858	0	35.15	58.6	38.07	72.43
859	0	149.17	252.15	68.66	98.02
860	0	55.61	77.33	54.44	32.59
861	0	53.68	84.18	35.26	135.3
862	0	68.46	180	34.4	81.88
863	0	83.71	115.25	84.73	140.35
864	0	102.41	148.93	45.32	119.4
865	0	59.91	139.96	47.47	85.63
866	0	56.43	68.4	65.68	91.95
867	0	90.01	96.67	107.36	111.25
868	0	67.24	80.45	64.18	109.46
869	0	20.69	40	83.49	105.94
870	0	37.93	55.18	63.86	138.88
871	0	79.28	59.57	66.43	80.64
872	0	75.65	385.44	44	78.18
873	0	71.61	138.78	65.35	109.02
874	0	65.44	100.54	58.08	23.74
875	0	58.69	99.17	47.44	49.22
876	0	18.6	104.35	71.29	46.55
877	0	38.91	98	46.13	86.27
878	0	63.78	113.37	85.67	61.15
879	0	49.47	106.11	60.18	64.56
880	0	63.89	60.86	88.74	70.85
881	0	53.38	109.37	93.2	44.88
882	0	44.09	100.44	23.7	34.66
883	0	53.05	131.92	69.93	109.6
884	0	79.66	141.46	139.54	61.05
885	0	94.57	227.9	119.43	42.98
886	0	90.67	161.61	81.06	18.91
887	0	111.95	52.09	75.12	12.31
888	0	52.69	77.53	38.83	21.33
889	0	36.86	45.03	68.38	24.36
890	0	48.82	55.01	115.84	33.46
891	0	41.76	82.58	111.47	53.27
892	0	26.46	192.08	73.05	52.71
893	0	78.77	227.26	65.71	95.43
894	0	82.43	164.85	78.58	188.7
895	0	81.96	188.48	68.59	73.9
896	0	121.52	199.3	69.42	60.76
897	0	43.48	167.55	228.72	105.13
898	0	31.41	217.58	83.44	55.66
899	0	88.14	97.27	57.28	106.78
900	0	112.63	127.84	79.08	65.4
901	0	108.03	77.67	135.21	47.09
902	0	114.22	176.96	136.4	34.72
903	0	106.95	53.3	201.2	87.89
904	0	43.93	149.58	217.23	69.55
905	0	37.65	71.39	130.78	94.21
906	0	28.27	114.97	70.63	54.89
907	0	65.3	96.13	58.49	65.7
908	0	85.91	153.8	58.19	43.12
909	0	125.1	127.48	68.61	34.71
910	0	97.55	147.6	92.46	86.7
911	0	98.08	86.7	81.47	98.5
912	0	81.88	149.47	84.87	139.18
913	0	74.87	151.24	239.21	86.43
914	0	83.7	56.57	278.25	100.44
915	0	94.44	118.4	131.72	53.1
916	0	90.68	206.29	191.67	90.95
917	0	143.65	105.66	188.88	47.75
918	0	88.03	173.21	19.81	31.22
919	0	64.57	107.16	91.57	32.78
920	0	77.1	159	94.19	92.07
921	0	54.18	208.07	115.89	144.46
922	0	57.87	212.89	108.03	109.65
923	0	47.89	146.74	75.28	84.01
924	0	70.63	280.86	72	156.73
925	0	137.9	292.65	62.58	12.29
926	0	195.95	315.19	97.71	53.05
927	0	268.82	205.37	91.14	79.21
928	0	181.6	250.43	86.45	86.1
929	0	106.66	204.53	95.25	77.84
930	0	140.06	358.55	96.67	123.35
931	0	116	188.33	100.32	178.5
932	0	107.62	191.1	115.88	146.75
933	0	139.43	185.02	76.7	103.52
934	0	77.16	171.36	83.12	90.81
935	106.51	122.79	200.88	75.75	47.13
936	0	167.43	74.34	105.78	90.93
937	122.5	135.8	216.01	70.87	118.41
938	0	145.18	194.04	58.53	59.44
939	0	127.18	98.99	106.19	87.62
940	0	164.43	112.58	104.01	81.07
941	0	192.19	128.08	91.6	27.94
942	0	80.9	122.54	113.12	73.25
943	0	247.93	234.33	123.54	84.54
944	0	150.91	306.37	97.96	98.81
945	0	78.88	422.16	65.8	91.29
946	0	51.61	178.62	113.83	117.82
947	0	99.49	95.11	52.26	69.27
948	0	71.97	61.45	189.33	91.17
949	0	69.7	57.45	46.44	80.46
950	0	37.39	68.45	66.23	38.84
951	0	14.37	88.49	86.43	157.69
952	0	23.14	58.41	130.7	155.64
953	0	32.65	59.17	105.91	156.82
954	0	39.84	28.97	96.11	79.83
955	0	31.71	114.4	112.98	131.35
956	0	20.88	29.02	127.35	106.97
957	0	68.43	91.83	51.39	92.52
958	0	73.69	243.68	83.4	59.23
959	0	23.76	246.55	61.49	69.14
960	0	14.97	235.02	74.13	78.76
961	0	31.11	46.85	61.94	80.02
962	0	151.24	40.63	59.42	16.79
963	0	131.45	99.68	68.97	41.34
964	0	164.69	171.49	30.94	118.39
965	0	109.37	258.64	46.41	85.24
966	0	39.88	300.32	59.5	75.12
967	0	39.75	131.67	33.86	16.48
968	0	217.98	225.29	35.81	75.27
969	0	98.69	525.54	85.24	59.14
970	0	357.77	356.61	36.14	79.81
971	0	71.73	352.23	31.82	78.07
972	0	45.12	374.67	30.79	106.33
973	0	46.47	184.7	37.12	63.75
974	0	58.22	155.66	33.9	68.35
975	0	18.06	167	39.66	13.81
976	0	108.26	143.46	38	42.74
977	0	203.97	114.58	66.65	66.12
978	0	96.1	138.15	36.58	121.72
979	0	89.6	112.06	31.93	135.08
980	0	97.94	147.84	45.02	150.04
981	0	109.06	68.79	55.82	83.31
982	0	155.72	71.94	61.94	94.97
983	0	98.85	194.71	72.51	61.72
984	0	575.04	174.27	187.88	85.3
985	0	68.19	196	79.05	36.62
986	0	94.71	662.23	62.69	70.8
987	0	47.5	184.85	62.91	91.44
988	0	103.67	176.93	49.82	66.44
989	0	196.39	171.6	56.82	78.8
990	0	77.04	98.63	96.76	115.23
991	0	92.86	67.32	60.25	60.36
992	0	86.02	75.95	121.86	59.54
993	0	93.56	229.12	67.45	112.42
994	0	92.61	76.76	50.57	120.77
995	0	65.82	147.2	37.94	66.49
996	0	196.17	110.92	44.04	98.8
997	0	71.33	125.1	43.37	92.22
998	0	226.36	114.38	142.18	106.12
999	0	119.15	187.36	105.74	91.13
1000	0	27.8	165.16	119.55	107.24
1001	0	109.62	127.15	102.98	90.74
1002	0	89.87	78.95	99.9	100.18
1003	0	122.96	33.94	87.83	115.69
1004	0	87.95	20.41	79.55	88.77
1005	0	128.44	33.46	156.37	60.5
1006	0	111.12	58.79	76.19	87.23
1007	0	158.8	117.84	96.21	71.5
1008	0	232.36	37.89	49.12	70.49
1009	0	43.01	39.52	79.38	83.65
1010	0	59.99	34.14	101.36	55.03
1011	0	58.74	141.01	72.78	67.92
1012	0	40.58	66.34	151.44	53.16
1013	0	78.78	345.53	103.79	84.44
1014	0	106.34	96.78	115.81	121.1
1015	0	66.23	117.02	57.67	107.7
1016	187.1	56.55	183.22	94.54	65.17
1017	0	104.1	113.03	52.72	78.19
1018	0	41.19	139.12	37.04	65.78
1019	0	97.09	140.96	42.32	63.67
1020	0	109.77	173	82.02	89.39
1021	0	62.18	159.83	40.1	100.49
1022	0	338.92	194.1	109.06	95.3
1023	0	8.63	139.98	98.33	15.3
1024	0	52.7	128.14	77.58	26.54
1025	0	63.47	98.15	105.82	20.31
1026	0	34.61	65.63	84.96	11.92
1027	0	43	46.74	81.86	19.26
1028	0	61.39	174.54	96.11	83.44
1029	0	36.67	179.65	51.4	134.38
1030	0	56.62	177.73	63	111.73
1031	0	32.64	155.03	65.51	64.49
1032	0	36.44	108.87	69.2	63.63
1033	0	137.28	99.05	72.41	82.7
1034	0	81.16	260.24	59.4	72.4
1035	0	68.94	171.34	43.35	110.09
1036	0	163.05	258	61.72	80.67
1037	0	54.24	145.82	229.61	103.93
1038	0	44.35	170.08	64.11	57.27
1039	0	36.08	127.42	56.06	60.45
1040	0	36.94	112.01	55.74	59.42
1041	0	59.02	141.78	39.2	327.39
1042	0	68.89	140.39	52	83.69
1043	0	63.61	119.62	45.76	81.94
1044	0	56.31	168.21	93.84	96.05
1045	0	55.08	143.89	106.3	154.79
1046	0	40.95	271.61	94.28	67.19
1047	0	60.02	75.81	82.69	120.43
1048	0	37.57	88.8	69.09	105.37
1049	0	136.49	67.67	100.11	69.4
1050	0	78.06	34.77	98.92	58.46
1051	0	75.73	77.88	103.73	168.97
1052	0	104.54	88.87	105.51	73.75
1053	0	114.63	98.89	73.13	22.7
1054	0	190.49	90	111.34	70.51
1055	0	158.14	97.26	75.84	119.3
1056	0	95.63	125.75	59.95	46.57
1057	0	148.67	61.35	81.18	54.63
1058	0	84.66		29.06	94.61
1059	0	138.85		90.22	42.05
1060	176.58	140.96		44.77	68.12
1061	118.98	142.24		89.35	47.93
1062	0	97.03		40.36	65.88
1063	0	50.91		56.6	65.32
1064	0	47.62		59.43	7.01
1065	0	40.96		67	97.7
1066	0	54.4		39.99	106.47
1067	0	87.06		33.34	148.08
1068	0	39.01		37.69	114.37
1069	0	73.93		56.34	95.26
1070	0	49.77		73.42	83.54
1071	0	62.76		75.46	63.54
1072	0	105.48		48.44	125.83
1073	0	133.17		23.4	67.34
1074	0	122.82		73.64	52.65
1075	0	122.04		34.24	51.79
1076	0	72.93		94.27	57.97
1077	0	140.59		28.11	73.77
1078	0	94.68		86.48	53.6
1079	0	148.54		84.7	46.4
1080	0	114.54		39.78	104.36
1081	0	42		50.86	54.55
1082	0	94.11		97.53	101.54
1083	0	120.07		43.7	108.29
1084	0	88.91		90.7	33.44
1085	0	68.63		103.32	77.35
1086	0	83.72		88.31	91.03
1087	0	64.86		69.86	76.23
1088	0	20.94		49.7	142.68
1089	0	32.08		69.79	71.94
1090	0	38.51		65.36	64.18
1091	0	47.53		43.71	64.15
1092	0	31.51		84.98	34.93
1093	0	71.44		43.5	100.97
1094	0	63.36		19.81	71.15
1095	0	70.4		68.78	46.14
1096	0	131.64		59.16	75.51
1097	0	60.14		65.25	77.12
1098	0	122.12		73.6	59.75
1099	0	170.83		31.51	83.45
1100	0	125.48		81.9	76.84
1101	0	144.85		40.32	80.47
1102	0	149.98		31.49	100.4
1103	0	145.44		55.38	108.88
1104	0	33.4		88.2	132.27
1105	0	95.19		76.51	107.73
1106	0	128.75		71.43	101.82
1107	0	112.53		63.14	97.28
1108	0	197.09		55.96	107.42
1109	0	84.96		65.17	78.81
1110	0	210.3		57.88	109.56
1111	0	75.11		53.86	19.31
1112	0	74.39		46.47	37.21
1113	0	73.54		96.65	72.32
1114	0	94.31		38.56	48.74
1115	0	72.84		95.84	32.57
1116	0	72.73		46.56	47.44
1117	0	32.61		48.78	71.25
1118	0	96.96		61.71	110.91
1119	0	88.71		117.94	32.09
1120	0	40.1		41.43	70.28
1121	168.14	68.51		64.56	85.1
1122	0	52.78		62.86	107.29
1123	0	77.62		75.45	123.9
1124	0	89.17		51.62	67.22
1125	0	87.27		63.74	73.19
1126	0	49.86		95.82	63.6
1127	0	89.75		37.73	110.64
1128	0	91.22		91.95	52.06
1129	0	67.3		31.58	73.21
1130	0	109.06		75.07	91.13
1131	0	75.07		49.62	58.81
1132	0	99.74		61.62	8.91
1133	0	115.82		63.66	80.65
1134	0	232.66		55.2	55
1135	0	178.71		109.58	71.39
1136	0	139.76		67.65	99.92
1137	0	168.07		114.96	80.09
1138	0	172.02		120.88	119.34
1139	0	133.11		57.28	100.69
1140	0	66.53		74.2	75.49
1141	0	126.65		139.05	95.51
1142	0	125.73		86.01	86.01
1143	0	115.93		95.15	75.23
1144	0	90.85		42.65	120.59
1145	0	119.29		36.92	87.87
1146	0	90.26		49.49	94.81
1147	0	162.09		25.3	78.26
1148	0	33.2		37.23	59.08
1149	0	179.32		47.6	74.97
1150	0	94.45		43.03	53.96
1151	0	17.96		51.41	41.55
1152	0	21.59		33.5	116.76
1153	0	31.76		25.11	107.71
1154	0	27.22		48.71	34.23
1155	0	53.72		91.22	44.65
1156	0	24.69		95.51	91.37
1157	0	107.82		88.32	54.05
1158	0	55.96		19.87	13.4
1159	0	35.43		70.14	41.36
1160	0	15.86		200.79	160.23
1161	0	32.31		45.57	38.67
1162	0	46.96		59.52	67.07
1163	0	37.53		82.73	58.8
1164	0	42.19		108.7	87.77
1165	0	321.3		124.68	109.4
1166	0	60.58		80.42	101.87
1167	0	63.49		74.54	70.28
1168	0	59.58		67.02	98.98
1169	0	78		65.4	88.35
1170	0	66.76		51.55	93.9
1171	0	64.08		74.28	100.18
1172	0	56.37		74.13	87.06
1173	0	89.95		89.72	111.25
1174	0	22.03		93.81	73.75
1175	0	123.77		84.36	125.07
1176	0	19.55		199.22	76.39
1177	0	98.71		32.7	59.61
1178	0	145.63		55.25	75.89
1179	0	99.29		69.03	60.78
1180	0	100.02		69.96	57.73
1181	0	50.96		59.35	113.65
1182	0	91.96		77.3	88.04
1183	0	81.8		47.38	131.97
1184	0	45.71		60.01	81.86
1185	0	132.71		46.3	81.69
1186	0	70.22		44.02	78.8
1187	0	90.01		51.24	91.65
1188	0	65.37		83.24	78.63
1189	0	91.17		394.49	64.73
1190	0	53.91		97.34	53.54
1191	0	117.7		36.4	130.69
1192	0	195.96		35.92	63.44
1193	0	68.79		105.9	70.98
1194	0	91.3		71.22	96.87
1195	0	106.86		59.18	86.44
1196	0	105.89		181.51	60.93
1197	0	327.02		118.9	57.33
1198	0	49.27		53.78	68.23
1199	0	71.41		112.33	74.67
1200	0	31.77		138.31	78.68
1201	0	91.19		62.08	85.07
1202	0	116.02		79.06	94.57
1203	0	92.69		21.42	59.91
1204	0	97.77		72.15	71.28
1205	0	142.15		17.94	59.53
1206	0	97.71		44.45	68.82
1207	0	169.68		34.08	95.69
1208	0	223.98		54.12	77.43
1209	0	161.78		39.13	48.98
1210	0	169.65		96.47	13.85
1211	0	78.29		50.75	89.4
1212	0	129.34		48.56	62.9
1213	0	77.47		137.92	40.81
1214	0	48.82		48.31	127.96
1215	0	62.65		70.94	142.56
1216	0	120.89		71.48	55.39
1217	0	64.47		57.9	125.76
1218	0	76		64.83	92.1
1219	0	101.08		66.17	65.07
1220	0	26.27		100.41	63.8
1221	0	66.08		70.22	97.21
1222	0	96.47		38.78	106.09
1223	0	102.45		76.6	109.85
1224	0	63.3		77.6	73.04
1225	0	137.13		47.98	59.51
1226	0	83.88		80.3	39.47
1227	0	114.17		59.35	60.37
1228	0	229.76		60.84	90.26
1229	0	219.51		74.71	36.98
1230	0	87.96		76.64	70.62
1231	0	34.19		72.05	117.56
1232	0	82.34		139.61	123.72
1233	0	43.37		76.27	66.1
1234	0	38.87		154.01	32.5
1235	0	84.13		59.64	75.63
1236	0	238.56		28.83	76.5
1237	0	98.19		50.89	111.73
1238	0	58.5		40.25	75.88
1239	0	121.25		62.58	31.39
1240	0	71.35		54.14	83.74
1241	0	111.51		48.76	83.47
1242	0	25.52		75.47	73
1243	0	51.49		74.93	52.98
1244	0	377.44		65.98	88.52
1245	0	148.38		26.19	15.19
1246	0	76.98		46.17	32.22
1247	0	75.79		48	32.93
1248	0	111.89		31.73	52.45
1249	0	33.55		33.95	23.34
1250	0	118.86		33.13	48.58
1251	0	108.87		41.64	56.53
1252	0	90.5		48.47	61.82
1253	0	103.27		38.24	26.38
1254	0	20.4		32.16	74.82
1255	0	83.5		27.31	33.06
1256	0	53.88		32.24	65.76
1257	0	151.48		21.38	45.09
1258	0	129.92		30.32	38.33
1259	149.65	133.23		41.3	84.95
1260	0	97.88		34.04	74.41
1261	0	66.24		37.12	58.29
1262	0	111.58		73.11	51.77
1263	0	167.88		55.04	69.32
1264	0	51.23		54.02	66.5
1265	140.52	146.96		44.57	78.21
1266	0	135.84		55.93	76.92
1267	0	148.48		33.88	50.9
1268	0	203.65		26.23	95.5
1269	0	150.99		71.97	73.61
1270	0	611.61		65.29	104.84
1271	0	213.94		53.33	132.73
1272	0	172.29		76.49	114.03
1273	0	70.4		87.7	40.88
1274	0	103.92		41.08	48.93
1275	0	53.02		67.68	159.56
1276	0	98.9		75.52	97.54
1277	0	83.68		130.22	53.71
1278	0	11.23		66.57	124.71
1279	0	52.49		86.62	36.63
1280	0	45.51		57.58	84.66
1281	0	37.29		108.03	22.43
1282	0	67.49		24.81	103.02
1283	0	60.89		59	59.94
1284	0	28.21		64.21	52.85
1285	0	68.46		58.48	56.54
1286	0	33.14		64.37	56.92
1287	0	56.35		84.49	46.59
1288	0	53.75		66.02	60.9
1289	0	63.81		55.43	81.28
1290	0	81.13		201.62	56.02
1291	0	10.72		89.65	42.87
1292	0	80.62		72.18	39.75
1293	0	111.25		187.03	145.45
1294	0	66.92		102.64	88.51
1295	0	209.94		103.92	76.27
1296	0	74.81		24.39	36.65
1297	0	74.45		24.47	163.29
1298	0	85.92		29.05	63.62
1299	0	58.21		23.66	53.2
1300	0	59.31		47.42	72.14
1301	0	100.39		64.09	28.08
1302	0	121.9		35.48	26.55
1303	0	73.7		50.18	41.33
1304	0	34.47		38.88	66.22
1305	0	45.18		38.68	63.55
1306	0	38.3		35.69	33.4
1307	0	34.83		40.67	67.56
1308	175.99	41.61		41.67	69.89
1309	0	60.73		43.46	92.46
1310	0	60.71		31.85	87.19
1311	0	43.11		45.16	69.64
1312	0	74.7		46.03	110.04
1313	0	79.53		30.74	89.8
1314	0	52.71		38.07	93.24
1315	0	76.95		47.41	134.41
1316	0	58.31		29.4	66.04
1317	0	65.23		37.86	80.99
1318	0	44.44		34.23	81.99
1319	0	45.57		34.74	100.47
1320	0	106.58		42.77	172.94
1321	0	83.78		137.29	65.94
1322	0	104.39		155.02	72.79
1323	0	151.1		15.32	55.55
1324	0	129.86		229.21	20.9
1325	0	297.99		137.28	16.52
1326	0	66.55		86.53	51.75
1327	0	32.59		105.98	83.43
1328	0	140.48		253.09	130.68
1329	0	103.03		169.95	104.38
1330	0	147.93		246.91	134.91
1331	0	221.41		461.03	121.34
1332	0	128.6		109.05	164.83
1333	0	131.55		109.65	74.43
1334	0	146.99		128.47	58.69
1335	0	74.43		174.05	51.91
1336	0	55.31		139.28	56.24
1337	0	41.63		168.25	103.93
1338	0	86.38		256.21	109.56
1339	0	143.54		303.7	71.82
1340	0	72.98		240	68.54
1341	0	48.92		293.89	89.51
1342	0	56.6		334.03	89.32
1343	0	57.99		176.01	132.05
1344	0	54.05		390.62	35.45
1345	0	58.61		269.78	46.77
1346	0	67.6		307.03	41.95
1347	0	77.84		286.61	19.84
1348	0	64.33		223.95	42.91
1349	0	60.13		403.7	96.28
1350	0	59.41		244.33	61.94
1351	0	90.6		307.51	65.96
1352	0	80.59		385.11	67.56
1353	0	113.45		409.85	73.08
1354	0	112.32		402.81	70.98
1355	0	80.24		407.89	99.01
1356	0	74.09		342.4	88.89
1357	0	53.8		295.47	63.09
1358	0	138.87		394.91	79.68
1359	0	30.2		281.33	81.07
1360	0	95.78		224.37	17.8
1361	0	54.41		329.66	58.96
1362	0	202.33		237.22	54.97
1363	0	286.82		439.45	111.72
1364	0	312.81		386.33	71.95
1365	0	260.95		245.08	119.26
1366	0	302.76		194.3	102.03
1367	0	159.55		185.91	10.18
1368	0	252.29		443.13	116.37
1369	0	121.72		292.52	13.67
1370	208.86	157.34		495.37	55.05
1371	0	137.57		187	52.22
1372	0	112.47		338.58	40.29
1373	0	157.63		298.22	147.43
1374	0	99.34		305.71	144.21
1375	0	96.57		231.34	62.57
1376	0	391.89		160.84	69.78
1377	0	22.63		379.64	95.26
1378	0	96.02		249.54	95.74
1379	0	98.23		105.54	138.68
1380	0	103.49		59.19	105.02
1381	0	95.18		78.91	113.44
1382	0	156.21		86.33	69.85
1383	0	93.28		52.69	84.1
1384	0	90.34		57.98	122.68
1385	0	33.66		69.68	107.95
1386	0	71.6		117.38	210.2
1387	177.03	73.64		90.58	245.63
1388	0	74.63		328.35	84.48
1389	0	120.28		215.64	162.87
1390	0	156.82		183.75	69.23
1391	0	124.62		171.78	106.84
1392	0	94.25		149.41	212.34
1393	0	118.07		226.62	238.17
1394	0	185.47		571.28	56.18
1395	0	219.45		447.46	141.32
1396	0	111.82		34.88	101
1397	0	119.4		15.96	217.91
1398	0	86.31		312.37	13.6
1399	0	136.26		382	68.12
1400	0	107.61		227.56	133.75
1401	0	105.75		176.25	96.12
1402	0	85.25		201.03	115.71
1403	0	44.61		165.94	84.17
1404	0	125.58		111.66	77.6
1405	0	92.15		181.4	52.7
1406	0	57.01		135.96	137.5
1407	0	70.7		194.11	145.24
1408	0	78.81		161.32	107.52
1409	0	57.14		166.85	231
1410	0	81.33		214.22	186.89
1411	0	68.85		83.91	39.82
1412	0	95.8		137.55	68.23
1413	0	188.65		139.53	68.17
1414	0	21.14		290.65	100.29
1415	0	135.15		353.24	82.86
1416	0	59.76		113.23	100.73
1417	0	67.16		158.3	90.3
1418	0	141.29		152.55	135.83
1419	0	181.35		118.87	93.97
1420	0	100.96		150.12	57.73
1421	0	44.94		137.68	135.16
1422	0	29.36		271.16	207.36
1423	0	101.18		127.38	108.33
1424	0	118.56		228.45	92.41
1425	0	59.2		175.04	114.33
1426	0	55.74		313.02	77.64
1427	0	56.37		93.34	82.4
1428	0	60.7		198.12	52.51
1429	0	47.16		208.31	93.7
1430	0	27.53		341.7	161.49
1431	0	24.55		239.41	172.29
1432	0	36.04		161.35	114.76
1433	0	82.64		244.97	131.48
1434	0	69.19		63.59	119.38
1435	0	60.3		90.86	13.49
1436	0	88.92		168.41	47.93
1437	0	140.3		163.25	41.18
1438	0	124.18		305.61	253.25
1439	0	177.11		193.68	144.31
1440	0	103.68		78.6	106.05
1441	0	117.06		245.15	134.41
1442	0	103.05		194.34	94.64
1443	0	152.62		207.34	337.11
1444	0	122.56		149.29	88.25
1445	0	149.12		178.64	87.9
1446	0	110.99		58.14	102.42
1447	171.88	93.27		57.23	95.48
1448	0	89.38		51.89	83.88
1449	0	149.97		49.41	158.32
1450	0	160.09		134.06	100.13
1451	0	103.16		103.04	151.3
1452	0	119.13		118.4	112.73
1453	0	225.55		235.67	102.22
1454	0	122.25		139.1	159.09
1455	0	81.15		208.03	111.76
1456	0	143.76		163.25	94.19
1457	0	81.58		131.12	165.13
1458	0	145.43		69.15	62.86
1459	0	111.08		86.72	33
1460	0	82.17		24.32	105.58
1461	0	74.96		90.61	64.91
1462	0	86.24		109.39	73.83
1463	0	88.67		118	106
1464	0	54.17		97.13	121.76
1465	0	82.52		90.73	101.51
1466	0	110.58		205.5	51.89
1467	0	71.68		77.83	52.37
1468	0	114.96		91.56	132.61
1469	0	60.28		178.98	133.49
1470	0	17.76		116.4	213.47
1471	0	49.14		185.74	178.28
1472	0	75.98		179.05	72.03
1473	0	83.64		229.38	83.7
1474	0	158.25		195.37	70.17
1475	0	160.92		338.22	98.61
1476	0	109.05		87.75	63.26
1477	0	108.78		57.56	82.05
1478	0	61.99		129.63	118.17
1479	0	131.76		86.14	65.89
1480	0	116.97		91.68	150.6
1481	0	186.88		16.09	70.14
1482	0	182.39		48.64	63.03
1483	90.67	302.59		105.86	115.46
1484	0	82.23		183.82	118.8
1485	0	98.65		92.65	116.32
1486	0	101.15		400.52	32.32
1487	0	126.11		301.33	41.65
1488	0	87.35		298.53	164.15
1489	0	110.68		173.74	59.7
1490	0	158.46		170.13	51.6
1491	87.95	150.87		161.28	159.64
1492	0	112.59		435.81	41.21
1493	0	290.96		225.33	80.33
1494	0	154.21		218.92	73.58
1495	0	122.63		148.48	106.83
1496	0	114.28		154.76	123.43
1497	0	156.49		162.98	75.72
1498	0	96.4		146.84	51.41
1499	0	135.72		183.29	67.53
1500	0	144.4		90.34	75.39
1501	0	166.38		83.41	82.38
1502	0	81.57		124.76	51.22
1503	0	156.61		114.32	91.48
1504	0	143.49		224.65	110.36
1505	0	72.4		71.3	131.33
1506	0	127.78		138.61	110.28
1507	0	54.88		61.19	114.13
1508	0	66.78		61.76	127.3
1509	0	59.13		144.61	94.61
1510	0	87.45		180.63	80.46
1511	0	92.84		145.9	25.36
1512	0	249.02		240.88	74.73
1513	0	42.49		175.18	87.07
1514	0	19.38		247.9	114.71
1515	0	73.18		201.31	167.76
1516	0	61.09		184.05	150.55
1517	0	58.63		197.4	114.33
1518	0	15.85		159.54	111.49
1519	0	39.68		184.26	86.25
1520	0	83.28		106.91	248.53
1521	0	50.88		122.19	48.85
1522	0	88.45		114.63	22.85
1523	0	47.04		215.07	93.13
1524	0	30.78		215.96	172.66
1525	0	52.73		154.62	125.51
1526	0	82.01		227.35	188.45
1527	0	183.92		133.94	115.91
1528	0	146.12		154.76	77.32
1529	0	122.78		96.47	72.25
1530	0	115.61		66.41	119.71
1531	0	142.12		400.35	89.29
1532	0	130.8		231.06	157.93
1533	0	117.27		195.92	116.98
1534	0	107.22		184.23	153.63
1535	0	181.67		212.9	136.24
1536	0	147.92		228.24	96.97
1537	0	144.58		288.95	84.7
1538	0	168.95		36.06	53.52
1539	0	45.24		263.49	146.67
1540	0	117.88		166.54	137.29
1541	0	73.78		246.66	152.74
1542	0	118.66		78.09	80.2
1543	0	297.56		78.06	69.16
1544	0	101.48		189.52	74.44
1545	0	97.67		166.27	67.78
1546	0	124.23		182.58	82.4
1547	0	122.57		144.09	214.94
1548	0	146.07		124.9	94.82
1549	0	157.69		97.2	127.24
1550	0	144.42		192.21	150.29
1551	0	179.16		281.58	121.74
1552	0	108.29		74.34	110.42
1553	0	27.87		146.34	82.27
1554	0	136.66		199.15	42.63
1555	0	162.42		346.3	49.14
1556	0	109.65		195.05	103.74
1557	0	128.4		279.36	104.28
1558	0	184.84		91.82	123.66
1559	0	143.52		265.96	41.45
1560	0	56.21		324.84	50.62
1561	0	74.05		112.45	72.66
1562	0	121.54		117.82	60.92
1563	0	96.85		113.06	65.66
1564	0	363.57		193.52	212.32
1565	0	100.99		147.71	219.91
1566	0	68.18		128.45	124.55
1567	0	89.79		130.66	123.04
1568	0	81.41		181.4	86.38
1569	0	206.42		117.8	97.07
1570	0	87.28		217.88	110.56
1571	0	103.33		291.68	70.71
1572	0	94.23		174.43	77.13
1573	0	125.88		160.21	45.12
1574	0	127.48		169.18	135.03
1575	0	134.4		176.76	138.88
1576	0	106.98		208.79	24.21
1577	0	76.76		167.74	69.21
1578	0	188.37		238.66	50.38
1579	0	186.34		115.32	66.31
1580	0	133.05		221.29	49.08
1581	0	140.14		77.77	148.9
1582	0	133.11		60.13	69.25
1583	0	92.56		84.34	85.55
1584	0	132.29		130.36	106.78
1585	0	70.63		105.67	41.04
1586	0	176.26		110.92	95.7
1587	0	213.6		71.06	156.48
1588	0	48.03		73.46	28.76
1589	0	70.05		57.9	29.18
1590	0	76.98		68.38	60.6
1591	0	66.61		133.62	129.67
1592	0	74.89		49.14	70.36
1593	0	58.79		42.44	123.36
1594	0	275.33		192.33	66.74
1595	0	59.7		295.52	138.69
1596	0	147.2		39.14	159.85
1597	0	239.86		77.31	81.46
1598	0	190.68		121.83	75.8
1599	0	225.85		83.14	135.4
1600	0	98.14		97.9	136.16
1601	0	104.54		104.4	21.95
1602	0	105.62		113.6	96.68
1603	0	183.17		191.68	57.05
1604	0	86.67		194.5	99.84
1605	0	88.9		148.48	149.21
1606	0	75.13		78.09	64.37
1607	0	69.25		121.87	61.57
1608	0	99.59		156.63	80.12
1609	0	54.38		147.11	46.59
1610	0	92.21		206.97	93.29
1611	0	53.01		271.5	96.01
1612	0	47.75		353.07	82.24
1613	0	113.32		308.33	122.11
1614	0	93.21		238.94	87.54
1615	0	69.91		236.17	94.63
1616	0	92.92		390.36	106.04
1617	0	128.43		382.03	55.34
1618	0	72.26		199.39	82.75
1619	121.95	87.52		154.89	99.54
1620	0	161.19		120.44	127.87
1621	0	160.8		195.68	114.98
1622	0	168.41		105.94	86.3
1623	0	106.02		226.7	31.56
1624	0	296.31		250.33	76.36
1625	0	142.71		219.19	64.63
1626	0	90.24		97.64	52.12
1627	0	150.43		159.95	65
1628	0	148.78		145.22	75.41
1629	0	126.64		59.43	136.27
1630	0	22.42		128.55	94.66
1631	0	73.23		241.8	78.36
1632	0	194.98		238.65	68.68
1633	0	123.83		154.57	104.88
1634	0	41.3		157.95	89.35
1635	0	113.32		313.85	89.47
1636	0	86.42		374.3	157.91
1637	0	81.8		185.79	109.59
1638	0	136.88		345.57	259.43
1639	0	80.97		361.19	168.37
1640	0	58.03		165.46	77.4
1641	0	126.07		268.86	136.97
1642	0	83.38		192.94	97.16
1643	0	97.05		234.31	79.67
1644	0	56.57		179.58	61.6
1645	0	83.73		174.49	67.76
1646	0	169.66		178.9	212.84
1647	0	78.87		204.77	72.69
1648	0	83.95		209.81	90.69
1649	0	71.07		148.03	65.26
1650	0	101.61		174.3	69.94
1651	0	74.48		261.27	211.29
1652	0	72.01		82.58	84.55
1653	0	69.74		151.41	186.4
1654	0	84.15		64.93	61.87
1655	0	73.96		120.32	49.5
1656	0	115.3		83.66	112.99
1657	0	140.3		93.79	78.49
1658	0	96.43		75.53	59.93
1659	0	91.68		74.26	44.49
1660	0	93.33		128.38	78.97
1661	0	151.97		84.25	99.78
1662	0	136.2		246.44	124.19
1663	0	70.37		132.6	70.71
1664	0	115.27		98.06	89.58
1665	0	139.64		124.88	120.94
1666	271.63	108.06		107.65	97.93
1667	0	98.98		169.81	76.47
1668	0	115.43		111.84	61.68
1669	0	106.86		70.37	87.14
1670	0	109.49		48.1	114.56
1671	0	105.34		49.88	79.25
1672	0	76.71		105.59	56.61
1673	0	136.77		91.75	64.73
1674	0	110.68		272.89	70.11
1675	0	159.3		78.57	72.95
1676	0	87.75		161.73	55.17
1677	0	92.49		157.08	42.45
1678	0	42.58		174.79	73.03
1679	0	73.62		180.82	113.89
1680	0	102.25		57.83	85.63
1681	0	67.16		448.9	76.43
1682	0	82.04		159.07	112.89
1683	0	53.65		244.2	89.48
1684	0	97.19		509.97	65.15
1685	0	78.34		135.83	131.84
1686	0	43.98		65.66	104.12
1687	0	2080.47		202.78	77.95
1688	0	63.26		217.24	112.56
1689	0	139.22		225.63	59.75
1690	0	32.97		214.55	75.74
1691	0	43.44		105.35	80.62
1692	0	66.28		67.58	125.06
1693	0	35.19		53	97.91
1694	0	125.02		83.27	81.4
1695	0	44.17		127.58	386.37
1696	0	28.04		136.66	96.14
1697	0	309.01		155.31	68.92
1698	0	389.25		30.26	133.04
1699	0	280.86		114.28	145.99
1700	0	77.15		415.73	43.59
1701	0	64.86		132.13	122.06
1702	0	107.2		145.14	103.75
1703	0	48.59		87.6	103.39
1704	0	96.02		155.31	38.75
1705	0	82.93		347.51	150.39
1706	0	254.66		169.81	76.52
1707	0	251.68		403.44	115.63
1708	0	118.44		393.31	61.69
1709	136.14	226.58		210.88	46.9
1710	0	100.75		223.41	69.12
1711	0	200.62		179.15	80.72
1712	0	149.7		143.35	95.01
1713	0	209.63		181.78	64.29
1714	0	200.36		235.56	49.58
1715	0	168.25		211.97	97.03
1716	0	214.15		202.63	61.98
1717	0	170.55		244.56	69.6
1718	0	205.18		155.78	108
1719	0	98.01		225.85	105.46
1720	0	193.03		447.06	103.35
1721	0	159.26		244.64	56.91
1722	0	36.15		137.25	54.38
1723	0	93.67		69.31	123
1724	0	68.57		156.91	130.23
1725	0	164.03		92.93	132.27
1726	0	118.34		115.27	125.2
1727	0	139.12		113.35	83.31
1728	0	96.13		89.36	116.23
1729	0	139.19		146.5	128.64
1730	0	123.48		72.9	63.83
1731	0	163.91		44.75	151.43
1732	0	94.14		103.02	76.37
1733	0	106.93		129.53	127.78
1734	0	119		142.35	71.91
1735	0	71.73		110.19	12.51
1736	0	116.68		85.89	102.48
1737	0	87.01		87.95	172.51
1738	0	66.87		94.71	77.97
1739	0	144.73		96.3	53.05
1740	0	76.43		108.18	45.31
1741	0	107.45		26.58	32.21
1742	0	69.33		184.83	141.94
1743	0	76.9		275.1	142.83
1744	0	74.87		247.34	60.41
1745	0	95.41		293.99	44.57
1746	0	33.21		370.8	86.52
1747	0	80.58		281.44	67.96
1748	0	94.31		235.67	90.07
1749	0	54.9		120.53	100.81
1750	0	22.87		262.08	120.46
1751	0	39.75		294.72	228.56
1752	0	152		456.38	77.62
1753	0	84.7		147.35	50.77
1754	0	31.42		268.49	78.67
1755	0	79.72		165.17	60.25
1756	0	74.7		291.16	101.13
1757	0	46.88		322.07	51.24
1758	0	47.34		162.63	64.9
1759	0	130.16		164.81	71.83
1760	0	55.96		218.37	68.3
1761	0	89.63		176.44	83.48
1762	0	59.35		127.5	64.25
1763	0	33.15		210.39	24.37
1764	0	109.82		209.57	213.31
1765	0	127.75		143.95	95.81
1766	0	91.77		55.77	62.42
1767	0	101.03		441.78	147.54
1768	0	98.68		99.42	144.25
1769	0	79.18		221.58	96.27
1770	0	106.45		183.09	114.32
1771	0	271.26		179.62	105.32
1772	0	107.23		131.57	77.74
1773	0	58.01		362.25	107.5
1774	0	75.82		260.33	153.28
1775	0	317.15		55.35	109.36
1776	0	150.17		212.82	113.54
1777	0	114.19		174.96	65.05
1778	0	152.95		145.75	239.78
1779	0	118.81		182.25	284.7
1780	0	86.91		157.35	175.96
1781	0	99.35		84.83	108.21
1782	0	63.05		170.4	57.23
1783	0	99.81		123.48	66.17
1784	0	82.59		133.32	90.48
1785	0	65.65		224.32	93.22
1786	0	98.47		127.7	82.56
1787	0	177.91		140.98	53.89
1788	0	190.96		224.04	71.98
1789	0	128.72		65.09	69.32
1790	0	64.6		68.69	46.43
1791	0	92.28		215.1	83.98
1792	0	267.05		160.25	80.47
1793	0	243.6		166.47	31.49
1794	0	230.26		203.01	79.94
1795	0	119.75		177.14	84.28
1796	0	143.39		192.59	132.05
1797	0	95.18		210.25	111.55
1798	0	181.74		237.25	106.61
1799	0	118.61		216.86	100.74
1800	0	179.25		58.86	60.58
1801	0	122.17		235.82	65.43
1802	0	157.47		177.24	103.89
1803	0	178.65		215.62	148.6
1804	0	90.03		249.35	88.08
1805	0	92.07		216.23	234.43
1806	0	198.54		184.23	85.85
1807	0	185.91		599.91	37.29
1808	0	105.03		212.1	19.97
1809	0	114.57		180.22	91.58
1810	0	95.65		95.69	93.74
1811	0	71.85		173.59	64.39
1812	0	73.34		162.78	72.78
1813	0	74.67		53.07	65.17
1814	0	86.2		106.2	48.81
1815	0	74.34		146.65	17.64
1816	0	90.5		124.29	26.45
1817	0	101.7		83.78	52.03
1818	0	76.68		90.44	70.72
1819	0	104.03		120.85	90.56
1820	0	112.91		96.36	117.05
1821	0	356.95		124.61	128.88
1822	0	286.49		115.82	95.68
1823	0	200.12		157.47	29.9
1824	0	86.12		217.45	46.72
1825	0	20.95		79.57	81.93
1826	0	94.68		270.95	142.3
1827	0	77.61		239.39	72.8
1828	0	77.88		102.13	27.26
1829	0	117.87		83.23	85.32
1830	0	167.74		28.35	147.32
1831	0	96.56		39.58	104.8
1832	0	87.9		81.26	61.71
1833	0	75.12		23.42	65.67
1834	0	107.89		33.79	55.5
1835	0	149.06		55.72	121.34
1836	0	94.65		54.62	98
1837	0	90.17		65.94	79.94
1838	0	115.71		173.08	123.16
1839	0	105		51.93	129.84
1840	0	98.03		42.88	74.2
1841	0	126.4		28.24	144.84
1842	0	134.1		54.25	180.19
1843	0	105.27		113.64	113.99
1844	0	109.47		103.5	93.69
1845	0	110.89		87.2	151.99
1846	0	92.23		102.85	126.08
1847	0	71.81		116.76	55.59
1848	0	63.32		108.07	80.4
1849	0	64.65		75.3	98.28
1850	0	54.83		41.49	62.8
1851	0	100.45		22.86	83.32
1852	0	105.16		144.16	153.81
1853	0	67.03		93.2	39.88
1854	0	27.21		118.79	109.68
1855	0	61.33		189.63	141.54
1856	0	87.95		193.34	115.39
1857	0	78.79		123.66	58.12
1858	0	85.48		98.05	68.69
1859	0	117.78		408.44	126.97
1860	0	101.12		221.39	75.81
1861	0	79.48		191.31	73.41
1862	0	110.9		220.68	32.35
1863	0	50.91		288.49	140.83
1864	0	82.1		190.57	57.75
1865	0	98.51		205.2	39.92
1866	0	79.42		117.46	67.39
1867	0	85.21		274.84	49.74
1868	0	116.92		194.5	131.61
1869	0	70.8		272.5	53.85
1870	0	109.16		167.78	30.47
1871	0	98.74		135.19	100.64
1872	0	96.41		155.33	133.4
1873	0	61.69		186.41	108.88
1874	0	72.17		164.08	84.78
1875	0	132.82		175.72	83.63
1876	0	106.06		185.5	83.25
1877	0	156.62		205.08	82.05
1878	0	92.49		170.05	179.12
1879	0	145.81		193.06	92.43
1880	0	136.75		38.82	127.28
1881	0	152.19		86.4	33.27
1882	0	110.95		74.77	57.68
1883	0	100.1		119.79	65.91
1884	0	107.66		110.71	140.2
1885	0	139.37		112.42	75.78
1886	0	112.97		133.08	122.59
1887	0	161.72		48.08	119.63
1888	0	77.29		128.24	125.27
1889	0	107.84		118.19	111.32
1890	0	100.72		95.65	122.17
1891	0	157.67		139.44	129.97
1892	0	167.07		146.1	110.47
1893	0	175.67		142.91	102.83
1894	0	68.04		148.27	158.56
1895	0	134.23		154.86	24.08
1896	0	159.71		199.16	108.17
1897	0	135.3		102.92	118.18
1898	0	132.47		386.64	137.81
1899	0	82.86		428.36	64.59
1900	0	65.94		378	56.74
1901	0	55.49		298.26	161.74
1902	0	79.94		276.79	135.12
1903	0	83.78		405.67	113.85
1904	0	95.64		193.89	133.39
1905	0	185.2		151.22	100.31
1906	0	217.23		162.59	301.87
1907	0	61.19		91.89	84.33
1908	0	65.64		75.88	65.63
1909	0	65.55		76.68	92.12
1910	0	57.59		60.25	94.34
1911	0	65.08		46.99	82.93
1912	0	53.74		62	35.15
1913	0	24.21		22.58	89.1
1914	0	67.71		37.14	111.27
1915	0	67.71		54.94	202.95
1916	0	70.83		83.01	109.66
1917	0	59.57		237.88	69.11
1918	0	51.85		153.35	109.94
1919	0	163.83		127.46	106.19
1920	0	99.37		296.78	146.93
1921	0	82.18		112.71	133.77
1922	0	67.6		45.09	119.67
1923	0	81.46		64.19	121.91
1924	0	39.02		70.29	131.88
1925	0	96.35		100.04	63.32
1926	0	92.92		157.25	74.34
1927	0	91.61		135.73	95.35
1928	0	117.38		142.59	143.78
1929	0	201.78		279.77	107.04
1930	0	69.35		108.25	37.87
1931	0	235.32		315.03	102.91
1932	0	122.49		221.98	14.07
1933	0	149.92		178.19	95.25
1934	0	226.89		112.17	160.46
1935	0	200.91		197.4	137.62
1936	0	58.16		60.8	126.29
1937	0	66.58		46.41	21.63
1938	0	110.78		75.88	79.87
1939	0	141.84		130.8	115.46
1940	0	127.46		84.64	58
1941	0	124.48		64.4	118.43
1942	0	127.47		106.68	91.65
1943	0	52.48		77.61	77.35
1944	0	226.81		193.09	54.4
1945	0	70.56		92.06	63.93
1946	0	49.64		164.83	51.67
1947	0	53.21		138.07	77.21
1948	0	55.4		179.23	116.24
1949	0	105.14		159.18	59.34
1950	0	39.66		235.1	89.02
1951	0	86.73		175.49	61.58
1952	0	64.46		170.38	85.15
1953	0	97.6		105.52	117.83
1954	0	63.96		152.82	138.82
1955	0	100.62		199.24	96.43
1956	0	182.73		129.05	77.08
1957	0	126.42		74.62	116.16
1958	0	182.58		117.76	106.96
1959	0	117.59		100.05	185.39
1960	0	61.1		83.94	184.94
1961	0	71.51		87.59	61.1
1962	0	87.09		145.63	78.93
1963	0	23.85		117.28	56.05
1964	0	94.04		92.61	246.05
1965	0	132.76		113.58	75.04
1966	0	112.93		102.19	56.96
1967	0	189.58		114.84	19.96
1968	0	122.9		178.22	71.77
1969	0	131.21		151.66	47.7
1970	0	111.35		243.25	38.75
1971	0	154.02		270.75	58.34
1972	0	176.63		224.86	63.72
1973	0	120.52		444.61	55.29
1974	0	132.33		192.58	56.52
1975	0	118.25		171.73	83.09
1976	0	141.98		153.37	47.61
1977	0	129.09		111.28	54.16
1978	0	172.26		175.43	29.12
1979	0	210.48		142.35	78.75
1980	0	139.62		190.45	51.29
1981	0	134.29		369.46	57.1
1982	0	120.47		267.09	80.46
1983	0	124.67		206.07	75.62
1984	0	127.5		314.31	51.72
1985	0	127.65		329.86	55.05
1986	0	113.24		162.93	119.47
1987	0	137.44		175.52	60.99
1988	0	130.44		132.61	132.42
1989	0	150.12		34.64	120.72
1990	0	109.91		80.64	99.38
1991	0	119.37		88.15	21.59
1992	0	215.68		133.18	26.65
1993	0	88.48		121.06	55.65
1994	0	88.68		82.76	88.8
1995	0	83.66		111.24	90.12
1996	0	34.9		91.69	97.13
1997	0	82.64		99.2	94.01
1998	0	69.42		53.23	58.21
1999	0	104.38		103.94	55.09
[truncated: 4,249 more rows]
