# Supplementary material for: KEAP1 retention in phase-separated p62 bodies drives liver damage under autophagy-deficient conditions
Source: EMBO Rep. 2025 May 28;26(13):3384–410. doi: 10.1038/s44319-025-00483-9 (PMC12238652; doi:10.1038/s44319-025-00483-9)
Supplement: Supplementary file 10 — Figure EV2 Source Data [file 44319_2025_483_MOESM10_ESM.zip › EV2 source data/EV2A/EV2A_Numerical data.xlsx]

## Sheet: Sheet1
KEAP1
		Numerical data
1	-	2.39809
2	-	3.01443
3	-	3.77529
4	wild-type p62	1.06721
5	wild-type p62	0.8916
6	wild-type p62	1.04119
7	p62S349E	1.14988
8	p62S349E	0.72006
9	p62S349E	0.87764
10	p62S349A	1.32122
11	p62S349A	1.00346
12	p62S349A	1.17569
13	p62T350A	3.57956
14	p62T350A	3.13248
15	p62T350A	3.7358
