# Supplementary material for: KEAP1 retention in phase-separated p62 bodies drives liver damage under autophagy-deficient conditions
Source: EMBO Rep. 2025 May 28;26(13):3384–410. doi: 10.1038/s44319-025-00483-9 (PMC12238652; doi:10.1038/s44319-025-00483-9)
Supplement: Supplementary file 11 — Figure EV3 Source Data [file 44319_2025_483_MOESM11_ESM.zip]

Archive with 16 entries (12 files):
- EV3 source data/
- __MACOSX/._EV3 source data
- EV3 source data/.DS_Store
- __MACOSX/EV3 source data/._.DS_Store
- EV3 source data/EV3A/
- __MACOSX/EV3 source data/._EV3A
- EV3 source data/EV3D/
- __MACOSX/EV3 source data/._EV3D
- EV3 source data/EV3B/
- __MACOSX/EV3 source data/._EV3B
- EV3 source data/EV3A/EV3A_PCA_Prot.xlsx
- __MACOSX/EV3 source data/EV3A/._EV3A_PCA_Prot.xlsx
- EV3 source data/EV3D/EV3D_LFQ.xlsx
- __MACOSX/EV3 source data/EV3D/._EV3D_LFQ.xlsx
- EV3 source data/EV3B/EV3B_volcano.xlsx
- __MACOSX/EV3 source data/EV3B/._EV3B_volcano.xlsx
