# Supplementary material for: KEAP1 retention in phase-separated p62 bodies drives liver damage under autophagy-deficient conditions
Source: EMBO Rep. 2025 May 28;26(13):3384–410. doi: 10.1038/s44319-025-00483-9 (PMC12238652; doi:10.1038/s44319-025-00483-9)
Supplement: Supplementary file 11 — Figure EV3 Source Data [file 44319_2025_483_MOESM11_ESM.zip › EV3 source data/EV3A/EV3A_PCA_Prot.xlsx]

## Sheet: PCA plot (4)
PC 1 (45.6%) (1_Control)	PC 2 (14.7%) (1_Control)	PC 1 (45.6%) (2_p62S351A)	PC 2 (14.7%)(2_p62S351A)	PC 1 (45.6%) (3_Atg7-KO)	PC 2 (14.7%) (3_Atg7-KO)	PC 1 (45.6%) (4_Atg7-KO;p62S351A)	PC 2 (14.7%) (4_Atg7-KO;p62S351A)	PC 1 (45.6%) (5_Control_2)	PC 2 (14.7%) (5_Control_2)	PC 1 (45.6%) (6_p62T352A)	PC 2 (14.7%) (6_p62T352A)	PC 1 (45.6%) (7_Atg7-KO_2)	PC 2 (14.7%) (7_Atg7-KO_2)	PC 1 (45.6%) (8_Atg7-KO;p62T352A)	PC 2 (14.7%) (8_Atg7-KO;p62T352A)
47.5801	-2.4333	55.2019	12.0352	-80.1803	24.6683	-48.7183	-24.0923	56.6875	19.0842	57.1257	10.2903	-57.296	42.0902	20.4208	16.9684
48.9108	-7.4602	49.6141	-6.0834	-71.2536	26.0462	-19.8204	-0.7835	48.5803	4.326	41.1034	-16.1548	-67.6117	42.5848	8.7666	-32.1735
47.5838	-0.6226	43.8303	-4.2735	-83.2278	26.1816	-102.316	-87.6128	53.074	5.8626	35.8662	-16.3606	-49.5826	40.753	-34.3392	-72.8401
