# Supplementary material for: KEAP1 retention in phase-separated p62 bodies drives liver damage under autophagy-deficient conditions
Source: EMBO Rep. 2025 May 28;26(13):3384–410. doi: 10.1038/s44319-025-00483-9 (PMC12238652; doi:10.1038/s44319-025-00483-9)
Supplement: Supplementary file 11 — Figure EV3 Source Data [file 44319_2025_483_MOESM11_ESM.zip › EV3 source data/EV3D/EV3D_LFQ.xlsx]

## Sheet: Proteins
Gene Symbol	Abundance Ratio P-Value: (2_p62S351A) / (1_Control_1)	Abundance Ratio P-Value: (3_Atg7-KO_1) / (1_Control_1)	Abundance Ratio P-Value: (4_Atg7-KO;p62S351A) /(1_Control_1)	Abundance Ratio P-Value: (5_Control_2) / (1_Control_1)	Abundance Ratio P-Value: (6_p62T352A) / (1_Control_1)	Abundance Ratio P-Value: (7_Atg7-KO_2) / (1_Control_1)	Abundance Ratio P-Value: (8_Atg7-KO;p62T352A) / (1_Control_1)	Abundance Ratio P-Value: (3_Atg7-KO_1) / (2_p62S351A)	Abundance Ratio P-Value: (4_Atg7-KO;p62S351A) / (2_p62S351A)	Abundance Ratio P-Value: (6_p62T352A) / (2_p62T352A)	Abundance Ratio P-Value: (7_Atg7-KO_2) / (2_p62S351A)	Abundance Ratio P-Value: (8_Atg7-KO;p62T352A) / (2_p62S351A)	Abundance Ratio P-Value: (4_Atg7-KO;p62S351A) / (3_Atg7-KO_1)	Abundance Ratio P-Value: (7_Atg7-KO_2) / (3_Atg7-KO_1)	Abundance Ratio P-Value: (8_Atg7-KO;p62T352A) / (3_Atg7-KO_1)	Abundance Ratio P-Value: (8_Atg7-KO;p62T352A) / (4_Atg7-KO;p62S351A)	Abundance Ratio P-Value: (2_p62S351A) / (5_Control_2)	Abundance Ratio P-Value: (3_Atg7-KO_1) / (5_Control_2)	Abundance Ratio P-Value: (4_Atg7-KO;p62S351A) / (5_Control_2)	Abundance Ratio P-Value: (6_p62T352A) / (5_Control_2)	Abundance Ratio P-Value: (7_Atg7-KO_2) / (5_Control_2)	Abundance Ratio P-Value: (8_Atg7-KO;p62T352A) / (5_Control_2)	Abundance Ratio P-Value: (3_Atg7-KO_1) / (6_p62T352A)	Abundance Ratio P-Value: (4_Atg7-KO;p62S351A) / (6_p62T352A)	Abundance Ratio P-Value: (7_Atg7-KO_2) / (6_p62T352A)	Abundance Ratio P-Value: (8_Atg7-KO;p62T352A) / (6_p62T352A)	Abundance Ratio P-Value: (4_Atg7-KO;p62S351A) / (7_Atg7-KO_2)	Abundance Ratio P-Value: (8_Atg7-KO;p62T352A) / (7_Atg7-KO_2)	Abundance Ratio Adj. P-Value: (2_p62S351A) / (1_Control_1)	Abundance Ratio Adj. P-Value: (3_Atg7-KO_1) / (1_Control_1)	Abundance Ratio Adj. P-Value: (4_Atg7-KO;p62S351A) / (1_Control_1)	Abundance Ratio Adj. P-Value: (5_Control_2) / (1_Control_1)	Abundance Ratio Adj. P-Value: (6_p62T352A) / (1_Control_1)	Abundance Ratio Adj. P-Value: (7_Atg7-KO_2) / (1_Control_1)	Abundance Ratio Adj. P-Value: (8_Atg7-KO;p62T352A) / (1_Control_1)	Abundance Ratio Adj. P-Value: (3_Atg7-KO_1) / (2_p62S351A)	Abundance Ratio Adj. P-Value: (4_Atg7-KO;p62S351A) / (2_p62S351A)	Abundance Ratio Adj. P-Value: (6_p62T352A) / (2_p62S351A)	Abundance Ratio Adj. P-Value: (7_Atg7-KO_2) / (2_p62S351A)	Abundance Ratio Adj. P-Value: (8_Atg7-KO;p62T352A) / (2_p62S351A)	Abundance Ratio Adj. P-Value: (4_Atg7-KO;p62S351A) / (3_Atg7-KO_1)	Abundance Ratio Adj. P-Value: (7_Atg7-KO_2) / (3_Atg7-KO_1)	Abundance Ratio Adj. P-Value: (8_Atg7-KO;p62S351A) / (3_Atg7-KO_1)	Abundance Ratio Adj. P-Value: (8_Atg7-KO;p62T352A) / (4_Atg7-KO;p62S351A)	Abundance Ratio Adj. P-Value: (2_p62S351A) / (5_Control_2)	Abundance Ratio Adj. P-Value: (3_Atg7-KO_1) / (5_Control_2)	Abundance Ratio Adj. P-Value: (4_Atg7-KO;p62S351A) / (5_Control_2)	Abundance Ratio Adj. P-Value: (6_p62T352A) / (5_Control_2)	Abundance Ratio Adj. P-Value: (7_Atg7-KO_2) / (5_Control_2)
Retreg3	1	9.38722e-07	4.04975e-06	0.996739	0.999455	3.20367e-06	8.28878e-05	9.01388e-07	3.8767e-06	0.999628	3.0683e-06	7.8842e-05	0.967952	0.987296	0.148563	0.59581	0.997512	3.72753e-07	1.50001e-06	1	1.2001e-06	2.65338e-05	4.66091e-07	1.9072e-06	1.52175e-06	3.49519e-05	1	0.504502	1	1.50116e-05	0.0001438	1	1	4.32202e-05	0.00503333	1.4811e-05	0.00015667	1	4.12719e-05	0.00443137	1	1	0.47045	1	1	7.05805e-06	6.44619e-05	1	1.86931e-05
Gabarapl2	0.666955	8.08722e-07	4.48756e-06	0.999999	0.999273	5.95737e-07	0.000139768	1.07809e-05	7.56434e-05	0.918424	7.61782e-06	0.00356978	0.92866	0.999998	0.0729438	0.462165	0.771745	1.0518e-06	5.9762e-06	0.999959	7.71602e-07	0.000195014	1.71903e-06	1.02121e-05	1.2513e-06	0.000362991	0.847912	0.048525	1	1.33935e-05	0.00015305	1	1	1.15029e-05	0.00746024	0.000107169	0.00125772	1	8.62667e-05	0.0636484	1	1	0.279072	1	1	1.56278e-05	0.000176413	1	1.33046e-05
Sec62	0.234148	3.0552e-09	2.46899e-08	0.953255	0.0717591	3.51075e-09	1.13715e-07	5.30927e-08	6.36755e-07	0.996032	6.2403e-08	4.00262e-06	0.555513	1	0.082128	0.89744	0.797473	9.5673e-09	8.9211e-08	0.404608	1.10713e-08	4.6474e-07	1.2489e-07	1.69987e-06	1.48018e-07	1.17661e-05	0.634774	0.104276	1	2.13355e-07	4.31045e-06	1	1	2.55037e-07	7.8892e-05	1.65396e-06	4.40992e-05	1	1.9385e-06	0.000641713	1	1	0.305203	1	1	4.19759e-07	8.49532e-06	1	5.42255e-07
Sqstm1	0.806326	2.45359e-14	5.34017e-14	0.997672	0.886328	2.4869e-14	2.91234e-11	2.69784e-14	1.21791e-13	0.999999	2.81997e-14	8.74413e-11	0.0149513	0.999921	6.61458e-09	1.00736e-06	0.444961	2.40918e-14	4.13003e-14	0.548899	2.43139e-14	1.90311e-11	2.65343e-14	1.0858e-13	2.75335e-14	7.56024e-11	0.0309701	9.9419e-09	1	5.14028e-11	1.49169e-10	1	1	5.21005e-11	2.44054e-07	5.65198e-11	5.10306e-10	1	5.90783e-11	7.32758e-07	0.280296	1	1.42129e-06	0.000444298	1	4.44715e-11	1.15365e-10	1	4.50298e-11
Ccpg1	0.999996	2.71886e-09	1.0229e-08	0.934834	0.984981	6.90472e-09	1.1279e-07	2.12083e-09	7.87291e-09	0.945192	5.33959e-09	8.34807e-08	0.904529	0.983279	0.0676934	0.482241	0.980675	8.45667e-10	3.01117e-09	0.499313	2.07041e-09	2.81048e-08	6.78126e-09	2.7149e-08	1.79359e-08	3.48797e-07	0.999939	0.298489	1	1.98122e-07	2.17373e-06	1	1	4.28604e-07	7.8892e-05	1.7089e-07	2.639e-06	1	3.74496e-07	5.14303e-05	1	1	0.262504	1	1	7.8741e-08	7.88549e-07	1	1.77042e-07
Tex264	0.995928	1.97475e-10	1.32209e-09	0.999981	0.946725	2.74955e-10	8.17565e-09	3.76456e-10	2.6923e-09	0.999866	5.33407e-10	1.76036e-08	0.527576	0.999941	0.0307367	0.659446	0.967579	1.50606e-10	9.72179e-10	0.840363	2.07723e-10	5.89023e-09	5.58151e-10	4.11907e-09	7.96897e-10	2.80614e-08	0.739044	0.0607791	1	2.95507e-08	6.51713e-07	1	1	4.43101e-08	1.7128e-05	5.66783e-08	1.02552e-06	1	7.70681e-08	2.44664e-05	1	1	0.144036	1	1	2.34905e-08	3.54211e-07	1	3.41317e-08
Nbr1	0.9948	2.78347e-09	1.21417e-07	1	0.802174	6.43212e-09	9.40457e-06	1.32673e-09	4.97582e-08	0.992786	3.00138e-09	3.08537e-06	0.0633848	0.990847	0.000184033	0.101576	0.98371	3.27789e-09	1.48341e-07	0.717779	7.61643e-09	1.20812e-05	6.18652e-10	2.03692e-08	1.37004e-09	1.0123e-06	0.247826	0.000796468	1	2.01081e-07	1.28795e-05	1	1	4.02247e-07	0.00123141	1.24921e-07	8.12309e-06	1	2.56649e-07	0.000537667	0.691621	1	0.00278878	0.973924	1	2.0499e-07	1.23079e-05	1	4.22881e-07
Map1lc3b	0.999266	8.12006e-11	4.45638e-09	0.983401	0.711139	1.87599e-10	4.20448e-06	1.2574e-10	7.83054e-09	0.940381	3.04787e-10	9.55526e-06	0.0122634	0.969929	1.05469e-06	0.00110464	0.999947	1.71271e-10	1.15326e-08	0.992288	4.27142e-10	1.68938e-05	3.48577e-10	2.76008e-08	9.1239e-10	6.15834e-05	0.0800439	4.50726e-06	1	1.89017e-08	1.24482e-06	1	1	3.29152e-08	0.000865293	2.88654e-08	2.639e-06	1	5.32107e-08	0.00100091	0.248831	1	5.53928e-05	0.0616183	1	2.51799e-08	2.30103e-06	1	5.38858e-08
[truncated: 31 more columns]

## Sheet: abandance
Checked	Protein FDR Confidence: Combined	Accession	Gene Symbol	Abundances (Normalized): F1: Sample, 1_FF_1	Abundances (Normalized): F2: Sample, 1_FF_1	Abundances (Normalized): F3: Sample, 1_FF_1	Abundances (Normalized): F4: Sample, 2_SA_SA	Abundances (Normalized): F5: Sample, 2_SA_SA	Abundances (Normalized): F6: Sample, 2_SA_SA	Abundances (Normalized): F7: Sample, 3_Alb_1	Abundances (Normalized): F8: Sample, 3_Alb_1	Abundances (Normalized): F9: Sample, 3_Alb_1	Abundances (Normalized): F10: Sample, 4_Alb_SA_SA	Abundances (Normalized): F11: Sample, 4_Alb_SA_SA	Abundances (Normalized): F12: Sample, 4_Alb_SA_SA	Abundances (Normalized): F13: Sample, 5_FF_2	Abundances (Normalized): F14: Sample, 5_FF_2	Abundances (Normalized): F15: Sample, 5_FF_2	Abundances (Normalized): F16: Sample, 6_TA_TA	Abundances (Normalized): F17: Sample, 6_TA_TA	Abundances (Normalized): F18: Sample, 6_TA_TA	Abundances (Normalized): F19: Sample, 7_Alb_2	Abundances (Normalized): F20: Sample, 7_Alb_2	Abundances (Normalized): F21: Sample, 7_Alb_2	Abundances (Normalized): F22: Sample, 8_Alb_TA_TA	Abundances (Normalized): F23: Sample, 8_Alb_TA_TA	Abundances (Normalized): F24: Sample, 8_Alb_TA_TA
TRUE	High	O70475	Ugdh	2.51955e+07	3.15963e+07	2.93362e+07	4.99801e+07	5.32142e+07	5.52886e+07	2.46531e+08	2.49917e+08	2.51519e+08	1.35789e+08	1.33251e+08	1.34966e+08	3.39026e+07	2.63108e+07	3.02266e+07	3.89884e+07	3.01057e+07	2.529e+07	2.46943e+08	2.44648e+08	2.45624e+08	6.87149e+07	4.45e+07	6.59695e+07
TRUE	High	Q08879	Fbln1	240789	233356	222221	202561	169428	242603	958177	1.04391e+06	1.37526e+06	712970	564957	995862	211058	259169	188840	219089	250741	345476	931305	1.14786e+06	913093	475103	538205	1.13073e+06
TRUE	High	P49718	Mcm5	93942.5	92249.4	85781.2	72023.2	53405	69167.3	667993	602933	751013	402575	252432	470262	81805.1	71798.5	64603.1	71652.5	124337	132595	608862	946000	838933	141060	184979	508461
TRUE	High	Q9CQV4	Retreg3	503705	411183	509132	506812	440528	467469	1.6826e+06	1.47363e+06	1.36797e+06	1.36501e+06	1.19789e+06	1.45166e+06	549010	481613	313825	467798	448233	419804	1.45247e+06	1.32302e+06	1.30569e+06	1.1751e+06	854186	1.21867e+06
TRUE	High	Q9CQB5	Cisd2	1.97126e+06	2.03256e+06	1.77077e+06	1.76467e+06	1.73325e+06	1.633e+06	6.26814e+06	6.32806e+06	5.69833e+06	4.36319e+06	3.68542e+06	5.34841e+06	1.74808e+06	1.65325e+06	1.58776e+06	1.70845e+06	1.72679e+06	1.81391e+06	5.77145e+06	5.90012e+06	5.35986e+06	4.17667e+06	3.19421e+06	3.92703e+06
TRUE	High	P49710	Hcls1	160680	214685	287641	155764	100992	146545	1.55021e+06	1.49455e+06	1.82547e+06	872695	703399	1.17757e+06	68466	71531	105174	47267.6	75585.3	316785	1.28122e+06	1.69095e+06	1.31203e+06	256716	202575	658785
TRUE	High	Q9JJI6	Pigo	64789.4	73042	45288.9	72803.1	46495.8	72185.8	291491	336273	308816	258755	125560	312328	58610	47682.1	65991.5	53564.3	112486	110652	286110	318632	309056	184542	203855	212617
TRUE	High	Q8JZU0	Nudt13	39836.3	35512.9	41781	35666.4	32153.3	29927.7	419540	372209	394188	210328	138140	279900	23714.3	41882.9	46624.6	48531.3	39843.2	35287.9	323083	288628	419724	154898	81869.6	134612
TRUE	High	Q8CBB9	Rsad2	68790.7	58749	39410	58930.7	83134.4	86867.6	5.11667e+06	5.2808e+06	4.78723e+06	3.11701e+06	1.64732e+06	5.01097e+06	52593.8	59138	53907.3	40285.7	56841.1	100514	2.57123e+06	4.87513e+06	6.01013e+06	4.49875e+06	3.20303e+06	4.24625e+06
TRUE	High	Q8VDL4	Adpgk	1.049e+06	1.11297e+06	966548	1.08939e+06	1.09276e+06	878194	3.76292e+06	3.89982e+06	3.50023e+06	2.4138e+06	2.35768e+06	3.37115e+06	1.05457e+06	1.00871e+06	918370	1.03182e+06	1.1112e+06	1.17376e+06	3.4179e+06	3.53458e+06	3.45945e+06	2.05842e+06	1.75552e+06	2.13047e+06
TRUE	High	P59438	Hps5	41372.4	35687.3	43624.1	22273.5	35670.1	45662	151549	146722	159151	116039	92842	124104	36875.7	30599.6	42076	50891.7	51979.4	27717.7	114687	133391	145961	89625.1	59857.3	94806.7
TRUE	High	O35083	Agpat1	67082.8	66685.6	86395	51987.9	64912.7	55512.1	474611	441146	389753	348203	244021	443109	63111.6	75007.8	96620.8	54585.8	91366	109377	359962	409622	306078	173449	163701	243121
TRUE	High	Q9D816	Cyp2c55	107896	179624	112063	547676	424467	265183	699237	786185	1.51894e+06	536781	523397	498349	275163	96442.3	115546	405551	139219	101572	740992	1.5634e+06	1.39956e+06	480725	500813	1.45729e+06
TRUE	High	Q3TW96	Uap1l1	444968	554190	433107	617972	486659	764901	5.22595e+06	4.72021e+06	5.80802e+06	3.57913e+06	3.48845e+06	3.29529e+06	469144	454896	546659	634201	487092	661488	6.32348e+06	5.3644e+06	4.3691e+06	1.37431e+06	1.14443e+06	1.79929e+06
TRUE	High	Q8BXZ1	Tmx3	841274	895053	722998	752452	841660	740614	3.5544e+06	3.18546e+06	2.91917e+06	2.44389e+06	1.9624e+06	3.19456e+06	659454	786145	672204	672065	775053	893032	2.70039e+06	2.56808e+06	2.73619e+06	2.10205e+06	1.66485e+06	2.01469e+06
TRUE	High	Q8BZ36	Rint1	317124	372399	298053	339500	391021	240037	846403	656966	853516	741094	484579	782320	255268	374082	192912	449091	478305	407144	758349	606633	773339	609414	511873	659891
TRUE	High	Q8K072	Reep4	33005.1	30726.8	22125.4	41630.3	57408.5	31682	424053	416878	369972	206114	243963	251105	14759.1	14697.7	59024.1	12173	62099.2	15556.9	316289	406352	376015	81323.3	132577	149194
TRUE	High	P48036	Anxa5	3.2818e+07	3.37511e+07	3.34984e+07	3.21354e+07	2.88445e+07	3.42689e+07	2.70579e+08	2.32442e+08	2.84865e+08	2.26411e+08	1.77257e+08	2.79899e+08	2.56873e+07	3.40775e+07	3.34738e+07	2.8321e+07	3.16052e+07	3.54427e+07	2.74979e+08	2.45322e+08	1.88235e+08	8.99302e+07	8.08324e+07	1.2608e+08
TRUE	High	Q922Q5	Slc35b3	10226.9	5382.25	4370.21	9528.51	11010.4	2833.17	34027.6	32806	33134	23888.9	19988	30111.4	8508.54	3575.05	3903.4	8847.21	2728.42	5181.99	22862.7	25209.6	26287.1	22435.7	17351.9	20999.2
TRUE	High	Q61753	Phgdh	32053	36909.6	48930.4	47916.6	42125.7	55948.4	492721	406066	651707	399630	351409	537305	47020.6	39078.7	54535.7	36693.4	52869.3	45373.4	480038	553104	316942	61455.9	198863	189908
TRUE	High	Q9D3B1	Hacd2	1.47197e+06	1.70824e+06	1.56811e+06	1.41182e+06	1.68517e+06	1.5101e+06	5.71518e+06	4.18627e+06	4.50336e+06	3.93396e+06	3.86003e+06	4.3463e+06	1.52138e+06	1.18031e+06	1.26105e+06	1.36981e+06	1.28664e+06	1.36301e+06	4.08542e+06	4.1611e+06	5.21028e+06	2.51153e+06	2.79714e+06	2.55125e+06
TRUE	High	Q9JJZ2	Tuba8	30695.3	35167.4	19354	10346.1	7453.01	15871.1	528158	645987	598664	232643	157831	393947	11219.3	19550.8	35297.7	22463.8	23159.8	27670.1	478758	687010	679713	238332	340080	538523
TRUE	High	Q9DC23	Dnajc10	238148	307393	176164	293339	298649	243679	1.73088e+06	1.54047e+06	1.77694e+06	978225	824237	1.23953e+06	240451	268296	245214	195291	337175	317812	1.23492e+06	1.15364e+06	835751	539640	417882	583436
TRUE	High	Q78T54	Vma21	540495	487723	493026	389126	461358	387284	1.47198e+06	1.57465e+06	1.33416e+06	1.19531e+06	939266	1.6231e+06	345162	424854	463273	435550	456844	469632	1.42478e+06	1.34394e+06	1.13043e+06	1.09207e+06	943389	990390
TRUE	High	P70303	Ctps2	424068	538863	459636	252812	208554	363505	5.44359e+06	5.34612e+06	5.56656e+06	3.10807e+06	2.28801e+06	3.94745e+06	324407	431374	459501	318642	495772	605142	4.99624e+06	5.81653e+06	5.03291e+06	1.08356e+06	1.37495e+06	1.89374e+06
TRUE	High	Q8BPG6	Sumf2	232125	243456	241793	226382	224841	254752	1.28819e+06	1.29725e+06	1.07791e+06	657814	591982	979107	237598	254891	253791	214798	285155	257729	1.02713e+06	1.12548e+06	1.11127e+06	633051	495868	551885
TRUE	High	Q91XL3	Uxs1	25698.3	21765.2	27895.7	24955.6	22151.4	16837.2	151707	120907	145449	65796.9	68058.3	61878.1	14198.6	14634.6	10799.6	20070.2	20799.9	20099.8	132234	112884	133722	46804.1	30068.7	56917.8
TRUE	High	Q9D2Y4	Mlkl	388346	279047	323710	322947	186290	267191	2.11084e+06	2.1307e+06	2.4112e+06	1.21918e+06	885718	1.5038e+06	184670	363766	274376	157133	352976	379342	1.87547e+06	2.46047e+06	2.07444e+06	722118	768581	1.25523e+06
TRUE	High	P00493	Hprt1	3.328e+06	3.12458e+06	3.3801e+06	5.88944e+06	6.62464e+06	6.36364e+06	1.64298e+07	1.46349e+07	1.77763e+07	1.13348e+07	1.26615e+07	1.04042e+07	5.8815e+06	3.69304e+06	3.61353e+06	6.36491e+06	3.93912e+06	3.84662e+06	1.43012e+07	1.45577e+07	1.50369e+07	1.16862e+07	6.19427e+06	8.3859e+06
TRUE	High	P28076	Psmb9	274595	180841	273656	176101	170284	209241	1.12416e+06	1.30472e+06	1.37446e+06	693770	521629	1.22898e+06	139379	245022	250848	135687	239438	444951	1.24633e+06	1.36619e+06	1.34593e+06	569229	488036	1.01763e+06
TRUE	High	Q8BU33	Ilvbl	2.07474e+06	2.34648e+06	2.15285e+06	1.1875e+06	1.47676e+06	1.31995e+06	8.42858e+06	7.52156e+06	7.17384e+06	5.44688e+06	4.12395e+06	6.95979e+06	1.31154e+06	1.93337e+06	1.93621e+06	1.26049e+06	2.01342e+06	1.7941e+06	7.80144e+06	6.81375e+06	6.21509e+06	4.50028e+06	4.34374e+06	4.98002e+06
TRUE	High	Q6DVA0	Lemd2	108555	93006.2	91163.6	82828.8	93396.2	61462.5	311461	313891	270618	261900	174512	379534	99273.3	102337	96418.4	106489	104975	108241	315043	303711	274370	169782	232829	267378
TRUE	High	Q8R3H7	Hs2st1	20144.8	12760.7	26312.3	16909.6	12329.7	21399.5	102921	116794	92687.3	93251.2	55522.1	190226	12762.2	9590.07	21654	11785.4	8669.8	19164.5	92528.4	73481.4	78781.8	42157.2	41565	102696
TRUE	High	Q91VX9	Tmem168	114882	126027	112853	102556	124946	112100	288839	270727	266392	266730	187779	300177	87696.5	122834	104078	112136	121061	134474	231631	244014	237012	229853	194024	253967
TRUE	High	Q9D6N1	Ca13	14995.1	16809.7	15824.5	16960.3	18676.3	22523.7	210998	235467	254538	86313.8	73501.2	159725	37967.8	18218	14542.9	19513.3	23631.1	28869.2	136762	235545	323271	67028.1	35751	75531.8
TRUE	High	O70579	Slc25a17	522717	394968	378206	1.03625e+06	1.19037e+06	943774	4.2911e+06	4.5719e+06	4.26155e+06	3.27674e+06	2.746e+06	3.54533e+06	868996	394801	449308	841040	474854	488914	3.26286e+06	4.44648e+06	4.49302e+06	1.86461e+06	1.1654e+06	1.79503e+06
TRUE	High	Q8R015	Bloc1s5	67346.2	57472.1	45185.1	79655.6	73113	67006.2	223670	209817	163867	167629	122421	189745	43924	60681.2	35192.4	49357.9	57538.2	52821	143857	119994	202731	142856	97265.5	111085
TRUE	High	Q8BH79	Ano10	197606	287309	250101	217407	204208	192221	3.07907e+06	2.88082e+06	2.9136e+06	1.91482e+06	1.59625e+06	2.15696e+06	238521	181993	171992	229430	196530	266524	2.83251e+06	2.66702e+06	2.15003e+06	1.03505e+06	766155	1.10986e+06
TRUE	High	P07091	S100a4	6482.5	2312.76	913.466	1542.01	1103.39	229.896	144966	148004	308911	127539	201058	267752	2508.58	583.573	62.5028	6783.41	1803.89	6322.81	237938	223424	6881.35	3548.49	66707.2	120484
TRUE	High	Q8VC49	Ifi27l2b	8540.02	20032.6	13444	9639.46	12292	15285.4	150126	228171	29942.9	281927	260796	291058	13545	8424.1	14160.2	8866.87	15395.9	15065.8	30729.8	121838	89437.8	218187	204345	312227
TRUE	High	Q8BK75	Elp6	75299.7	59389.4	69554.7	77781.2	122559	121689	177236	152841	186507	146593	122003	180236	98383.9	60609	61161.3	88309.1	103612	71152.2	232818	199561	261773	133500	126988	123809
TRUE	High	P58137	Acot8	1.47352e+06	1.4228e+06	1.51421e+06	1.50841e+06	1.48581e+06	1.48124e+06	3.87643e+06	4.76066e+06	2.84161e+06	3.58174e+06	3.45918e+06	3.83559e+06	1.31069e+06	1.37292e+06	1.46319e+06	1.43496e+06	1.9464e+06	1.3963e+06	3.6524e+06	4.14202e+06	3.82914e+06	3.79564e+06	3.04259e+06	3.58928e+06
TRUE	High	Q61792	Lasp1	6.99752e+06	7.55231e+06	5.84347e+06	5.84812e+06	7.22641e+06	7.12362e+06	1.81939e+07	1.80001e+07	1.85109e+07	1.43094e+07	1.37483e+07	1.69842e+07	4.1129e+06	3.98594e+06	3.94387e+06	3.77697e+06	4.07426e+06	5.1148e+06	1.88669e+07	2.02738e+07	1.72089e+07	1.09254e+07	8.09694e+06	1.29854e+07
TRUE	High	Q06890	Clu	2.40801e+06	2.62419e+06	2.21669e+06	3.05087e+06	3.15239e+06	3.53304e+06	1.31328e+07	1.04445e+07	1.18169e+07	8.83187e+06	6.41963e+06	1.04075e+07	3.10309e+06	2.68411e+06	2.06419e+06	3.33733e+06	2.62038e+06	2.74568e+06	1.23077e+07	1.30387e+07	7.48415e+06	6.66407e+06	5.00004e+06	7.00042e+06
TRUE	High	Q8CG16	C1ra	171053	96858.4	75241.7	197565	229602	198370	359128	372691	349249	322536	228587	399462	142473	137916	144032	219925	201939	177122	397969	371557	341268	335751	308527	248598
TRUE	High	Q9R233	Tapbp	1.42683e+06	1.73449e+06	1.55704e+06	1.15356e+06	1.10814e+06	1.30188e+06	9.82074e+06	1.01469e+07	9.95772e+06	6.79547e+06	3.76921e+06	1.04534e+07	1.03923e+06	1.39235e+06	1.41556e+06	929596	1.3212e+06	2.73136e+06	9.60427e+06	1.05503e+07	1.00627e+07	6.91682e+06	6.106e+06	7.87509e+06
TRUE	High	Q9CX80	Cygb	316291	347363	401413	321624	203881	368684	3.40924e+06	2.93129e+06	4.52932e+06	3.4405e+06	2.19586e+06	4.52451e+06	279052	631996	432382	249271	492660	473333	2.86818e+06	3.64119e+06	1.99484e+06	810790	1.28438e+06	2.07448e+06
TRUE	High	P27005	S100a8	112755	218763	253197	213391	135840	198341	478339	500612	706785	874207	887468	823287	81974.4	100770	134999	69905.4	101249	84736.1	710885	386713	367686	247625	466970	349218
TRUE	High	Q8BHC7	Rhbdd1	64195.8	98391.8	63618.2	80794.7	100491	74338.6	178973	177689	173960	141272	116709	152888	49992.7	50771.1	37399.8	71653.1	59496.3	53246.2	131757	136244	150130	111376	108733	131501
TRUE	High	Q9JJ06	C1galt1	402678	338110	360397	355255	434530	309343	1.21084e+06	1.17453e+06	1.11637e+06	921878	793947	1.03816e+06	333046	312784	308632	332705	402807	379688	858300	810628	1.00703e+06	438081	704579	673940
TRUE	High	Q9D517	Agpat3	2.24587e+06	2.8252e+06	2.28105e+06	2.54513e+06	2.53389e+06	2.34892e+06	8.04144e+06	8.03904e+06	5.95978e+06	5.91064e+06	5.56406e+06	6.63491e+06	2.32186e+06	2.56947e+06	2.6402e+06	2.08886e+06	3.09166e+06	2.25181e+06	7.15687e+06	6.76299e+06	6.34325e+06	5.36522e+06	5.21203e+06	4.95877e+06
TRUE	High	Q8R3U1	Plaat3	44935.5	42041.3	51211.4	15728.6	30975	41852.4	313484	393070	301718	254035	214347	282762	15082.4	75860.9	30965.6	17388.9	47105.3	66641	302788	276037	223819	256251	391542	321461
TRUE	High	Q9R0E1	Plod3	132467	150339	150142	93675.9	143058	83116	807666	817357	836731	530779	327987	636834	68933.9	177714	135570	119264	154637	221788	766514	772988	569323	273737	245042	430126
TRUE	High	P21300	Akr1b7	377461	617727	604435	261823	290930	487339	8.82492e+06	8.68244e+06	9.0198e+06	3.11579e+06	1.80223e+06	3.88098e+06	246315	262648	475129	254854	425030	452768	4.35686e+06	8.3467e+06	8.31117e+06	467793	1.15575e+06	1.50468e+06
TRUE	High	Q8BUE4	Aifm2	389906	510769	510668	469760	535206	346700	972666	1.3912e+06	1.15332e+06	1.10948e+06	820639	1.17601e+06	401160	350949	387780	556305	507616	432479	975214	1.2118e+06	977805	1.20416e+06	972920	1.21714e+06
TRUE	High	Q9EP52	Twsg1	18236.9	19440.5	8224.77	17657.6	15769.3	18970.5	39593.1	69646.9	57660.1	56923.4	39964.5	40407.3	7941.82	10973.4	9581.23	13372.1	14932.4	15939	46815	48798.6	29690.2	15534.6	24934.1	27421.2
TRUE	High	Q3TYS2	Cybc1	150000	164360	146377	164515	141345	143397	923935	872665	943957	570281	375173	803705	179792	146100	153865	151610	170614	218645	683083	764454	731636	437389	412992	522259
TRUE	High	P60521	Gabarapl2	291600	269948	288678	356516	431025	394510	1.96626e+06	1.65561e+06	1.80189e+06	1.37523e+06	1.28785e+06	1.70647e+06	545608	247773	186787	366618	286851	291341	2.06479e+06	1.90386e+06	1.68995e+06	1.17683e+06	764860	1.03255e+06
TRUE	High	Q9R1Q7	Plp2	15508.6	6407.02	3674.44	864.75	1187.29	2789.71	189822	196995	144740	185263	79537.5	272792	3995.42	2175.69	380.86	7514.64	2096.03	15944.7	123450	138409	131789	26605	27195.1	34651.9
TRUE	High	G5E897	Poglut3	293711	289270	250229	252436	315936	184222	1.62993e+06	1.52393e+06	1.33506e+06	1.31763e+06	856312	1.72467e+06	272198	250082	243239	241200	308828	382944	1.43941e+06	1.50235e+06	1.15627e+06	730276	571910	794720
TRUE	High	P50543	S100a11	209527	170172	176981	172777	151559	267329	3.62213e+06	2.7643e+06	3.64302e+06	2.04243e+06	1.61561e+06	2.2164e+06	109020	120529	153506	121646	157193	173185	2.9101e+06	2.57117e+06	2.01451e+06	494709	379464	794376
TRUE	High	P27808	Mgat1	583940	483638	551166	513757	582362	425174	1.60244e+06	1.48936e+06	1.29312e+06	1.21344e+06	882593	1.554e+06	429445	526495	456490	472681	533059	478008	1.2385e+06	1.17699e+06	1.47293e+06	878888	1.08148e+06	1.23666e+06
TRUE	High	P49717	Mcm4	191189	93088.3	52089.1	72428.9	64943.6	52270.9	650588	720067	817954	393974	190431	407410	53287.9	39947.4	55786.2	79789.2	105675	63756.9	457539	964867	804000	93071.7	172452	281736
TRUE	High	Q9DCD0	Pgd	1.22647e+07	1.3013e+07	1.4613e+07	1.48696e+07	1.41163e+07	1.51571e+07	1.86683e+08	1.78624e+08	2.03141e+08	7.44996e+07	7.26301e+07	7.5587e+07	1.09314e+07	1.21805e+07	1.49181e+07	1.25552e+07	1.32134e+07	1.49873e+07	1.82513e+08	2.00449e+08	1.83666e+08	2.73209e+07	1.98287e+07	3.28669e+07
TRUE	High	P51906	Slc1a1	13196.3	31781.5	20972.8	16381.1	19268.6	21839.7	524703	478670	398908	266270	161594	375810	23074.7	30000	32765.7	16610.2	17662.3	29262.7	285451	422332	520292	179167	140782	178729
TRUE	High	Q9CRC3		75663.2	63014.1	66043.6	69955.2	71630.9	86616.9	409399	337937	287257	363731	357965	276128	33883.6	40454	34658.3	35889.7	41145.9	52891.8	278247	344752	293863	130233	81985.9	377179
TRUE	High	Q8BU14	Sec62	724301	732097	911958	1.00806e+06	982061	866256	2.22028e+06	2.57995e+06	2.12302e+06	1.99762e+06	1.90837e+06	2.07921e+06	809186	1.00192e+06	757726	957095	1.07289e+06	974335	2.24919e+06	2.41013e+06	2.1777e+06	1.85252e+06	1.71403e+06	1.88195e+06
TRUE	High	Q61646	Hp	3.54203e+06	4.02023e+06	3.49741e+06	4.13895e+06	4.90538e+06	4.39276e+06	2.71059e+07	2.24922e+07	3.70092e+07	1.63523e+07	1.42774e+07	1.93004e+07	4.19095e+06	3.6569e+06	2.34432e+06	4.57594e+06	3.32264e+06	4.47143e+06	3.44103e+07	2.4329e+07	1.94911e+07	1.55352e+07	6.45033e+06	1.39759e+07
TRUE	High	O08528	Hk2	310078	337424	358886	188592	247535	305862	3.72118e+06	3.59435e+06	4.07868e+06	1.93894e+06	1.47406e+06	2.30558e+06	263445	322585	308315	220406	309873	681064	3.51642e+06	4.10196e+06	3.78391e+06	732015	748735	1.27369e+06
TRUE	High	Q99J56	Derl1	2.83935e+06	2.91942e+06	2.53357e+06	2.51329e+06	2.67253e+06	2.36386e+06	7.78562e+06	8.08006e+06	6.56724e+06	6.03979e+06	5.1523e+06	6.8706e+06	2.3034e+06	2.22624e+06	2.21364e+06	2.08434e+06	2.25824e+06	2.39944e+06	6.21851e+06	6.95017e+06	6.40904e+06	5.46985e+06	4.22096e+06	4.68969e+06
TRUE	High	Q80W54	Zmpste24	1.27654e+06	1.34248e+06	1.18442e+06	1.22699e+06	1.60371e+06	1.31311e+06	3.90433e+06	4.1553e+06	3.20933e+06	2.69583e+06	2.77532e+06	3.36994e+06	1.30379e+06	1.35669e+06	1.47433e+06	1.662e+06	1.51732e+06	1.67348e+06	3.57215e+06	3.77713e+06	3.48193e+06	3.2712e+06	2.7626e+06	3.02143e+06
TRUE	High	Q8VED2	Bloc1s4	77070.2	87502.6	84650.4	100094	101894	103452	369797	376356	377753	258380	225269	295523	93029.9	86675.3	82370.7	102520	102573	98390	317221	353014	360471	198130	130454	198928
TRUE	High	Q64282	Ifit1	739309	645474	630401	295437	288477	327637	2.97342e+07	3.46343e+07	3.11223e+07	1.63794e+07	6.55528e+06	2.97696e+07	328310	445796	417351	260543	425225	1.34007e+06	1.87284e+07	3.42817e+07	4.02358e+07	1.58324e+07	1.72123e+07	2.24134e+07
TRUE	High	Q3UVK0	Ermp1	563475	601880	580364	905049	965260	839113	3.30427e+06	2.94201e+06	3.06672e+06	2.51267e+06	2.11365e+06	2.98164e+06	602648	511094	534196	914319	505630	579546	3.54335e+06	3.09306e+06	2.74924e+06	1.75613e+06	989748	1.78532e+06
TRUE	High	Q8R180	Ero1a	1.38848e+06	1.41618e+06	1.22438e+06	1.48146e+06	1.44518e+06	1.26449e+06	5.31813e+06	5.65464e+06	5.14752e+06	3.45868e+06	3.06329e+06	3.98498e+06	1.39477e+06	1.55295e+06	1.2183e+06	1.50089e+06	1.51157e+06	1.50439e+06	5.2404e+06	5.18959e+06	5.08652e+06	3.12564e+06	2.66011e+06	3.33452e+06
TRUE	High	Q9D882	Fam241b	64802.8	63010.3	128719	57257.4	64979.5	35410	969711	966126	749574	508131	390246	585315	15140.3	22979.2	15196	18623.1	11247	17359.9	698165	923782	739771	130335	102917	166450
TRUE	High	Q99L43	Cds2	1.01204e+06	1.43858e+06	837451	654571	939850	653190	4.70029e+06	6.10627e+06	3.88229e+06	3.32911e+06	2.38594e+06	3.18643e+06	750920	979336	931003	955140	1.25919e+06	1.11592e+06	4.5044e+06	5.20401e+06	5.43537e+06	2.38662e+06	1.89568e+06	2.09679e+06
TRUE	High	Q9Z2X8	Keap1	295281	251726	201722	95143.5	144049	109017	2.32438e+06	2.44452e+06	2.56855e+06	1.38866e+06	1.05856e+06	1.82012e+06	294839	247853	291546	993380	1.05326e+06	1.11859e+06	2.31119e+06	2.35954e+06	2.28512e+06	890073	1.14557e+06	1.22858e+06
TRUE	High	P97310	Mcm2	105405	121476	44944.2	50477.9	76127.7	65417.7	986751	791053	1.06722e+06	589218	532712	703938	63720.2	79247.7	72680.2	67628	160008	99844.4	766230	1.32827e+06	935839	156966	247933	714854
TRUE	High	Q08761	Pros1	58526.1	36672.3	79923.8	139703	90577.8	227316	657934	342563	854386	697431	609059	548606	89211.5	58036.9	55076.1	80041.9	54679.9	119666	1.55889e+06	581247	508686	914839	378777	335398
TRUE	High	Q9WUZ9	Entpd5	7.46406e+06	8.82549e+06	8.43022e+06	1.25998e+07	1.27247e+07	1.14543e+07	5.73765e+07	5.73473e+07	5.24199e+07	4.06258e+07	4.0285e+07	4.13535e+07	7.40081e+06	7.09453e+06	8.2581e+06	8.43455e+06	7.81608e+06	6.16499e+06	5.48239e+07	5.20575e+07	5.42272e+07	1.76298e+07	1.35333e+07	1.55797e+07
TRUE	High	Q8CHY3	Dym	32266.2	15457.7	19458.1	60747.6	65588.4	70427.3	54002.5	41169	69647.4	53514.5	61623.7	83980.6	15342.3	17487.1	25027	23458.7	35609.5	42523.6	48711.8	42055.8	50429.8	31861.6	50159.2	43724.7
TRUE	High	Q62087	Pon3	4.83363e+06	5.63252e+06	4.54143e+06	4.16798e+06	4.62934e+06	3.73956e+06	1.44422e+07	1.48543e+07	1.23249e+07	1.14368e+07	9.19448e+06	1.35099e+07	3.99422e+06	4.77508e+06	4.68219e+06	4.17215e+06	5.15787e+06	4.33675e+06	1.26731e+07	1.28001e+07	1.25373e+07	1.05139e+07	9.77971e+06	1.05678e+07
TRUE	High	Q8CIH5	Plcg2	104218	124901	135878	211834	112673	314402	935004	944806	1.05613e+06	797688	516889	996889	106430	106049	77496	93095.4	254782	295630	695413	929895	562206	324575	544667	471288
TRUE	High	Q8VI94	Oasl1	666349	756213	854860	945892	811755	936110	2.32786e+07	2.39508e+07	2.27992e+07	1.27362e+07	8.89241e+06	1.76351e+07	621781	522068	701368	480161	394214	724771	1.58569e+07	1.89408e+07	2.57157e+07	1.11986e+07	7.39953e+06	1.1873e+07
TRUE	High	P31324	Prkar2b	30825.2	21925.8	22725.9	22480.9	15959.5	29097.2	227190	270625	279953	308551	167781	388843	23088.4	19149.4	12685.1	17406.3	13613.2	14734.9	152953	209504	112681	25773.7	46664.6	79034.7
TRUE	High	Q91VR7	Map1lc3a	1560	24683.6	12290.7	19731.2	44366.3	30198.3	703760	738631	753281	512335	442377	513312	15680.5	5814.47	2635.62	38068.1	11289.9	2885.26	810831	612999	585691	206316	136615	217041
TRUE	High	Q9D8U2	Tmem41a	52508.5	81096.9	32721.1	37672.1	52856.9	39031.7	667595	737426	569519	297459	259977	328599	43743	67442.2	55724.5	36960.7	53343	87724.6	518262	659483	564465	253980	153796	182501
TRUE	High	P11928	Oas1a	102654	213376	146149	71945	108332	82386.3	7.17137e+06	7.56189e+06	7.32638e+06	4.30936e+06	1.7617e+06	6.47841e+06	47783.5	142731	120131	47695.9	160912	455220	5.95817e+06	8.64158e+06	6.91023e+06	3.46007e+06	2.837e+06	4.63236e+06
TRUE	High	P11672	Lcn2	11559.8	21888.9	9574.64	12595.5	11468.6	7289.56	403006	317580	334343	256998	189586	294977	15674.8	7263.72	17545.3	14399.5	12021.8	5432.17	586397	314126	204750	157775	103954	205989
TRUE	High	Q9CR20	Ier3ip1	30549.7	23848.6	41588.6	19501.3	32358.9	28449.2	76380.9	60896	73444	68153.7	67010	83361.9	20746.9	25754.3	19231.6	22665.4	42213.6	35258.4	65597.4	63584.1	49406.9	50078	43424.5	46935.5
TRUE	High	Q9EQH2	Erap1	1.868e+07	1.93782e+07	1.67162e+07	1.46755e+07	1.49991e+07	1.6847e+07	5.92867e+07	6.00985e+07	5.2007e+07	4.32908e+07	3.2747e+07	5.51414e+07	1.55315e+07	1.67462e+07	1.7327e+07	1.35018e+07	1.785e+07	1.92252e+07	5.16599e+07	5.49046e+07	5.81768e+07	4.07094e+07	3.91906e+07	4.10854e+07
TRUE	High	P21958	Tap1	1.02756e+06	857133	1.15116e+06	894387	880324	1.1511e+06	6.08674e+06	6.60097e+06	6.36744e+06	4.09542e+06	2.45823e+06	6.33019e+06	689132	1.06729e+06	933761	636662	1.04325e+06	1.88779e+06	5.56291e+06	5.95804e+06	6.55594e+06	4.51422e+06	4.17921e+06	5.09059e+06
TRUE	High	O55242	Sigmar1	1.61041e+06	1.49311e+06	1.28933e+06	1.25044e+06	1.27191e+06	1.08469e+06	4.45078e+06	4.31763e+06	3.37694e+06	3.39854e+06	2.83639e+06	3725710	1.22982e+06	1.34132e+06	1.28256e+06	1.22952e+06	1.3053e+06	1.36488e+06	3.54539e+06	3.17807e+06	3.49995e+06	3.25904e+06	2.59435e+06	3.0836e+06
TRUE	High	P10107	Anxa1	923090	1.08267e+06	1.21962e+06	951337	694112	1.02757e+06	4.84811e+06	3.80763e+06	5.04603e+06	3.97454e+06	3.18207e+06	4.58612e+06	855770	1.06749e+06	1.16261e+06	680290	905957	1.32444e+06	4.40897e+06	4.40046e+06	2.96166e+06	1.54511e+06	2.41413e+06	2.57357e+06
TRUE	High	Q9Z222	B3GNT2	11116.7	12623.7	10199.7	15781.6	14000.9	12586.3	50918.9	46406.8	48703.1	46683.6	45246.4	53779.7	17757.9	8631.88	17101.8	5730.38	4057.73	14865.8	24479.9	60311.4	42934.3	26787.6	47298.9	51162.3
TRUE	High	Q8CH72	Trim32	82106.4	105361	76165.5	74519.9	99637.4	108655	543024	576481	685923	493394	373807	614428	209895	74176.5	94587.4	184441	116911	125923	562216	560412	452348	210651	306793	461004
TRUE	High	Q8C025	Chpt1	192423	195256	282946	320385	440678	418450	518516	599542	501075	595482	632101	563674	260251	219036	192257	397897	157267	185229	508978	529193	503425	587618	364091	450441
TRUE	High	Q8BQ47	Cnpy4	393821	431155	396239	264163	256490	285549	1.33395e+06	1.41612e+06	1.22745e+06	1.50645e+06	907994	1.59314e+06	323091	383655	387814	235210	450634	478467	1.36889e+06	1.37888e+06	1.23144e+06	802659	752675	1.16636e+06
TRUE	High	Q8R1K1	Ubac2	315924	285422	213821	192117	305602	207612	1.27414e+06	1.24866e+06	1.04678e+06	713762	616463	1.01901e+06	148886	147318	192970	155741	190597	193925	958476	1.03674e+06	932134	461946	345332	511843
TRUE	High	Q80XR2	Atp2c1	190075	186266	186279	222703	245692	151542	757350	700899	660865	469732	520277	683373	174124	111550	160769	175459	154420	186546	766355	725016	632932	374273	379579	326762
TRUE	High	Q3UFY7	Nt5c3b	61716.4	71090.3	37999.4	43925.9	47077.7	27868.6	328348	305249	415758	196092	173440	268155	29351.1	48880.1	51212	28885.8	55456.4	61660.5	332561	412158	249402	106443	145869	444455
TRUE	High	Q3V0K9	Pls1	67846	53923	62746.6	71969.6	58679.1	77267.8	2.68209e+06	2.53394e+06	2.02093e+06	1.16533e+06	1.78808e+06	1.81085e+06	51967.1	67023.1	54423.5	66413.2	87480.4	77431.4	2.4395e+06	2.1354e+06	2.9007e+06	418160	298556	340711
TRUE	High	Q64337	Sqstm1	415949	428727	545615	608865	619695	511968	8.44897e+07	8.2573e+07	7.48049e+07	4.4198e+07	3.47835e+07	5.10508e+07	569599	348815	364957	650760	600523	454395	7.31812e+07	8.20193e+07	7.30172e+07	1.21335e+07	6.75518e+06	1.09127e+07
TRUE	High	Q91Z92	B3galt6	54267.1	25445.6	23895	28746.7	65081	26529.5	288461	212636	203922	175926	176702	288479	20246.3	47914.2	30846.9	15724.1	46831.1	18315.5	156969	207720	198720	53708.9	152706	138877
TRUE	High	P57759	Erp29	4.07552e+06	4.1218e+06	3.61373e+06	3.96858e+06	4.51628e+06	3.83653e+06	1.32172e+07	1.28293e+07	1.20882e+07	9.53635e+06	7.79705e+06	1.08942e+07	4.41968e+06	3.57571e+06	3.56786e+06	4.10385e+06	3.95928e+06	4.49168e+06	1.13485e+07	1.18981e+07	1.09963e+07	8.17871e+06	6.704e+06	7.98028e+06
TRUE	High	Q9R0C0	Bloc1s6	12554.2	23705.6	16862.6	13037.6	27553.5	29256.9	112625	147491	110118	89692.2	81568.1	124695	27836	10478.4	17573.6	22291.3	20419.7	23552.9	103943	72598.5	139964	64416.3	48444.1	58922.6
TRUE	High	Q9DAM7	Tmem263	18520.7	9221.34	16554	20945.6	10115.1	23562.4	244957	221451	254790	175797	151477	204482	13184	16026.7	5669.64	17002	13126.3	22978.8	281328	248499	199947	49769.8	29825	97393.1
TRUE	High	Q9QXD8	Limd1	90122.2	89554.1	99581.2	70571	84090.9	97743.4	255977	262165	253028	212442	191199	276182	58609.8	46098.2	65836.3	64220.4	71111.3	112223	195609	307468	269205	98183.5	137890	121066
TRUE	High	Q99JH8	Kdelr1	543850	588838	557868	439757	534939	485534	1.5909e+06	1.6756e+06	1.47093e+06	1.39736e+06	928273	1.26328e+06	435496	470426	418165	560709	594945	510986	1.20445e+06	1.18907e+06	1.25645e+06	1.10106e+06	898136	772687
TRUE	High	P29533	Vcam1	115117	138613	282453	349652	171518	61522.9	1.09802e+06	624563	1.15277e+06	825448	442771	1.0271e+06	60986.6	72584.3	113261	238231	308172	410926	1.10126e+06	1.04838e+06	663666	252660	927728	622607
TRUE	High	Q9DCT5	Sdf2	153334	160540	135709	114747	123599	98581.3	397648	423549	350562	342278	232233	392617	130004	98962.5	127009	136155	133622	137524	424744	419110	357327	331347	223310	277023
TRUE	High	Q9DBB5	Eif4e3	69440.5	67537.4	66734.2	41007	25306.6	49227.1	503195	514340	396137	236871	161874	323121	17056.7	71858.2	55356.6	20187.3	65569.7	75916.2	466390	546869	482934	137966	166691	191971
TRUE	High	Q8R1F1	Niban2	107047	134751	107640	66557.5	86737.4	95631	997110	891808	1.08904e+06	848303	692301	913449	71631.1	123355	118399	77191.9	114810	100378	698886	910795	546935	144353	263666	422116
TRUE	High	P20852	Cyp2a5	5.54621e+07	6.08916e+07	6.17293e+07	5.82619e+07	7.4731e+07	7.74434e+07	6.64456e+08	6.53957e+08	6.334e+08	4.10117e+08	4.1021e+08	4.24899e+08	3.93429e+07	4.26533e+07	7.05682e+07	4.26603e+07	6.06311e+07	5.10178e+07	5.89819e+08	6.23744e+08	6.3106e+08	1.54192e+08	1.16061e+08	1.70963e+08
TRUE	High	P28063	Psmb8	6.30843e+06	5.21797e+06	6.02534e+06	3.22877e+06	3.34211e+06	4.47592e+06	1.91295e+07	2.00365e+07	2.02423e+07	1.3233e+07	9.71404e+06	1.69351e+07	3.19009e+06	4.8868e+06	4.47204e+06	2.99496e+06	5.33464e+06	7.46503e+06	1.84532e+07	2.11384e+07	1.97134e+07	9.97789e+06	1.0616e+07	1.29785e+07
TRUE	High	Q9DCR2	Ap3s1	173237	169903	189407	168735	243687	192363	726539	625852	683867	562367	471664	673245	101634	122723	110204	155684	137349	172465	654035	730155	623794	364323	290173	507307
TRUE	High	Q9ERR7	Selenof	871296	854646	684781	956663	1.00238e+06	862163	1.94667e+06	1.89761e+06	1.95464e+06	2.12461e+06	1.50299e+06	2030325	1.02357e+06	890391	853567	912559	895901	995761	2.06165e+06	1.98124e+06	1.76636e+06	1.78984e+06	1.64789e+06	1.87913e+06
TRUE	High	P16045	Lgals1	2.11358e+06	3.10254e+06	2.68164e+06	2.46344e+06	2.6817e+06	2.68465e+06	2.26464e+07	5.92716e+06	6.34808e+06	8.28665e+06	1.12235e+07	7.96266e+06	1.16211e+06	1.52467e+06	2.05891e+06	2.69665e+06	2.0743e+06	1.62302e+06	2.1981e+07	1.40548e+07	2.17377e+07	3.62083e+06	5.11119e+06	5.65774e+06
TRUE	High	Q9EPL9	Acox3	1.92054e+06	1.74813e+06	1.51103e+06	2.35884e+06	2.3054e+06	1.84216e+06	7.85899e+06	9.10138e+06	6.10759e+06	7.03554e+06	6.76779e+06	6.92659e+06	2.57063e+06	1.95713e+06	1.66248e+06	2.52814e+06	1.9627e+06	2.10701e+06	7.38283e+06	6.75443e+06	6.30924e+06	8.23765e+06	4.38032e+06	5.33172e+06
TRUE	High	Q99LJ6	Gpx7	40978	36644.5	27456	27669.2	27675.6	19826.5	642374	596311	555761	341216	203157	588133	29152.3	51275.8	11909.9	21903.9	34398	56218.7	435499	575195	447318	136072	166307	241132
TRUE	High	Q9WVJ9	Efemp2	33096.9	44457	24775.1	33491.3	24915.3	41051.1	349224	270928	377576	224089	167765	327982	29022	28203.3	30590.5	32738.4	25395	27308.6	272097	276052	127598	45660.6	84760.4	173413
TRUE	High	Q9D379	Ephx1	4.70297e+07	7.3492e+07	4.9208e+07	8.25162e+07	9.15825e+07	7.32696e+07	4.20833e+08	4.37476e+08	3.71377e+08	2.79659e+08	2.62982e+08	3.00598e+08	5.64718e+07	5.23213e+07	4.8538e+07	6.25451e+07	4.77209e+07	3.94303e+07	3.9469e+08	4.25454e+08	4.107e+08	2.07804e+08	1.28984e+08	1.86969e+08
TRUE	High	P84096	Rhog	222019	236266	153866	144242	173226	203251	753874	662316	827144	516496	357564	663130	107628	129700	140392	141742	154778	255142	643806	690687	464033	183899	501885	463632
TRUE	High	Q91XA2	Golm1	9274.03	16761	15474.4	8744.62	20154.1	17623.9	488899	425424	300841	218781	258852	303340	16268	20323	23842.4	15722	9166.28	20980.2	298552	425940	295819	289309	138213	323078
TRUE	High	Q640L3	Ccpg1	69782	70590.6	75141.7	71768.2	94012.1	48415.3	993039	892340	808493	793616	507181	931628	60307.7	55771.7	60619.4	83327.5	112686	61850.3	851474	734762	723493	498511	423057	614622
TRUE	High	Q5U5M8	Bloc1s3	86726.8	73283.7	71553.1	87478.2	108821	97394.1	263802	247015	255135	186628	145434	233442	86815.3	76440.6	60820.2	67550.9	73728.5	98981.4	244604	271654	285364	165954	126458	187827
TRUE	High	P08607	C4bpa	664842	520445	440613	994383	1.18185e+06	946042	1.46347e+06	1.39913e+06	1.4555e+06	1.69303e+06	1.57517e+06	1.87196e+06	825524	497602	381962	1.00341e+06	850837	598105	1.41166e+06	1.23146e+06	1.37365e+06	1.70577e+06	1.37257e+06	1.64254e+06
TRUE	High	O35955	Psmb10	891087	815767	978678	438798	445422	730977	5.41552e+06	5.05501e+06	5.67996e+06	3.05127e+06	1.97143e+06	4.34135e+06	513524	892549	744596	360306	878219	1.54071e+06	4.95231e+06	5.65973e+06	5.983e+06	2.34982e+06	2.32104e+06	3.2415e+06
TRUE	High	Q8BP92	Rcn2	515535	528864	363151	277914	303837	256557	2.75799e+06	2.64249e+06	2.61429e+06	2.15592e+06	1.48197e+06	3.17428e+06	282450	464343	395381	232985	438883	512800	2.12523e+06	2.33634e+06	2.11949e+06	1.10817e+06	1.05187e+06	1.4507e+06
TRUE	High	Q9QXD1	Acox2	2.23836e+07	2.63243e+07	2.26883e+07	3.4145e+07	3.38417e+07	3.49667e+07	1.20885e+08	1.25838e+08	1.11506e+08	8.87526e+07	8.44773e+07	9.01121e+07	3.48011e+07	2.78276e+07	2.46839e+07	3.29874e+07	2.60958e+07	2.4762e+07	1.10695e+08	1.0346e+08	1.24019e+08	8.37711e+07	5.71618e+07	6.71622e+07
TRUE	High	Q99MR3	Slc12a9	65192.5	67955.9	47455.1	44958.8	57552.8	48768.2	263239	199620	215350	173511	137291	290522	51634.2	50018.3	37500.8	44970.8	68743	52987.6	192074	216551	131484	73089.9	138512	130042
TRUE	High	Q9Z2E9	Bscl2	61070.2	57033.8	35015	55947.7	62670.2	51386	275331	345585	217253	236120	263314	285913	40788.7	48243.7	43448.4	46420.7	76959	60343	264059	363625	273654	357073	253436	232673
TRUE	High	Q99J23	Ghdc	351601	251619	238388	250570	315046	262189	1.42935e+06	1.45375e+06	1.17244e+06	1.13827e+06	885301	1.28903e+06	184759	228385	246630	222710	251906	244044	1.17526e+06	1.18903e+06	1.15885e+06	852018	548884	590817
TRUE	High	P31725	S100a9	417959	661315	712633	697835	502705	661401	1.53452e+06	1.50826e+06	2.15588e+06	2.79302e+06	2.9732e+06	1.87214e+06	541087	201810	532679	280846	446940	413704	2.69697e+06	1.74605e+06	1.36225e+06	1.06448e+06	1.42255e+06	1.11882e+06
TRUE	High	Q99LR1	Abhd12	786437	720685	648247	696586	743963	747764	2.9286e+06	2.83193e+06	2.95521e+06	1.90691e+06	1.72939e+06	2.33197e+06	736351	705970	568759	765052	743323	817427	2.0749e+06	2.51606e+06	2.22886e+06	1.64728e+06	1.39264e+06	2.08248e+06
TRUE	High	Q9ER38	Tor3a	27302.4	33374.8	26070.8	29979.4	30619.4	20164.6	161492	142898	168350	119481	70666.4	181053	28755.4	30845.2	32333.9	39837.2	42025.5	39009.9	138537	125221	115999	40304.8	66376.1	83041
TRUE	High	Q8R0W0	Eppk1	4.26446e+06	4.39485e+06	2.9572e+06	8.09347e+06	7.22996e+06	6.30548e+06	1.69303e+07	1.42544e+07	1.2512e+07	1.2788e+07	1.26505e+07	1.33684e+07	6.25418e+06	3.37014e+06	3.16004e+06	4.15556e+06	2.93625e+06	4.80006e+06	1.49634e+07	1.50411e+07	1.1242e+07	8.47534e+06	9.76781e+06	1.28878e+07
TRUE	High	Q8VC88	Gca	24164.9	28098.4	33015.7	23139.2	18169.9	21930.8	344048	359689	377677	209656	158394	241138	20154.5	24636.2	36022.1	27942.3	13912.5	23999.1	308527	333793	362873	81422.7	65391.8	80983.2
TRUE	High	Q9Z2G9	Htatip2	1.71501e+06	2.19602e+06	1.77881e+06	2.03891e+06	1.85044e+06	2.18444e+06	2.34452e+07	2.57559e+07	2.29128e+07	1.29492e+07	1.14867e+07	1.53712e+07	1.09289e+06	1.79446e+06	1.77674e+06	1.17557e+06	1.73451e+06	1.55371e+06	1.75464e+07	2.16328e+07	2.34583e+07	3.80955e+06	4.30578e+06	6.15011e+06
TRUE	High	P05132	Prkaca	523841	481188	410292	561254	730666	572491	1.94741e+06	1.92522e+06	1.52852e+06	1.35665e+06	1.15894e+06	1.79231e+06	530068	344764	381071	642150	592159	615806	1.69183e+06	1.61121e+06	1.55174e+06	1.20726e+06	831583	1.01525e+06
TRUE	High	Q8BGZ4	Cdc23	72473.3	70141.6	66565.2	43264.2	49984.8	57737.2	427691	386501	368198	327045	213529	417062	37578.3	64940	76269.4	60982.9	71451	67253.1	323137	374610	278037	192211	172910	203676
TRUE	High	Q9CYR6	Pgm3	1.13319e+06	1.12399e+06	1.2662e+06	1.62757e+06	1.48354e+06	1.69347e+06	3.8834e+06	3.64532e+06	4.10375e+06	3.28883e+06	3.39547e+06	3.65489e+06	1.75248e+06	1.55478e+06	1.2544e+06	1.7788e+06	1.61502e+06	1.28745e+06	4.0188e+06	3.66672e+06	3.32433e+06	3.60385e+06	2.37512e+06	3.14899e+06
TRUE	High	Q91XB0	Trex1	86218.6	106453	104662	89141.4	81196.8	86724.8	472834	461393	617519	230743	192783	342670	83283	80471.5	80378	80443.4	90942.2	178302	362943	444298	444286	184018	210996	272716
TRUE	High	P55065	Pltp	149047	68393.8	126563	59167.8	98205.2	116605	625661	400162	492222	927257	557186	592889	41136.2	74109	60087.5	61123.1	210512	254101	576941	614550	370710	467395	701565	607927
TRUE	High	Q80YC5	F12	431109	376827	358456	523425	422235	514371	1.05426e+06	1.00774e+06	1.12651e+06	995854	756628	1.05422e+06	436932	289637	250290	503755	531308	396769	1.06717e+06	1.17363e+06	839319	685452	579554	874244
TRUE	High	P51125	Cast	1.11351e+06	1.36822e+06	1.05751e+06	1.44369e+06	1.3059e+06	1.40159e+06	3.06087e+06	2.68698e+06	2.93742e+06	2.69087e+06	2.44225e+06	2.59734e+06	873464	973062	945820	2.08994e+06	850122	948797	3.67186e+06	3.18188e+06	2.56879e+06	2.01218e+06	1.5754e+06	2.27846e+06
TRUE	High	Q8R121	Serpina10	863455	201781	257162	339543	482691	272270	1.45666e+06	1.33234e+06	2.08024e+06	2.52974e+06	1.03756e+06	1.65321e+06	483470	356203	227993	431568	286099	274055	1.47889e+06	1.59166e+06	1.62919e+06	1.30854e+06	1.11536e+06	2.43754e+06
TRUE	High	Q9QY24	Zbp1	227870	212536	201149	71024.6	125486	95210.6	2.36562e+06	2.90268e+06	3.16874e+06	1.4878e+06	602737	2.60779e+06	66469.3	230560	230926	82529.3	260973	608802	1.86939e+06	3.43209e+06	2.89888e+06	1.05953e+06	1.40141e+06	2.74547e+06
TRUE	High	Q8C0I1	Agps	230425	355487	233121	263117	234100	200851	1.13054e+06	1.03453e+06	1.28408e+06	911184	708159	1.24902e+06	318835	259568	242686	198481	268033	414164	1.19244e+06	1.20107e+06	1.05932e+06	624479	616925	869780
TRUE	High	P58742	Aaas	63048.6	63306	56490.4	85347.5	56786.4	66399.8	333561	282716	216027	193737	162082	235780	54080.5	57155	63413.6	63409.6	81317.6	60916.7	186925	346573	251674	142053	138797	182197
TRUE	High	P19639	Gstm3	1.58094e+07	1.89805e+07	2.00273e+07	3.41791e+07	3.22025e+07	3.25277e+07	7.47817e+08	8.08617e+08	8.69583e+08	4.32465e+08	4.74922e+08	4.14449e+08	1.46664e+07	1.75152e+07	2.07142e+07	2.03596e+07	1.97302e+07	1.66001e+07	8.69414e+08	7.66692e+08	8.25621e+08	9.14883e+07	4.80152e+07	1.17877e+08
TRUE	High	Q8R5F7	Ifih1	953793	837587	858574	761230	642896	841064	3.94255e+06	4.40542e+06	4.41313e+06	3.30542e+06	2.61071e+06	3.91689e+06	784140	880894	915278	750124	1.04572e+06	1.26394e+06	3.96473e+06	4.44555e+06	4.6762e+06	2.99961e+06	3.23572e+06	3.93769e+06
TRUE	High	Q6GV12	Kdsr	584111	629423	598503	517850	586271	510188	1.52437e+06	1.57243e+06	1.47901e+06	1.47001e+06	1.30182e+06	1.59319e+06	476955	573277	525779	606803	518915	506713	1.5534e+06	1.4455e+06	1.13347e+06	1.19263e+06	916486	1.14767e+06
TRUE	High	Q9WU63	Hebp2	13665.7	9039.43	15654.2	16325.7	16497	9071.09	252756	243116	206104	205765	121989	247022	7856.51	8502.02	9546.24	19044.1	12758.4	11649.4	315922	154363	125419	161989	25279.7	165589
TRUE	High	Q91YR9	Ptgr1	443681	553778	478417	429678	306360	308231	5.95098e+06	5.6136e+06	6.68475e+06	3.5896e+06	3.31515e+06	3.76529e+06	528251	359598	563156	336428	481036	500107	7.20716e+06	6.78768e+06	6.26202e+06	723352	1.32065e+06	1.93267e+06
TRUE	High	B9EKI3	Tmf1	218840	177956	583165	196804	477078	386248	1.48152e+06	1.43334e+06	1.38774e+06	989583	845554	996283	202564	163457	149091	266312	506507	419651	1.11241e+06	2.0378e+06	1.28388e+06	822857	374644	1.34197e+06
TRUE	High	Q8BKE6	Cyp20a1	1.06194e+06	1.02094e+06	1.03164e+06	791407	834180	718574	2.96725e+06	2.80138e+06	2.44933e+06	2.08881e+06	1.57351e+06	3.10413e+06	691410	906219	860730	687288	1.02243e+06	1.09167e+06	2.52579e+06	2.34142e+06	2.41646e+06	1.52583e+06	1.78461e+06	1.95908e+06
TRUE	High	Q80TA9	Epg5	290581	273935	308367	251805	312752	296732	1.148e+06	1.08744e+06	1.11876e+06	803338	740954	1.05024e+06	277475	234087	339564	272534	295354	312506	1.07291e+06	1.13114e+06	1.12703e+06	643178	521306	632146
TRUE	High	P36371	Tap2	823969	858527	737128	497257	631198	647797	5.9096e+06	6.16743e+06	6.40026e+06	3.84909e+06	2.23792e+06	5.84593e+06	462291	724456	679689	486634	728125	1.28355e+06	5.69201e+06	6.5323e+06	6.39908e+06	4.36714e+06	3.34149e+06	5.21308e+06
TRUE	High	Q61704	Itih3	334276	215131	267166	265903	278711	480896	1.4858e+06	1.65643e+06	2.25921e+06	1.08674e+06	677292	1.15004e+06	351097	473460	210524	429232	480630	333681	1.88489e+06	1.73089e+06	1.45028e+06	1.24802e+06	1.00149e+06	1.09858e+06
TRUE	High	Q8R115	Tmem82	252832	237549	244765	199217	278818	171355	925640	958001	965879	646472	623569	713246	238961	217123	218043	212759	195030	186040	997035	807035	834691	777220	545885	697869
TRUE	High	Q9R0X4	Acot9	890622	1.04405e+06	948388	522462	611787	997533	5.16044e+06	4.24114e+06	4.47597e+06	2.65976e+06	2.31826e+06	3.2943e+06	502120	836443	772395	388865	664801	910911	5.30124e+06	4.44685e+06	3.7174e+06	2.42586e+06	1.68315e+06	2.28618e+06
TRUE	High	Q80XS6	Samd4b	16691.2	25485.6	29264	37350.3	45686.1	129345	106921	75181.9	93286.2	92381.6	58977.3	97817.2	14959.7	17120.3	12303	39539.2	76971.8	17626.9	60009.1	66671.9	58971.8	43321.9	54171.9	64921
TRUE	High	E9Q555	Rnf213	4.86603e+06	4.49536e+06	4.2221e+06	3.95051e+06	4.16864e+06	6.7098e+06	1.81375e+07	1.87512e+07	1.91874e+07	1.1748e+07	8.55086e+06	1.58256e+07	4.54766e+06	4.58775e+06	4.55999e+06	4.07838e+06	4.78577e+06	7.89965e+06	1.84015e+07	2.27503e+07	2.01447e+07	8.61488e+06	9.7207e+06	1.44013e+07
TRUE	High	Q9Z1W9	Stk39	36010.7	19562.6	53019.3	24209.4	39111.8	27462	203737	218103	213154	215650	127168	292739	31588.6	33119.2	28509.7	27294.3	10478	25026.4	117517	297413	343770	350871	563559	683445
TRUE	High	O35704	Sptlc1	98506.7	124824	112856	97433.8	106301	104271	822610	721327	861094	373202	332311	460643	87522	87091.1	126874	76487.1	95350.2	86644.7	751477	814625	732979	304343	160985	252981
TRUE	High	Q9D1M7	Fkbp11	429059	367618	227276	710816	786840	588178	1.76719e+06	1.48842e+06	1.3163e+06	1.01266e+06	951011	1.10842e+06	830035	377074	212962	800347	507155	499035	1.74759e+06	1.69449e+06	1.50458e+06	1.95715e+06	1.02755e+06	1.43206e+06
TRUE	High	Q6PE15	Abhd10	33998.3	68543.5	53353.7	48581.7	57238.7	64699.6	198730	187177	155883	136505	104956	153804	61832.2	65809.4	47252.3	69268.4	63008.1	53621.4	190965	98379.2	199530	168646	135112	159605
TRUE	High	Q762D5	Slc35d2	44415.7	43628.9	40407.7	66829.6	73329.9	51416.8	112770	99527.9	94515.7	99001.2	105838	76259.5	29387.9	20811.4	22232.9	25901.6	25205.7	22428.2	70653.1	65713	100838	59654.1	47825.3	56381.9
TRUE	High	Q3V3R1	Mthfd1l	138406	407090	127142	138954	219074	150454	4.01082e+06	3.35441e+06	4.22668e+06	3.08398e+06	2.79045e+06	3.1293e+06	158075	140939	176343	106086	128939	163094	4.81849e+06	3.09805e+06	4.48539e+06	1.88992e+06	1.0972e+06	1.94819e+06
TRUE	High	P53564	Cux1	9670.66	11676.3	9753.63	9471.86	11433.9	15629.4	40211.6	42596.9	45118.2	26248.8	28618.8	43084	5449.65	8677.9	8477.8	9992.54	10138.6	8373.95	23215.4	29131	31401.3	19060.3	20450.7	32908.3
TRUE	High	Q6P8I4	Pcnp	17272.8	38563.4	41322.3	42486.8	31890.7	66328.4	380920	385920	486103	374807	329689	415868	20892.5	22373.4	25702.6	17777.8	13694.3	38003.9	355817	556571	431437	80194.9	54260.5	142152
TRUE	High	Q64339	Isg15	1.39869e+06	1.54892e+06	1.44269e+06	926689	601714	1.07639e+06	2.29502e+07	2.50454e+07	2.51018e+07	1.3056e+07	6.69998e+06	1.93362e+07	604968	1.20936e+06	1.34276e+06	581053	1.35466e+06	1.78394e+06	1.62608e+07	2.48954e+07	2.9399e+07	1.75848e+07	1.2522e+07	1.66979e+07
TRUE	High	Q69Z37	Samd9l	191623	309535	257622	143167	116374	139245	1.13512e+06	1.0983e+06	1.27641e+06	635702	598381	788879	124992	184306	213166	121721	205855	230133	1.18049e+06	1.30808e+06	1.1957e+06	357464	581800	709667
TRUE	High	E9Q137	Tex264	989267	950364	823512	925369	1.2224e+06	878014	7.04352e+06	8.17259e+06	6.53608e+06	5.89669e+06	4.49781e+06	7.00496e+06	883946	877230	894956	1.22286e+06	1.12343e+06	836740	7.52985e+06	6.6433e+06	6.60763e+06	5.24624e+06	3.93212e+06	4.81664e+06
TRUE	High	P97311	Mcm6	88597.3	122335	107769	93988.2	102187	102983	796260	639233	927385	496019	410931	741415	83135.8	113069	80222	92060.5	156558	100708	626707	1.06467e+06	940036	226062	242502	746206
TRUE	High	P05533	Ly6a	4764.34	3708.95	7597.96	1731.77	107.188	2935.46	1.28132e+06	1.67337e+06	1.20756e+06	874198	359371	1.5209e+06	4950.09	7558.26	5597.33	2693.53	8389.12	22479.6	559607	1.15238e+06	1.07305e+06	171882	201283	251814
TRUE	High	Q91ZW2	Pofut1	332981	370257	267029	236821	336576	252533	1.73449e+06	1.54684e+06	1.63052e+06	1.01558e+06	758127	1.23301e+06	290007	235824	322792	266351	314059	350689	1.44998e+06	1.58796e+06	1.44575e+06	601793	575105	753264
TRUE	High	P59759	Mrtfb	130107	99946.4	101875	114724	106636	97204.9	355681	355683	374844	254279	249803	268354	44947.6	70709.9	73554.8	60691.1	53522.5	78456.7	452907	380610	323285	179981	137669	262570
TRUE	High	Q8BYI6	Lpcat2	41027.5	125738	59934.6	32805.8	45411.9	38314.3	826434	713942	891104	384764	230289	637126	47843.3	52711.9	57670.8	58569.6	64081.9	172988	566246	598643	412546	165872	150687	197169
TRUE	High	Q99J87	Dhx58	571063	588853	500717	462678	563250	362653	2.96825e+06	3.16868e+06	3.42866e+06	1.5091e+06	869857	2.42505e+06	370169	594551	623721	437016	464853	890854	2.17174e+06	3.35218e+06	3.68818e+06	1.61647e+06	1.12642e+06	1.99117e+06
TRUE	High	P41731	Cd63	10359.4	4392.33	5195.44	12873.4	12778	7562.99	216795	168780	137379	183436	35760.5	219042	5308.39	5733.58	10050.5	8824.78	13826.2	8220.01	127724	145069	94814.2	41005.2	74084.6	63498.7
TRUE	High	P19324	Serpinh1	937862	957732	889022	737644	482130	387145	7.03194e+06	5.4195e+06	5.82259e+06	4.60031e+06	2.5186e+06	6.77622e+06	587778	984304	748552	620512	866005	1.12444e+06	3.78204e+06	5.4183e+06	2.78344e+06	1.37548e+06	1.95717e+06	2.72368e+06
TRUE	High	Q8BYB9	Poglut1	184263	196030	209747	130970	177073	131589	927927	916736	893245	790249	454018	944566	159416	200139	204888	152260	220794	206531	767799	734230	638008	374610	439356	554716
TRUE	High	Q9Z2F2	Oasl2	18117.2	20155.8	43841.9	43599.7	28172.3	42802.5	681635	801146	733082	298931	32374	658431	27530.1	38669.2	40372.2	49515.4	27257	30308.1	738651	919512	833551	656327	266409	366682
TRUE	High	P26645	Marcks	939813	1.08129e+06	1.12697e+06	858054	606203	1.14268e+06	6.81194e+06	5.33684e+06	7.92177e+06	4.94566e+06	3.83567e+06	7.14133e+06	368977	576031	484639	512452	489370	1.01649e+06	4.65801e+06	6.87226e+06	5.39509e+06	1.42405e+06	1.268e+06	2.61179e+06
TRUE	High	P57791	Rce1	40918.6	59097.1	55794.8	47725	44005.5	49720.4	198227	176969	179334	124778	102966	180855	65116.2	37312.4	53247.8	40902.4	88607.1	75028	167201	173849	160148	127726	119844	131803
TRUE	High	P97432	Nbr1	45259.4	52878.8	56829.1	44309.9	47664.9	43806.9	627990	702021	719857	399031	248403	543399	60292.3	46678.4	52550.1	37987	44219.6	36661.1	653801	664637	477967	150323	317686	219870
TRUE	High	Q64112	Ifit2	93631.7	161052	126388	80316.2	88514.4	78445.5	4.41833e+06	4.79041e+06	5.17434e+06	1.99532e+06	363814	4.00188e+06	79440.5	83249.6	106697	67410.7	109607	241598	3.3516e+06	6.03111e+06	4.84997e+06	520305	1.25743e+06	2.37676e+06
TRUE	High	O70503	Hsd17b12	9.24285e+06	1.01653e+07	8.98538e+06	1.13807e+07	1.31415e+07	1.01453e+07	2.49104e+07	2.42969e+07	2.18359e+07	2.21411e+07	2.16986e+07	2.48441e+07	1.06062e+07	9.16502e+06	9.00209e+06	1.19715e+07	1.05601e+07	9.75894e+06	2.79783e+07	2.59353e+07	2.41064e+07	2.40456e+07	1.70761e+07	2.16356e+07
TRUE	High	P45376	Akr1b1	2.64913e+06	2.79358e+06	2.80667e+06	2.2455e+06	2.03921e+06	2.94029e+06	1.22937e+07	1.22207e+07	1.32682e+07	7.99145e+06	6.34566e+06	9.79321e+06	2.35854e+06	2.94053e+06	2.69006e+06	2.12511e+06	2.76012e+06	3.37723e+06	9.46265e+06	1.35592e+07	1.20809e+07	6.27194e+06	6.76043e+06	7.74996e+06
TRUE	High	Q8R1J9	Tor2a	74809.8	86235.3	80920.8	77845	71515.4	81970.5	816419	706163	696042	498530	290330	544561	117706	71470	84866.5	90391	79521.4	185499	656600	653758	766828	272902	315576	338430
TRUE	High	P70698	Ctps1	256079	289780	257339	604411	381126	448598	7.97456e+06	7.35371e+06	7.71812e+06	3.68822e+06	3.13723e+06	4.39528e+06	625351	314997	262618	619181	314255	293401	7.49406e+06	7.88101e+06	6.43582e+06	994317	598025	1.11883e+06
TRUE	High	A1L314	Mpeg1	74057	103584	75790	48841.5	68932.1	88528.2	791992	666173	892234	515678	299108	706690	53363.1	84808.9	126736	62475.4	83980.1	169173	743266	639488	497893	341662	253557	522834
TRUE	High	Q3U5Q7	Cmpk2	1.6483e+06	1.883e+06	1.81905e+06	1.223e+06	1.00374e+06	1.37306e+06	3.14196e+07	3.16732e+07	3.19404e+07	1.69529e+07	1.04702e+07	2.4039e+07	878527	1.63962e+06	1.46856e+06	897470	1.35196e+06	2.19086e+06	2.1351e+07	3.77998e+07	3.82672e+07	2.00639e+07	1.41456e+07	1.84118e+07
TRUE	High	Q91YI1	Atg13	37187.2	36249.8	22412.9	46610	29988.5	44489.5	124285	138881	122622	91424.8	96860	87472.6	32864.5	29324.1	24023.8	36304	24762.1	35064.8	142816	142243	151862	76337.5	70046.1	61154.9
TRUE	High	Q8VHL5	Crygn	13413.5	21531.5	69772.1	138470	272058	90444.6	681420	678612	689257	775504	920148	491336	188282	50473.7	30124.4	113111	28707	22966	389404	561478	416041	596365	469858	480609
TRUE	High	P24452	Capg	150589	239300	235756	128679	69213.2	156768	3.05183e+06	3.01494e+06	3.29262e+06	2.24339e+06	1.72868e+06	2.81314e+06	124432	305341	171682	113664	187829	412724	2.49295e+06	2.9515e+06	1.93228e+06	696706	983151	1.6099e+06
TRUE	High	Q3U7U3	Fbxo7	36178.2	63004	78975.6	30059.7	35595.4	33236.7	351861	318644	386194	144346	130091	137946	21242.4	35464.4	59659.9	37447	53498.7	62259.3	295982	385005	310681	62271	70982.4	121132
TRUE	High	Q8CBR6	Tsku	15707.5	17915	10689.3	37025.3	42257.9	25973.2	138719	109284	124796	94486	109815	94737.5	19700.3	13079.1	17239.7	38309.8	20872.6	17645.9	125391	152126	161459	103870	48096	75489.8
TRUE	High	Q9CR29	Ccdc43	116688	107854	107878	126719	103595	102708	252930	282251	246698	253715	208996	222682	51525.5	85193.4	82983.2	45937.6	106347	105748	198333	221494	248111	207113	164266	252407
TRUE	High	Q9DBM0	Abcg8	387617	535703	850558	969486	983258	1.15503e+06	4.11865e+06	4.79264e+06	4.15523e+06	4.05395e+06	3.25846e+06	3.83533e+06	785815	444409	1.00915e+06	462980	870757	699927	3.59924e+06	3.13233e+06	3.88555e+06	1.76486e+06	1.04306e+06	2.04347e+06
TRUE	High	Q8R4G6	Mgat5	21031.2	23042.1	24853.6	17186	14304.7	27452.2	114947	125515	63421.3	50665.8	56508.2	77252.2	19051.6	22393.5	23420	30529.9	36997.1	21020.3	41304.6	122631	76594	94749.9	62907.3	77191.7
TRUE	High	C0HKG6	Rnaset2b	1.0563e+06	818844	883985	890292	799916	780544	3.2792e+06	3.06973e+06	2.27968e+06	2.33716e+06	1.69633e+06	3.25288e+06	690598	774309	779101	801672	920412	916732	1.864e+06	2.40271e+06	3.77022e+06	2.91267e+06	2.1075e+06	2.14609e+06
TRUE	High	P25085	Il1rn	11198.1	61023.2	45923.6	12002.7	23098.8	13075.5	2.00747e+06	1.92488e+06	2.17712e+06	1.68764e+06	1.40189e+06	1.94349e+06	20981.4	58810.1	67336.8	18042.7	28103.6	55461.5	2.20921e+06	2.48684e+06	1.24483e+06	199992	280474	974476
TRUE	High	P16110	Lgals3	188811	374545	316404	97508.4	230884	267520	1.78288e+06	1.77075e+06	2.16815e+06	1.10674e+06	875497	1.21784e+06	368616	272864	264336	190152	277914	584534	2.00048e+06	1.68166e+06	1.43733e+06	825626	770947	929136
TRUE	High	Q9JJ00	Plscr1	384569	360783	254616	277913	329513	205973	1.44181e+06	1.28969e+06	1.19817e+06	1.07571e+06	786951	1.36492e+06	234045	300334	300065	259144	339302	310682	1.24471e+06	1.09827e+06	1.09879e+06	962983	959514	1.14554e+06
TRUE	High	Q8K3D3	Swi5	27351.2	4687.64	6257.68	6449.82	5497.1	25259.5	89677.2	86716.9	63250.7	56299.1	45137.9	66012.9	1335.32	2045.27	8103.57	4143.01	4167.6	6057.96	63264.2	41751.9	55294.8	16207.7	27564.1	51774.8
TRUE	High	Q8VCB1	Ndc1	62049.6	50093.4	40814.5	44085.5	39501.4	42954.9	276636	256120	218170	184072	102685	137319	39727.2	38974.5	72879.3	36822.5	49531.2	57394	196103	309219	232169	211641	97983.5	150721
TRUE	High	O54998	Fkbp7	14313.2	17724.9	17914.5	17047.2	9018.19	19824.5	410004	344112	319915	83097	181188	149645	12866.1	14666.2	24453	22405.8	10014.2	10127.8	337279	358133	78063.3	165794	52413	71168.4
TRUE	High	Q8CIB6	Tmem230	22221.9	65240.7	49230.5	55073.5	78698.8	55818.2	281894	287137	170876	193086	187672	273644	16976.8	15116.3	26516.3	49739.6	50916.2	46947.8	227030	318259	230812	141752	127072	123064
TRUE	High	Q8BRN9	Cc2d1b	57592.9	112189	62436.9	104785	104948	63956.2	610466	582596	655615	338543	322868	751307	54711.6	57719.8	56456.6	135924	115623	82864.1	705318	638919	641783	230489	526292	356946
TRUE	High	P70265	Pfkfb2	85858.5	56659	67624	165269	114484	134299	192900	235159	280744	168594	205381	212229	89634.8	151574	66053.8	138510	77015.3	151551	236801	254266	260868	198627	172532	236366
TRUE	High	Q9DBC7	Prkar1a	1.58698e+06	1.68037e+06	1.47895e+06	1.24085e+06	1.40298e+06	1.50749e+06	1.10322e+07	1.10409e+07	1.09449e+07	7.92716e+06	6.41452e+06	1.05907e+07	1.4067e+06	1.56614e+06	1.607e+06	1.43645e+06	1.6271e+06	1.85961e+06	1.1129e+07	1.21148e+07	1.02041e+07	5.93282e+06	4.34272e+06	6.53426e+06
TRUE	High	P19001	Krt19	288456	436775	190366	388638	573887	417576	4.75977e+06	3.738e+06	4.89973e+06	4.56697e+06	3.44513e+06	6.29865e+06	984783	416101	335725	501174	673737	589169	4.50152e+06	6.63162e+06	2.41008e+06	1.58765e+06	1.45645e+06	2.11968e+06
TRUE	High	Q8BGG6	Mospd3	21339.3	16555.6	25002.8	10422.1	25285.4	19513.6	162885	110948	112079	58819.8	95330.3	132797	26803.7	13952.7	25054.7	15286	22212.5	23055.7	97605.6	73911.6	89813	61845.2	35788.9	59781.6
TRUE	High	Q9DBS1	Tmem43	287267	317386	286061	255375	355723	292854	3.98902e+06	3.49224e+06	3.31314e+06	2.2605e+06	1.86867e+06	2.92615e+06	303920	289534	280217	324217	277573	320961	3.44196e+06	3.48119e+06	2.53464e+06	1.51874e+06	982940	1.59123e+06
TRUE	High	Q9ERE7	Mesd	2.07332e+06	2.05825e+06	1.93195e+06	1.35182e+06	1.6734e+06	1.27908e+06	5.3908e+06	5.60442e+06	4.77708e+06	4.50539e+06	3.29032e+06	5.6624e+06	1.47732e+06	1.86621e+06	1.74175e+06	1.57482e+06	1.99484e+06	1.70614e+06	4.86674e+06	5.60673e+06	4.78059e+06	3.75694e+06	3.13022e+06	3.80504e+06
TRUE	High	Q91WG0	Ces2c	9.75301e+06	7.68221e+06	8.12886e+06	2.79337e+07	3.37052e+07	2.4838e+07	8.17782e+07	8.31159e+07	6.22056e+07	5.47271e+07	5.323e+07	5.84549e+07	2.00243e+07	7.99239e+06	6.35593e+06	2.46467e+07	1.08481e+07	7.28205e+06	6.27151e+07	7.23021e+07	7.11579e+07	3.9058e+07	2.48945e+07	2.28747e+07
TRUE	High	Q9R1Q6	Tmem176b	48695.6	103665	58850	68624.9	51832	77392.3	512838	503378	582331	420621	212569	511142	63912.9	56596.1	67920	65422.1	42117.9	85824.6	516923	591051	359333	182395	188586	278430
TRUE	High	Q8BK48	Ces2e	3.9489e+07	4.84099e+07	3.9703e+07	6.00582e+07	6.17477e+07	5.10461e+07	1.40634e+08	1.49358e+08	1.1001e+08	1.15824e+08	1.05262e+08	1.24807e+08	4.44729e+07	3.57877e+07	3.81046e+07	5.05318e+07	3.86445e+07	3.65289e+07	1.15899e+08	1.4565e+08	1.31522e+08	1.04124e+08	7.77278e+07	1.04961e+08
TRUE	High	Q8VD31	Tapbpl	480313	398358	396377	265700	357141	325302	1.59046e+06	1.54469e+06	1.42835e+06	1.14869e+06	655835	1.57504e+06	285702	350175	528629	203573	448760	604788	1.26473e+06	1.31585e+06	1.43963e+06	860043	932351	1.1774e+06
TRUE	High	O88856	Tpst2	60185.3	37283.5	52897.4	40055.1	66801.9	47917.4	233025	243708	268167	153234	129862	259377	59576.9	40900.1	31912.9	58911.8	50217.2	53338.6	172158	154293	191752	82704.7	84539.7	103592
TRUE	High	Q03145	Epha2	42553.3	21554.6	16829.2	527823	727715	52484.2	2.28925e+06	1.60368e+06	2.29951e+06	1.90086e+06	1.43976e+06	1.04688e+06	24821.8	27056.5	25672.5	51046.5	26683.4	323924	1.95207e+06	154023	1.88245e+06	459992	416170	517525
TRUE	High	Q8VDP6	Cdipt	2.45222e+06	2.58868e+06	2.27564e+06	2.51435e+06	2.91824e+06	2.43074e+06	7.76894e+06	7.31151e+06	6.21019e+06	5.72155e+06	5.21332e+06	7.17144e+06	2.49148e+06	2.35263e+06	2.18925e+06	2.50178e+06	2.52987e+06	2.44331e+06	7.36114e+06	6.57404e+06	5.91817e+06	5.66146e+06	4.57154e+06	4.98738e+06
TRUE	High	Q80SU7	Gvin1	1.77248e+06	790614	2.21158e+06	1.07891e+06	989218	2.24192e+06	6.41288e+06	6.16023e+06	8.42613e+06	5.00106e+06	3.96034e+06	6.44998e+06	2.05836e+06	895005	794937	646861	1.33903e+06	2.11506e+06	8.66153e+06	5.27659e+06	6.32103e+06	5.76201e+06	5.44102e+06	6.577e+06
TRUE	High	Q99PM3	Gtf2a1	12220.3	5708.38	13811.2	8908	9816.77	4292.69	47669.7	43372.6	67561.7	56138	41636.1	56462.6	6354.17	4342.31	11311.8	3481.63	15271.9	17621.2	43523.2	61319.5	36912.9	22051.6	24841.9	55930.1
TRUE	High	Q3U5C8	Arhgef16	60158.4	60532	70729.6	198374	199613	108019	1.07969e+06	1.10912e+06	1.02703e+06	632865	429589	998591	54953.7	80547.4	66716.7	67990.3	83642.4	62619.8	895537	1.08689e+06	1.07162e+06	497804	399595	687703
TRUE	High	Q9D9I4	Tbc1d20	12298.6	17425.5	23434.7	22839.1	14195.4	15606	74506.4	73541.2	63977.8	66632.7	47210	75683.9	13399.6	9733.97	20044.1	16633.1	15189.2	16216.5	63012.6	67302.6	38265.3	34122.3	29057.1	49329.8
TRUE	High	Q9CQV6	Map1lc3b	169004	220944	183477	238099	203268	171843	1.98577e+06	1.63436e+06	1.7348e+06	1.05039e+06	939388	1.2279e+06	271092	209684	166661	268409	244110	191983	1.66386e+06	1.54815e+06	1.52255e+06	629041	506801	518496
TRUE	High	Q8BXJ9	Tmem62	95732.2	99443.6	106036	106050	109380	100827	945772	1.22292e+06	787235	508576	365913	656554	85046.5	119514	79913	99822.1	144592	118867	599957	867798	814241	268571	249408	178197
TRUE	High	O70572	Smpd2	391928	477482	320738	742094	668602	627336	1.37656e+06	1.48898e+06	1.14379e+06	1.34267e+06	1.18869e+06	1.55249e+06	772866	442598	511845	771418	593004	541661	1.41986e+06	1.25162e+06	1.09069e+06	1.32509e+06	1.09392e+06	1.21804e+06
TRUE	High	Q8CI94	Pygb	897512	1.64938e+06	1.39173e+06	832333	507496	841068	4.49501e+07	4.56075e+07	4.14777e+07	1.55764e+07	1.13732e+07	2.08431e+07	787783	1.30706e+06	1.62335e+06	491072	1.00046e+06	2.1227e+06	3.76357e+07	2.67395e+07	3.8694e+07	5.87861e+06	4.95883e+06	9.85261e+06
TRUE	High	P21180	C2	181797	104339	89986	419077	385727	207090	782630	767912	803519	456372	291311	647673	202297	103146	118753	291600	180768	99035.4	729148	549316	502920	385973	342782	390210
TRUE	High	A2AKQ0	Slc35d1	2.85291e+06	3.02713e+06	2.4917e+06	3.96431e+06	4.17292e+06	3.72086e+06	1.90247e+07	1.80688e+07	1.72218e+07	1.17666e+07	1.02368e+07	1.3914e+07	3.27929e+06	2.55153e+06	2.39833e+06	3.41511e+06	2.69008e+06	2.62536e+06	1.61319e+07	1.6438e+07	1.81156e+07	7.88547e+06	4.98231e+06	6.42927e+06
TRUE	High	Q61879	Myh10	856090	416065	804927	962908	1.29313e+06	1.00532e+06	4.87071e+06	4.44816e+06	3.9276e+06	3.63674e+06	2.41155e+06	5.20061e+06	1.05291e+06	600739	574672	765092	520912	437153	3.16188e+06	2.29112e+06	2.24944e+06	1.82472e+06	1.64144e+06	2.96233e+06
TRUE	High	Q9D6W8	Borcs6	21847.5	22994	16009.3	12163.7	17968.8	24113.1	48071.8	48240.5	60191.1	91599.9	56188.5	88666.5	20206	13619.8	14109.6	21239.5	18802.3	14060	29219.2	50567.2	56165.5	38063.8	21810.3	76940.6
TRUE	High	Q9Z210	Pex11b	777965	773663	625452	914383	961937	849924	1.70922e+06	1.61628e+06	1.66688e+06	1.56695e+06	1.32114e+06	1.59832e+06	874209	582638	639682	842276	741605	732407	1.53639e+06	1.57915e+06	1.70798e+06	1.63867e+06	1.24278e+06	1.87336e+06
TRUE	High	Q8C1E7	Tmem120a	598779	510574	681807	756352	646316	614187	1.20578e+06	1.27768e+06	1.2364e+06	1.84031e+06	1.29147e+06	1.43618e+06	487862	459845	472923	783099	587000	428488	1.64902e+06	1.27291e+06	1.25026e+06	1.11542e+06	1.00046e+06	1.21818e+06
TRUE	High	Q9D7N9	Apmap	4.55137e+06	4.95331e+06	4.76554e+06	4.38541e+06	4.19741e+06	4.57326e+06	1.12432e+07	1.01115e+07	9.69287e+06	9.94417e+06	8.85024e+06	1.09103e+07	3.97775e+06	4.07336e+06	3.9193e+06	4.38109e+06	4.75663e+06	4.53545e+06	9.8376e+06	1.00461e+07	9.14286e+06	8.42505e+06	7.05752e+06	8.25337e+06
TRUE	High	Q9D1F4	Akt1s1	93009	87321.4	97840.9	80453.8	94419.9	83933.1	191432	186949	245525	193116	148920	197971	49437.4	50916.5	74022	44818.1	54990.7	83944.6	203584	182004	193395	141130	104410	157064
TRUE	High	Q99MD6	Txnrd3	142420	136314	132152	131355	123885	91913.8	356203	293183	275865	310816	264450	302077	110308	131464	116111	129389	129855	136595	295736	257794	259657	212619	258064	252177
TRUE	High	Q91X72	Hpx	2.10907e+07	1.7895e+07	2.00183e+07	2.20789e+07	1.97436e+07	2.51511e+07	4.18959e+07	3.82179e+07	5.18244e+07	4.13011e+07	3.53786e+07	4.62126e+07	2.39123e+07	2.1175e+07	1.76657e+07	2.39324e+07	2.39666e+07	2.75933e+07	4.85051e+07	5.06023e+07	4.012e+07	4.32252e+07	3.99776e+07	5.25568e+07
FALSE	High	Q9DD06	Rarres2	322233	381044	298507	231821	188997	214318	695362	645159	517050	726394	568477	845520	183266	302234	345341	97671.4	234658	232611	717077	624141	662023	635609	735750	632563
FALSE	High	O55071	Cyp2b19	430619	703971	669053	2726.48	8571.14	16486.3	10591.9	4723.39	10262.5	9078.31	4020.98	10776	3193.6	801709	672458	5582.41	705139	743365	7443.16	9275.41	5041.4	5423.51	127097	5790.3
FALSE	High	Q80XK6	Atg2b	5.92674e+07	1.60342e+07	3.73128e+07	3.60698e+07	3.2573e+07	153057	233595	262179	292629	161300	175658	194246	2.05774e+07	5.24598e+07	161904	4.01078e+07	118797	134626	273240	194697	244438	135505	120561	3.4266e+07
FALSE	High	Q9Z0S9	Rabac1	133230	118455	104465	169807	177897	150350	265492	236609	212987	213781	246419	253780	127325	96768	64439.2	132831	160057	124291	252466	228327	174988	257175	188934	210910
FALSE	High	Q91X21	Kiaa2013	93182.5	62926	78356.7	48819.6	80786.3	58416	329194	204657	137392	222043	256474	298272	55605.6	53802.1	47015.3	38724.8	43582.4	75353.8	281008	113008	247984	69030.4	223408	303366
FALSE	High	Q3TZM9	Alg11	144074	198939	181485	155174	202473	179227	507850	518205	422233	314478	242314	428346	167354	118064	130138	158258	125880	129594	383625	363435	431920	354365	364123	393352
FALSE	High	Q91VX2	Ubap2	145999	138813	119659	132644	162052	112190	292557	274299	278998	236873	256170	227978	67917.3	93626.5	65228.2	74441.5	79640.3	121799	272736	341262	292580	166067	155635	281914
FALSE	High	Q2EMV9	Parp14	762746	592910	802356	516465	587386	648544	1.74474e+06	1.81314e+06	1.93742e+06	1.44322e+06	920994	1.44922e+06	673327	613160	607964	536171	798047	922568	1.37141e+06	2.18011e+06	1.6794e+06	978322	1.2606e+06	1.58152e+06
FALSE	High	Q07797	Lgals3bp	2.32515e+06	2.61508e+06	2.03192e+06	1.82965e+06	2.14915e+06	1.86572e+06	5.55322e+06	5.22618e+06	5.31849e+06	4.10176e+06	3.17712e+06	5.17733e+06	1.85483e+06	2.07751e+06	1.82205e+06	1.84796e+06	2.31837e+06	2.61559e+06	4.6474e+06	5.39366e+06	4.45055e+06	3.29542e+06	3.95167e+06	4.05874e+06
FALSE	High	Q8BXQ2	Pigt	576356	497632	511191	506897	514572	432847	1.41564e+06	1.40835e+06	1.30801e+06	988644	992497	1.31894e+06	480456	424317	487846	489553	507352	528211	1.06793e+06	1.25803e+06	1.22924e+06	1.15547e+06	877426	1.26357e+06
FALSE	High	Q922Q9	Chid1	578716	502825	463938	662512	654316	570072	1.29017e+06	1.53957e+06	1.43045e+06	1.0009e+06	926781	1.29768e+06	674447	515716	407372	653143	576392	635615	1.32073e+06	1.41939e+06	1.4657e+06	1.20707e+06	995440	1.13369e+06
FALSE	High	A2AQ19	Rtf1	81973.6	103985	134949	82756.6	77834.7	96194.1	366116	307507	282846	159978	184818	289525	77383.6	76733.2	94151.9	79244.6	86629.3	117103	327226	321482	266118	139109	177376	192765
FALSE	High	O88597	Becn1	168468	184647	217628	187073	181641	208025	511418	290001	370564	298860	416676	286209	156427	143310	130283	219467	248578	166100	355593	387840	311104	336020	282492	286938
FALSE	High	Q9QXM1	Jmy	24581.8	29767.3	16608.1	26594	18291.3	23907.7	70608.1	79265	76414.7	39448.5	47219	79771	17250	30104.8	12254.7	33945.5	32299	20776.5	57121.2	56644.1	68356.9	50620.3	37365.9	47731
FALSE	High	Q2HXL6	Edem3	164278	147988	119090	147917	175481	173864	435591	369130	362103	283494	281121	382655	158996	112984	116333	122598	141486	151602	261625	265472	269681	287365	211346	236708
FALSE	High	Q9QYI6	Dnajb9	139355	138949	137049	125961	167641	134877	353499	360605	368651	230285	315467	266024	152085	101433	109548	195003	189993	291323	373669	387067	313396	384677	215140	277386
FALSE	High	Q3UPF5	Zc3hav1	1.81719e+06	1.95498e+06	1.719e+06	1.48143e+06	1.70951e+06	1.5535e+06	3.43577e+06	3.32647e+06	3.07184e+06	3.04323e+06	2.55588e+06	3.64866e+06	1.17709e+06	1.25239e+06	1.31937e+06	1.12914e+06	1.74826e+06	1.97106e+06	2.82633e+06	3.65245e+06	3.65508e+06	2.80247e+06	2.62824e+06	3.51571e+06
FALSE	High	Q9R1K9	Cetn2	26275.4	24728.6	17106.1	11308.8	7126.86	12162.1	39880.4	48574.9	51852.3	35488.8	36400	52923.9	11152.4	18929.6	11363	16178	21832.6	17458.1	40597.7	44250.3	39193.4	23152.7	33680.3	26656.8
FALSE	High	Q91W34	Rusf1	837006	860618	815756	701429	761451	548800	1.48571e+06	1.3612e+06	1.22967e+06	1.37221e+06	1.20466e+06	1.6727e+06	541283	465157	517446	512036	559740	920399	1.41674e+06	1.39849e+06	1.07149e+06	1.05287e+06	922832	1.41618e+06
FALSE	High	Q8CIA5	Slc35b4	37629.3	38959.2	20845.6	27913.3	36806.2	34363.8	87240.3	63182.8	64741.5	63331.1	41986.9	86747.2	30477.4	21358.7	27025.2	29246.8	33554.5	35225.9	72524.4	69854.9	57444.5	47981.1	56238.9	53707.8
FALSE	High	P55302	Lrpap1	1.06339e+07	1.08541e+07	1.1558e+07	8.38255e+06	2.07659e+06	8.84725e+06	8.60191e+06	8.95024e+06	6.98943e+06	7.78195e+06	8.46746e+06	1.05019e+07	2.13932e+06	2.21506e+06	2.03448e+06	1.96089e+06	9.08619e+06	1.11362e+07	7.74825e+06	8.67949e+06	7.55723e+06	9.32117e+06	9.42597e+06	1.25967e+07
FALSE	High	P41317	Mbl2	5.38712e+06	6.82812e+06	5.1222e+06	3.1963e+06	3.80064e+06	2.9726e+06	9.31685e+06	8.84732e+06	8.4643e+06	7.483e+06	6.39964e+06	8.45036e+06	3.13562e+06	6.0809e+06	3.80686e+06	2.74075e+06	6.16937e+06	5.62501e+06	9.05176e+06	1.14921e+07	1.0057e+07	1.08325e+07	8.43039e+06	1.00662e+07
FALSE	High	Q3V209	Tmub2	77579.8	28931.7	63162.2	28320.9	73406.5	66402.7	123513	115079	90235.5	86344.3	82951.5	113880	53956.9	27145.3	24175.2	62002.7	72683.8	60857.8	103789	94285.9	91339.7	90883.3	84744.7	129837
FALSE	High	Q923K4	Gtpbp3	34646.2	18217.2	30524.9	18690.1	26788.9	20078.8	78109.5	62271.6	79535.2	40175.1	23053.5	66441.6	19581.6	26042.9	15598.2	24410.8	19671.4	20407.2	55396.9	80495.9	93400.3	44701.5	45524.8	55249.8
FALSE	High	Q60767	Ly75	47653.2	187927	146004	32506.3	40827.2	33578.5	383733	328643	306096	197059	155786	281590	47589	44165.9	59423.2	36008.1	183460	159535	254172	307739	274941	186897	212115	215544
FALSE	High	Q9D8B1	Aig1	38695.1	31926	20073.8	3599.37	6324.32	929.552	150269	167786	104860	91119.7	57851.6	174059	8688.36	26857.1	23453.7	15270.9	26931.4	30977.3	107466	187567	169734	132230	106225	156111
FALSE	High	Q8VC70	Rbms2	10703.2	20918.8	16414.3	19267.3	22659.8	11682.4	128584	68664	93618.2	52379.6	36742.9	80050.5	14876.8	20554.6	14367.6	19516.8	39270.7	6968.38	42219.6	95224.6	50038.3	43895.2	56104.6	90747.2
FALSE	High	F2Z461	Herc6	48488.2	49373.5	63347.3	41755.5	63252.9	60871.3	265809	356748	285461	158557	53033	261000	40745.5	44551.7	54555.2	37405.7	58086.8	82865.7	169664	405896	450173	144585	266817	269831
FALSE	High	Q9JM99	Prg4	41972.1	31633.1	16174.7	53782.6	39689.8	35419.3	113995	86303.3	126629	106903	36878.8	90087.4	33213.7	31558.4	16695	45516.8	38681.7	72125.8	113908	167203	125860	84249.7	111357	86528.5
FALSE	High	P14429	H2-Q7	250236	457903	231941	147386	137572	208125	1.05884e+06	1.15873e+06	1.1205e+06	952585	638391	1.33549e+06	117953	113205	202955	57986.2	133080	482059	850347	1.17835e+06	1.02394e+06	1.13033e+06	1.03356e+06	1.46085e+06
FALSE	High	Q9QXW9	Slc7a8	4421.6	18255.4	15684.2	19805.4	10405.4	4520.26	82828.1	65912.1	95029	48676.7	37956.1	52868.9	3925.27	12874.8	8436.53	13464.4	11047.3	26698.2	67653.8	78753.9	64697.1	24258.4	23401.6	64820.4
FALSE	High	Q9CS74	Ecd	43227.4	35196.6	17116.9	36783.6	30533.7	49700.1	72391.8	60120	64500.3	51892.6	53157.6	74720.9	23003.9	21467.8	38728.4	37698.7	31942	49657.6	46532.6	78956.9	66858.9	47402	55880.5	80948.8
FALSE	High	Q8BPX9	Slc15a3	18742.7	12792.7	16648	9827.81	7949.03	20851	72412.6	66547	54781.5	17737.4	28374.1	44302.5	4908.93	13052.7	5908.33	9893.97	7987.95	12778.5	71889.9	60529.1	51599.9	27878.3	28406.7	43790
FALSE	High	P56212	Arpp19	127790	107167	109428	150124	88421.6	157773	273789	239357	171245	159902	106265	210601	26633.6	16896.5	6714.28	7376.22	7201.17	8182.89	149005	109620	161238	70028.3	58396.8	121557
FALSE	High	Q3TNH5	Arb2a	135212	88513.6	104681	62946.5	72711.5	133047	167483	113590	96389.8	181336	117646	179216	32570.4	67032.1	40404.2	34966.4	72904.3	67994.9	181410	164868	137179	132354	111856	163414
FALSE	High	Q9ERG2	Strn3	474743	554429	479228	357896	446112	396086	961442	845599	792013	822053	617710	934003	338408	327363	320836	309325	341050	444116	774131	984188	735592	772739	445393	854106
FALSE	High	Q91YT7	Ythdf2	163510	175555	138679	165057	154674	208167	207114	270224	251922	281907	149387	235593	118851	86620.4	110877	213094	118946	256449	246760	275435	238001	234519	154773	347572
FALSE	High	Q91VU1	Yipf1	81021.2	53753.8	56622.4	61389.1	80454.2	49139.3	142210	141919	131946	101876	94366.5	123237	102385	51031.7	48779.5	69284.4	65555.5	59708.8	175005	151708	119086	138813	137526	97906.7
FALSE	High	P06339	H2-T23	768208	660357	522094	408171	471153	376559	2.18049e+06	2.0262e+06	1.87588e+06	1.30977e+06	685790	1.62693e+06	474501	509925	540791	393458	618128	780416	1.97346e+06	2.27101e+06	1.81564e+06	1.07757e+06	1.24071e+06	1.44844e+06
FALSE	High	Q8VDD8	Washc1	1.6235e+06	244324	2.28004e+06	2.53659e+06	1.27023e+06	1.15113e+06	1.5908e+06	1.43482e+06	2.18499e+06	3.58281e+06	927190	2.29178e+06	235632	203166	212265	468444	2.08419e+06	957820	658495	2.25827e+06	2.59681e+06	2.5014e+06	2.22377e+06	1.3073e+06
FALSE	High	Q61037	Tsc2	291240	416165	545665	376725	240538	267585	831542	787304	661330	596181	505838	733388	278802	396884	305356	840559	1.03684e+06	683928	588490	750460	725747	887342	1.17593e+06	630001
FALSE	High	Q9CQL7	Mrfap1	22531	10717.3	27996.4	23228.3	32379.8	22207.9	35577.2	33677.2	36394.2	37673.4	26074.9	51812.3	8754.21	6306.03	11204.8	23813.5	9368.33	19097	18394.1	28299.2	47207.6	25262	24196.8	44767.8
FALSE	High	Q9JM96	Cdc42ep4	235430	275601	197475	267650	203430	210286	352709	287152	298609	465866	284812	470343	94317.7	90375.9	140894	71790	173289	152051	331468	308672	377236	361397	194784	361450
FALSE	High	P28867	Prkcd	290870	288049	234776	278662	284532	306642	586707	672635	787288	522194	408664	716846	77918.4	77483.3	59316.2	56047.2	70290.5	376140	475483	562543	469350	295728	131339	620592
FALSE	High	Q6P8H8	Alg8	209556	187625	152117	201699	221064	169633	379020	391170	386571	312015	259368	276998	229420	159481	110243	165888	200279	189651	295988	360694	396309	279126	339336	372121
FALSE	High	Q8VCQ3	Nrbf2	72127.9	56245.9	89078	76651.8	132628	131070	193114	158453	136266	122685	142337	103287	52913.3	56304.8	35289.6	68769.3	90906.2	70648.1	134879	251029	150995	120523	88714.4	139116
FALSE	High	A2AKK5	Acnat1	3.69755e+06	3.66659e+06	3.39827e+06	1.69463e+06	2.07408e+06	2.29458e+06	9.57264e+06	1.07036e+07	8.83555e+06	6.62744e+06	4.77118e+06	8.4704e+06	2.23889e+06	3.59884e+06	3.81722e+06	2.27118e+06	4.55196e+06	4.08055e+06	7.11103e+06	9.26034e+06	8.35388e+06	6.59813e+06	7.33188e+06	7.79677e+06
FALSE	High	Q99N69	Lpxn	50195.7	41762.3	56389.6	25305.3	30807.3	26708.1	231613	209931	234814	73096.6	64147.4	94549.9	33089.3	26418.6	37302.3	24301.4	33357.7	53241.3	170287	240331	134685	59973.1	67212.8	93280.3
FALSE	High	P52875	Tmem165	118019	30520.6	3650.69	10707.2	4346.71	5887.36	274809	238224	224459	224305	173657	249113	4941.68	10700.7	4921.49	8840.18	7949.67	111374	133986	123077	149379	203303	101091	113903
FALSE	High	Q8R344	Ccdc12	26909.3	37577.3	39503.2	26600	29279.2	23511.7	114371	103862	94708.7	87918.4	63949.6	130953	12430.6	29868.5	13020.6	11715.8	18470.3	45269	65716.6	80358.6	50055.8	34017.8	50484.2	76232.2
FALSE	High	Q8BK58	Hspbap1	10342	14350.7	12828.4	6381.38	12923.2	10790.9	1.68933e+06	1.3087e+06	40658.1	1.01613e+06	37110.1	1.86434e+06	2.41222e+06	3.32723e+06	15451.7	15604.2	10930.7	18400.1	41580.4	56718.6	71788.5	22293.8	9066.99	36845.8
FALSE	High	Q3SXB8	Colec11	32816.2	42440.8	19259.9	14167.7	5696.17	9030.31	86803.8	123128	40922.1	75022.6	57442.7	114900	6606.34	22128.9	24819.8	13732.1	44329	40222.5	71811.3	40836.9	95558.5	50874.3	88612.8	65942
FALSE	High	Q640N3	Arhgap30	10089.9	7109.27	9188.8	6574.33	5124.28	13548.5	27898.7	16787.8	20168.2	94850.5	40736.7	71007.9	2886.19	1951.36	8043.5	13906.3	6287.32	7334.25	16446.1	235590	138115	6969.32	113601	173525
FALSE	High	Q9CZH3	Psmg3	41125.5	1.96171e+06	49915.7	1.95921e+06	2.22043e+06	2.28142e+06	2.20113e+06	1.26965e+06	2.22886e+06	5.07251e+06	1.83092e+06	1.80605e+06	46544.2	57559.1	38207	41902	2.15424e+06	68358.9	3.64459e+06	2.50004e+06	1.56788e+06	2.12834e+06	1.7391e+06	5.33277e+06
FALSE	High	Q3UGS4	Mcrip1	40581.1	29110.3	10052.1	44093.3	33620.8	47555.1	54140.2	59025.3	74546.9	56460.1	61946.1	78413.3	13817.2	7147.64	14132.3	13244.3	41636.8	5138.61	65927	49805.4	54832.5	45733.9	74189.2	55939.8
FALSE	High	Q9CQ45	Nenf	265158	347503	284641	54721.9	158868	92868.7	959422	911521	860526	605594	529838	944733	48693.4	171722	92867.9	31772	302181	77770	816070	869483	914108	470347	536947	731967
FALSE	High	P47879	Igfbp4	190846	239271	164810	125819	222945	203733	399947	400241	311096	408999	205799	508161	121184	156636	149478	107009	207599	169830	406251	382680	339190	356631	276816	355307
FALSE	High	P01899	H2-D1	6.07385e+06	6.97972e+06	6.10512e+06	4.28343e+06	4.51143e+06	5.11529e+06	1.52032e+07	1.6094e+07	1.43841e+07	1.2898e+07	7.74012e+06	1.71379e+07	3.69155e+06	5.05211e+06	5.25806e+06	3.75224e+06	5.74184e+06	9.08192e+06	1.30193e+07	1.53317e+07	1.3921e+07	1.25375e+07	1.23632e+07	1.60093e+07
FALSE	High	Q5NBU8	Xaf1	27410.2	45570	23876.8	13187.9	23218.6	34931.3	153966	139455	126650	55477.6	48668.1	55916.7	12514.1	20094	21363	27620.2	25212.1	26611.6	78043.4	155398	104443	55288.2	62939.5	68623.2
FALSE	High	P31996	Cd68	485568	162969	181445	926733	892266	1.14055e+06	759169	452690	1.10763e+06	1.25795e+06	647643	683496	35798.5	159340	57584.8	46965.5	94292.3	254115	550023	1.09333e+06	880745	783625	343668	724790
FALSE	High	P28667	Marcksl1	90578.5	67741	102217	81696.3	13464.6	89314.6	420656	327170	288356	309579	266600	496197	18039.5	17183.9	4666.48	14060	10232.5	56978.8	285256	314351	248907	86985.6	102994	239422
FALSE	High	Q9JJY3	Smpd3	215329	43249.9	35917.3	27602.5	236006	44665.2	442483	411755	261492	290136	299948	447107	32065	36778.9	49056.4	24110.5	35910.7	27390	206690	240272	192023	294065	209784	298656
FALSE	High	Q9JJH1	Rnase4	511324	557293	470353	326559	332117	342717	1.21893e+06	1.13442e+06	1.19413e+06	1.12692e+06	918210	1.57152e+06	299628	593535	540756	362392	724130	457765	993381	827735	913457	1.18376e+06	1.63204e+06	1.23544e+06
FALSE	High	Q9JJW0	Pxmp4	1.19814e+06	1.11729e+06	828808	1.38846e+06	1.35629e+06	1.25882e+06	2.41687e+06	2.41032e+06	2.4618e+06	2.44859e+06	1.89636e+06	2.67513e+06	1.22623e+06	949536	1.03536e+06	1.3166e+06	1.15525e+06	1.12392e+06	2.09915e+06	2.09441e+06	2.27716e+06	2.13687e+06	1.9037e+06	2.11071e+06
FALSE	High	P01901	H2-K1	7.59834e+06	7.67781e+06	7.40817e+06	5.1793e+06	6.06757e+06	5.74255e+06	1.17613e+07	1.17202e+07	1.04306e+07	9.96509e+06	7.15699e+06	1.46108e+07	4.97206e+06	7.50968e+06	6.38311e+06	4.73205e+06	7.19304e+06	1.01375e+07	9.65739e+06	1.14786e+07	1.10093e+07	1.22479e+07	1.34695e+07	1.4004e+07
FALSE	High	Q9JKY5	Hip1r	1.87651e+06	500763	747844	2.09531e+06	2.02648e+06	1.52762e+06	1.41694e+06	1.39399e+06	1.36139e+06	2.05271e+06	1.96015e+06	2.93613e+06	784558	634207	388451	1.22656e+06	1.09071e+06	855249	1.1965e+06	1.14722e+06	1.23821e+06	1.45348e+06	1.19705e+06	2.81007e+06
FALSE	High	Q6DTY7	Pfkfb4	194008	286556	184806	146783	152986	134407	219122	230424	139652	8594.43	136366	257929	312627	291541	96447.5	116005	105533	133109	242104	150666	157724	7595.07	8370.54	194946
FALSE	High	Q3TAE8	Alg6	89278.2	50194.3	58259.1	78983.3	68948.1	60559.7	119834	138572	110671	110000	66304.3	144626	66882.6	81032.3	44325	75282.7	74509.8	89920.2	88560.2	118231	109395	141206	127136	132646
FALSE	High	Q8R519	Acmsd	1.83895e+06	1.04791e+06	1.12168e+06	486259	677060	582666	1.81878e+06	2.06556e+06	2.0746e+06	1.1045e+06	887290	1.4809e+06	1.13325e+06	1.82664e+06	2.23063e+06	1.12587e+06	2.06244e+06	1.68585e+06	2.12813e+06	1.74759e+06	2.8192e+06	5.28716e+06	4.15414e+06	4.19319e+06
FALSE	High	Q9ERG0	Lima1	2.29871e+06	2.22455e+06	2.21296e+06	4.57026e+06	4.39027e+06	3.67593e+06	2.69926e+06	2.87838e+06	1.79615e+06	2.84823e+06	2.58386e+06	2.94169e+06	1.80263e+06	1.50201e+06	1.66633e+06	1.85094e+06	1.64565e+06	2.08082e+06	2.07163e+06	1.83722e+06	1.65323e+06	3.57016e+06	4.0546e+06	3.00024e+06
FALSE	High	Q9CPY6	Gid4	75425.3	86085.9	150265	128339	133492	138408	199473	208926	221784	170547	176416	199071	145569	56957	93115.6	115041	131236	236287	152215	163513	245034	178961	389621	209601
FALSE	High	Q8BMD6	Tmem260	269574	227957	245166	188430	264677	236804	292293	298894	277866	346815	208332	367846	192681	159469	229261	232456	208402	240930	181614	253766	260369	409216	435965	386717
FALSE	High	Q91W52	Tmem19	1.22916e+06	992384	953082	1.74078e+06	2.21415e+06	1.82232e+06	2.61544e+06	2.024e+06	1.34883e+06	2.34032e+06	2.53406e+06	2252935	2.14069e+06	943902	769652	1.92319e+06	1.05295e+06	1.33259e+06	3.25084e+06	1.68116e+06	1.4556e+06	4.0886e+06	2.69499e+06	3.11421e+06
FALSE	High	Q9Z306	Slc22a4	16177.3	19643.2	213788	38470	34086.8	24674.9	10206.2	13956.7	7142.15	11644.6	10599.5	17111.5	30847	12340.8	16843.4	395345	22360.8	10792.2	10564.1	9808.5	22080.9	201115	320391	431556
FALSE	High	Q9QUK3	Cln8	117565	148451	150937	146276	125874	142283	211029	166619	122206	229091	205518	255547	99339.9	160413	118202	134369	161309	158012	185308	185092	130240	250630	263001	245664
FALSE	High	Q8K245	Uvrag	101881	89263.6	92141.5	70715.8	109430	94773.1	181955	217187	157297	137270	112808	251834	79736.3	90205.2	82393.6	96196.2	100823	104660	125006	125870	116226	114112	201517	188499
FALSE	High	Q91WV7	Slc3a1	89199.6	49045.7	39793	34704.8	44921.9	28182.5	89837.9	33187.1	31768.1	67743.4	51211.3	28435.7	34288.1	38948.2	58758.5	37629.8	77270	78417	42671.3	40115.6	33171.4	328642	201150	358002
FALSE	High	Q91WG1	Insig2	71370.1	58559.3	76563.7	170999	113195	82584.9	104098	153638	67824.7	171199	134325	169722	72656.4	65328.5	56701.7	107637	86056.9	64553.3	119489	75698.9	127853	266166	139674	152862
FALSE	High	Q8BZ20	Parp12	376196	421478	365865	340994	354105	420504	726366	777709	724139	493234	497024	572021	399813	379239	379440	354835	397455	1.1321e+06	611737	684870	703728	1.60567e+06	782801	602542
FALSE	High	Q9ER80	Rtp4	177271	240182	262436	382972	569999	239169	330137	286957	314189	274567	236037	486857	240645	287231	233295	184392	239272	297038	266135	303545	320133	537369	478871	606159
FALSE	High	P54987	Acod1	55506.7	47882.4	47136.6	43242.3	57475.1	50139.8	94955.6	88556	211835	94230.1	52266.4	325642	50968.4	55374.4	50958.2	55867.2	47506.4	54496.1	51020.5	46315.6	268912	1.2343e+06	135780	597742
FALSE	High	Q9ESL4	Map3k20	285954	281192	266759	344876	258056	152351	499697	512556	485340	562369	511715	569461	188166	344428	246360	253941	224277	261704	321637	580616	465024	522919	451357	557229
FALSE	High	P21570	Ang	67930.4	107397	66815.1	35578.1	21856.2	33515.7	204104	226362	223580	178575	114952	225135	25625.9	82168.6	67402.3	29976.2	84862.1	84451.1	191212	141207	114231	164100	344631	139817
FALSE	High	P50236	Sult2a2	508032	283139	445019	18726	13935.1	25742.1	49776.7	51718.1	38845.9	62722.1	19706.9	184990	30509.7	611683	2.03811e+06	18943.9	815550	498578	15777.1	71115.1	102644	12121.9	19084.3	25150.7
FALSE	High	P97872	Fmo5	9.40729e+07	7.98037e+07	8.22928e+07	1.11543e+08	1.29182e+08	9.55297e+07	1.53453e+08	1.68218e+08	1.57843e+08	1.85691e+08	1.86821e+08	1.88325e+08	1.19134e+08	7.97182e+07	7.31867e+07	1.16369e+08	7.72004e+07	7.62896e+07	1.78009e+08	1.48058e+08	1.51111e+08	2.7679e+08	1.95798e+08	2.19972e+08
FALSE	High	Q6NS82	Retreg2	384317	379838	370371	369020	376162	351179	714732	701750	685542	703034	571481	640055	431253	371444	402002	410370	350388	381871	649571	606837	724941	836483	586086	830307
FALSE	High	Q9CZS1	Aldh1b1	5.11649e+07	5.7727e+07	5.47172e+07	2.18306e+07	2.82998e+07	1.86683e+07	1.28349e+08	1.31156e+08	1.20283e+08	8.82791e+07	8.99081e+07	8.97448e+07	1.69067e+07	5.50206e+07	5.59563e+07	2.13853e+07	4.16628e+07	4.64944e+07	1.02158e+08	1.14668e+08	1.50588e+08	1.41726e+08	9.95667e+07	1.18098e+08
FALSE	High	Q9CR89	Ergic2	1.36669e+06	1.49824e+06	853586	1.26174e+06	879402	794151	375933	495693	508428	968068	870171	921962	558184	368690	342016	949635	1.52917e+06	1.3962e+06	554117	799450	837125	1.53627e+06	1.31435e+06	1.19891e+06
FALSE	High	Q7TPD2	Fam185a	33637.2	37885.8	26754.3	48834	86049.5	55865.4	85941.3	128980	130322	80859.3	96793.6	85038	23325.6	36973.6	32289.9	29443.6	38652.9	137325	87129.3	71984.2	95042	113424	49210.1	181501
FALSE	High	Q9WU19	Hao1	5.20446e+06	5.15794e+06	3.62886e+06	1.15419e+07	1.26483e+07	1.1669e+07	9.60095e+06	1.04753e+07	1.15193e+07	1.63259e+07	1.94141e+07	1.31453e+07	1.21524e+07	5.91485e+06	5.80344e+06	1.2457e+07	8.20385e+06	7.02722e+06	1.33598e+07	7.97977e+06	1.28166e+07	3.10035e+07	1.25313e+07	1.75262e+07
FALSE	High	P62746	Rhob	33138.5	30206.9	23447.1	21994.6	32681.7	30048.6	69781.6	52288.3	45564.5	104052	59779	133266	5600.79	18832.7	20912.9	15945.5	27231.5	48596	46806.1	49438.2	25355.6	41554.8	83680.8	98718.3
FALSE	High	P49891	Sult1e1	36127.3	33528.2	25676.5	41983.6	25485.1	31301.2	141949	202566	54242.3	443975	38283.5	949237	33165.8	26326.8	30285.7	29083.4	21820.7	22722.6	44845	232726	115624	1.17522e+06	1.03731e+06	1.32095e+06
FALSE	High	Q78JN3	Eci3	29497.8	35789.1	6748.85	28017	32870.6	27985.1	15079.2	7880.8	12234.2	7610.66	17936.1	1504.46	4165.39	1062.12	25341	25195.8	1962.51	28931	15526.7	11647.6	12632.4	87.4436	3099.5	23.324
FALSE	High	Q99MB1	Tlr3	80626.6	49741.4	59211.8	58489.4	57426.8	51309.8	676686	766291	437359	1.20238e+06	121810	1.95603e+06	28244.2	35853.7	74434.8	37850.8	3.02162e+06	77140.5	207109	730052	432358	75562.4	2.09067e+06	2.38892e+06
FALSE	High	A6H5X4	Phf11	8954.01	128765	23920.6	5447.18	6152.18	4096.99	80554.1	90902.7	103324	27692	6110.27	77179.7	2664.65	7801.16	11377.2	9326.95	9665.14	8752.69	42701.6	91287.7	44530.8	35645.8	215640	133945
FALSE	High	P13745	Gsta1	8.0512e+07	7.3431e+07	7.93179e+07	8.66949e+07	8.40347e+07	1.02897e+08	3.51807e+08	3.11062e+08	3.85974e+08	1.90559e+08	1.95058e+08	1.60665e+08	6.25687e+07	9.0479e+07	7.8209e+07	7.71046e+07	8.01005e+07	7.31517e+07	3.04291e+08	3.26545e+08	3.93466e+08	8.26834e+07	8.02406e+07	8.12969e+07
FALSE	High	Q8VCC2	Ces1	7.44649e+07	9.08138e+07	8.69068e+07	7.00026e+07	6.12901e+07	7.39502e+07	3.60793e+08	3.57027e+08	3.12273e+08	2.2213e+08	1.89201e+08	2.47075e+08	5.12763e+07	7.88398e+07	7.84374e+07	4.70395e+07	7.12884e+07	7.64188e+07	3.00766e+08	3.06586e+08	3.10117e+08	7.40895e+07	9.5319e+07	9.21705e+07
FALSE	High	Q64727	Vcl	1.18261e+07	1.14776e+07	1.11742e+07	1.51764e+07	1.47164e+07	1.60167e+07	3.1965e+07	2.81877e+07	3.02443e+07	2.36003e+07	2.14504e+07	2.64458e+07	1.60481e+07	1.17876e+07	1.29516e+07	1.5592e+07	1.17028e+07	1.50767e+07	2.99621e+07	3.11908e+07	2.41321e+07	1.46975e+07	1.54082e+07	1.8909e+07
FALSE	High	Q8R3L2	Tcf25	462836	471292	523726	584369	500752	518577	5.00289e+06	4.65637e+06	5.27489e+06	2.24835e+06	2.18873e+06	1.2892e+06	481230	386220	285720	580959	393509	352816	4.12749e+06	2.83118e+06	6.16803e+06	665506	478180	575732
FALSE	High	Q61462	Cyba	5365.27	13547.9	8497.85	3104.48	10620.4	9467.55	141128	126001	195802	118446	51249.7	140741	4588.69	16019.4	9168.5	7963.97	7470.78	151430	120077	164523	104015	4909.28	11733.1	17967.4
FALSE	High	P61759	Vbp1	1.04525e+06	1.67552e+06	1.12191e+06	981926	883257	1.0008e+06	3.0343e+06	2.94551e+06	3.27226e+06	2.52405e+06	2.03009e+06	2.66769e+06	903282	1.26379e+06	1.05394e+06	923039	1.21106e+06	1.33869e+06	2.72277e+06	3.55751e+06	3.22095e+06	1.20969e+06	1.47735e+06	1.59896e+06
FALSE	High	O35639	Anxa3	2.46701e+06	2.92873e+06	2.61245e+06	1.9366e+06	1.89923e+06	2.20955e+06	1.08517e+07	9.27934e+06	1.30665e+07	7.80731e+06	5.48315e+06	1.01867e+07	2.18978e+06	2.93606e+06	2.73819e+06	2.06018e+06	2.68733e+06	3.39707e+06	8.7355e+06	9.90745e+06	6.11165e+06	2.78899e+06	3.75246e+06	5.24874e+06
FALSE	High	Q8BMD8	Slc25a24	74671.6	80485.4	72808.1	72401.7	59967.4	75362.1	2.21399e+06	1.91794e+06	3.35427e+06	807076	529988	1.25083e+06	65731.9	49313	84093.3	64444.8	74417.1	79574.5	3.38613e+06	2.25191e+06	1.17289e+06	97967	95803.8	226259
FALSE	High	Q61576	Fkbp10	63963.2	40380.6	42864.3	54922.4	21167.2	29953.8	437208	292852	319031	181547	99423.1	271521	45180.8	56049.1	61194.5	24994.5	52979.4	31538.2	187727	458942	147599	72955.2	61987.3	89040.2
FALSE	High	Q9JKS5	Habp4	209516	239866	239537	279781	239279	264462	605592	505571	558277	559265	490040	401572	359637	278256	226581	311246	179652	301471	657357	561779	630506	518820	327362	356577
FALSE	High	Q91WJ7	Spats2l	42473.5	53350.7	41388.5	58586.1	48783.7	48356	690257	480806	853807	1.41972e+06	88036.5	571901	43346.3	49156.7	56806.5	61580.4	39350.3	61601.4	361444	846546	842358	66077.6	83439.8	137382
FALSE	High	Q61599	Arhgdib	660333	816566	802413	572136	550010	660120	2.81847e+06	2.03155e+06	3.10765e+06	2.06251e+06	1.74172e+06	2.83321e+06	645396	923961	736429	428422	723602	997104	2.35185e+06	2.65129e+06	1.98948e+06	817798	1.14609e+06	1.45901e+06
FALSE	High	Q8C2Q3	Rbm14	358746	340278	415931	352619	290040	286004	909330	944497	775239	863567	589256	1.48323e+06	356388	266040	246955	176378	231090	360174	625232	803458	704398	349439	272265	489530
FALSE	High	Q9QZ49	Ubxn8	11301.9	12296.5	15620.2	12256.2	24717.7	10794.2	121626	149668	150157	71764.5	34466.9	93563.1	16247.4	16180.6	11375	12832.1	3610.21	18330	145857	104253	105628	18556.2	19513.3	56048.4
FALSE	High	A2ASQ1	Agrn	62112.3	67183	69306.3	84280.6	77325.4	79929.5	302380	247325	282710	349250	182043	557892	62492.8	65775.4	66695.5	84000.1	82732.5	75558.5	228964	308258	132993	85771.5	100629	111503
FALSE	High	O88643	Pak1	26503.7	33941.3	37672.7	34771.9	13836.6	14701.2	172894	156538	196998	119705	89779.1	155679	32471.3	32006.6	22365.7	23155.6	26913	38421	134993	208808	125194	19352.4	41263.2	70071.3
FALSE	High	Q99P88	Nup155	413770	289164	259799	332695	538113	366598	772042	787438	703359	634500	599543	670934	507081	296202	342609	470970	299974	324289	759960	777478	683976	567038	455941	647861
FALSE	High	Q9QVP9	Ptk2b	393999	353604	355825	410389	306318	389892	834004	747798	948264	843404	577964	864145	222502	492344	315125	400046	423488	485972	1.67428e+06	899221	750685	576007	413344	541480
FALSE	High	Q9JHC0	Gpx2	28604.8	26685.9	30889.5	24863.6	15358.6	29952.9	3.16499e+06	4.10315e+06	2.90397e+06	1.08412e+06	984648	1.15932e+06	74744	34881.4	26227.6	43339.6	36710.4	34141.5	2.45523e+06	2.86066e+06	3.10451e+06	72303.3	44433.1	27502.9
FALSE	High	Q8BWR8	Rhpn2	179588	217172	193400	155102	156754	189054	1.55204e+06	1.42151e+06	2.24006e+06	502523	734554	756627	226327	139895	212600	108508	258265	142006	1.88359e+06	1.50438e+06	1.39535e+06	208892	110433	511654
FALSE	High	Q8C129	Lnpep	324489	385554	340013	270493	342598	274778	1.651e+06	1.31489e+06	1.3093e+06	1.08117e+06	702162	1.65485e+06	344917	365112	400129	319606	388063	402977	945580	1.08969e+06	903709	431347	390232	752285
FALSE	High	P47968	Rpia	24516.2	39915.7	49661.4	170007	17773.8	24348.6	742296	678694	736939	276198	261731	323896	139308	48301.7	95614.9	222410	71657.1	69010.5	680281	672697	626582	132013	260414	149100
FALSE	High	P0C7L0	Wipf3	25760.7	13163.6	26350.2	16708.4	30565.4	21354.2	365907	412879	335579	178466	137959	225080	14229.1	21528.6	8997.73	23393.5	32058.1	19716.8	336275	344108	304976	18639.7	23498	26691.7
FALSE	High	Q8C5P7	Tdrp	32420.2	16173.9	22156.6	23299.9	27993.7	27231.8	82286.3	101350	126213	94461.8	72757.5	132658	35221.2	22452	26757	35843	32726	23565	63326.7	94170.2	67253.1	28786.5	31295.3	44278.7
FALSE	High	Q62468	Vil1	60685.2	64603.1	59827.1	56857.7	65336.8	64053.4	331753	359930	223800	274692	115500	360959	66752.1	53335.8	35470.8	58565.1	60959.5	55152.5	242778	349565	87566.2	49663.1	46272.3	163429
FALSE	High	Q5SSZ5	Tns3	206540	181758	168103	149266	141744	134938	661565	540878	631112	423323	378030	677462	142708	169609	182789	108120	200104	253086	525203	754269	450766	139617	225690	302570
FALSE	High	Q6ZQ73	Cand2	76283.5	65108.7	73239.4	68565.8	66893.7	69253.6	635036	588504	648809	250213	115905	363930	80781.9	87604.6	67951.3	76493.7	72059.4	94959.6	552234	791622	580215	123292	96059.2	198184
FALSE	High	Q07076	Anxa7	1.01754e+07	8.83252e+06	9.06654e+06	1.32389e+07	1.18572e+07	1.24306e+07	2.40766e+07	2.42009e+07	2.32364e+07	1.95393e+07	1.76109e+07	1.84464e+07	1.12131e+07	8.83034e+06	9.1272e+06	1.01533e+07	8.2959e+06	8.04599e+06	2.22217e+07	2.5843e+07	2.11254e+07	1.07746e+07	1.07875e+07	1.43437e+07
FALSE	High	P52624	Upp1	85429.8	122288	99004.7	114642	81749.4	84688.6	402884	356932	370744	307088	479581	305201	108367	152911	122095	74914.4	76825	128662	306524	380410	288742	123935	147129	166383
FALSE	High	Q7TSE6	Stk38l	61836.5	57605.4	56823.6	92756.3	62009.3	70693.5	163795	156874	122328	119915	126873	107449	59287.8	70126.7	73198.4	61231	86172.4	112880	166729	187852	151826	55698	99797.9	145003
FALSE	High	Q9D8B3	Chmp4b	703656	609999	427973	694691	577380	761810	1.83705e+06	1.97753e+06	1.67443e+06	1.39542e+06	970693	1.28358e+06	593879	567917	552726	472066	502833	565909	1.54836e+06	1.68975e+06	1.73623e+06	611169	702219	1.07924e+06
FALSE	High	Q99P91	Gpnmb	11878.2	8175.26	7802.64	12055.8	5134.24	9995.83	59739.9	25487.2	84889.8	30716.8	26322.1	32896.6	7275.92	7977.88	5539.21	8148.81	5537.12	5434.67	22653.2	19152.4	20039.1	5483.25	13344	7736.7
FALSE	High	P98086	C1qa	98452.1	92715	75524.7	107825	81679.9	115497	737008	449823	753752	240577	208609	256088	45212.3	89669.4	113178	86611.3	142347	137195	381482	352897	289565	89630.6	169995	103152
FALSE	High	Q8BJ71	Nup93	165441	213509	209440	227512	172674	170116	711159	642500	753382	482127	474761	664681	239014	199009	242479	197188	228460	254310	744221	786450	681641	211256	203352	418531
FALSE	High	Q80X19	Col14a1	459536	613367	505148	572276	401254	656656	4.38493e+06	3.97759e+06	3.75176e+06	4.26231e+06	3.1968e+06	6.2742e+06	807226	532074	766702	510992	419193	1.43971e+06	3.60266e+06	3.51054e+06	2.55356e+06	625992	1.18668e+06	1.4753e+06
FALSE	High	P26040	Ezr	116017	193735	165965	66043.8	120909	137523	1.35679e+06	1.20431e+06	1.36521e+06	1.10983e+06	773654	1.4529e+06	125102	133900	136385	78616	166025	221413	823288	1.2811e+06	405922	133050	227006	386037
FALSE	High	P70202	Lxn	53277.5	24256.1	54889.3	29499.1	86077.3	34873.3	501417	436913	588162	328212	244515	452168	24020	35240.1	55186.3	25340.4	27698.5	46123.2	1.22807e+06	1.65097e+06	1.51741e+06	53251	31585.3	135893
FALSE	High	Q9CXR1	Dhrs7	3.61867e+06	3.94388e+06	4.03194e+06	3.26938e+06	3.17466e+06	3.65269e+06	1.10602e+07	1.08359e+07	1.04649e+07	9.24574e+06	7.68031e+06	1.00477e+07	1.98369e+06	3.41613e+06	3.73734e+06	2.15005e+06	3.90349e+06	3.55325e+06	1.05171e+07	7.39342e+06	9.35239e+06	3.34873e+06	4.1135e+06	4.55012e+06
FALSE	High	P09803	Cdh1	658427	357511	319890	758416	839092	592834	1.86082e+06	1.68545e+06	1.80308e+06	1.35903e+06	980655	1.92287e+06	631655	495957	451321	689989	495736	585688	1.3227e+06	1.36721e+06	1.33702e+06	769140	767382	971808
FALSE	High	P81117	Nucb2	121066	216841	117964	173894	302673	228671	1.89881e+06	1.57247e+06	1.61662e+06	1.29246e+06	766136	1.91051e+06	359776	247939	154161	127619	194189	265483	1.68137e+06	1.36984e+06	768437	204560	253814	481045
FALSE	High	A2AFS3	Elapor1	18499.9	18675.8	15390.6	28730.8	20289.9	23654.8	104385	56055.5	106896	55464.6	23035.4	80942.1	19736.5	25158.7	16728.5	20176.7	19146	22205.8	47726.9	64047.1	75641.1	25749	35856.4	21630.9
FALSE	High	P21956	Mfge8	52467	69977.6	36485.7	68111.4	29465.7	29343.3	525018	368895	407471	252790	177057	349428	46353.4	153937	36866.9	45743.3	30717.6	42620.8	445484	396103	333511	34423.9	169923	42029.8
FALSE	High	O88512	Ap1g2	57198.2	45614.5	57471.7	63427.3	52917.4	45131	500452	518574	554418	182807	102635	280693	37806.2	50206.5	49514.4	54562.1	75701.2	37211.3	309837	364177	378296	54421	60022.8	109271
FALSE	High	Q923D2	Blvrb	1.23083e+07	1.325e+07	1.26715e+07	2.15269e+07	1.97903e+07	2.36092e+07	8.68533e+07	8.53697e+07	9.25641e+07	5.22889e+07	5.11487e+07	5.00982e+07	1.35675e+07	1.38942e+07	1.24776e+07	1.44657e+07	1.35096e+07	1.32917e+07	7.95092e+07	8.73584e+07	8.81791e+07	1.50602e+07	1.47041e+07	1.60805e+07
FALSE	High	Q99JG3	Anxa13	54025.6	52335.4	76381.5	45898.1	45801.8	49582.2	1.10368e+06	1.04796e+06	1.84774e+06	963737	761030	1.21582e+06	55313	45451.4	141401	39347.5	57802.8	43106.2	384426	368958	683222	51974.7	83585.9	153923
FALSE	High	Q8BTI8	Srrm2	618986	647224	628988	701219	616332	611341	1.39448e+06	1.70304e+06	1.45618e+06	1.6274e+06	913442	2.02993e+06	665674	631991	467010	477110	437492	672192	1.11193e+06	1.69556e+06	1.46357e+06	452037	581225	825332
FALSE	High	Q63850	Nup62	110207	150643	129574	86430.6	123579	116809	306423	244247	424846	278546	229311	395997	126463	108394	61435.3	93122.3	89291.2	174611	314617	397938	315711	133778	149233	185810
FALSE	High	P09470	Ace	43499.7	39595	65023.3	50953.8	37287.7	53547.9	472141	442579	451652	494839	143754	591407	59518.2	58111.2	38101.8	63548.9	48188.4	39487.7	337588	226112	81285.1	62124.6	75127.1	77483.4
FALSE	High	E9Q7D5	Arhgef5	52899.3	42404.2	51863.1	47531.9	54347.6	74978.8	196520	278109	254488	130586	117328	179293	40367.9	63737.1	68809.9	59966.2	62026.9	63648	209040	211711	227921	66789	75253	134112
FALSE	High	Q91YL3	Uckl1	88769.2	53059.7	117375	108541	54829.9	198467	412585	593875	426448	374985	295186	526155	75328.8	148098	129241	106021	142041	195464	455331	620925	453681	219280	214705	255044
FALSE	High	P04441	Cd74	37225.8	60368.6	54867.4	40432.9	43667.4	67100.7	993130	1.05939e+06	1.40805e+06	606138	294817	940253	15212.5	65167.7	51038.9	22509.2	20281.1	177851	808036	939502	573341	82736.6	69648.7	266022
FALSE	High	O89086	Rbm3	293997	182458	145497	260226	194335	236114	834414	751448	966680	645379	319416	734567	322453	120279	250712	175992	144803	261308	876732	603103	567577	261023	258496	344215
FALSE	High	Q06180	Ptpn2	90377.1	116411	90682.9	76344.8	80124.5	81971.3	264127	271048	258143	188867	136523	201231	130443	100466	82537.2	52743.2	99712.9	63406.9	273575	256116	238579	117572	111234	135455
FALSE	High	Q6ZPJ3	Ube2o	376410	355481	366205	494851	440681	591675	1.43859e+06	1.48963e+06	1.82281e+06	913780	891243	861474	436954	267643	420080	462433	450475	352605	1.2586e+06	1.44812e+06	1.46715e+06	437993	555918	622436
FALSE	High	Q80YX1	Tnc	129534	170055	106381	96574.3	97124.7	59611.2	386287	350379	312754	423674	377567	599351	85943.7	105388	115304	79239.5	86073	200277	584459	610786	464920	110554	242553	95644.3
FALSE	High	P82198	Tgfbi	586642	332113	371842	598322	379298	757430	2.9189e+06	2.80895e+06	3.62467e+06	2.76344e+06	1.88042e+06	3.3946e+06	734021	267422	907224	471565	292944	420929	2.73611e+06	2.75457e+06	2.19401e+06	598389	791327	1.14625e+06
FALSE	High	Q9R0P4	Smap	8793.83	12027.1	20872.8	11840.2	17144.1	11387.7	85046.6	124320	188236	144009	106481	123492	10474.5	12860.9	8931.3	4864	10274.5	14609.4	137471	143128	135230	10125.5	14157.6	89350.9
FALSE	High	Q8K0C9	Gmds	138622	230932	133523	68511.6	180997	308447	1.08027e+06	886281	1.41025e+06	539562	415045	1.15969e+06	83247	190348	168082	89129.6	178927	238777	914471	1.53627e+06	1.02197e+06	248532	258835	373756
FALSE	High	P30412	Ppic	39844.4	39036.1	25859.6	65395	38311.8	47468.3	794095	549713	643350	428547	231604	766535	36997.7	63436.3	80886.1	52584	73387.6	56747.9	291064	491658	155296	40694.8	112462	181647
FALSE	High	Q61592	Gas6	55650.5	48145.5	36202.4	32332.4	41912.7	37841.7	278736	219409	291775	219338	131091	276497	51659.7	33868.2	45650.8	38910.4	39599.2	50085.9	260902	208457	162958	42031.4	28387.2	93667
FALSE	High	Q9QUK4	Naip2	117856	151269	133190	160445	143196	138745	2.07719e+06	1.89118e+06	2.68769e+06	411941	442197	557246	130322	138176	134677	126525	147528	132858	1.67646e+06	1.86846e+06	1.59743e+06	153750	151793	231894
FALSE	High	D3Z7P3	Gls	49747.7	117311	79047.1	55535.6	61873.7	51058.1	493733	397636	409960	207827	119438	257291	63352.7	79611.3	91890.7	44894.8	56274.4	87999.6	309192	311233	193564	48703.2	95011.8	86839
FALSE	High	P11157	Rrm2	31371.8	44602.1	51383.1	41915	54223.4	39230.3	261831	346595	563678	178876	116442	169565	35464.2	50914.3	29856.9	33626.7	45661.6	35929.8	278438	479332	511848	43740.7	42357.3	195195
FALSE	High	Q8K1N4	Spats2	35902.9	62478.8	49333.8	47280.7	86082.3	60490.1	433553	306735	243070	160594	173718	166752	58040.4	43065.6	58275.3	44368.7	47640.3	73724.8	249840	380584	265534	92974.3	49769.9	91134.2
FALSE	High	Q8BU85	Msrb3	28391	13182.9	30966.3	20349.8	32183.2	33457.2	128318	120049	140147	99662.6	95885.3	118575	28033.9	40393	34841.6	19491.3	31484	56537	112183	130398	91048.3	44831.3	49900.1	69651.9
FALSE	High	Q8BZT9	Lacc1	24708.4	18670.1	15264.3	19541.4	30367.5	25671	145908	138865	163421	95430	41373.1	143459	18492.3	34764.2	26367.9	20131	27118.9	23422.4	185300	206175	143251	35869.9	34590.8	85482.8
FALSE	High	Q68FF6	Git1	97975.6	105846	125652	103385	74111.6	125943	305715	274836	306928	284937	199119	312910	97380	103173	119906	103130	98710.8	139223	284914	347586	232079	108586	159514	176440
FALSE	High	P48758	Cbr1	2.97597e+07	3.23323e+07	2.8661e+07	2.73378e+07	2.26968e+07	2.82681e+07	1.76081e+08	1.87236e+08	2.07864e+08	1.24401e+08	1.24652e+08	1.22466e+08	2.06818e+07	2.70235e+07	2.90996e+07	1.67991e+07	2.85071e+07	2.98161e+07	1.99975e+08	2.16163e+08	2.22035e+08	2.57069e+07	2.66051e+07	3.32795e+07
FALSE	High	Q9WVB0	Rbpms	299863	326093	315180	490877	470972	454213	852293	708715	752883	678358	630985	744305	405175	303020	311992	406250	291442	300578	685905	696285	636640	402805	351061	488128
FALSE	High	P18653	Rps6ka1	240642	267946	248235	291707	278300	329118	559433	628916	583843	696847	661523	667051	170890	260801	244227	221712	141646	223196	582943	680070	354474	339948	251745	446344
FALSE	High	P28653	Bgn	170704	127670	104430	126619	133692	119286	1.51676e+06	1.36241e+06	1.74362e+06	952595	491077	1.78182e+06	159144	119624	151561	173995	145459	134911	902931	874051	471229	204906	234546	295687
FALSE	High	P05480	Src	190073	142667	165401	150155	134792	216205	824856	619305	674745	491227	320421	795175	123383	132301	147063	124526	161556	162751	521629	500029	425042	169951	182180	263553
FALSE	High	Q91YD6	Vill	44408	46998.2	86658.3	42829.8	35434.3	43386.9	221563	155686	238500	145803	99055.9	205793	35714.3	41058.1	50686.6	53734.6	36421.1	28804.4	148847	214706	125485	26238.7	39700.4	42639
FALSE	High	Q9JJV2	Pfn2	48484.3	53341.1	43767.5	54020.6	58223.1	60212.9	221400	198911	258360	163694	124988	156102	57344.6	54291	42596.5	52920.8	55563.6	44920.7	193783	250277	150747	72089.2	65034.3	95501.7
FALSE	High	O08736	Casp12	54501	45748.4	47669.7	50421.3	43206.4	48019.8	342074	525382	709074	269169	238364	568997	48446.2	53389.5	45005.9	57254.2	60859.5	32113.4	387616	614315	391092	67830.2	42448.5	320514
FALSE	High	Q91YL2	Rnf126	69572.7	81643.7	57709.4	77465.8	111410	88010.3	213053	191534	210051	177056	155596	157191	75403.6	71331.8	72043.6	59454.5	80822	77908	196437	196384	133207	110735	73224.9	96786
FALSE	High	Q9Z2H7	Gipc2	56459.4	44049.2	53215.7	51955.1	52549.7	48574.6	2.03547e+06	2.03801e+06	2.07251e+06	454781	434846	778536	53767.7	53057.8	45128.9	39882.3	48669.9	49053.5	1.86167e+06	1.95359e+06	1.72341e+06	37426.5	41396.8	53070.3
FALSE	High	Q8VE97	Srsf4	1.56963e+06	1.1601e+06	1.33252e+06	1.36276e+06	1.46084e+06	1.42517e+06	7.32341e+06	4.62834e+06	3.38859e+06	3.38874e+06	3.05201e+06	3.73747e+06	1.31197e+06	1.25912e+06	1.33351e+06	1.20517e+06	1.12494e+06	1.12285e+06	3.4871e+06	2.91994e+06	5.0924e+06	1.61561e+06	1.49266e+06	1.64253e+06
FALSE	High	Q61398	Pcolce	50794.8	39791.4	30985.5	37422.9	55112	36369.7	437518	399987	995294	392871	97323.3	376542	28897	55917.5	42043.3	34338.8	48342	36645.5	538652	401259	206660	41608.4	39675.7	425620
FALSE	High	Q3URF8	Kctd21	48387	66838.9	61399	88664.3	91229.3	77874.3	185862	197998	185862	133136	132249	121447	69840.2	58276.6	58153.1	76142.4	72884.5	57385.1	186394	160908	202796	69914	58733.1	81234.9
FALSE	High	Q91VW3	Sh3bgrl3	348833	499518	445848	298914	308540	303552	1.37599e+06	1.47632e+06	2.57099e+06	1.62364e+06	1.10129e+06	1.28405e+06	297253	581991	517749	231174	331757	600679	1.21433e+06	1.48573e+06	946181	592497	655053	1.27961e+06
FALSE	High	Q8BH02	Tor4a	23071.7	22842.5	4557.31	11664.1	25412.5	14099.2	148189	135316	142687	106787	50183.5	197342	3331.48	20550.8	11901.8	18470.9	14297.1	20714.5	78380	61507.1	54390.8	15560	14917.3	47644.2
FALSE	High	Q3UHJ0	Aak1	377364	349508	406329	362446	379925	400937	1.06198e+06	1.09198e+06	1.08428e+06	867118	689327	1.24441e+06	374563	413545	366149	292557	429149	427588	1.09224e+06	1.25317e+06	893583	477693	502336	703795
FALSE	High	Q9WUU8	Tnip1	39709.9	28207.5	23666.8	23576.7	25001.3	25567.9	159801	180080	174515	122173	114660	162083	17493.3	88521	29277.6	19943	18180.3	54626	147510	145339	134770	43211.8	49385.9	79416
FALSE	High	Q8C6U2	Slc66a3	7519.1	5615.94	1357.01	7704.22	1867.78	3339.21	196123	197442	182220	40336.3	31454.2	148294	6554.81	4914.01	7641.21	4506.65	4084.43	453.027	198925	174993	120175	4088.16	1775.93	760.977
FALSE	High	Q9WUB3	Pygm	191959	186106	229703	248176	165293	147098	1.04586e+06	1.01817e+06	1.19356e+06	953364	540911	1.28244e+06	254158	282696	331865	271275	200655	267925	771930	923436	566981	184351	322213	542774
FALSE	High	P08207	S100a10	365230	398237	280119	318071	267081	320428	1.20573e+06	1.12819e+06	999061	872737	679977	1.17998e+06	251319	323300	322219	249789	283870	350080	1.04854e+06	1.06296e+06	734642	318167	444449	569213
FALSE	High	O89053	Coro1a	255777	320378	352265	177518	153153	215461	1.74224e+06	1.83958e+06	3.16472e+06	1.19682e+06	821749	1.62678e+06	210272	310695	241536	103980	319046	422964	1.01154e+06	1.09294e+06	992863	284806	365332	998364
FALSE	High	Q6EDY6	Carmil1	90901.4	75524.2	111186	138388	101415	89639.2	355386	364411	367479	303982	267711	587574	87677.2	91207.3	70849.2	100370	77469.1	88503	448294	460462	151981	84957.4	101404	160195
FALSE	High	Q8C1A5	Thop1	1.03152e+06	1.07148e+06	1.16504e+06	1.07246e+06	1.21278e+06	1.22881e+06	4.51552e+06	4.28524e+06	5.20543e+06	2.77926e+06	2.55857e+06	3.21363e+06	1.26654e+06	1.03058e+06	1.23896e+06	2.20609e+06	1.1498e+06	1.40105e+06	3.878e+06	4.78356e+06	3.62476e+06	1.4661e+06	1.50267e+06	1.72984e+06
FALSE	High	P24472	Gsta4	9.51054e+06	1.21965e+07	1.14677e+07	1.22514e+07	1.24913e+07	1.3422e+07	5.17992e+07	4.77109e+07	6.12733e+07	2.66906e+07	2.74191e+07	2.56947e+07	7.37929e+06	9.83048e+06	1.22642e+07	8.58978e+06	8.9127e+06	7.13134e+06	4.54064e+07	4.9698e+07	6.19663e+07	1.04396e+07	1.36989e+07	1.43235e+07
FALSE	High	O55026	Entpd2	21329	41419	42054.1	41795.9	42443	28424.1	455476	319515	373365	204906	102333	344991	34343.2	23095.8	24870	29608.5	27398.9	41260.7	384569	276463	254089	23163.4	38630.6	68109.8
FALSE	High	Q9CYD3	Crtap	30230.4	20643.3	22741.3	26280.7	19376.5	20029.9	173088	114726	161958	98904.5	41686.3	164133	25403.8	26279.3	22597.2	8961.61	23220.8	18619.1	127095	145086	39644.8	19356	33287.3	21055.9
FALSE	High	P47226	Tes	35809.4	32268.8	32673	33217.9	31370.2	30292	328804	254477	491347	154235	95674	178803	32117.3	24259.1	27981.9	37123.9	37703.4	27313.5	367233	289911	167414	30043.7	31877.4	43099.4
FALSE	High	Q6PAV2	Herc4	1.50321e+06	1.45871e+06	1.40519e+06	1.98249e+06	1.88586e+06	2.17534e+06	4.59428e+06	3.90319e+06	4.83694e+06	3.07487e+06	2.78776e+06	3.51548e+06	2.02908e+06	1.57117e+06	1.60045e+06	1.91411e+06	1.54686e+06	1.5488e+06	4.79078e+06	4.1871e+06	4.06702e+06	2.59844e+06	1.74869e+06	2.5499e+06
FALSE	High	Q6PHZ2	Camk2d	140694	187346	158957	132851	97437	120320	472684	442944	493169	435554	334811	525360	120351	145511	137753	120077	116631	182119	375264	491783	332203	141185	215669	278788
FALSE	High	B1AZP2	Dlgap4	107860	114034	131758	131184	127293	158696	307871	256218	315874	247592	253044	312223	98783.3	125663	131825	95403.9	123762	159796	344043	289749	198420	123538	141690	192434
FALSE	High	Q64669	Nqo1	753290	1.05144e+06	1.28529e+06	866731	928000	1.05527e+06	2.88489e+07	2.81349e+07	3.66535e+07	1.06626e+07	9.2707e+06	1.27678e+07	217676	862896	936078	388471	1.08647e+06	711511	2.37424e+07	2.95016e+07	3.32778e+07	561923	1.51904e+06	1.69348e+06
FALSE	High	P22682	Cbl	86542.8	97797.6	94836.3	58704.1	92668.5	83225.1	533399	387673	513072	377468	241657	439706	86358.5	52054.7	173870	61128.2	99739.6	97767.5	284192	487349	303553	53023.3	78703	166374
FALSE	High	Q8K354	Cbr3	1.24676e+06	910378	1.08136e+06	1.19508e+06	1.19539e+06	1.53511e+06	1.46993e+08	1.56462e+08	1.71707e+08	5.37672e+07	5.58279e+07	5.22252e+07	859148	1.08819e+06	1.20595e+06	921381	1.16452e+06	1.38906e+06	1.46759e+08	1.627e+08	1.69281e+08	1.12785e+06	1.26175e+06	1.87594e+06
FALSE	High	P14483	H2-Ab1	195118	259009	323535	191283	231573	405090	2.06466e+06	1.64416e+06	2.63146e+06	1.16695e+06	639790	1.52069e+06	147971	264998	251961	89324.3	139599	670827	1.28347e+06	1.42515e+06	957449	262485	232786	566606
FALSE	High	Q811J3	Ireb2	42480.7	42595.9	46051.6	67367.6	62799.4	35970.8	497359	427807	388708	216321	240479	212511	62144.7	39836.2	61259.8	50835.8	49740.4	39038.3	348571	795077	396277	117875	51446.4	81425.8
FALSE	High	Q8CFI0	Nedd4l	63924.6	62445.4	114310	115968	155348	103160	312254	288349	274593	306437	235376	326827	72550.3	118463	112481	112141	86525.5	90460.8	347813	350451	237048	105519	157247	163677
FALSE	High	Q5SRX1	Tom1l2	204774	179770	171360	189103	164997	165198	580250	495781	534207	396039	396406	469585	178942	201475	231075	160292	196341	193798	546951	515628	425165	191260	265201	278870
FALSE	High	Q99PI4	Lpin3	26442.1	16102.6	24922.5	26142.4	22829.8	17416.7	159105	161244	147786	51316.2	35659.7	55441.7	19076.4	25945.4	29063.7	33271.3	23749	29810.2	98102.6	171351	148144	36302.7	20724.3	31164
FALSE	High	Q62192	Cd180	55200.4	38414.6	45338.9	48549.8	47179.1	41950.9	314940	370881	494539	139393	85458.3	242743	34186.9	62028.4	49165.5	46932.4	33045.3	99060.8	249441	350739	248431	56881.7	87834.2	119351
FALSE	High	Q80W94	Mogat2	22556.9	21907.4	23370.9	25396.1	23042.3	19386.7	395672	480451	299148	97099.6	65108.1	144320	22724	17257.4	21503.5	18244.4	16882.6	19577.8	324560	451426	231277	25391	39666.2	32523.9
FALSE	High	Q9QUJ7	Acsl4	1.62749e+06	2.11467e+06	1.8579e+06	2.01276e+06	2.20869e+06	2.57684e+06	5.8977e+06	5.92408e+06	5.44678e+06	4.05376e+06	4.36967e+06	4.4243e+06	2.79202e+06	2.15786e+06	2.35256e+06	3.5491e+06	2.49098e+06	2.73566e+06	6.59308e+06	5.3322e+06	6.33354e+06	3.91669e+06	2.14426e+06	5.21781e+06
FALSE	High	O55057	Pde6d	19201.6	31546.6	33398.5	33215.4	26127.5	27363.8	112112	100015	95211.8	68469.5	64294.9	99847.6	39018.8	47440.6	33234.4	47345.5	51596.5	63079.5	75517.2	125665	90059.4	27931.9	55739.3	83646.2
FALSE	High	Q9Z0H8	Clip2	59302.9	69979.4	57042.2	62279.1	65686.5	49300	225619	177696	253211	183584	129716	145482	53300.4	58118.9	62848.9	76311.1	52138.6	42017.7	201564	268157	143176	55998.7	86722.8	111272
FALSE	High	P61939	Serpina7	44904.8	33013	39271.8	26630.2	31317.4	36183.1	204945	126114	332431	163235	148828	112757	36208	34071.2	21996.9	41581.8	33776.5	28692.2	251054	106328	103152	45156.5	25915.1	27433.6
FALSE	High	Q8BQ30	Ppp1r18	30142	47381.6	28354.4	23933.5	29912.9	33088.3	188065	233386	155322	205882	75665.6	122828	45091.4	33067.4	34721.3	18580	23298.6	33548.3	178636	126332	144267	22817	41415.8	125916
FALSE	High	Q80UP3	Dgkz	66825.9	47755.9	47145.6	48305.6	43736.7	50088.4	216857	183323	177211	100902	92863.6	134597	66651.4	60699.8	43393	31904.5	31820	64556.9	182355	243187	187826	71423.9	86320.8	77830.8
FALSE	High	Q62188	Dpysl3	284359	364021	317116	218606	188440	224545	3.11864e+06	2.50556e+06	3.58521e+06	1.55624e+06	972148	2.01478e+06	219533	312049	334707	221150	322482	276384	2.30284e+06	2.39939e+06	1.02033e+06	258187	381275	503119
FALSE	High	Q9Z0Z4	Heph	36407.4	36702	44355	49210.5	51417.3	39160	394695	652579	276173	125540	109245	163947	50184.8	44064.3	32907.5	38647.7	50431.8	41355.3	136561	388649	237140	39297.4	35856.4	48095.3
FALSE	High	Q3UDP0	Wdr41	57558.3	61871.4	71139.9	59502.7	62843.5	62718.5	166190	177785	192074	144450	95084	188750	58231.6	71458.5	77274.2	74674.5	73752	89607.9	170161	181236	172807	84455.1	83386.4	143223
FALSE	High	D3YZP9	Ccdc6	275598	358050	216988	338001	330886	263457	711137	818994	1.06744e+06	613707	537534	878979	317106	430237	349138	256579	333469	436929	779813	999920	1.00007e+06	461151	497482	688652
FALSE	High	Q3UMB5	Smcr8	41025.8	52729.2	56153.3	58277.5	48650.5	65417.7	200314	208949	219594	98476.3	119561	153378	53228.1	56844.1	40597.9	44471.7	42590.1	50680	222668	218257	191629	47156	50043.9	135054
FALSE	High	Q8VDP3	Mical1	40351.3	44415.1	51008.5	52812.3	54075.8	46900	365780	325383	393228	330831	168438	357702	54068.7	43852.4	53034.7	44631.9	46111.3	70976.1	359735	389083	217043	51397	57936.5	148796
FALSE	High	Q9CYL5	Glipr2	14449.2	12312.2	9025.04	15596	13696.7	5937.51	67473.8	64151	60333.2	32216.9	20640.9	55232.2	7958.59	11003.2	8230.36	9541.46	10376.1	14163.9	37286.4	44948.7	30753.8	15396.5	13754.1	12834.9
FALSE	High	P35737	H2-DMb1	11894.8	26296.8	23560.3	15175.1	26624.7	37239.6	190755	169926	278796	131575	59018.8	211111	12231.2	23094.8	26035	6312.26	14039.7	46745.2	139203	136221	154214	30042.8	23925.3	40672.9
FALSE	High	O35660	Gstm6	1.01418e+07	9.66751e+06	1.18261e+07	1.4934e+07	1.37589e+07	1.74015e+07	2.61853e+07	2.57954e+07	2.75106e+07	2.57071e+07	2.72415e+07	2.37354e+07	1.07294e+07	1.12799e+07	1.09272e+07	1.26824e+07	1.04366e+07	9.83687e+06	2.9436e+07	2.5669e+07	2.57932e+07	1.38459e+07	1.19192e+07	1.73773e+07
FALSE	High	O35648	Cetn3	8320.41	5171.32	7582.81	8180.58	11547.8	7064.37	58705.8	27011.6	39179.3	22820.9	31610.7	31191.2	5708.53	8174.76	11265	12125	15419.8	8961.01	39508.9	57279.2	35531	14145.7	8774.42	28208.6
FALSE	High	P21447	Abcb1a	76180.3	175317	123533	85060.1	69868.2	67801.4	695336	617563	679756	366281	168713	709772	62739.6	81133.6	127944	71135.8	77548.6	96764.3	326814	409260	377896	86076.6	109838	184356
FALSE	High	Q9D7E3	Ovca2	78743.3	58627.4	60046.8	79405.7	64592.4	84755.8	538998	388371	810202	400318	166868	195593	66543	68976.6	96023.3	73644.7	168736	73215.2	233595	638096	134049	121716	76577.1	107348
FALSE	High	Q3UV70	Pdp1	29674	21230.8	22372.2	38774.7	36587.9	29309.4	299919	177185	233757	91993.1	52579.2	186444	38003.6	27804.5	35672.5	33479.4	31384.4	34891.4	186975	177610	246161	38413.1	35073.7	45811.5
FALSE	High	Q9D2Y9	Elovl7	6079.67	5752.72	2159.27	7689.07	3484.89	1873.47	490729	420870	392903	66085.3	54709.5	79658.8	4553.03	3578.58	3252.92	1343.68	5125.25	5818.22	290237	392832	282001	3444.31	7048.8	3828.24
FALSE	High	Q8K0F1	Tbc1d23	11437	28651.4	12730.9	33274.8	13281.6	25300.3	210874	725936	183393	92222.6	68380	74106.8	50231.7	27911.6	50122	37005.4	19183.1	35773.7	200462	150580	122987	40686.1	65281.8	60072.7
FALSE	High	P36536	Sar1a	1.1907e+06	1.22748e+06	1.1665e+06	1.08603e+06	1.12845e+06	718317	2.77613e+06	2.98007e+06	2.01307e+06	2.50084e+06	2.24242e+06	2.81255e+06	713800	1.33798e+06	1.10592e+06	1.20389e+06	1.42951e+06	1.22944e+06	2.72382e+06	2.97859e+06	1.73213e+06	2.14337e+06	1.44454e+06	1.4467e+06
FALSE	High	Q80ZW2	Them6	29356.3	32818.5	37222	22801.8	23137	35713.1	1.18518e+06	972832	842950	325162	204126	393816	26535.4	30197.5	29128.9	22317.4	28884.1	22262.4	851343	951290	756416	55832.2	28803	32771.4
FALSE	High	A1L3P4	Slc9a6	76689.6	96542.5	91438.3	131890	152153	121940	235737	244612	197446	149453	211483	205739	95330.2	93104.3	78445.2	105134	82399.4	88069.3	213251	230974	180623	70295.6	89390.9	87544.3
FALSE	High	P97494	Gclc	2.95228e+07	3.45009e+07	3.35186e+07	3.86224e+07	3.79339e+07	4.33811e+07	1.34467e+08	1.27402e+08	1.47769e+08	7.68334e+07	8.87211e+07	6.34889e+07	2.84318e+07	3.09841e+07	3.07897e+07	3.01342e+07	2.92261e+07	3.15637e+07	1.46527e+08	1.4185e+08	1.31273e+08	3.49189e+07	3.0382e+07	3.80772e+07
FALSE	High	Q99PT3	Ino80b	13449.8	10981.9	19350.6	14648.7	12550.5	12754.8	338797	245669	110771	51194.7	42117.1	58811.5	14268.8	9711.95	12204.6	12543.9	14761.9	14352.6	237837	74507.7	57117.4	19754.6	12549.9	11189.7
FALSE	High	P97355	Sms	16085.3	55297.6	17725.2	48495.8	41594.8	47679.2	227498	223939	290054	76526.8	76724.7	82974.2	35427.2	27941.8	38979.4	55062.7	39628.5	34892.1	135215	205452	263630	59167.5	29098.2	98464.2
FALSE	High	Q08122	Tle3	20219	27928.7	18485.4	31218.3	21462.1	22841.7	63269.6	49431.9	81639.8	82944.3	34804.5	59144	21300.4	18772.1	26602.3	25942.7	16011.1	19975.7	45135.6	69891.7	61209.1	27249.9	16080	35832.6
FALSE	High	Q6ZQM8	Ugt1a7	24897.9	23506	21216.1	20721.7	18188.8	15175.2	589275	495774	538316	161550	112084	487096	27268.6	22200.5	30402.5	33493.1	25133.5	22281.1	638426	280545	132834	19294.2	23011.6	19416.5
FALSE	High	P51885	Lum	811745	796302	712985	645056	364951	831000	4.35519e+06	3.45197e+06	4.78629e+06	3.44172e+06	2.31886e+06	4.69335e+06	823390	762998	864688	523579	814043	986722	3.31394e+06	3.49188e+06	2.42457e+06	853693	1.44931e+06	1.29059e+06
FALSE	High	P97304	Polr1d	4453.36	13915.4	3611.54	7087.91	13411	15559.3	52551.4	37898.1	63476.3	28997.9	20200.8	48331.6	5501.33	11848.7	7416.67	8043.01	2886.36	4755.43	45081.4	45000.2	46202.6	2180.53	1566.51	5114.05
FALSE	High	Q8BH48	Ubap1	35833.4	46943.2	55854.9	85026.5	99568.9	62667.1	196486	214552	180742	135079	158867	111053	49682.7	52992	34763	53854.3	41856.7	45795.7	206756	219286	190870	51376.2	44988.5	104861
FALSE	High	Q8C6M1	Usp20	23292.1	22934.7	15241.6	26747.5	23178.7	30041.5	91479.7	188180	101312	133852	142347	56034	27637.9	24195.9	12487.5	19358.6	24500.1	21990.6	124326	184195	138913	14783	31110.2	29877.9
FALSE	High	O70370	Ctss	1.46307e+06	1.6823e+06	1.52948e+06	1.09872e+06	1.27797e+06	1.44802e+06	5.54335e+06	5.05283e+06	6.22168e+06	3.81588e+06	2.85653e+06	4.65143e+06	1.21543e+06	1.60469e+06	1.3913e+06	842986	1.54822e+06	2.50134e+06	4.93686e+06	5.2303e+06	3.59195e+06	1.84758e+06	2.0596e+06	3.18856e+06
FALSE	High	Q05BC3	Eml1	71260.2	78784.4	47962.9	67686.3	45417.7	70716.9	282166	337945	275293	318604	259222	436958	78699.1	77883.4	39261.8	57461.4	74148.5	73526.2	253270	313703	121425	81797.1	114126	155698
FALSE	High	Q9JHU9	Isyna1	316150	441911	181215	159291	162592	419366	726786	721740	960368	741992	792011	924067	159454	355237	348011	215515	308852	287239	905445	958062	645855	351548	399605	490733
FALSE	High	Q8BTM8	Flna	2.97256e+06	3.11588e+06	3.75534e+06	2.453e+06	2.4077e+06	2.79625e+06	1.27648e+07	1.05737e+07	1.26958e+07	1.0281e+07	7.26049e+06	1.31355e+07	3.24604e+06	3.2633e+06	3.11781e+06	2.1103e+06	2.42192e+06	4.44591e+06	1.15082e+07	1.21001e+07	7.26987e+06	3.23664e+06	4.96254e+06	7.62726e+06
FALSE	High	Q3TMX7	Qsox2	53835.4	41106	34439.5	40366.6	57760.4	41028	319695	292972	284385	129499	93254.1	189191	45151.3	58911.6	36430.8	50445	42361.7	46792.1	223527	158937	240032	66512.6	59538.3	80990.3
FALSE	High	Q8BPU7	Elmo1	84623.5	75683	84785.1	62704.5	67426.2	90185.2	405781	380664	577255	234485	198187	330592	77375.8	78509.3	70790.8	51285	57231.3	109029	386171	479764	330769	99410.8	116915	173491
FALSE	High	Q64435	Ugt1a6	1.5556e+07	1.30681e+07	1.51076e+07	3.1223e+07	3.28906e+07	2.89921e+07	3.7916e+07	3.81146e+07	2.92697e+07	3.51172e+07	3.76454e+07	3.20424e+07	2.31226e+07	1.48073e+07	1.53302e+07	2.5592e+07	1.6197e+07	1.59101e+07	4.4381e+07	3.50674e+07	3.51213e+07	3.24784e+07	1.96032e+07	1.96853e+07
FALSE	High	Q91V61	Sfxn3	146350	136059	95457.7	99762.5	86731.7	102118	623287	628228	858590	437711	230452	703995	102446	91885.1	143860	104394	73816	158851	313013	430795	195902	112105	136328	254552
FALSE	High	A2RSX7	Tyw5	144044	86013.7	120925	65547.6	131651	140654	353003	351878	459585	286389	254484	340741	158899	115778	84913	52701.3	131492	116126	444057	368687	378073	190779	207801	236201
FALSE	High	Q9Z0M6	Adgre5	17455.5	18982.5	15552.8	15538.6	22040.7	26326	139319	135781	159750	79594.9	64810.1	161967	19949.2	31608.7	31808.5	19503.5	21390	53984.5	102009	118015	77187.6	31288.8	25662.9	31178.1
FALSE	High	Q8VD66	Abhd4	227537	234391	244213	288134	302436	311600	2.18721e+06	2.20505e+06	2.08564e+06	1.1631e+06	1.04345e+06	1177771	169646	305561	308637	183050	358920	335759	1.83769e+06	2.16031e+06	1.68229e+06	403976	393478	525006
FALSE	High	E9Q236	Abcc4	168227	273379	229490	239611	411668	200573	4.83735e+06	4.59528e+06	4.40615e+06	1.88163e+06	1.66694e+06	2.24725e+06	216951	163348	382836	151526	339833	179598	3.53493e+06	4.1304e+06	4.53076e+06	326806	535771	253614
FALSE	High	Q3TT38	Ilrun	110214	112798	118151	103885	120839	142227	487305	510344	246712	221786	491122	494354	127491	151141	86465.5	95174.4	174978	101137	493232	386118	349889	125023	144114	375856
FALSE	High	P35276	Rab3d	132131	101347	60088.2	135440	131254	91701.4	1.26307e+06	1.30773e+06	1.24819e+06	669382	502542	895767	105337	136210	180671	119758	186358	132610	1.0937e+06	1.26263e+06	956805	122509	191454	329766
FALSE	High	Q99M71	Epdr1	116855	113096	113131	187516	181996	114591	773269	581686	914510	333582	244711	433576	187127	145784	161327	130047	131288	104169	476237	607302	585973	95204.1	125200	208382
FALSE	High	P02468	Lamc1	48248.7	50895.1	39930.3	50124.9	101106	72111.3	197629	160618	224455	152880	117402	252133	60234.9	52143.5	108554	53553.2	56621	45583.5	202004	256021	108152	62213.9	50009.1	91192.2
FALSE	High	Q9Z2H5	Epb41l1	272991	288464	283732	265867	286678	288909	2.13921e+06	1.85414e+06	1.78736e+06	1.03863e+06	965954	1.27706e+06	180567	253050	327196	240669	265807	281828	1.57965e+06	1.84069e+06	1.61541e+06	204057	276060	252465
FALSE	High	Q80TQ5	Plekhm2	12394	16661.2	11255.8	23211.8	15559.4	12841.5	53092.6	69078.4	66001.7	22678.2	26693	40916.3	16564.2	11595.4	23524	16544.7	19627.8	17292.5	49318.3	61716.1	50416.9	24240.3	10702.2	22272.1
FALSE	High	Q8VCW4	Unc93b1	61513.6	80108.5	72132.6	62137.7	65889	50338.4	526946	499544	590950	308890	132664	422924	52969.6	87331.5	97306.4	43907.9	79153.7	155774	362590	448542	426578	95723.6	120143	277023
FALSE	High	O54784	Dapk3	14869.4	23071.2	21678.8	20911.6	24680.1	16188.5	62439.1	48893.4	67035.7	50244	49336.7	64999.1	22970	26544.7	25306.8	19602.4	9207.9	11057.1	61343	70751.4	60473.2	24126.1	35458.4	47402
FALSE	High	Q9Z2D3	Gsdme	24304.5	19168.7	24934.9	23567.8	29014.9	22912.2	110041	99153.5	136070	51962	55900.7	63806.6	20334.8	13294	16595.8	22711	26394.5	24553.7	40449.7	127046	86949.8	26943.7	20690.5	41567.7
FALSE	High	Q9EQN3	Tsc22d4	52256	103113	103719	61775.1	97480.9	90724.7	345217	212557	269337	232709	196256	460659	94268.6	88513.8	51389.5	72009.7	89302.9	133237	268161	297182	258887	79842.3	89597.7	182564
FALSE	High	P20152	Vim	1.26713e+07	1.64767e+07	1.08064e+07	1.46634e+07	1.31804e+07	1.51849e+07	4.94074e+07	4.84026e+07	5.08716e+07	4.32942e+07	3.42548e+07	5.25992e+07	1.36853e+07	1.69669e+07	1.65123e+07	1.03332e+07	1.02881e+07	2.21915e+07	4.69359e+07	5.28591e+07	3.52732e+07	1.68561e+07	2.7788e+07	3.34207e+07
FALSE	High	Q91W67	Ubl7	51005.4	34035.4	26747.5	65969.6	38374.8	63480.7	155100	179165	206706	138890	102504	157545	56416.3	89050.2	38263.9	58428.1	60843.3	54920.5	163265	176877	160011	35012.7	51215.7	81500.5
FALSE	High	P08121	Col3a1	9735.94	14583.1	19308.6	10078.8	22444.2	14464.2	135872	114841	128559	93975.9	53500.7	142949	17026.9	13655.1	18020.2	14411.8	9436.71	27652.4	87447	144971	61789.7	18702.7	24894.1	62670.1
FALSE	High	O08983	Hps1	18763.8	26775.9	22303	26785.6	21565.6	34504.8	177774	158280	82897.6	65148.9	56214	159497	22350.2	24551.9	20942.3	25573.7	14372	23779	86867.2	220429	40250.2	15056.5	18417.8	32454.4
FALSE	High	P97499	Tep1	232717	271317	260251	440457	340409	445784	1.68547e+06	1.51525e+06	1.51051e+06	1.17735e+06	1.12276e+06	1.06958e+06	232370	328535	309291	239783	250406	266227	1.54741e+06	1.69327e+06	1.40543e+06	404397	363721	598149
FALSE	High	P47791	Gsr	8.9259e+06	8.92092e+06	8.70357e+06	1.03129e+07	1.05032e+07	1.08202e+07	5.21461e+07	4.97526e+07	5.46954e+07	2.40872e+07	2.29566e+07	2.50375e+07	8.56618e+06	9.25272e+06	8.25708e+06	8.53037e+06	9.0211e+06	8.917e+06	4.71115e+07	5.14566e+07	5.03754e+07	9.99736e+06	9.67914e+06	1.09481e+07
FALSE	High	O88456	Capns1	1.55739e+06	1.71318e+06	1.73415e+06	1.94453e+06	1.88011e+06	2.17412e+06	4.45854e+06	4.35734e+06	4.51849e+06	3.74201e+06	3.48014e+06	4.45925e+06	1.84929e+06	1.86972e+06	1.71625e+06	1.89581e+06	1.71474e+06	1.86992e+06	4.3532e+06	4.62997e+06	3.61581e+06	2.1911e+06	2.38709e+06	3.04202e+06
FALSE	High	Q6ZPJ0	Tex2	631833	677487	637117	754039	793927	661459	2.38722e+06	2.6323e+06	2.43946e+06	1.59317e+06	1.48135e+06	1.82263e+06	540515	647648	669117	608351	554572	612944	2.5766e+06	2.60275e+06	2.91796e+06	817930	771480	1.0288e+06
FALSE	High	Q91ZJ5	Ugp2	6.08234e+07	7.41818e+07	7.57145e+07	7.10442e+07	7.12734e+07	7.81951e+07	2.65777e+08	2.66344e+08	2.53268e+08	1.65894e+08	1.57532e+08	1.75767e+08	6.38531e+07	7.52222e+07	7.57685e+07	6.47675e+07	6.27919e+07	6.11577e+07	2.55141e+08	2.74823e+08	2.67245e+08	1.06602e+08	7.7419e+07	9.66426e+07
FALSE	High	Q8BYA0	Tbcd	401033	502364	589243	520025	494429	598492	1.86596e+06	1.73529e+06	1.88358e+06	1.22067e+06	1.22972e+06	1.297e+06	549069	630383	596372	655013	553058	517397	1.68658e+06	1.83968e+06	1.64109e+06	829313	766957	784271
FALSE	High	Q8R4K2	Irak4	107040	90807.3	101309	97813	59178.9	71947.5	222002	143071	175966	183563	154386	186066	72838.1	105572	104908	69308.2	82454.1	104581	224105	153096	177990	92863.5	115466	169943
FALSE	High	Q9EPC1	Parva	1.15157e+06	1.16499e+06	956034	1.03982e+06	1.16278e+06	997150	865420	706031	654900	1.02588e+06	969509	1.13654e+06	978205	1.0248e+06	920697	903086	1.27289e+06	1.19654e+06	737477	966726	739615	855138	1.11122e+06	967101
FALSE	High	Q9D7A8	Armc1	1.42959e+06	1.48508e+06	1.46785e+06	1.44368e+06	1.34781e+06	1.4765e+06	878608	1.14584e+06	1.08605e+06	1.11472e+06	1.06396e+06	1.1839e+06	1.11266e+06	1.29551e+06	1.30149e+06	1.19959e+06	1.0921e+06	1.26416e+06	900204	876488	1.05147e+06	1.0046e+06	1.23285e+06	1.37308e+06
FALSE	High	P70268	Pkn1	216509	200601	173714	187301	153176	155938	550896	487142	618701	310729	302599	458717	165015	246255	261285	128056	263940	313805	382211	545975	461951	148189	287347	423244
FALSE	High	Q9QXG2	Chm	628487	332075	219656	226043	300025	288969	721161	641380	709551	581124	385990	547316	272367	379736	1.07222e+06	246372	443107	413997	809963	770228	683594	408594	516583	503195
FALSE	High	O08715	Akap1	2.16375e+06	2.24843e+06	2.2572e+06	2.52193e+06	2.44564e+06	2.19575e+06	1.51968e+06	1.46313e+06	1.22199e+06	1.59996e+06	1.76378e+06	1.43077e+06	1.96703e+06	1.83816e+06	1.8908e+06	2.06148e+06	1.76612e+06	2.34265e+06	2.44972e+06	692389	1.84869e+06	1.40125e+06	1.86543e+06	1.89639e+06
FALSE	High	P45952	Acadm	4.59623e+07	6.45253e+07	5.81452e+07	4.95412e+07	4.85615e+07	4.72011e+07	4.01197e+07	3.80476e+07	3.27216e+07	3.82277e+07	3.96063e+07	3.97635e+07	4.51342e+07	5.41998e+07	6.08615e+07	4.55903e+07	5.16494e+07	4.57027e+07	3.68563e+07	3.39463e+07	3.40434e+07	3.78956e+07	4.68861e+07	3.97806e+07
FALSE	High	P70297	Stam	862779	970855	933136	662214	732547	628864	1.6019e+06	1.53219e+06	1.37648e+06	1.08413e+06	899139	1.16368e+06	770185	872547	895887	781857	868302	857739	1.0176e+06	1.28586e+06	1.29147e+06	703302	850143	1.00083e+06
FALSE	High	Q9CSU0	Rprd1b	398687	304196	318918	271660	249581	289881	371156	390756	314705	370040	270003	506369	192204	251677	317726	303417	283198	324497	230509	301654	248270	296508	378744	333772
FALSE	High	Q99LC5	Etfa	1.71925e+08	1.9748e+08	1.78256e+08	1.43863e+08	1.54633e+08	1.4445e+08	9.90838e+07	1.07922e+08	8.20359e+07	1.07952e+08	1.06731e+08	1.15467e+08	1.56957e+08	1.77122e+08	1.79694e+08	1.48405e+08	1.72774e+08	1.62317e+08	9.38018e+07	9.21807e+07	9.81809e+07	1.39663e+08	1.55846e+08	1.47734e+08
FALSE	High	Q60928	Ggt1	26289.1	35429.5	27955.4	22441.5	27628.1	20851.4	187994	209280	146955	26882.2	24601.9	31077.7	26242.7	26642.3	23030.1	27246.3	27815.1	14687.6	26705.8	137489	125384	31285	22792.2	34248
FALSE	High	Q3URE1	Acsf3	2.93157e+06	3.07586e+06	3.06555e+06	2.98968e+06	3.00783e+06	2.77582e+06	2.83797e+06	3.10061e+06	2.32199e+06	2.96762e+06	2.84202e+06	3.40162e+06	2.71598e+06	2.74812e+06	2.82238e+06	2.89374e+06	2.98462e+06	2.68049e+06	2.39696e+06	2.56671e+06	2.57211e+06	3.08422e+06	3.14361e+06	3.09446e+06
FALSE	High	Q9CR13	Fmc1	166711	187687	156926	151130	151894	154523	70616.4	47976.4	57702.3	102275	98636.5	99440	157735	158950	150748	149302	146938	142650	59473.7	54045.9	58286.1	125997	144484	148642
FALSE	High	P33609	Pola1	11651.4	12875.4	15248.3	15183.8	9141.13	18688.9	18038.2	23158.1	21560.7	13191	12254.5	11150.8	8256.66	17776.4	13369.9	18985.7	17709.6	5552.92	13081.1	21484.5	18795.2	13931.1	15513.4	8728.46
FALSE	High	Q4G5Y1	Klhdc2	5693.45	18658.9	6250.31	13513.5	10883	9701.65	25597.9	16749.9	102369	12755.7	14664.5	13878.4	10640.5	60547.4	12482.1	7811.37	13474.9	17188.6	20472.6	17458.5	67345.8	21740.8	15044.4	24355.8
FALSE	High	Q61584	Fxr1	1.28582e+06	1.42834e+06	1.28703e+06	1.19457e+06	1.20737e+06	1.15623e+06	1.07151e+06	903141	911801	1.01586e+06	855305	1.25355e+06	1.1975e+06	1.23549e+06	1.1826e+06	1.32784e+06	1.29493e+06	1.17046e+06	979166	924246	673918	841963	1.17359e+06	915211
FALSE	High	Q6P4S8	Ints1	44957.7	30172	38521.2	44187.5	34755.8	28686.2	92451.8	186448	143156	105838	55601.2	123844	62063.3	44115.8	31599.6	28989.1	38713.9	61480.7	59863	66096.3	187786	27415.9	45421	118045
FALSE	High	Q0VGB7	Ppp4r2	491308	589127	551572	517590	547151	549831	293432	496361	345692	478393	240600	568303	621964	537092	536368	489454	679185	644489	571214	563431	325706	330509	684389	562751
FALSE	High	Q31125	Slc39a7	73663	79136.6	53820.1	80093.8	88977.6	80378.9	145832	180727	125481	148700	106311	140047	91945.6	88181.4	64954.8	88163.5	79247.5	80142.2	140534	142024	119337	159768	106784	110457
FALSE	High	Q8R104	Sirt3	2.20044e+06	3.3306e+06	2.66879e+06	2.66117e+06	2.2194e+06	2.57782e+06	2.52399e+06	2.9782e+06	1.85137e+06	2.11941e+06	2.3175e+06	3.1774e+06	2.69208e+06	2.28742e+06	3.02882e+06	2.76573e+06	2.18136e+06	2.2975e+06	2.97655e+06	2.41282e+06	2.56978e+06	2.856e+06	3.22929e+06	2.38727e+06
FALSE	High	Q03141	Mark3	157939	132728	123835	134859	293113	97060.6	386929	523145	382393	349332	227871	415037	107133	169293	134683	133259	111729	152851	498931	571432	221714	164610	176910	268928
FALSE	High	Q3UBZ5	Mif4gd	302546	295247	285881	265021	252329	300241	132615	126077	101400	234517	203072	220708	209074	250983	281927	283153	321565	266714	105948	124081	95357.5	168353	290961	260655
FALSE	High	Q99LM2	Cdk5rap3	1.97543e+06	1.75312e+06	1.81208e+06	2.37377e+06	2.57293e+06	2.13602e+06	1.89877e+06	1.80001e+06	1.69166e+06	1.76657e+06	1.96081e+06	1.98711e+06	2.39881e+06	2.00161e+06	1.74803e+06	2.40894e+06	2.01354e+06	2.00027e+06	1.84527e+06	1.72354e+06	1.81523e+06	1.98831e+06	1.98673e+06	1.99041e+06
FALSE	High	P53026	Rpl10a	1.51689e+07	1.3704e+07	1.27345e+07	1.43673e+07	1.61976e+07	1.37557e+07	9.80903e+06	1.00344e+07	8.68403e+06	1.22449e+07	1.07206e+07	1.25652e+07	1.61908e+07	1.50117e+07	1.354e+07	1.60289e+07	1.71907e+07	1.54433e+07	7.95978e+06	8.31129e+06	8.35169e+06	1.25815e+07	1.31975e+07	1.19784e+07
FALSE	High	P12970	Rpl7a	3.29468e+07	2.9772e+07	2.95898e+07	3.4406e+07	3.48729e+07	3.11329e+07	2.1269e+07	2.11672e+07	2.0045e+07	2.54546e+07	2.37896e+07	2.60809e+07	3.54957e+07	3.18787e+07	2.978e+07	3.43189e+07	3.21304e+07	3.25281e+07	2.03989e+07	2.11605e+07	2.01344e+07	2.61201e+07	2.88187e+07	2.90173e+07
FALSE	High	P46467	Vps4b	885468	999932	952722	763430	837632	836584	1.24367e+06	1.29619e+06	1.26486e+06	1.13596e+06	1.0383e+06	1.3387e+06	915896	1.00568e+06	1.00234e+06	800044	959907	1.01004e+06	1.16019e+06	1.35442e+06	1.22962e+06	888555	875653	1.33323e+06
FALSE	High	Q61124	Cln3	22119.1	25284.4	18674.9	14858.4	23302.9	14231.3	45621.3	38227.4	42091.8	31835.4	31589.8	57317.2	21653.3	17112.9	11571.8	16993	24133	36257.2	52514.9	51026.8	27406	14135.7	24275.1	26433.3
FALSE	High	Q80TN7	Nav3	76716.5	97665.2	9885.48	8054.72	59278.7	44986.6	83839.1	64932.5	45077.6	64305.6	58488.1	197475	44414.1	61084.3	6986.17	26271	46899.3	71607.8	40901.3	116579	124666	21028.6	45286.1	67955.9
FALSE	High	Q9DC04	Rgs3	19897.4	586871	31056.9	7683.01	5282.12	10234.8	19086.4	29320.1	23938.6	145773	101515	17183.3	10064	50492.2	26491.3	8641.18	196969	23314.9	15914.7	24019	30606.1	5050.52	25184.3	20610.4
FALSE	High	P04939	Mup3	9.62132e+06	7.80113e+06	5.81774e+06	2.4987e+07	2.80549e+07	2.50896e+07	150692	48456.5	109625	3.25018e+06	5.15796e+06	1.37981e+06	2.82095e+07	7.09966e+06	4.61357e+06	2.61707e+07	8.67351e+06	1.02924e+07	442518	237898	184039	1.87086e+07	7.42301e+06	7.43584e+06
FALSE	High	Q9DBA6	Tysnd1	478945	493315	472897	574553	672462	524635	402048	476540	399990	582903	656571	547086	592794	357962	403422	600677	415723	459555	317601	310763	389099	473304	480297	540041
FALSE	High	Q3UQ44	Iqgap2	4.54832e+07	4.51083e+07	4.47098e+07	4.36871e+07	4.38751e+07	4.06809e+07	1.70064e+07	1.80668e+07	1.59118e+07	2.72786e+07	2.79946e+07	2.56428e+07	4.02528e+07	4.10464e+07	3.95466e+07	4.02264e+07	4.84566e+07	4.44005e+07	1.85525e+07	2.12855e+07	1.7976e+07	3.21091e+07	3.94701e+07	3.50349e+07
FALSE	High	Q924N4	Slc12a6	7465.67	6193.88	2277.49	1985.66	948.029	342867	8289.63	5668.03	6294.54	6207.96	607.764	153959	4996.13	1675.59	1323.9	232411	89007.7	5553.35	8447.51	2737.49	413.737	5032.83	1978.41	119.772
FALSE	High	Q61140	Bcar1	35560.6	83959.1	54628.5	70976.6	52209.8	43686.5	45592.3	49789.1	64602.7	40356.7	86262.7	66707.4	42490.5	46062.4	34765.8	38503.3	50052.6	47157	80473.4	70642.6	44252.3	31926.9	55051.4	35707.8
FALSE	High	P40936	Inmt	1.05253e+08	1.45814e+08	1.26952e+08	1.16773e+08	8.86084e+07	1.06762e+08	3.67374e+07	2.41225e+07	3.48542e+07	6.41489e+07	6.99449e+07	5.51251e+07	1.10041e+08	1.18544e+08	1.25307e+08	1.05968e+08	1.22135e+08	1.36465e+08	2.09959e+07	2.41541e+07	3.36169e+07	6.92317e+07	1.11361e+08	1.13324e+08
FALSE	High	Q8BH59	Slc25a12	2.28576e+06	2.5008e+06	1.92931e+06	1.95907e+06	2.01275e+06	1.93307e+06	1.84462e+06	2.03194e+06	2.63311e+06	1.79802e+06	1.49325e+06	2.54258e+06	2.02789e+06	1.9673e+06	2.65002e+06	1.7832e+06	1.90163e+06	2.71245e+06	2.38947e+06	1.97335e+06	2.26815e+06	2.05246e+06	2.46055e+06	2.77356e+06
FALSE	High	Q63829	Commd3	1.84219e+06	1.24115e+06	2.19542e+06	1.08982e+06	800967	1.48977e+06	1.66867e+06	1.35843e+06	1.10536e+06	1.00318e+06	1.20945e+06	1.02539e+06	1.34621e+06	1.33031e+06	1.00936e+06	1.75042e+06	1.2242e+06	1.70049e+06	1.26836e+06	1.21344e+06	1.08937e+06	959385	827512	914181
FALSE	High	Q8BG81	Poldip3	22588.6	32583.1	19715.1	15544.4	30508.4	21291	72551.5	66382.9	70397.7	63720.5	34349.1	104694	29979.3	5220.64	12365.1	7926.57	13053.6	31705.1	67925	77236.3	59369.3	15057.8	17021.4	30513.1
FALSE	High	Q9CQ19	Myl9	8129.23	15145.2	21992.5	26223.3	13879.7	22968.5	43428.7	56005.6	35913.3	43844	27710.3	65126.2	59521.5	37827.4	17854.3	9321.24	19608	17362.4	4156.47	24846.9	6121.55	7140.26	30639.5	43999.9
FALSE	High	P28028	Braf	7696.62	18511.1	9922.44	5630.88	22008	21388.4	12305	8386.56	8896.89	19665.1	5415.57	33752.9	20738.3	10506.2	18084.6	2805.79	8968.75	17868.3	12626.1	11361.6	12464.4	3475.29	21717.9	26471.2
FALSE	High	Q9R207	Nbn	6239.51	7572.82	8776.1	6777.84	12281.6	12363	8028.62	11152	8443.92	2963.59	6394.6	14587.9	7501.36	3674.87	8666.46	11009.6	9175.41	12302.1	3372.7	3842	4129.5	9476.52	12855.7	12142.3
FALSE	High	Q8C2B3	Hdac7	8464.44	8697.32	6806.51	7973.01	1258.57	8919.57	11561.8	14559.6	19783	11963.4	7783.16	2158.7	14889.5	15438.9	8523.28	4878.13	16246.8	15011.7	7715.32	11643.6	11606.7	4990.09	11786.7	13272.6
FALSE	High	Q8BMA6	Srp68	6.58715e+06	6.85353e+06	6.16534e+06	6.85819e+06	7.11564e+06	5.98993e+06	4.91261e+06	5.43771e+06	4.5267e+06	5.7918e+06	5.59495e+06	6.11592e+06	7.1715e+06	6.93417e+06	6.19893e+06	6.78334e+06	7.12057e+06	6.38401e+06	4.31075e+06	5.35942e+06	4.41577e+06	6.08516e+06	6.53689e+06	6.6978e+06
FALSE	High	G3X987	Gimap9	105104	104658	91625.7	47724.3	84568.9	90932.6	100839	150605	172143	96729.8	67762.5	128088	81865.1	81903.8	76115.4	26764.6	172158	95586.6	114010	127325	100246	81615.4	121688	70192.6
FALSE	High	Q9QUH0	Glrx	5.37189e+06	4.34281e+06	4.85272e+06	4.55071e+06	3.85907e+06	4.7786e+06	6.3898e+06	6.86534e+06	6.74113e+06	5.1023e+06	5.18937e+06	5.10684e+06	3.91003e+06	5.23848e+06	5.18551e+06	3.62105e+06	6.18376e+06	5.19188e+06	6.11425e+06	7.27118e+06	6.45254e+06	3.63052e+06	4.15798e+06	4.22006e+06
FALSE	High	Q9EQG9	Cert1	1.26682e+06	1.39958e+06	1.31439e+06	884365	733512	780303	2.66558e+06	1.86253e+06	2.02755e+06	2.31141e+06	1.79884e+06	2.18891e+06	1.42299e+06	1.35253e+06	1.39255e+06	607559	2.03101e+06	1.79038e+06	2.00487e+06	1.88389e+06	1.79904e+06	1.25304e+06	1.64721e+06	1.77691e+06
FALSE	High	Q9DCL4	Mettl15	36535.6	45143.8	31320.2	36755.8	30061.1	26185.1	40147.3	35240.1	47861.5	56103.2	33251.2	44044.4	28427.7	29615.4	40557.4	27548.5	32924.2	31381.4	34315.8	42530.3	39884.3	44471.7	38610.1	50239.5
FALSE	High	P70670	Naca	1.27817e+07	1.26567e+07	1.22856e+07	1.36622e+07	1.25368e+07	1.30601e+07	1.10375e+07	1.06426e+07	1.08428e+07	1.23277e+07	1.18304e+07	1.24908e+07	1.38782e+07	1.30583e+07	1.25808e+07	1.4372e+07	1.38697e+07	1.37436e+07	1.03526e+07	1.15908e+07	1.07145e+07	1.14888e+07	1.25001e+07	1.34754e+07
FALSE	High	Q8BH01	Tmco3	12841.6	7871.94	7122.51	15890.3	9436.17	3383.44	21160.8	31620.3	8302.65	9626.24	2442.36	15307.1	580.613	14883.2	9511.99	9274.11	12908.7	11618.9	12098.8	20597.9	11883.8	12036.3	6387.56	6919.48
FALSE	High	Q9JLV6	Pnkp	466016	435385	377280	382011	465505	273921	243380	293432	224958	334770	249853	508483	399255	305167	344894	363602	326432	296097	240805	276732	309410	346100	557073	246746
FALSE	High	P43274	H1-4	1.1391e+06	1.31927e+06	1.63457e+06	1.51565e+06	1.2641e+06	1.42939e+06	1.55708e+06	1.49646e+06	1.61756e+06	1.63743e+06	1.08696e+06	2.37616e+06	3.83347e+06	1.63439e+06	1.52134e+06	1.18765e+06	1.21585e+06	4.60427e+06	1.88298e+06	2.17592e+06	1.45393e+06	896664	1.31868e+06	1.50296e+06
FALSE	High	Q6P5G6	Ubxn7	316547	407177	323677	406760	344466	437527	2.67071e+06	1.35506e+07	676740	4.66071e+06	663062	3.90652e+06	349647	396443	322210	265777	339671	373961	3.48925e+06	2.90233e+06	570595	450338	7.45948e+06	464819
FALSE	High	Q9EQF5	Dpys	5.73202e+07	5.51555e+07	6.47339e+07	4.01241e+07	3.6626e+07	4.20888e+07	3.39007e+07	3.52111e+07	3.19186e+07	3.8228e+07	3.73173e+07	3.85934e+07	3.87683e+07	6.77375e+07	6.13561e+07	3.55772e+07	5.90018e+07	5.78251e+07	3.23619e+07	3.47852e+07	3.12349e+07	2.50304e+07	4.48533e+07	3.70593e+07
FALSE	High	Q9CQR4	Acot13	6.33052e+06	8.17522e+06	7.56447e+06	4.80147e+06	4.79106e+06	4.68255e+06	5.01145e+06	4.82129e+06	4.15933e+06	4.91985e+06	4.85241e+06	5171949	4.48557e+06	6.86592e+06	8.23052e+06	4.66652e+06	5.78934e+06	6.2e+06	4.36881e+06	3.93366e+06	3.97962e+06	4.09216e+06	6.15539e+06	5.10261e+06
FALSE	High	Q6NXI6	Rprd2	8782.43	18188.6	19435.8	14590	13446.2	21921.6	9803.05	18479.9	17728	13749.7	16987.6	17092.2	11328.4	16576.6	14141.6	13031.2	11200.9	13519.3	10478.4	12602.6	10950.9	16432.3	16641.2	10631
FALSE	High	B2RXS4	Plxnb2	3.26286e+06	3.29628e+06	2.42109e+06	3.01127e+06	3.76692e+06	2.73988e+06	3.19151e+06	3.22886e+06	3.02429e+06	2.83262e+06	2.68706e+06	3.96317e+06	2.55148e+06	3.04116e+06	2.81233e+06	2.86985e+06	3.19443e+06	2.95021e+06	2.69574e+06	2.74432e+06	2.63811e+06	2.806e+06	3.37765e+06	3.0695e+06
FALSE	High	P11859	Agt	997142	1.31832e+06	1.19295e+06	736296	798786	836903	1.00426e+06	757079	963460	852267	742436	982705	915187	1.32652e+06	1.27904e+06	775768	1.4358e+06	1.10709e+06	813521	891737	680936	892919	1.49906e+06	1.15634e+06
FALSE	High	E9PYH6	Setd1a	11529.3	13047.9	8335.09	350.74	4752.21	9162.36	16946.4	8879.48	20217.7	14392.9	10300.8	47540	5706.21	13399.3	7328.31	7670.25	7633.17	9681.56	14105.4	33565.9	11970.6	9778.09	12180.2	5557.64
FALSE	High	Q9DCL9	Paics	8.02767e+06	7.43324e+06	7.42262e+06	8.06694e+06	9.32204e+06	8.82553e+06	6.78016e+06	7.22206e+06	8.30536e+06	6.98352e+06	7.19237e+06	7.08665e+06	8.95178e+06	8.26909e+06	8.66114e+06	8.53318e+06	7.84179e+06	8.39191e+06	7.72538e+06	6.79246e+06	6.86646e+06	7.18933e+06	7.28834e+06	7.94095e+06
FALSE	High	Q91WD5	Ndufs2	1.62097e+07	1.82305e+07	1.4134e+07	1.76403e+07	1.68022e+07	1.61089e+07	8.57537e+06	1.01947e+07	1.15026e+07	1.14455e+07	1.14561e+07	1.1725e+07	1.93631e+07	1.44225e+07	1.89161e+07	1.93399e+07	1.38607e+07	1.61755e+07	1.2029e+07	9.44126e+06	1.11449e+07	1.35438e+07	1.51961e+07	1.49896e+07
FALSE	High	Q8BYZ7	Elmo3	189593	2.48795e+06	705975	833295	193433	210421	182081	1.3593e+06	191874	193859	1.86766e+06	187047	229444	201931	175921	1.59429e+06	1.11988e+06	187898	210296	189634	168332	1.67166e+06	212898	190412
FALSE	High	P70677	Casp3	1.46702e+06	1.5089e+06	1.53127e+06	1.273e+06	1.17303e+06	1.28785e+06	2.88185e+06	2.73889e+06	3.25558e+06	1.79948e+06	1.84589e+06	1.9751e+06	1.26246e+06	1.42723e+06	1.5643e+06	1.1724e+06	1.44991e+06	1.60644e+06	2.74839e+06	3.10678e+06	2.75073e+06	1.417e+06	1.67523e+06	2.17645e+06
FALSE	High	Q922V4	Plrg1	75052.3	73423.7	72716.1	92118.8	91094.3	82871.1	130006	108576	116378	109195	77693.9	242583	150261	92245.8	66453.1	84649.9	76712.3	169636	71247.7	112860	96565.5	58952.7	100729	89906.8
FALSE	High	O35453	Hpn	1.29304e+06	886852	799852	1.23157e+06	1.39296e+06	1.03866e+06	717102	688642	558537	811671	758799	787887	1.11686e+06	1.06616e+06	880586	1.1755e+06	1.13728e+06	885010	664356	645322	692696	893687	956763	930897
FALSE	High	Q9CRA0	Art4	7726	15337.7	19263.2	9719.38	18917	15582.3	105512	97030.5	76859.8	119309	47831.2	215250	23997.9	11222.4	14933.7	13600.8	15584	21933.5	19925.7	16783.5	8302.07	51243.8	9678.19	15016.2
FALSE	High	Q9QZD8	Slc25a10	1.65518e+07	2.30978e+07	1.94428e+07	2.41659e+07	2.18582e+07	1.9795e+07	8.53299e+06	1.02738e+07	1.07769e+07	1.53371e+07	1.68926e+07	1.38356e+07	1.73382e+07	1.46688e+07	1.98742e+07	2.11486e+07	1.35449e+07	1.53466e+07	1.39377e+07	1.05141e+07	1.0631e+07	9.94082e+06	1.20402e+07	1.29912e+07
FALSE	High	Q9CYR0	Ssbp1	1.28661e+06	1.36771e+06	1.2198e+06	1.38631e+06	1.48524e+06	1.28505e+06	1.16967e+06	1.16377e+06	1.07096e+06	1.04795e+06	1.009e+06	1.16278e+06	1.40363e+06	1.362e+06	1.27227e+06	1.29602e+06	1.1393e+06	1.25556e+06	1.097e+06	1.13076e+06	1.12249e+06	1.21832e+06	1.24289e+06	1.05603e+06
FALSE	High	Q6GQV7	Edrf1	6330.75	3767.52	2497	2181.01	6347.95	6925.34	3749.04	7664.53	19755.2	1301.09	8474.05	5000.9	179.386	6043.24	4140.05	4867.23	7836.47	2655.92	1173.44	8323.88	4899.51	4366.11	5912.15	10049.5
FALSE	High	Q922E4	Pcyt2	1.43455e+07	1.23061e+07	1.38908e+07	1.36811e+07	1.10692e+07	1.27785e+07	1.74331e+07	1.68049e+07	1.72243e+07	1.95058e+07	1.96681e+07	1.93609e+07	1.05567e+07	1.35662e+07	1.29373e+07	1.12161e+07	1.32152e+07	1.40695e+07	1.96573e+07	1.8932e+07	1.86815e+07	1.61552e+07	1.37492e+07	1.86147e+07
FALSE	High	P20029	Hspa5	2.04075e+08	1.97932e+08	1.69714e+08	2.1899e+08	2.39435e+08	2.08795e+08	2.16657e+08	2.03156e+08	1.87863e+08	2.05768e+08	2.0179e+08	2.2323e+08	2.45941e+08	1.98585e+08	1.64906e+08	2.24339e+08	2.15183e+08	2.22577e+08	2.2329e+08	2.1383e+08	1.95965e+08	2.54289e+08	2.35749e+08	2.38187e+08
FALSE	High	Q8BHE8	Maip1	1.43157e+06	1.55745e+06	1.30763e+06	1.37592e+06	1.3629e+06	1.21351e+06	1.06784e+06	1.0842e+06	1.24843e+06	1.24266e+06	1.07554e+06	1.46799e+06	1.59086e+06	1.31575e+06	1.41612e+06	1.40926e+06	1.33291e+06	1.48574e+06	1.30798e+06	1.08732e+06	1.27842e+06	1.34774e+06	1.25996e+06	1.41569e+06
FALSE	High	Q62392	Phlda1	424961	125324	138393	536133	616042	461747	63081.7	52909.9	55568.8	137998	169109	86698.7	530276	334278	96310.4	648897	352836	235091	65218.1	51934.3	52026.5	335156	206262	169839
FALSE	High	Q6NS46	Pdcd11	5974.13	8697.57	8616.26	8735.92	5775.31	13357.2	9245.05	3434.15	4558.19	6506.23	7846.23	23658.1	7306.21	981.439	5331.26	3832.22	7611.88	4021.22	12346.3	5820.3	4598.87	6652.37	8959.05	8043.37
FALSE	High	Q6ZPR5	Smpd4	7091.53	17628.4	14640.2	22434.5	13993.1	10546.5	59032.9	48238.6	56477.5	40209.6	19040.1	58335.2	14366.3	2458.33	15255.5	6477.6	31765	15246.8	36986.1	31181.8	41714.2	15177	24605.3	32446.5
FALSE	High	Q9EST5	Anp32b	1.26772e+06	1.24008e+06	1.32315e+06	1.25086e+06	1.05079e+06	1.22801e+06	1.51099e+06	1.46265e+06	1.54199e+06	1.43676e+06	1.18025e+06	1.4981e+06	1.04312e+06	1.3262e+06	1.2533e+06	1.04807e+06	1.2496e+06	1.30847e+06	1.30592e+06	1.5607e+06	1.39917e+06	1.12513e+06	1.40828e+06	1.43875e+06
FALSE	High	Q8R3Q6	Mix23	2.62899e+06	2.93258e+06	2.60056e+06	3.35368e+06	2.7382e+06	2.4055e+06	2.57755e+06	2.49952e+06	2.15716e+06	2.21003e+06	2.12369e+06	2.30897e+06	2.80019e+06	2.70897e+06	2.496e+06	3.02675e+06	2.32925e+06	2.58529e+06	2.42818e+06	2.44271e+06	2.51649e+06	2.53485e+06	2.79425e+06	2.61451e+06
FALSE	High	Q7TQE6	Maco1	77508	46536.3	72518.8	77751.3	115597	69389.2	72491.7	89492.5	106644	91388.6	62898.4	108472	70073.3	66783.3	45181.8	72308.5	60468.6	74316.5	72453.8	87636.9	67324.7	60209.9	64461.3	81711.4
FALSE	High	Q60992	Vav2	344215	384338	432608	257445	215473	369063	480241	518378	521465	489448	430649	437802	291406	415400	342071	304960	426339	402766	533292	524100	417786	374089	419721	376170
FALSE	High	Q5U680	Slc25a26	21284.4	27236.9	22340.6	29411.2	28027.4	26839	15802.1	13238.6	20357.4	17995.9	17520.5	25452.5	25367.4	18650.3	21926.3	20701.8	8344.32	22895.8	15243.7	9388.55	19762.6	15931.3	20210.9	23088.9
FALSE	High	Q8R3N6	Thoc1	27660.6	43586.5	29364	34962.6	13316.4	25828.3	143469	213398	199915	188369	143992	189913	43514.1	29685.1	28330.8	33719.9	22119.7	250205	18519.5	172806	25455.8	33033.8	39501.8	248559
FALSE	High	Q62511	Zfp91	5899.07	5386.39	3008.18	9151.99	5406.09	12216	13817.9	13584	11024.5	10719.7	13631.3	18276.3	11516.7	11384.1	12207.6	13041.3	3150.75	5935.72	8061.05	8589.36	10423.5	8296.39	13690	5611.85
FALSE	High	A2AJT4	Pnisr	3043.07	5426.43	8190.15	10301	5736.52	5190.55	3152.61	6636.3	7508.03	1247.36	5056.4	10772.1	8682.53	7395.69	7626.96	1115.97	3953.21	2728.26	3268.92	5668.6	8539.92	2531.96	6515.97	5762.63
FALSE	High	Q99LE3	Lysmd3	29683.9	30062.4	29007.5	25833.4	33009.5	44612.7	56733	51932.7	40579.6	41739.9	33587.7	50382.5	34737.9	26628.7	26157.3	20680.2	16566.7	32444.2	56714.9	49906.3	49331.9	32965.1	31237.7	33950.4
FALSE	High	Q8K1J5	Sde2	44694.5	43039.8	56071.6	52550.1	19240	33401.2	82620.6	51398.9	94609.8	52509.7	19927.2	63612.5	39959.8	50784.7	18262.9	19718.1	43166.1	53818.7	32606	57678.9	75188.2	23774.5	26779.8	18434.5
FALSE	High	Q62318	Trim28	2.52395e+06	2.31395e+06	2.08378e+06	2.12184e+06	1.89988e+06	2.11845e+06	2.62311e+06	2.41554e+06	2.88935e+06	2.72654e+06	2.0626e+06	3.61323e+06	2.75877e+06	1.98267e+06	1.91107e+06	1.71462e+06	2.05971e+06	2.76012e+06	2.79576e+06	3.32229e+06	2.69837e+06	1.9215e+06	2.29592e+06	2.43227e+06
FALSE	High	Q9D7J9	Echdc3	9.2542e+06	1.04669e+07	1.00046e+07	5.97663e+06	6.30816e+06	5.79327e+06	8.13029e+06	7.77709e+06	6.22374e+06	7.0493e+06	6.21574e+06	8.21864e+06	5.65956e+06	9.36921e+06	9.39662e+06	5.62518e+06	8.46341e+06	8.39512e+06	5.70804e+06	5.78095e+06	7.09984e+06	6.69989e+06	8.76514e+06	7.59498e+06
FALSE	High	P46735	Myo1b	4.62996e+06	2.60773e+06	3.08332e+06	6.0545e+06	6.57937e+06	4.96981e+06	1.92521e+06	1.93125e+06	1.56957e+06	3.38996e+06	2.7251e+06	3.85564e+06	4.14549e+06	2.95495e+06	2.50837e+06	5.35054e+06	3.7121e+06	3.92303e+06	766587	909144	797596	2.92118e+06	3.46951e+06	3.10894e+06
FALSE	High	Q3TKY6	Cwc27	62802.1	81334.3	59751.1	48281.8	45674.3	70719.7	83450.9	72890.3	82981.6	82324	70515	104870	46070.8	52379.5	63040.8	48918.2	27248.3	70749.2	57139.8	77666.4	60462.2	63190.8	75174.2	74835.6
FALSE	High	Q6P8J2	Sat2	346074	290414	307427	143716	139158	158731	185108	187126	216956	256146	195077	239101	309841	462600	303573	311278	202066	417366	150285	205467	261686	255614	373144	198865
FALSE	High	O70325	Gpx4	4.87791e+06	4.90143e+06	5.05878e+06	5.74885e+06	6.13176e+06	5.95125e+06	1.00342e+07	1.02214e+07	1.07963e+07	8.42336e+06	9.46569e+06	7.6261e+06	4.20643e+06	4.53643e+06	4.87539e+06	4.97837e+06	4.87667e+06	4.45524e+06	1.08083e+07	9.70347e+06	9.74947e+06	4.71575e+06	4.98649e+06	5.92129e+06
FALSE	High	Q3UMF0	Cobll1	2.65636e+06	2.98409e+06	3.56261e+06	3.30469e+06	3.41465e+06	3.40073e+06	932569	1.07113e+06	1.07963e+06	2.05403e+06	2.44181e+06	1.93875e+06	2.87316e+06	2.48676e+06	2.25366e+06	3.25023e+06	2.79065e+06	2.60089e+06	1.13762e+06	1.16e+06	1.1515e+06	1.95913e+06	2.30117e+06	2.43792e+06
FALSE	High	Q71FD7	Fblim1	29330.8	18475.6	39359.6	29725.5	17876.4	22415.6	147583	104497	174253	104982	54448.3	183031	21548.1	28821.7	35149	20120.7	38221.6	39859.2	138789	389033	66376.4	41496.8	39801.7	64455.4
FALSE	High	Q8CCH2	Nhlrc3	2.60878e+06	2.29428e+06	3.06967e+06	632993	2.57195e+06	2.30717e+06	424920	1.4949e+06	2.57137e+06	3.47583e+06	3.35368e+06	3.96148e+06	1.82905e+06	1.96414e+06	3.39112e+06	2.21498e+06	2.21457e+06	2.67257e+06	3.46395e+06	3.52104e+06	3.00046e+06	2.49514e+06	2.61576e+06	4.78175e+06
FALSE	High	Q6P5B0	Rrp12	12171.2	17531.6	21647.3	20122.1	26274.2	21274.5	26037.5	34658.9	33157.7	34030.7	18945.6	53129.2	38392	19717	18973.4	22151.1	18005.1	39882.3	5592.56	24803	14289.9	28086.6	34008.4	17391.6
FALSE	High	Q9CYU6	Dph7	33970.9	43114.2	24416.8	26299	37175.3	28593.5	50345.3	28605.1	60066.7	30592	36796.2	24067.2	31586.3	55395.9	35881.6	45618.5	38823.7	33794.6	27076.4	43282.1	60514.4	41792.7	44725.6	50206.5
FALSE	High	Q9D0M1	Prpsap1	3.2872e+06	3.14042e+06	3.48033e+06	3.91344e+06	4.01652e+06	4.05672e+06	4.82232e+06	4.79394e+06	4.83335e+06	4.49868e+06	4.33594e+06	4.74652e+06	3.58784e+06	3.51056e+06	3.38394e+06	4.00231e+06	3.26036e+06	3.27776e+06	4.56318e+06	5.16669e+06	5.08334e+06	4.23323e+06	3.49207e+06	3.82421e+06
FALSE	High	Q8BZW8	Nhlrc2	1.63226e+06	1.47046e+06	2.39837e+06	1.93154e+06	1.5779e+06	2.43712e+06	2.90783e+06	3.19099e+06	3.3966e+06	3.01673e+06	2.73053e+06	3.29115e+06	1.74332e+06	2.22857e+06	2.17249e+06	1.86434e+06	1.74433e+06	1.77999e+06	3.15693e+06	3.61288e+06	3.10701e+06	1.93951e+06	2.29979e+06	2.7142e+06
FALSE	High	Q99KR8	Fuca2	16429.6	12543.7	7392.71	9172.84	18728.7	20699.6	46809.8	55182.1	45206	10058.2	11058.6	19817.5	9159.92	13361.7	19389.3	14018.4	16961.3	9191.84	7141.47	37231.2	21326.5	10355	20052.3	14991.8
FALSE	High	Q9Z1N5	Ddx39b	4.35171e+06	4.98472e+06	4.88492e+06	4.33597e+06	3.83955e+06	4.17339e+06	6.50691e+06	5.28381e+06	5.44702e+06	6.45305e+06	4.46198e+06	8.36561e+06	5.3309e+06	4.10554e+06	3.31492e+06	3.86593e+06	4.91154e+06	5.93765e+06	5.29368e+06	5.40376e+06	4.72549e+06	4.18905e+06	5.05973e+06	4.87081e+06
FALSE	High	Q61235	Sntb2	1.1456e+06	1.24196e+06	812881	789418	1.10923e+06	951464	1.13199e+06	1.04018e+06	1.22012e+06	819735	920753	1.2882e+06	746901	197742	887192	850156	857873	953478	843453	815866	355172	301829	1.1347e+06	578177
FALSE	High	Q6P1H6	Ankle2	531170	506841	645548	1.00491e+06	371957	557474	562743	791995	552072	529711	747932	996570	538854	378884	300153	598374	391817	449365	772921	867900	684023	435143	588881	776118
FALSE	High	Q8BVI5	Stx16	264183	295204	290669	257711	274408	242785	336430	374258	389161	309203	280241	362511	265844	322763	247220	242109	299323	231196	334991	299399	320794	308087	315455	294792
FALSE	High	O09005	Degs1	50990.1	61754.7	53698.1	60188.4	62807.4	46970.3	183921	106632	109909	79235.2	79739.3	95270.3	49273.3	56599.9	55445.2	43465.2	50435.6	51553.9	108422	108582	98759.4	55412.2	58227.2	69598.1
FALSE	High	Q8K183	Pdxk	9.29921e+06	9.2897e+06	9.49217e+06	1.14175e+07	1.20008e+07	1.13044e+07	8.09049e+06	9.0663e+06	8.69516e+06	9.96369e+06	1.03622e+07	8.56145e+06	1.17541e+07	9.64768e+06	1.03694e+07	1.19906e+07	1.06487e+07	9.56404e+06	9.74886e+06	8.39415e+06	7.06555e+06	9.015e+06	8.79362e+06	7.77651e+06
FALSE	High	Q06138	Cab39	1.13633e+06	1.08482e+06	1.0983e+06	1.16665e+06	930976	1.19201e+06	1.13357e+06	1.05564e+06	1.18249e+06	1.23636e+06	1.30598e+06	1.33699e+06	1.16048e+06	1.10999e+06	1.14358e+06	1.15425e+06	1.15584e+06	1.19824e+06	1.1937e+06	1.26554e+06	1.10357e+06	1.02274e+06	1.21026e+06	1.3056e+06
FALSE	High	Q80U04	Pja2	79360.2	69661.8	85884.1	60042.7	54423	55684.7	68354.2	83872.7	113606	77025.6	93084.9	83238.4	62820.8	38007.3	61771	51099.4	62877.7	90418	69498.4	171321	53406.8	66815	67891.7	100160
FALSE	High	Q4VC33	Maea	154571	155388	130480	182633	177383	180372	169101	179404	219521	217575	174461	193201	154262	136347	112185	180396	148538	158657	190673	169823	183850	151395	168786	202415
FALSE	High	Q8CFV9	Rfk	481313	456357	626199	245212	276852	438408	523681	542309	531366	527790	429958	553344	244826	467579	521122	263804	619986	515610	441026	567153	578632	318578	553818	678888
FALSE	High	Q8VC60	Glb1l	53906.9	103334	21672.9	68912.7	77368.8	64142.9	41438.3	39788.6	42101.6	52882.8	76317.6	51375.4	64664.4	37513.1	49551.4	55978	72557.2	41642.3	35375.8	36925	40503.3	50336.9	88557.6	77564.9
FALSE	High	Q9R0Q6	Arpc1a	1.04887e+06	845468	939096	1.35726e+06	1.24652e+06	1.40643e+06	636168	719693	604183	770193	796514	767536	1.22768e+06	1.12648e+06	1.03829e+06	1.38604e+06	1.17175e+06	1.16438e+06	453637	700097	723077	1.02436e+06	1.14992e+06	870015
FALSE	High	Q9R1S8	Capn7	169880	94805.1	103363	530595	149361	715468	196149	143033	178641	396803	273926	197693	242393	61634.7	166305	252460	423112	68337.1	265228	202391	283989	379835	117629	205640
FALSE	High	B2RX14	Tut4	285311	367014	60743.7	314156	353455	342910	370655	385406	463972	362921	356340	371517	307745	400812	396392	360873	346117	325268	350581	365400	462982	304406	398574	370759
FALSE	High	Q8C754	Vps52	258800	233654	159602	169180	300891	169894	335177	260191	270611	331505	384302	382155	232396	214912	143071	164716	274024	333417	284351	203999	194132	167875	203012	259042
FALSE	High	Q3UNZ8	Cryzl2	2.09127e+06	2.44882e+06	2.25635e+06	1.84557e+06	2.2452e+06	1.56913e+06	2.5978e+06	2.4607e+06	1.98495e+06	2.38772e+06	2.09463e+06	2.54729e+06	1.76419e+06	2.07564e+06	1.89867e+06	2.05034e+06	1.90822e+06	1.69132e+06	2.04837e+06	2.02654e+06	2.17134e+06	2.84611e+06	2.46127e+06	2.30233e+06
FALSE	High	S4R1M9	Osbpl10	10933.3	11969.8	10339.5	3356.02	4071.5	3883.76	7484.32	2716.4	21563.7	10780.8	3856.35	12959.2	6169.92	10371.3	6458.2	9883.1	7643.36	3020.41	18256.7	12293.3	6051.36	5285.33	11838	864.322
FALSE	High	Q3TCH7	Cul4a	2.40031e+06	2.00741e+06	2.07041e+06	1.89581e+06	1.98334e+06	2.24923e+06	2.33914e+06	2.51674e+06	2.24577e+06	2.38878e+06	2.31126e+06	2.46878e+06	2.18845e+06	2.32252e+06	1.97274e+06	2.16669e+06	2.19592e+06	2.32037e+06	2.42181e+06	2.4208e+06	2.25606e+06	2.23414e+06	2.16947e+06	2.28897e+06
FALSE	High	Q9Z0V7	Timm17b	742851	761347	643043	789543	715071	876348	656369	689468	811781	785632	745537	828283	640093	513774	655432	602704	470927	662778	837116	715137	837874	584827	573552	885954
FALSE	High	Q9JMC3	Dnaja4	311426	390820	264017	217841	392348	193609	380949	88635.3	287853	812220	178202	866587	744906	258275	1.44149e+06	290327	507876	256855	687043	137164	154647	666039	255529	864632
FALSE	High	Q9CQF8	Mrpl57	188053	190577	154111	211334	172596	204215	172590	137655	184886	142601	132768	194381	238303	180604	166419	196333	176877	157291	107887	152706	148461	156325	173501	168413
FALSE	High	A2ASS6	Ttn	16462.7	3767.45	3761.24	8466.85	1201.91	5084.13	6303.87	7791.07	5798.04	6050.59	3975.92	1583.14	27974.9	3442.25	785.974	5084.88	112.982	7725.43	4032.73	5931.2	1302.37	7514.79	4672.64	1006.02
FALSE	High	Q91VK1	Bzw2	61314	65861.1	121444	67650.1	70805.1	63195.7	111508	102612	117058	71840.8	61352.2	91659.6	77150	65519.6	152679	183492	88971	129799	89474.1	106238	101261	59475.2	121271	80031.1
FALSE	High	Q924Z4	Cers2	5.03796e+06	5.22781e+06	4.92572e+06	3.56999e+06	5.09768e+06	4.32976e+06	5.98181e+06	5.76988e+06	5.45974e+06	4.4276e+06	5.4545e+06	5.89887e+06	4.6765e+06	4.38472e+06	4.37209e+06	4.51543e+06	4.46885e+06	5.03033e+06	3.66383e+06	5.73357e+06	3.80605e+06	4.79983e+06	3.8686e+06	5.01377e+06
FALSE	High	Q9Z321	Top3b	256752	241079	213122	260526	271337	257457	163623	190230	209766	221010	181174	239981	275791	239616	231450	248526	269051	278983	159054	176747	144545	192632	247823	186537
FALSE	High	P06909	Cfh	4.88349e+06	3.68049e+06	4.45421e+06	4.51545e+06	5.76179e+06	5.63942e+06	1.03743e+07	8.48782e+06	3.87749e+06	8.83203e+06	7.95697e+06	9.42537e+06	4.7282e+06	5.23548e+06	3.14681e+06	4.99158e+06	5.42546e+06	4.3189e+06	1.00091e+07	9.81418e+06	2.76743e+06	5.90095e+06	6.03148e+06	6.14352e+06
FALSE	High	Q91ZP3	Lpin1	82268.8	49651.8	92064.6	62048.4	53894.7	41731.2	101105	151385	137403	86741.4	55396.9	101543	66235.8	334056	98678.9	63574	33925.2	532143	180358	111625	159470	68798.1	70897	200139
FALSE	High	Q922B2	Dars1	2.353e+07	2.05386e+07	2.33167e+07	2.41479e+07	2.39875e+07	2.40925e+07	2.12659e+07	2.20494e+07	2.1995e+07	2.2254e+07	2.20215e+07	2.26626e+07	2.33934e+07	2.31571e+07	2.16765e+07	2.37992e+07	2.48783e+07	2.4789e+07	2.37493e+07	2.63147e+07	2.26827e+07	2.35117e+07	2.32183e+07	2.47519e+07
FALSE	High	Q8BSS9	Ppfia2	62765	40908.7	36339.3	39226.5	54045.9	41814.2	87299.1	80785.3	61145.8	72083.5	28317.5	48621.2	38294	41019.9	72222.5	81725.4	35211	75326	71880.9	90676.6	65690.1	25420.7	28767.7	39942.1
FALSE	High	Q810A7	Ddx42	633350	541302	474141	581006	576926	593074	675778	699214	649477	649795	520600	848918	761035	587151	626311	560487	620633	779198	563991	623537	663297	440906	610938	809658
FALSE	High	P70349	Hint1	2.31693e+07	2.56049e+07	2.3231e+07	2.59432e+07	2.42373e+07	2.61244e+07	3.79641e+07	3.31968e+07	3.97529e+07	2.7978e+07	2.57644e+07	3.10525e+07	2.26036e+07	2.43385e+07	2.25061e+07	2.45229e+07	2.45473e+07	2.35635e+07	3.22888e+07	3.18742e+07	3.43453e+07	2.2892e+07	2.8379e+07	2.5621e+07
FALSE	High	O08579	Emd	523506	577066	482871	450831	515293	460455	893417	761311	748271	762006	635333	887478	444765	489772	467080	470704	440951	488674	795249	725365	617381	519420	525773	640085
FALSE	High	P63154	Crnkl1	237840	70932.9	137338	90010.7	103099	93313.7	160988	140565	128087	152127	90038.9	194752	116786	177846	63028.2	72472.4	85590.3	225949	100218	124962	91519.8	85920.8	124926	125757
FALSE	High	Q9D136	Ogfod3	71537	80061.1	84538.9	104999	104201	103302	63053.4	87111.3	66425	74127.7	99571.8	81948.1	138063	78929.2	53702.1	103706	88857.5	66878.9	66194	73621.5	75218.1	90918.3	93155.3	101290
FALSE	High	P03995	Gfap	1247.28	292.997	6555.31	5865.18	4022.69	5827.74	6860.37	4724.61	6537.66	7146.29	6149.52	1130.97	3313.23	5714.43	4288.57	3983.86	8000.18	2267.93	8453.89	8110.36	7548.08	2977.29	2508.14	7288.56
FALSE	High	Q9ES28	Arhgef7	332121	914656	515684	234661	239832	293810	1.0202e+06	732226	1.07661e+06	1.17911e+06	481584	1.61041e+06	287942	529635	488926	267802	677216	446191	621494	1.1876e+06	636367	812657	477376	1.34287e+06
FALSE	High	O88908	Soat2	3.08794e+06	4.87036e+06	3.24302e+06	2.81791e+06	2.14929e+06	2.873e+06	2.26105e+06	2.21521e+06	1.64845e+06	2.49539e+06	2.22707e+06	2.12667e+06	2.70982e+06	2.88783e+06	3.33432e+06	1.40949e+06	2.75902e+06	3.69626e+06	1.9933e+06	2.07783e+06	1.91323e+06	1.94781e+06	2.60878e+06	2.15913e+06
FALSE	High	Q9CQX5	Cldnd1	21762.8	58903	15980.8	52259.1	76577.6	52087.2	9758.35	17130.3	10946.8	5628.13	15582.8	12441.6	38551.4	7088.2	16357.3	42853.4	32401.7	11736.8	11606.2	14262.5	12694.2	19070.9	26121.2	8800.67
FALSE	High	Q99J77	Nans	2.42566e+06	2.40901e+06	2.45831e+06	2.7718e+06	2.535e+06	2.76265e+06	3.87584e+06	3.62174e+06	4.48783e+06	3.48104e+06	3.36662e+06	4.61838e+06	2.83289e+06	2.42313e+06	2.35936e+06	2.66968e+06	2.8578e+06	2.70216e+06	3.62787e+06	4.40615e+06	3.22513e+06	2.60522e+06	2.76826e+06	3.11544e+06
FALSE	High	Q61937	Npm1	5.50734e+06	5.74694e+06	5.06884e+06	6.18221e+06	5.78836e+06	5.1123e+06	7.53198e+06	6.62525e+06	7.19034e+06	6.97394e+06	4.91368e+06	8.29105e+06	7.22136e+06	5.96301e+06	5.55955e+06	4.79327e+06	5.32496e+06	7.53097e+06	5.5989e+06	7.42558e+06	6.97954e+06	3.97683e+06	5.55146e+06	5.69147e+06
FALSE	High	Q9JIQ3	Diablo	266107	273320	255375	195841	193756	192890	515465	420315	385108	324215	225515	409103	192804	265594	246435	188338	226190	281064	414435	395858	395150	254023	271596	266387
FALSE	High	Q9D9H8		165621	153572	201154	184235	150898	194667	121994	133628	126657	120167	139323	121932	183889	193692	114566	214068	179973	171977	110759	112064	111638	180711	186853	182271
FALSE	High	Q9CZR2	Naalad2	240067	276727	165553	116396	133757	149287	390838	210188	302076	398624	200837	592957	89352.6	210562	223006	102290	161042	185270	231415	198554	124997	133629	371253	242451
FALSE	High	Q8BFZ3	Actbl2	1.07438e+06	951911	887116	1.00342e+06	1.14356e+06	1.43358e+06	2.33599e+06	1.75512e+06	1.8367e+06	1.6738e+06	1.40807e+06	2.06095e+06	1.21996e+06	1.11486e+06	972437	1.0061e+06	1.14082e+06	1.12043e+06	2.06522e+06	1.80697e+06	1.85363e+06	1.13275e+06	1.53283e+06	1.66686e+06
FALSE	High	Q91WQ3	Yars1	6.56579e+06	5.96566e+06	5.88084e+06	6.88601e+06	6.56368e+06	6.81982e+06	7.78602e+06	6.53748e+06	7.30188e+06	6.86406e+06	7.53446e+06	7.82625e+06	6.74075e+06	7.05341e+06	6.28192e+06	6.38437e+06	7.37991e+06	6.97048e+06	7.674e+06	8.03578e+06	7.15324e+06	7.38242e+06	6.5391e+06	7.80467e+06
FALSE	High	Q9CR35	Ctrb1	59250.2	33126.8	20611.5	12676.1	34010.9	13794.6	14062.8	14095.9	12814.7	13146.6	12457.3	21455	11021.4	132278	20733.4	26306.9	83672	19293.8	15155.4	12283.6	8679.44	11058.2	16097.5	12271.1
FALSE	High	Q8C3F2	Fam120c	62849	45815.8	58132	82326.2	68518.8	52451.7	86024.3	81174.9	97823.6	109633	77008.7	134424	49079.4	46474.4	79401	50995.6	56917.5	66836.1	64958.6	81326.6	82390.7	60047.3	77789.5	74311.8
FALSE	High	Q9JI46	Nudt3	224931	292173	207063	185230	211712	220528	303909	302938	329857	256363	250253	392987	181524	216995	273687	229039	255757	328192	295932	399875	263365	254365	312480	374276
FALSE	High	Q8BL97	Srsf7	4.7184e+06	3.63164e+06	4.1176e+06	4.11201e+06	4.16959e+06	3.60016e+06	4.72865e+06	4.64077e+06	4.15483e+06	5.02005e+06	3.53275e+06	6.05064e+06	4.33007e+06	3.85354e+06	3.668e+06	3.31005e+06	4.02579e+06	4.84749e+06	3.49844e+06	3.90299e+06	3.40338e+06	2.54098e+06	4.83354e+06	4.86583e+06
FALSE	High	Q9D338	Mrpl19	756655	930910	820881	933685	1.02173e+06	862526	648595	537462	693226	701694	686226	691791	1.01373e+06	853827	1.00952e+06	1.13912e+06	828143	835406	638700	556193	780950	746102	754497	812087
FALSE	High	Q3UI43	Babam1	512645	251461	426758	355521	366005	422315	747343	753233	1.03457e+06	789284	679040	834311	414213	445168	475296	408448	390654	505101	840356	773992	908442	531838	397397	662038
FALSE	High	Q9CQN3	Tomm6	197762	172892	208033	208687	202376	222827	119084	157974	165220	139728	128245	180982	149514	133716	178521	138961	124142	197709	138571	97178.7	151640	6346.41	154982	160665
FALSE	High	Q9CVB6	Arpc2	8.54243e+06	7.96883e+06	8.50537e+06	7.97481e+06	8.11097e+06	8.50026e+06	1.243e+07	1.23647e+07	1.2597e+07	1.09361e+07	9.73816e+06	1.2065e+07	8.34697e+06	8.76196e+06	8.01554e+06	8.12186e+06	8.74353e+06	1.00977e+07	1.19067e+07	1.23107e+07	1.08372e+07	9.38507e+06	9.61679e+06	1.02905e+07
FALSE	High	Q9D5T0	Atad1	2.52513e+06	2.12018e+06	2.28006e+06	2.5861e+06	2.36417e+06	2.19098e+06	1.16926e+06	1.82457e+06	1.82547e+06	1.89865e+06	1.5068e+06	2.3149e+06	1.72555e+06	1.6588e+06	2.39915e+06	2.00145e+06	1.92172e+06	2.88764e+06	1.60733e+06	1.36602e+06	1.84474e+06	1.41972e+06	1.80523e+06	2.43361e+06
FALSE	High	Q9CQR2	Rps21	1.74254e+07	1.77581e+07	1.66216e+07	1.87335e+07	1.96361e+07	1.82982e+07	1.5572e+07	1.45701e+07	1.36234e+07	1.62413e+07	1.61568e+07	1.74452e+07	1.78583e+07	1.80737e+07	1.56419e+07	1.7742e+07	1.71733e+07	1.81067e+07	1.46763e+07	1.6008e+07	1.38689e+07	1.61865e+07	1.66208e+07	1.71391e+07
FALSE	High	Q8BG94	Commd7	336562	270294	228454	213173	296439	284546	230993	222490	210900	215423	161589	389278	161285	191968	149241	142100	86497.9	208226	183145	184405	161344	117318	292737	249193
FALSE	High	Q3UHB1	Nt5dc3	361855	355066	159245	114170	119440	108140	430081	320964	377263	102282	133000	457643	125051	163232	428597	345245	229706	247688	278781	293128	228161	162762	135754	671486
FALSE	High	Q9JII6	Akr1a1	5.88314e+07	6.29312e+07	5.98713e+07	8.33442e+07	7.94291e+07	8.62494e+07	6.61225e+07	6.46152e+07	6.93386e+07	7.43664e+07	7.97108e+07	6.75312e+07	6.75902e+07	5.87956e+07	5.87146e+07	7.11239e+07	6.24513e+07	5.64237e+07	6.52703e+07	6.78485e+07	6.85351e+07	6.85511e+07	6.55264e+07	6.93364e+07
FALSE	High	Q8K199	Cmc2	102651	115451	105569	111950	105251	117499	80831	109683	74306.9	59284.1	49746.9	73886.2	65408	80522.7	97714.7	73367.6	98073.2	104759	52834.6	43511	92485.1	78722.2	126474	91406.9
FALSE	High	Q9DCP2	Slc38a3	9.62e+06	9.8667e+06	6.41453e+06	7.11749e+06	8.72839e+06	6.50859e+06	1.97842e+06	1.99199e+06	2.1577e+06	3.2343e+06	3.72774e+06	2.99417e+06	9.06579e+06	7.49214e+06	8.85893e+06	9.52204e+06	1.03876e+07	1.06465e+07	1.55353e+06	2.1011e+06	2.42482e+06	5.55003e+06	8.96634e+06	9.73265e+06
FALSE	High	P29387	Gnb4	27621.6	23771.9	12896.9	20101.6	19236.9	35038.1	29731.1	5969.62	27973.7	69558.5	24394.3	57107.6	12629.4	14076.6	6519.28	8532.56	24687.4	24900.3	18879.5	28253.7	22410.6	5136.61	14925.7	29259.7
FALSE	High	P54797	Tango2	848191	795061	959786	808072	844189	872461	965328	944231	1.06409e+06	940865	831781	862666	957717	1.07088e+06	1.07656e+06	944958	1.02593e+06	1.16603e+06	1.0317e+06	841013	981420	925946	947998	1.03121e+06
FALSE	High	Q80VJ3	Dnph1	401936	378883	428938	290731	266328	328238	293438	254983	202813	281842	209661	407782	346509	511811	430027	382201	475293	493818	178691	328554	266368	320844	452871	476344
FALSE	High	A4FUP9	Glt1d1	100155	81531.3	151715	29684.3	67278.9	47180.1	75584.3	98267.9	75054	61211.9	88141.2	99417	64513.4	69237.1	151316	79409.8	70248	61204	28827	46178.8	77199.8	34518.7	92228.4	116620
FALSE	High	Q99LF4	Rtcb	8.52232e+06	9.95279e+06	6.82383e+06	9.70029e+06	7.15817e+06	7.99591e+06	8.60119e+06	8.54449e+06	7.49865e+06	8.46681e+06	7.32e+06	9.99405e+06	7.30231e+06	7.04627e+06	7.64784e+06	7.49624e+06	7.9034e+06	7.82082e+06	7.63188e+06	7.97609e+06	7.82016e+06	7.81418e+06	8.28263e+06	9.24616e+06
FALSE	High	P51830	Adcy9	63426.9	89687.2	68251.2	102816	119231	84502.8	33335.5	43712.3	34027.9	55351.6	68299.1	48626	88979.1	95971.1	89776.3	110510	108192	98270.6	40399.2	23479.2	39300.2	73097.3	87778.6	52794.9
FALSE	High	Q78IS1	Tmed3	120508	111948	78976.5	79712.5	103222	95461.2	209114	199159	152198	126671	93798.1	255706	94611.6	107365	65659.4	84653.5	134275	86245.9	160792	147971	94615.7	76984.2	81599.1	128155
FALSE	High	A8Y5H7	Sec14l1	20347.7	56255.3	27855.7	28112.5	31841.2	25862.1	23185.6	31466.6	30170.3	28967.2	60997.6	38068.6	34881.8	43995.3	20544.7	35824.3	34968.4	44171.6	41424.1	45695.1	24143	38058.8	44590.1	32946.7
FALSE	High	O88351	Ikbkb	539122	1.19225e+06	544357	512488	459077	527435	1.00894e+06	927925	1.35724e+06	821924	625110	1.11415e+06	448596	536874	544078	523734	593876	559718	1.10615e+06	1.276e+06	1.16796e+06	622367	810091	656702
FALSE	High	Q9DCI9	Mrpl32	534886	597980	491040	589069	685550	587049	369208	343298	305986	449216	477411	472509	628785	561504	549874	661788	475511	497098	418774	371562	399254	472575	512783	552738
FALSE	High	Q8BMC4	Nop9	61449.3	49227.7	43305.3	44519.1	42478.1	40274.7	63738.7	49912.4	65284.5	44575.6	31681.2	73486.5	47975.6	44245.5	34470.9	35996.6	47574.5	56117.8	29042.4	45193.2	59588.6	39383.1	54552.1	52421.1
FALSE	High	Q9R210	Tfeb	13880.6	17355.1	23375.3	13645.7	19690.6	18348	26427.6	29628.1	36857.4	20857.1	23690.5	16769.2	32744.7	24130.8	14159.6	16279.8	13071.8	9655.22	7895.68	16892.9	5290.4	26506.8	20864.5	6904.35
FALSE	High	P43024	Cox6a1	5.56692e+06	6.16585e+06	5.8048e+06	6.02172e+06	5.39918e+06	5.42707e+06	3.12872e+06	4.08757e+06	4.18267e+06	4.01652e+06	3.67341e+06	4.59723e+06	6.17807e+06	6.32577e+06	6.78926e+06	6.30839e+06	4.70324e+06	6.22748e+06	4.6796e+06	3.57935e+06	5.03913e+06	4.46968e+06	5.63297e+06	6.01557e+06
FALSE	High	Q6NSR8	Npepl1	2.47475e+06	2.39769e+06	2.2429e+06	2.27709e+06	2.16996e+06	2.32472e+06	2.85561e+06	2.84325e+06	2.65708e+06	2.5671e+06	2.50656e+06	2.86526e+06	2.15645e+06	2.12621e+06	2.26647e+06	2.00198e+06	2.70612e+06	2.57103e+06	2.23965e+06	2.71137e+06	2.35752e+06	1.93612e+06	2.60914e+06	2.65591e+06
FALSE	High	Q8BJ83	Tm2d3	6302.19	15548.9	6966.34	9385.66	12424.6	7207.76	18356.8	20749.3	9582.84	13744.2	8960.36	12686.2	10399.7	18784.6	17544.2	15889.9	8593.97	6239.44	14773.3	9715.22	18897.1	12473.3	11267.8	6272.13
FALSE	High	Q9WU84	Ccs	1.44942e+06	1.17615e+06	1.34662e+06	1.45636e+06	1.24697e+06	1.43284e+06	1.04434e+06	1.10998e+06	1.0116e+06	1.30394e+06	1.25766e+06	1.21519e+06	1.39742e+06	1.45868e+06	1.34736e+06	1.47916e+06	1.55179e+06	1.47985e+06	1.15952e+06	1.11548e+06	981534	1.12309e+06	1.30635e+06	1.21617e+06
FALSE	High	Q9EP72	Emc7	637964	543768	570466	685995	700094	616374	487022	530017	419329	519536	436259	544885	639836	655196	604893	588950	648859	703888	367422	687751	366790	652422	549199	638118
FALSE	High	Q8CJ61	Cmtm4	77771.4	168104	92336	80700.8	188302	116465	37507.5	24285.5	76715.5	149729	122981	127604	70768.1	117154	112428	124426	122886	83932.8	66132.1	34112.6	73354.4	46579.4	99053.1	168636
FALSE	High	Q99MR6	Srrt	1.69991e+06	1.91083e+06	1.6962e+06	1.73612e+06	1.63408e+06	1.66797e+06	1.73102e+06	1.59536e+06	1.65608e+06	1.85856e+06	1.50584e+06	2.36323e+06	1.79014e+06	1.79283e+06	1.46504e+06	1.50344e+06	1.83814e+06	2.0594e+06	1.41195e+06	2.01452e+06	1.66191e+06	1.33319e+06	2.28866e+06	1.96483e+06
FALSE	High	Q9DCS2	Mettl26	1.01534e+07	1.09437e+07	1.10346e+07	1.47506e+07	1.3133e+07	1.54635e+07	7.93101e+06	7.53454e+06	7.64298e+06	1.04292e+07	1.20745e+07	8.61598e+06	1.34914e+07	1.10026e+07	1.11771e+07	1.49265e+07	1.06071e+07	1.07093e+07	7.91456e+06	7.80109e+06	7.53121e+06	1.01916e+07	1.00372e+07	9.47794e+06
FALSE	High	E9QAT4	Sec16a	2.4231e+06	2.52923e+06	2.37596e+06	2.71561e+06	2.92209e+06	2.89599e+06	3.21362e+06	3.16997e+06	3.14952e+06	2.89647e+06	2.62613e+06	2.72424e+06	2.5818e+06	2.31254e+06	2.03237e+06	2.58676e+06	2.38642e+06	3.20418e+06	3.01562e+06	3.34312e+06	3.797e+06	2.10105e+06	2.42478e+06	2.77906e+06
FALSE	High	Q8BL99	Dop1a	6238.92	13358.3	5987.54	6956.79	9934.81	14661.5	19620	15427.8	14128.6	5514.36	16466.6	26483.9	16945.3	7750.32	9999.74	4528.25	13726.2	13593.3	8389.22	13574.2	8992.32	10371.8	13771.1	3256.02
FALSE	High	Q9DC71	Mrps15	1.18675e+06	1.39063e+06	1.22577e+06	1.46528e+06	2.41326e+06	1.6644e+06	934150	838129	970361	1.0126e+06	2.28275e+06	1.18208e+06	1.50524e+06	1.42636e+06	1.55243e+06	1.34042e+06	1.21436e+06	1.22469e+06	1.99986e+06	843223	1.16872e+06	1.09917e+06	2.15796e+06	1.37525e+06
FALSE	High	Q8BHL5	Elmo2	9601.09	8006.49	13841.3	3239.86	16715.8	14251.3	14924.1	24525.4	12009.6	14823.3	11754.4	27301	11367.6	15678.4	12019.5	11969.8	11533.6	15700.8	7138.8	12406.1	14188.3	11633.2	11838.6	22087.6
FALSE	High	Q8CFI5	Pars2	435297	449480	419502	289889	370661	278214	741450	614488	554629	568722	346005	657363	357420	435803	486992	305436	416596	449474	725625	586386	622585	476348	575138	709462
FALSE	High	Q62011	Pdpn	4216.94	4591.22	1548.82	795.385	4806	6905.88	2281.68	4478.15	6398.01	3771.05	7564	6313.13	6737.97	2108.96	3029.42	6417.53	1922.63	509.533	1651.68	2463.84	5789.9	2161.79	1936.87	4084.02
FALSE	High	P31649	Slc6a13	1.10158e+06	2.50353e+06	1.29536e+06	1.57912e+06	1.68155e+06	899965	391604	354316	456297	781530	726291	798410	855541	1.00789e+06	1.32551e+06	1.02392e+06	1.30819e+06	1.23574e+06	438526	687579	424241	841855	1.70073e+06	1.28779e+06
FALSE	High	Q99PG0	Aadac	4.37836e+07	5.25462e+07	5.02514e+07	5.34228e+07	5.59442e+07	4.30636e+07	4.06883e+07	4.71854e+07	4.04194e+07	6.06435e+07	5.75104e+07	5.45411e+07	4.71558e+07	3.66331e+07	4.75753e+07	4.41798e+07	4.30622e+07	4.35888e+07	3.62939e+07	2.98646e+07	3.6906e+07	5.40208e+07	5.01289e+07	5.2435e+07
FALSE	High	Q8BL48	Unk	34927.1	37534.8	28959.7	26725.9	34832.4	58999.2	70512.7	59508.9	64944	45764.4	57520	95058.5	37485.1	47832.9	31071.4	50355.9	31205.4	47151.7	69937.6	67977.9	58684.7	42220.6	39341.1	187418
FALSE	High	Q91ZE0	Tmlhe	573046	762724	589321	571191	747224	662592	1.28825e+06	1.33089e+06	1.37479e+06	876388	830787	902511	523872	563539	758380	592774	699678	460939	1.05395e+06	698116	726853	885624	683825	1.00268e+06
FALSE	High	P52479	Usp10	1.66934e+06	1.76553e+06	1.60629e+06	2.55051e+06	2.4989e+06	2.51091e+06	1.96126e+06	2.17981e+06	1.91547e+06	1.9666e+06	2.13055e+06	1.84239e+06	2.58075e+06	1.52838e+06	1.64809e+06	2.33757e+06	1.70924e+06	1.65174e+06	1.81299e+06	2.04187e+06	2.13091e+06	1.79634e+06	1.76948e+06	1.80479e+06
FALSE	High	Q91VK4	Itm2c	7949.14	12890.8	16541.5	7846.74	9859.38	3471.43	83112.7	44356.6	57688.2	75712.5	35870.4	45383.7	2243.79	10973.1	13145	5021.98	10059.4	8443.32	51903.2	45366.2	20835.9	7195.55	15246.5	32384.6
FALSE	High	Q60668	Hnrnpd	6.49575e+06	5.64812e+06	5.39203e+06	5.6898e+06	5.29342e+06	5.87734e+06	7.09969e+06	6.73378e+06	6.75035e+06	7.76687e+06	5.31732e+06	1.05042e+07	6.34518e+06	5.37307e+06	5.16742e+06	4.53971e+06	5.86744e+06	7.68456e+06	4.958e+06	5.15439e+06	5.15614e+06	4.14462e+06	6.62935e+06	6.57012e+06
FALSE	High	Q78HU3	Mvb12a	182250	169847	146647	200564	253811	201716	318232	236318	227996	263569	239882	177552	185891	188139	179552	176985	196937	209553	237213	224593	259345	135615	124268	221232
FALSE	High	Q91XU0	Wrnip1	556649	615575	512726	423183	329041	418094	471196	356310	297458	384736	357776	517465	452033	642086	555335	323337	618647	606789	193849	446681	326424	183189	520418	442680
FALSE	High	P62821	Rab1a	5.49848e+06	5.41825e+06	4.93399e+06	5.74332e+06	5.84839e+06	5.13485e+06	7.65451e+06	7.62376e+06	7.36459e+06	6.57999e+06	6.10252e+06	7.74888e+06	5.53108e+06	4.94276e+06	4.93771e+06	5.42136e+06	5.54972e+06	5.72577e+06	7.14629e+06	7.31936e+06	6.13365e+06	5.49955e+06	6.14842e+06	6.81635e+06
FALSE	High	Q8VE70	Pdcd10	508322	498570	518322	522099	456107	601715	698314	704266	788605	737260	630283	876951	456006	518673	514203	537099	564081	571159	684317	784289	729593	569048	597920	621437
FALSE	High	Q8K4T3	Stradb	147050	155394	134921	138638	190258	156792	49514.1	86867.4	76852.7	113377	178557	138685	155720	184204	109662	173931	178917	168514	97993.5	105641	84553	140283	131543	116304
FALSE	High	P03921	Mtnd5	3.65885e+06	3.9291e+06	3.69068e+06	3.63303e+06	3.96624e+06	3.49488e+06	2.11521e+06	2.40334e+06	3.1664e+06	3.14306e+06	2.85395e+06	2.86373e+06	4.60937e+06	3.66645e+06	5.26888e+06	5.04516e+06	3.47316e+06	3.97373e+06	2.84994e+06	2.13541e+06	2.90262e+06	3.36366e+06	3.90221e+06	3.31411e+06
FALSE	High	Q5RKZ7	Mocs1	2.7558e+06	2.93358e+06	2.57895e+06	2.9164e+06	3.31161e+06	2.76261e+06	1.44055e+06	1.71811e+06	1.31215e+06	2.0806e+06	2.03681e+06	1.92652e+06	3.28256e+06	2.99857e+06	2.72995e+06	2.84873e+06	2.83439e+06	2.69304e+06	1.36868e+06	1.34367e+06	1.43752e+06	2.57227e+06	2.54381e+06	2.23209e+06
FALSE	High	Q9D6I7	Dipk1a	50323.3	27512.4	22391.4	18507.7	25629.9	19817.8	106470	128087	87794.1	47801.3	36021.8	61278.4	20903.6	18174.2	30718.1	18384.3	19636.6	36296.4	56647.9	72464.1	83205.5	14990.5	20235.1	41039.5
FALSE	High	Q8BFY9	Tnpo1	3.01055e+06	3.13779e+06	2.80503e+06	3.47348e+06	2.75546e+06	3.12008e+06	4.18513e+06	4.52816e+06	4.32592e+06	4.20229e+06	3.5855e+06	4.28064e+06	2.91769e+06	3.07977e+06	2.76334e+06	3.06452e+06	2.93134e+06	3.69197e+06	3.96984e+06	4.76102e+06	4.05417e+06	2.64586e+06	4.32247e+06	3.92755e+06
FALSE	High	Q9ES46	Parvb	30107.8	70579.1	68781	45134.1	53965	98670.8	53415.4	48229.7	36588.4	36965.9	32093.9	83660.9	48683.9	32190	41978.3	28951.9	68569.9	84665.3	59539.3	41317.7	53140.4	32698.8	66527.1	54336.6
FALSE	High	Q3UHG7	Dennd11	3965.43	19376.1	24776.8	19635.4	13653	10790.2	19549.1	15685	20377.9	20200.8	14882	11543.7	8513.01	15049.6	21028.2	13553.4	22286.3	15677.6	15008.8	35348	9162.18	7922.97	25611.8	18582.5
FALSE	High	Q3UMR5	Mcu	871565	1.211e+06	891850	1.11142e+06	556112	600499	291976	390426	177878	359439	399858	507631	793641	711566	1.04524e+06	869677	590048	855181	395619	421550	289578	288371	601478	488616
FALSE	High	Q6NVF4	Helb	32648.3	50056.1	30538.6	61492.3	39341.4	81947.5	55136.9	52499.3	52535.2	30337	46644.1	106893	70365.7	74713.6	18851.2	105100	63187.4	53361.2	38710.7	80893.6	35853.8	41016.4	61397.1	63802
FALSE	High	Q9D023	Mpc2	1.20826e+07	1.42884e+07	1.20576e+07	7.78795e+06	7.02522e+06	7.46474e+06	3.98372e+06	4.48058e+06	4.79481e+06	5.76447e+06	4.4462e+06	7.04275e+06	7.7461e+06	1.08275e+07	1.27087e+07	6.76488e+06	9.79032e+06	1.26437e+07	4.7893e+06	4.65339e+06	4.98959e+06	4.25105e+06	8.44849e+06	7.40967e+06
FALSE	High	P59808	Sash1	125186	74815.3	85564	87217.3	51234.9	77927.5	218065	195079	243075	1.87952e+06	95498.2	76216.9	63445.6	66751.8	68427.9	83328.7	87011	174725	160305	320709	677092	66069.1	106434	112409
FALSE	High	P05622	Pdgfrb	22169.2	4688.26	21439.4	23407.7	19353.7	28468.5	69935	52974.2	58180.5	51548.8	29491.8	88757.3	12586.6	15440.8	17455.1	10044.8	17322.2	21634.8	28212.7	26327.3	21422.9	9610.65	9794.61	31371
FALSE	High	O70378	Emc8	1.25398e+06	1.48055e+06	1.12215e+06	1.41997e+06	1.39015e+06	1.16826e+06	1.46359e+06	1.23146e+06	1.1335e+06	1.26667e+06	1.21786e+06	1.20303e+06	1.28191e+06	1.23733e+06	1.12775e+06	1.25121e+06	1.08637e+06	1.10294e+06	1.10539e+06	1.27008e+06	1.19634e+06	957726	1.14781e+06	1.04307e+06
FALSE	High	Q8C8R3	Ank2	4917.71	209.265	2946.46	3131.94	1781.74	2573.87	4223.8	4174.7	3252.59	4625.62	6567.83	5081.19	6912.12	7098.59	155.252	978.003	2606.06	8145.82	1758.08	3361.81	4122.09	4419.69	16064.9	4544.59
FALSE	High	Q9D5J6	Shpk	8.01137e+06	7.53489e+06	9.78475e+06	7.78437e+06	6.87131e+06	8.41681e+06	5.24272e+06	5.32986e+06	4.99325e+06	6.18999e+06	6.24983e+06	6.00174e+06	7.45535e+06	9.55662e+06	8.93198e+06	7.29019e+06	8.2834e+06	8.12676e+06	5.09763e+06	5.5174e+06	5.28049e+06	6.59021e+06	7.32526e+06	6.73998e+06
FALSE	High	Q8BHA3	Dtd2	538760	604725	654656	607575	712421	671771	773659	712663	767852	732262	671134	861770	615436	654410	607579	778276	650743	650927	642304	1.14011e+06	1.18132e+06	753467	734457	855686
FALSE	High	P14824	Anxa6	5.24314e+07	5.79475e+07	5.66229e+07	4.11968e+07	4.12423e+07	4.58314e+07	8.39832e+07	7.79194e+07	8.14061e+07	7.05426e+07	6.42835e+07	7.62354e+07	4.5352e+07	5.51054e+07	5.51232e+07	4.42005e+07	4.94045e+07	5.32798e+07	7.84115e+07	8.04984e+07	7.30371e+07	5.13193e+07	6.81718e+07	6.74627e+07
FALSE	High	O35857	Timm44	7.51445e+06	8.70187e+06	7.43352e+06	7.5766e+06	8.09219e+06	7.47675e+06	6.87883e+06	7.0021e+06	5.79697e+06	7.22977e+06	7.14731e+06	6.73203e+06	8.07411e+06	8.02318e+06	7.35237e+06	8.23909e+06	7.08901e+06	7.24482e+06	6.09642e+06	6.45332e+06	6.66491e+06	8.90195e+06	7.62773e+06	7.74006e+06
FALSE	High	Q99LD9	Eif2b2	1.03031e+06	927833	968292	1.19877e+06	1.07925e+06	1.09668e+06	1.2809e+06	1.1782e+06	1.13814e+06	1.15305e+06	1.13034e+06	1.34404e+06	1.18908e+06	1.0001e+06	882197	1.09532e+06	1.05647e+06	966863	1.18145e+06	1.61002e+06	1.25485e+06	1.22331e+06	1.17242e+06	1.29219e+06
FALSE	High	P27546	Map4	3.00936e+06	3.3187e+06	2.95006e+06	2.79184e+06	2.58329e+06	2.70582e+06	6.77964e+06	6.0772e+06	6.59563e+06	5.54532e+06	4.78992e+06	5.61431e+06	2.54104e+06	2.91462e+06	2.93575e+06	2.37252e+06	2.71556e+06	2.94168e+06	6.60972e+06	7.97424e+06	5.91079e+06	3.37271e+06	3.43829e+06	5.06582e+06
FALSE	High	Q8BI84	Mia3	9.24988e+06	1.07746e+07	9.39771e+06	9.56337e+06	9.63438e+06	9.38948e+06	9.25207e+06	9.00989e+06	8.17586e+06	9.08579e+06	8.87221e+06	9.9118e+06	9.05523e+06	8.91388e+06	8.4893e+06	8.11597e+06	7.94638e+06	9.43646e+06	8.41233e+06	8.5069e+06	8.64184e+06	8.22751e+06	9.40145e+06	9.41447e+06
FALSE	High	Q6PCM2	Ints6	22116.5	21230.7	28571.2	19053.6	17584.8	24957.7	62259.6	44100.5	47559.3	51298.5	22710.6	57374.4	43460.9	17502.5	34050	25170	14261.7	45095.7	30124.5	34581	49461.2	26333.7	49013.6	37588.7
FALSE	High	Q8CG79	Tp53bp2	17251.4	9996.68	22146.5	22068.1	30431.8	16271.1	19261.1	15066.9	23894.8	12533.8	22245.5	18401	15516.9	24655.3	15553	22682.9	20702	25999.1	30910.7	18703.8	7166.78	30135.2	18092.2	8217.88
FALSE	High	Q9JKB3	Ybx3	282078	270933	196298	127386	194782	124642	390744	337559	296298	273942	225312	280682	107673	228971	278644	119074	256043	200002	300228	331975	356476	127423	158990	176631
FALSE	High	A2AMZ4	Ndufaf8	8378.47	45209.3	15884.9	9104.65	4300.83	10312.7	11531.1	31552	10713.4	8909.36	13875.8	19502.9	16636.3	5443.6	39662.8	13463	7986.31	16200.7	8651.42	17379.9	14127.2	6612.26	45484	8713.04
FALSE	High	Q8C3P7	Mettl3	35652.8	28710	24585.1	15852	25159.1	17253.2	22973.1	17775	28501.4	23119	19786.6	14171.2	23954.4	15327.3	10050.6	19036.9	16402.4	26276.1	25385.3	21858.2	32952.2	17395.6	14549.4	21409.8
FALSE	High	Q8CHT0	Aldh4a1	6.4209e+07	7.01217e+07	6.76915e+07	5.00958e+07	5.16458e+07	4.87229e+07	3.29947e+07	3.14636e+07	2.74562e+07	4.22288e+07	4.17342e+07	4.41205e+07	5.32375e+07	6.71474e+07	6.36655e+07	5.3883e+07	6.11124e+07	5.62519e+07	3.07106e+07	2.75403e+07	3.12835e+07	5.10003e+07	5.77183e+07	4.98338e+07
FALSE	High	Q61239	Fnta	632803	642248	483041	535368	409756	446152	820295	719312	929008	712643	627082	955190	517850	724197	400929	401984	389860	424696	707393	846297	738422	515390	665678	891060
FALSE	High	O88968	Tcn2	65248.2	81077.7	93846.5	76527.6	71808.8	75189.9	95299.6	69629.2	138514	101358	87064.8	103854	59546.4	136659	93964	93764.2	100059	98679.1	147799	157336	87415.3	88373.1	107925	99682.1
FALSE	High	Q9DC70	Ndufs7	5.99356e+06	6.7328e+06	5.48408e+06	6.78334e+06	6.38638e+06	6.3875e+06	3.25203e+06	3.68322e+06	4.19246e+06	4.12183e+06	4.18615e+06	4.28766e+06	7.21111e+06	5.29314e+06	7.33447e+06	7.6238e+06	4.99852e+06	6.22743e+06	4.22788e+06	3.26555e+06	4.19906e+06	5.05696e+06	5.42506e+06	5.47479e+06
FALSE	High	Q9ET01	Pygl	1.58187e+08	1.5071e+08	1.83351e+08	1.83622e+08	1.70611e+08	1.94581e+08	9.96922e+07	1.09595e+08	9.28901e+07	1.38295e+08	1.39408e+08	1.32429e+08	1.68896e+08	1.67778e+08	1.87527e+08	1.82517e+08	1.70207e+08	1.90841e+08	9.13364e+07	1.0382e+08	1.04589e+08	1.58491e+08	1.49804e+08	1.45688e+08
FALSE	High	Q9Z2K1	Krt16	85757.7	221799	66639.7	84686.9	333026	184955	138240	14255.9	354117	112301	128011	137299	108616	97151.4	106817	164241	173604	147543	113697	82283.8	116539	578553	108160	116309
FALSE	High	Q5SV85	Synrg	310420	374167	312754	258544	231451	287353	403240	428411	379384	407442	324857	442084	325216	352289	267909	301247	257925	287854	412466	464924	412092	329053	336286	400253
FALSE	High	Q62018	Ctr9	35788.9	55927.3	55617.2	40371	36396.2	75745.6	34896.9	86443.9	72284.5	38871.2	39414.9	89486	28082.9	43184.8	70371.5	30589.4	57953.7	50470.5	43169.8	101582	60211.8	20933.9	72818.1	40199.5
FALSE	High	Q9JKF6	Nectin1	125603	127050	73026.5	116268	136100	111047	95501	107950	174246	141142	96819.6	139472	144665	102314	125392	128152	121691	129914	78342	95363.4	95537.4	102933	108547	163567
FALSE	High	Q9EQU3	Tlr9	10122.4	18050.5	12396.2	19734.5	13851.9	18054.1	33806.8	56429.4	67862.8	15261.1	18450.8	57504	25733.9	13175.2	17422.2	9404.14	13680.3	22567.4	49773.6	47635.5	28420.9	14906	16278.9	13252
FALSE	High	O35566	Cd151	210588	117554	70731.4	207011	231808	75981.6	390669	166096	390585	269116	307092	394882	98639.3	125974	127381	325412	81993.9	103431	140148	268437	418332	175967	180823	197410
FALSE	High	Q810J8	Zfyve1	1.24085e+06	1.37868e+06	1.00464e+06	1.28166e+06	1.57422e+06	1.28032e+06	1.72208e+06	1.70301e+06	1.82373e+06	1.21988e+06	1.63666e+06	1.36957e+06	1.28599e+06	1.19103e+06	1.18518e+06	1.22032e+06	1.23035e+06	1.13144e+06	1.73488e+06	1.53928e+06	1.29688e+06	1.24078e+06	1.32367e+06	1.22072e+06
FALSE	High	Q9Z2Y8	Plpbp	5.60776e+06	5.83085e+06	5.78138e+06	5.80246e+06	5.98088e+06	5.90218e+06	5.46501e+06	4.92571e+06	5.291e+06	5.3424e+06	5.19255e+06	5.40229e+06	6.06516e+06	6.62833e+06	6.12733e+06	6.20153e+06	5.86103e+06	5.54994e+06	4.97011e+06	4.88509e+06	5.28174e+06	5.92922e+06	5.64844e+06	5.87602e+06
FALSE	High	P23949	Zfp36l2	13499.4	10869.2	9491.36	5304.46	16002.5	16371.4	8258.28	9194.34	5616.69	3521.82	4946.25	14710.2	9741.17	6989.69	10016.3	5968.78	10130.2	8226.83	1503.48	9371.46	13511.6	8711.63	12372.5	4417.16
FALSE	High	Q9CY18	Snx7	359086	399877	416879	360637	341090	397788	1.28015e+06	1.16242e+06	1.23808e+06	755840	687250	913680	544820	393314	482269	515712	556207	459145	1.12467e+06	1.68801e+06	1.11038e+06	380051	485058	654348
FALSE	High	O55013	Trappc3	502955	546454	549183	643811	642263	589155	1.01526e+06	964978	676101	745577	754115	753306	825203	378574	367441	510696	704622	610827	798045	937966	675698	702386	683151	633605
FALSE	High	Q9Z1B3	Plcb1	50043.1	49371.4	44584.9	61768.8	81230.8	68645.8	26280.9	38126.7	33469.4	62054.6	76211.4	33828.8	68804.2	47553.4	69770.6	78518.8	61568.3	39836.6	69110.8	30810.3	32223.3	52575.9	44950.8	51426.2
FALSE	High	Q8BG32	Psmd11	1.46597e+07	1.41502e+07	1.41469e+07	1.41668e+07	1.41236e+07	1.50356e+07	2.25433e+07	2.21047e+07	2.33626e+07	1.9974e+07	1.85854e+07	2.16864e+07	1.44168e+07	1.49088e+07	1.43214e+07	1.45911e+07	1.55724e+07	1.49109e+07	2.18013e+07	2.33026e+07	2.2031e+07	1.51737e+07	1.55669e+07	1.70565e+07
FALSE	High	Q0GNC1	Inf2	840922	886022	936498	557435	578317	755954	2.05331e+06	1.77723e+06	1.50723e+06	1.34502e+06	1.04587e+06	1.60086e+06	665715	842453	908997	623493	926961	860996	1.53203e+06	2.16809e+06	1.91841e+06	797258	1.11727e+06	1.38353e+06
FALSE	High	O35900	Lsm2	1.36576e+06	1.15649e+06	1.10311e+06	1.74743e+06	988720	1.47788e+06	1.43479e+06	1.41491e+06	1.68952e+06	1.58933e+06	1.29144e+06	1.86601e+06	999577	1.46536e+06	1.19614e+06	943339	1.2321e+06	861553	1.15621e+06	1.76214e+06	1.54605e+06	1.18922e+06	1.44613e+06	1.56202e+06
FALSE	High	P10605	Ctsb	2.44589e+07	2.78856e+07	2.57324e+07	2.295e+07	2.25508e+07	2.03938e+07	2.25273e+07	1.97099e+07	1.98839e+07	1.97195e+07	1.71508e+07	1.95807e+07	2.26413e+07	2.28296e+07	2.39965e+07	2.3567e+07	2.38192e+07	2.19013e+07	1.81674e+07	2.08876e+07	1.74208e+07	1.66006e+07	2.29731e+07	2.24782e+07
FALSE	High	P29341	Pabpc1	1.64641e+07	1.61598e+07	1.50402e+07	1.79235e+07	1.85446e+07	1.73424e+07	1.70501e+07	1.67105e+07	1.60486e+07	1.75892e+07	1.65852e+07	1.85842e+07	1.9393e+07	1.64047e+07	1.51295e+07	1.83444e+07	1.7003e+07	1.68757e+07	1.43274e+07	1.79875e+07	1.67013e+07	1.5848e+07	1.655e+07	1.83493e+07
FALSE	High	O08756	Hsd17b10	3.04847e+07	3.09165e+07	3.16047e+07	4.15899e+07	4.60243e+07	4.11189e+07	2.04535e+07	1.92556e+07	1.7756e+07	2.5886e+07	2.64884e+07	2.57299e+07	3.73034e+07	3.28135e+07	3.11788e+07	4.29347e+07	3.04274e+07	2.98369e+07	1.70104e+07	1.51375e+07	1.91527e+07	3.53541e+07	2.98496e+07	2.58612e+07
FALSE	High	P51569	Gla	209499	273037	192258	227788	220433	268328	577212	538351	735758	310858	279778	421944	235474	231625	261985	168321	239613	221824	471405	591203	472445	174024	279316	270759
FALSE	High	Q6PCP5	Mff	201120	198603	181610	157341	134974	145254	192266	147849	177053	155780	143926	189866	131221	114676	252061	129045	155216	163431	153507	160096	135430	134986	178906	207524
FALSE	High	O08677	Kng1	1.01208e+07	9.48725e+06	9.43004e+06	8.45115e+06	8.33944e+06	9.58468e+06	1.19291e+07	1.05637e+07	1.5297e+07	1.15412e+07	1.08385e+07	1.17494e+07	7.80429e+06	1.01891e+07	9.2431e+06	8.61771e+06	1.07814e+07	1.12589e+07	1.29599e+07	1.31515e+07	1.07372e+07	9.80465e+06	1.21805e+07	1.08293e+07
FALSE	High	Q8K1A5	Tmem41b	81999.8	122481	92414.4	82525.7	97852.6	87651.7	121036	131611	86531.7	96750.2	161955	135369	100926	89383.1	72285.9	68656.2	85538.2	92722.9	125547	89128.1	91731.2	160249	90278.5	92072.5
FALSE	High	P52795	Efnb1	225238	222610	217062	193023	191163	115545	277016	118998	189273	245305	175758	284529	167221	183204	343889	317902	177012	180718	116307	89653.1	108019	72983.3	155425	174544
FALSE	High	P29351	Ptpn6	2.46412e+06	2.89728e+06	2.92312e+06	2.16188e+06	2.23517e+06	2.70296e+06	4.20783e+06	4.17618e+06	5.029e+06	3.27229e+06	3.26975e+06	3.79098e+06	1.9717e+06	2.60551e+06	2.86146e+06	2.22269e+06	2.66098e+06	3.55294e+06	3.92959e+06	4.55853e+06	4.02702e+06	2.76753e+06	3.19761e+06	3.57193e+06
FALSE	High	Q6NT99	Dusp23	493586	583039	615040	454068	480048	461218	402097	395965	364229	484890	551454	529585	399877	592951	501996	450006	551468	478151	340641	364441	351966	426180	544903	516101
FALSE	High	Q9JLN9	Mtor	2.56556e+06	2.39023e+06	2.28127e+06	1.845e+06	1.99278e+06	2.02262e+06	3.4093e+06	3.17416e+06	3.29293e+06	2.98455e+06	2.77622e+06	3.28627e+06	1.86055e+06	2.60657e+06	2.2676e+06	2.14121e+06	2.62655e+06	2.3888e+06	3.24199e+06	3.29251e+06	3.17626e+06	2.01681e+06	2.72813e+06	2.82998e+06
FALSE	High	Q7TNE1	Sugct	3.70146e+06	1.86412e+06	1.96269e+06	2.2315e+06	2.13589e+06	2.3405e+06	1.65422e+06	1.59793e+06	1.22629e+06	1.87454e+06	2.38536e+06	1.63667e+06	2.03451e+06	2.0155e+06	1.92428e+06	2.14662e+06	3.3258e+06	1.59526e+06	1.52235e+06	1.10083e+06	1.30903e+06	1.86483e+06	1.4799e+06	1.33617e+06
FALSE	High	Q91X83	Mat1a	2.7403e+08	2.41471e+08	2.83149e+08	1.30987e+08	1.07376e+08	1.53411e+08	7.0052e+07	8.58289e+07	8.38602e+07	1.27363e+08	1.33818e+08	1.3543e+08	1.34338e+08	2.92573e+08	3.07659e+08	1.38362e+08	2.89746e+08	2.51577e+08	7.30419e+07	7.00681e+07	9.54056e+07	1.27553e+08	2.1506e+08	2.02815e+08
FALSE	High	Q9EPB5	Serhl	566658	724417	654221	528726	532557	541386	881301	813638	726425	748524	636626	726567	589978	688004	581032	563283	562055	605467	551208	631133	717421	737184	798734	756965
FALSE	High	Q80YD1	Supv3l1	1.3863e+06	1.53949e+06	1.46195e+06	1.29766e+06	1.39907e+06	1.28077e+06	1.43597e+06	1.70119e+06	1.57707e+06	1.69145e+06	1.53052e+06	1.37913e+06	1.25858e+06	1.47616e+06	1.29845e+06	1.33768e+06	1.32419e+06	1.33831e+06	1.3601e+06	1.14922e+06	1.30504e+06	1.47746e+06	1.69684e+06	1.44371e+06
FALSE	High	O88843	Cradd	81362.6	79980.7	91558.9	71460.3	61481.4	83422.3	15570.2	10639.7	18979.9	46417	18065.2	74260.9	68924.3	104953	95127.8	75583.7	98867	85296.6	14531.9	16199.2	23285.4	72387	98944.6	79469.1
FALSE	High	P19783	Cox4i1	5.20923e+07	5.75352e+07	5.16439e+07	5.5021e+07	5.31738e+07	4.95168e+07	2.85948e+07	3.2649e+07	3.77397e+07	3.57941e+07	3.26963e+07	3.78199e+07	5.7901e+07	4.7189e+07	6.0384e+07	5.70005e+07	4.7401e+07	5.61614e+07	3.84473e+07	3.34659e+07	4.04244e+07	4.40021e+07	5.22744e+07	5.19999e+07
FALSE	High	P07901	Hsp90aa1	2.06135e+08	1.85522e+08	1.88941e+08	1.65491e+08	1.711e+08	1.72636e+08	2.49278e+08	2.66088e+08	2.61071e+08	2.07095e+08	1.82447e+08	2.37352e+08	1.7014e+08	2.0357e+08	1.91983e+08	1.66981e+08	2.20992e+08	2.12819e+08	2.27389e+08	3.26191e+08	2.6925e+08	1.94624e+08	2.16191e+08	2.42195e+08
FALSE	High	O09164	Sod3	494445	484984	482593	229150	269464	296252	552319	459066	437437	489818	483617	616755	233080	466068	383894	222088	462791	553713	421614	420152	634348	403445	763186	513381
FALSE	High	Q9DBL2	Gdap2	232015	189123	203661	146169	74591.6	99773.9	175482	161395	213492	170131	81134.8	210795	131877	227162	202305	96157.6	191002	185826	66749.6	137518	181652	151762	195588	193840
FALSE	High	F8VQB6	Myo10	4334.2	3292.46	11811	2009.13	16303.8	7196.03	10340.7	11843	10062.4	8403.75	7201.18	61164.9	11214.9	10060.8	4595.38	15477.2	1902.39	8549.04	13383.2	9890.53	7004.29	11231.3	10438.9	15710.7
FALSE	High	Q80VP0	Tecpr1	25696.8	35052.8	203121	494137	21563.2	24548.2	32216.3	26115.2	19666.1	312353	41511.2	55665.6	15490.6	30004.2	27085	750507	564082	27182.8	26021.3	31798.4	15429.7	621840	15682	12830.7
FALSE	High	Q9D883	U2af1	274114	357759	304516	251992	249245	458442	315699	306974	349712	483684	320083	620319	391931	304185	232037	297505	248589	374607	299046	352364	244002	146913	440071	251387
FALSE	High	Q7TQI7	Abtb2	12209.5	24840.9	16323.2	7666.61	11114.8	16662.3	9917.2	8416.92	12595.8	8335.44	9917.19	8249.42	3000.47	18666.2	20169.9	5801.14	6912.98	16359.2	4794.75	16363.6	12718.4	4937.13	10382.2	11657.6
FALSE	High	Q9D168	Ints12	1250.28	4821.16	4825.46	18.1737	6636.72	1108.74	3549.43	5885.6	4545.01	9545.67	4978.32	12156	1583.6	7662.73	9525.04	7941.99	6122.61	10793.9	4363.73	2505.17	3722.37	6856.09	3673.69	8738.48
FALSE	High	Q6P9Q4	Fhod1	159378	207069	170426	159763	158552	170263	503744	489536	643028	400826	321183	506231	230649	167542	190318	226646	183888	270375	375001	389433	313163	186953	143387	351412
FALSE	High	Q99K95	Rtf2	124333	117097	128554	73010.5	104408	129313	138147	138720	89056.1	90626.3	83227.2	130761	85524.4	132025	144090	88336.4	131124	122584	69987.5	195485	136105	96247.3	135655	207285
FALSE	High	Q99K99		19014.8	15437.5	17227.1	19548.6	10215.1	12077.5	1577.79	24129.7	7960.38	16358.6	17340.9	23261.8	11773.5	4758.75	17564.2	17840.3	15745.5	15931.2	6012.81	12002	15062.9	11245	14756.4	27491.5
FALSE	High	Q8BW00	Ptrh1	11637.7	11213.5	16169.2	20040.9	12562.3	12218.2	79733.4	54901	77584.6	25970.2	9182.59	24060.1	17191.2	14294.4	10641.9	13089.3	10488.3	18440.4	51220.4	30626.4	59209.5	18953.1	5733.55	11888.5
FALSE	High	Q9R092	Hsd17b6	1.02886e+07	1.80213e+07	1.2184e+07	3.78048e+06	5.25245e+06	4.61015e+06	2.14115e+07	2.59983e+07	1.52233e+07	1.98482e+07	2.23771e+07	1.82524e+07	7.08054e+06	1.66179e+07	1.80025e+07	6.87141e+06	1.19581e+07	1.11966e+07	1.28636e+07	1.68654e+07	1.95874e+07	2.53916e+07	2.13504e+07	2.11064e+07
FALSE	High	Q99N96	Mrpl1	578511	658674	549576	639003	681319	646504	356745	290465	403362	433369	425044	488531	659621	548061	626831	678092	541951	564400	410097	292124	426942	481612	544404	560298
FALSE	High	Q99MU3	Adar	115987	66367.4	55957.2	32541.4	39074.4	43672.2	129912	211148	188628	155686	86129.3	292412	129698	128486	78060	38273.5	122364	133529	94957.6	240520	137333	100953	64787.7	239121
FALSE	High	Q9ESW4	Agk	1.18078e+06	1.59004e+06	1.20858e+06	1.27153e+06	1.07854e+06	812108	915211	864418	1.1173e+06	1.07844e+06	661412	1.27476e+06	1.18595e+06	1.24997e+06	1.33797e+06	1.21372e+06	1.01628e+06	1.19754e+06	1.15365e+06	1.07067e+06	999558	861611	1.19622e+06	1.46041e+06
FALSE	High	Q8BZR9	Ncbp3	17018.1	18416.6	6751.95	13354	6722	9546.87	32042.3	27105.6	17594.6	32067.6	15750.8	34518.6	13980.4	12388.2	4954.5	5676.51	13985.5	19918.1	18682.6	15471	11573	11847.4	14986.8	14449.8
FALSE	High	Q9Z315	Sart1	188686	205645	199443	194241	164136	188947	300934	247942	270517	327434	199169	461787	229486	165422	146174	107095	159003	358919	223695	258673	241601	150021	272810	264429
FALSE	High	Q505F5	Lrrc47	1.37308e+06	1.57012e+06	1.63193e+06	1.88285e+06	1.7513e+06	1.70698e+06	3.07699e+06	2.89335e+06	3.04491e+06	2.45192e+06	2.29354e+06	2.86535e+06	1.79983e+06	1.65787e+06	1.71214e+06	1.81348e+06	1.76278e+06	1.68938e+06	2.9776e+06	2.81668e+06	2.66023e+06	2.07827e+06	1.86662e+06	2.1525e+06
FALSE	High	Q569Z6	Thrap3	1.67752e+06	1.20356e+06	1.38548e+06	1.68747e+06	1.34419e+06	1.59602e+06	1.45769e+06	1.09441e+06	1.27167e+06	1.46203e+06	1.38511e+06	2.70245e+06	1.56948e+06	1.27904e+06	1.14845e+06	1.39732e+06	1.1164e+06	2.02146e+06	1.03442e+06	1.33804e+06	1.57832e+06	576504	1.79636e+06	1.69672e+06
FALSE	High	Q3TL26	Tfb2m	96169.1	55116	7318.02	9001.95	84427.9	25747.7	17262.6	23868.6	13515.1	60381.2	9573.47	4992.53	42446.6	7749.24	7388.73	8866.14	154061	84836.3	7187.98	6175.16	38984.4	8677.24	85298.9	10282.9
FALSE	High	Q9WUM5	Suclg1	4.35938e+07	5.09018e+07	4.46213e+07	4.03785e+07	4.27112e+07	3.85512e+07	3.8695e+07	3.84153e+07	3.08813e+07	3.84198e+07	4.00112e+07	3.65733e+07	3.86493e+07	4.48285e+07	4.37849e+07	3.84553e+07	3.80427e+07	3.96589e+07	3.33048e+07	3.10294e+07	3.32984e+07	4.20013e+07	3.79529e+07	3.58656e+07
FALSE	High	Q497H0	Zfand3	14642.2	17747.9	11116.7	10396.4	17861.4	10776.8	22638.4	20034.5	11612.5	9589.92	9904.17	13532.1	13812.5	18353.6	17914.8	8574.87	16399.7	21206.7	13809	18286	10880.1	12773.1	14633.1	39581.7
FALSE	High	P63082	Atp6v0c	217944	235090	252410	238128	251929	197648	431867	439110	432049	361989	271724	343535	221615	230025	219850	220594	195097	213491	371460	434459	320447	262651	287139	284197
FALSE	High	Q60809	Cnot7	149666	161044	141561	115742	109852	118048	178254	176676	199922	171424	155430	188408	155302	167935	172148	105682	160028	233918	141196	178695	170447	176263	160734	195818
FALSE	High	Q45VN2	Defa20	37061.6	46134.1	37201.8	52663.2	26539.2	59488.8	6864.77	8473.15	8192.9	5038.58	22713.2	23986.9	24249.2	103523	47557	32048.3	100560	36160.6	7722.26	1739.09	7542.73	24686.8	23843.9	37970
FALSE	High	Q99LD8	Ddah2	501641	633430	516227	364452	393127	373132	905091	799745	928304	906176	771952	1.12796e+06	452504	688634	559632	461844	491573	514809	736146	985241	684519	419497	607686	769743
FALSE	High	Q99LG1	Tmem51	8266.25	3824.03	9466.42	6268.19	2956.64	5041.48	32270.2	23129.6	10818.4	10229.1	7020.47	14444.2	4989.97	2126.46	7943.07	6099.2	4434.45	781.439	10399.9	6515.83	8253.34	4887.99	6287.46	5513.21
FALSE	High	P58466	Ctdsp1	586167	366208	242168	331265	365882	250247	302630	340060	200664	203728	288417	336538	281613	517022	314578	430276	352995	515189	107074	142653	179031	213333	445986	444978
FALSE	High	Q61990	Pcbp2	6.83227e+06	6.67004e+06	6.51271e+06	7.31551e+06	7.24779e+06	7.02774e+06	6.56434e+06	6.41506e+06	6.51917e+06	7.21453e+06	6.17979e+06	7.49001e+06	7.44876e+06	6.54422e+06	6.47931e+06	7.47795e+06	7.33394e+06	7.18832e+06	5.63222e+06	6.25329e+06	5.77251e+06	5.5824e+06	6.58963e+06	6.82864e+06
FALSE	High	Q9CZP5	Bcs1l	1.74727e+06	1.87492e+06	1.55736e+06	1.72458e+06	1.51127e+06	1.59794e+06	1.17802e+06	1.27896e+06	1.29399e+06	1.48863e+06	1.32638e+06	1.56119e+06	1.6693e+06	1.71713e+06	1.6975e+06	1.71796e+06	1.70968e+06	1.86059e+06	1.25314e+06	1.14073e+06	1.47968e+06	1.63225e+06	1.91068e+06	1.88924e+06
FALSE	High	Q8CBW3	Abi1	420456	359812	356065	453169	417827	337045	463369	564025	488280	457635	428948	686538	380252	367002	335956	338883	287729	386072	510432	606676	450060	471059	416395	604708
FALSE	High	Q99LI8	Hgs	1.39467e+06	1.192e+06	1.38348e+06	1.10091e+06	1.1023e+06	1.15813e+06	1.94862e+06	1.86727e+06	1.92107e+06	1.715e+06	1.33301e+06	1.85661e+06	1.24601e+06	1.23468e+06	1.18586e+06	1.1855e+06	1.23496e+06	1.35535e+06	1.4707e+06	1.8147e+06	1.50917e+06	1.13678e+06	1.16936e+06	1.35328e+06
FALSE	High	Q9D7V2	Lysmd2	8102.89	16438.1	13613	9441.04	21463.4	5244.87	87802.4	173155	121258	11821.5	14870.4	26458.8	17902.1	12552.8	5342.45	8496.53	12405.2	11610.5	102706	129989	106072	19249.3	11137.6	13112.5
FALSE	High	Q61136	Prp4k	103645	70723	65585.7	106075	96950.5	88664.3	123025	231371	204523	163839	34529.7	156614	120120	83276.3	89341.3	63268.9	67780.6	127575	95080	87657.7	37387.8	43199.4	146788	92150.2
FALSE	High	Q8R1S0	Coq6	2.22937e+06	2.43483e+06	2.1835e+06	2.07288e+06	2.20927e+06	2.02681e+06	1.65093e+06	1.73852e+06	1.2935e+06	1.86727e+06	1.80445e+06	1.918e+06	2.26233e+06	2.41197e+06	2.13644e+06	2.06372e+06	2.02389e+06	2.02586e+06	1.58647e+06	1.49304e+06	1.6268e+06	2.46737e+06	2.28185e+06	2.10498e+06
FALSE	High	P26043	Rdx	2.55142e+07	2.91699e+07	2.69756e+07	2.56133e+07	2.44477e+07	2.54787e+07	2.04095e+07	1.95039e+07	1.7089e+07	2.12318e+07	1.99087e+07	2.38173e+07	2.4519e+07	2.59144e+07	2.43463e+07	2.37657e+07	2.5475e+07	2.57636e+07	1.71813e+07	1.90301e+07	1.71387e+07	1.94537e+07	2.45256e+07	2.23404e+07
FALSE	High	Q61941	Nnt	3.3887e+07	3.85342e+07	3.32563e+07	2.46061e+07	2.24708e+07	2.28062e+07	1.08735e+07	1.17743e+07	1.28442e+07	1.63192e+07	1.43116e+07	2.00589e+07	2.73309e+07	3.12053e+07	3.69772e+07	2.30838e+07	2.78572e+07	3.27759e+07	1.58315e+07	1.30411e+07	1.40205e+07	1.92893e+07	2.88627e+07	2.93416e+07
FALSE	High	Q64373	Bcl2l1	282333	220318	222580	256457	256692	256459	423859	390722	302125	406182	326368	343941	208457	265575	247095	265618	294394	195062	288780	511019	250868	333443	290566	302672
FALSE	High	P32067	Ssb	3.28658e+06	2.93323e+06	3.02245e+06	2.81402e+06	2.77951e+06	3.05368e+06	3.9482e+06	3.66657e+06	3.43252e+06	3.72623e+06	3.0844e+06	5.02875e+06	2.87188e+06	3.09191e+06	3.07118e+06	2.47328e+06	2.99231e+06	3.6286e+06	2.81254e+06	3.05073e+06	3.13067e+06	2.38231e+06	3.42886e+06	3.58742e+06
FALSE	High	O35206	Col15a1	13511.3	7899.49	13261.4	12982.7	9657.39	9062.65	36413.8	29731.9	39463.2	27862.9	10087	62522.3	19715.3	7183.9	20178.9	10307.1	7674.38	7196.43	21956.2	23614.7	9209.56	21065.5	12122.5	8323.72
FALSE	High	P51949	Mnat1	26209.7	37940.6	32664	29353.6	22164.1	25051.6	48655.3	53635.2	71231.2	66800.4	44541.6	71887.4	40766.4	32454.8	39705.1	27967.2	25565.1	47245	48198.8	76415.3	66936.1	20916.8	39511.7	44768.7
FALSE	High	O88569	Hnrnpa2b1	1.50176e+07	1.16886e+07	1.17167e+07	1.62141e+07	1.41114e+07	1.46967e+07	2.63601e+07	2.46325e+07	2.24586e+07	2.71462e+07	1.49825e+07	4.05535e+07	1.88079e+07	1.12259e+07	9.50021e+06	9.6866e+06	1.3691e+07	2.27344e+07	1.27338e+07	1.36961e+07	1.51798e+07	1.25827e+07	2.01092e+07	1.80668e+07
FALSE	High	Q5U458	Dnajc11	3.46217e+06	3.1542e+06	3.13699e+06	3.99709e+06	3.41157e+06	3.35582e+06	1.41884e+06	1.73639e+06	2.20568e+06	1.8179e+06	1.44512e+06	2.02006e+06	2.76632e+06	1.94764e+06	3.06543e+06	2.76253e+06	2.24706e+06	3.66691e+06	1.85748e+06	1.39286e+06	1.84137e+06	1.60951e+06	2.64242e+06	3.22006e+06
FALSE	High	Q9QXB9	Drg2	1.26144e+06	1.30759e+06	1.25123e+06	1.33608e+06	1.24254e+06	1.28254e+06	1.55769e+06	1.71116e+06	1.99662e+06	1.51353e+06	1.5847e+06	1.56333e+06	1.33328e+06	1.3621e+06	1.25453e+06	1.3481e+06	1.4871e+06	1.49544e+06	1.56867e+06	1.51538e+06	1.61214e+06	1.47127e+06	1.37251e+06	1.37996e+06
FALSE	High	Q9JKC7	Ap4m1	99096.6	175512	83135.4	174494	132597	71064.3	239520	259684	360209	229956	222276	169717	131237	101082	90359.3	79587.9	172484	137297	265117	353082	269488	92993.4	157134	155864
FALSE	High	Q3UTJ2	Sorbs2	819272	589807	769768	1.02188e+06	909301	806699	1.94255e+06	1.75081e+06	1.82317e+06	1.84788e+06	1.59285e+06	2.17778e+06	1.11439e+06	650968	692593	664734	397037	1.28154e+06	1.6296e+06	1.80034e+06	1.38179e+06	763715	958966	1.36057e+06
FALSE	High	Q8R3F9	Tut1	125566	135614	84844	125478	90891.1	158479	86859.4	95877	112881	68111.8	68820.6	98960.7	102763	118510	90954.7	115787	1.0812e+06	151634	86271.8	142822	122352	162603	53320.5	113933
FALSE	High	P97366	Evi5	451661	486193	360351	547054	399968	459914	348385	347452	756116	412033	400080	330665	373937	531378	511356	462104	436593	430821	1.2118e+06	626385	571243	454817	463066	420266
FALSE	High	Q9CXV1	Sdhd	3.5001e+06	3.7282e+06	2.97091e+06	3.03039e+06	2.70412e+06	2.80244e+06	2.02031e+06	1.78015e+06	2.02128e+06	2.25507e+06	1.95764e+06	2.69426e+06	3.20587e+06	3.22619e+06	3.37004e+06	3.24092e+06	2.5479e+06	3.57385e+06	2.35982e+06	1.93582e+06	2.15376e+06	2.83378e+06	2.96182e+06	2.61035e+06
FALSE	High	Q9R097	Spint1	18376.1	18964.4	27045.7	29098.9	27488.7	20623.7	83654.8	73331.5	62702.4	56764.1	36169.6	121446	26986.4	26532.8	30263.9	20627.4	30414.6	21754.6	42325	26722.7	56323.5	22978.9	29498.1	58552.2
FALSE	High	A6H6A9	Rabgap1l	437442	461067	486203	406585	305946	413420	488724	504575	633141	650303	536852	523476	345309	438405	518200	468001	496277	412435	465864	573067	522949	422388	529055	610223
FALSE	High	Q9JIX8	Acin1	371468	435747	361313	417088	352837	324099	400031	331215	263942	358011	205539	502555	469206	285480	307216	213368	218676	464776	184913	245932	241492	125045	402944	283849
FALSE	High	P54751	St3gal1	539905	443576	408748	269690	405549	222440	255149	242993	228510	336495	367415	368573	337522	395778	333849	297911	442418	415444	174940	217699	238263	274028	510835	369554
FALSE	High	Q9DCI3	Stard3nl	8193.93	15480.3	4106.4	6737.73	4926.64	3246.46	21721.5	16751.7	20833.3	13918.3	3337.58	19780.7	11501.8	2282.17	8348.68	4773.89	3630.65	11765.1	17902.1	20478.9	15401.7	8295	10542.4	24900.7
FALSE	High	Q8C650	Septin10	431915	386009	498991	473312	497245	525830	101848	126785	112516	196826	260022	159495	338469	398912	342281	467495	451631	465170	151151	150843	197438	292802	353154	306853
FALSE	High	Q8VE18	Smg8	52631.9	63624.4	54839.4	52189.5	67964.9	48367	144575	77441.8	123535	102926	82822.8	110668	47500.4	46125.4	39795.9	46640.5	49161	62096.8	118443	126238	114849	48845.5	64400.5	57143.9
FALSE	High	Q9JJR8	Tmem9b	147134	164252	140262	124737	150980	146884	237377	270822	245422	246923	150642	251360	151655	193013	168698	140371	153710	165979	258384	255531	229000	125729	185548	173585
FALSE	High	P59235	Nup43	15342.1	8443.19	18331.1	13278.9	13816.2	12530.3	44402.1	30592.3	48002.1	38441.7	38232.1	58655	42691	21662	9427.98	25742.7	17099.4	15860.8	42713.8	48502.7	36090	19010.4	24733.6	48406.2
FALSE	High	O54750	Cyp2j6	176279	114251	169985	328647	209426	191312	477066	385805	440181	287332	209146	333462	345789	200004	226909	378151	170334	163048	355753	309657	432981	447495	244402	360319
FALSE	High	O70451	Slc16a7	217598	267437	228770	144738	134319	136956	120043	146989	247939	208059	155917	240591	229126	229474	208671	71323.1	204131	218748	46584.3	146582	145277	101444	228335	173326
FALSE	High	Q8CFI7	Polr2b	247493	135670	154512	183087	252646	254180	290606	256300	351574	304992	231802	346765	241133	238131	277334	218204	311064	281855	199762	281462	278051	169337	231679	330920
FALSE	High	Q9DBR1	Xrn2	633282	567446	616806	696711	502190	725874	792749	680816	618918	704505	535246	894017	765659	578768	574479	571376	652676	780500	581121	694905	655651	399870	655256	597311
FALSE	High	Q9QXD6	Fbp1	2.53189e+08	2.80496e+08	2.84041e+08	1.94441e+08	2.08303e+08	2.09852e+08	1.76976e+08	1.77372e+08	1.90832e+08	2.26358e+08	2.28125e+08	2.32289e+08	2.12068e+08	2.88977e+08	2.90172e+08	2.1613e+08	2.62642e+08	2.57262e+08	1.86799e+08	2.01746e+08	2.26733e+08	2.67956e+08	2.6972e+08	3.01027e+08
FALSE	High	Q80U44	Zfyve16	577391	5.98984e+06	149159	547674	1.05971e+06	142580	627786	3.98246e+06	319239	351647	133119	373088	864820	659048	156894	170900	144733	140074	191178	1.36632e+07	2.00967e+06	95246	4.83574e+06	864885
FALSE	High	Q9WU81	Slc37a2	7790.93	8425.78	10165.3	12851.9	8555.71	13332.9	43315.8	33786.3	41093.9	16673.2	8200.75	20152.3	5382.69	7323.18	8325.38	7657.18	6111.93	4965.34	32276	28917.4	26637.3	11706.1	8619.13	11509.6
FALSE	High	Q5H8C4	Vps13a	1.67491e+06	839798	740757	944601	1.04407e+06	989843	437789	173826	1.90849e+06	1.40542e+06	638731	688190	615062	697522	1.00447e+06	651121	802637	1.01983e+06	420089	276882	1.29857e+06	575189	750922	539020
FALSE	High	Q3UMW8	Cln5	173534	151814	128501	195174	182690	141605	185011	176370	192314	171214	166007	211696	167123	161414	155099	138026	156717	142696	166550	154303	174677	160803	197479	192146
FALSE	High	Q8VCH6	Dhcr24	6.67088e+06	5.9395e+06	5.45973e+06	5.02511e+06	5.05303e+06	4.25287e+06	5.90774e+06	6.51193e+06	4.88414e+06	6.42379e+06	6.50368e+06	7.19753e+06	4.48089e+06	5.6144e+06	6.28211e+06	4.54534e+06	6.71986e+06	6.09115e+06	5.48912e+06	6.19369e+06	4.79176e+06	5.91676e+06	7.56479e+06	7.61448e+06
FALSE	High	P61202	Cops2	2.40168e+06	2.14731e+06	2.37628e+06	1.97469e+06	2.21349e+06	2.24464e+06	3.31363e+06	2.99639e+06	3.4932e+06	2.90672e+06	2.69768e+06	3.04408e+06	2.23741e+06	2.28304e+06	2.25779e+06	2.22515e+06	2.62301e+06	2.57986e+06	3.12205e+06	3.62005e+06	2.98536e+06	2.67061e+06	2.38213e+06	2.79465e+06
FALSE	High	Q5HZI9	Slc25a51	172304	176437	137806	128443	105050	110329	49665.4	71452.9	133647	58042.8	78926.3	90651.9	141820	122655	230831	141800	136614	169072	57791.1	58761.1	64924.9	93634.9	117343	118104
FALSE	High	Q4V9W2	Srek1ip1	10146.7	35228.1	7690.97	6409.69	5669.19	8407.53	10743.9	9251.42	27480	9117.49	6887.08	14134.1	12995.7	21107.5	15521.4	8220.02	1157.91	69189.2	23359.2	56323.5	30955.1	12350.6	10820.5	6880.79
FALSE	High	Q99LG0	Usp16	274482	391970	809631	661555	679410	630728	357012	413690	492549	413354	542896	489273	640577	448668	223039	857995	721894	343292	574106	493708	371825	373797	452602	500409
FALSE	High	Q8CJ96	Rassf8	30081.3	30794.3	32527.3	60869.5	66538.6	37531.6	38052.8	34473.9	44439.6	53832.8	42809.4	44493.1	59432.7	52943.8	40081.9	25066.7	54697.4	69678.4	49275.4	47523	49847.1	41252.6	65248.7	62078.9
FALSE	High	Q99KP3	Cryl1	2.62407e+06	2.73889e+06	2.84945e+06	2.33742e+06	2.58915e+06	3.04283e+06	4.42789e+06	3.96407e+06	4.89282e+06	3.4698e+06	3.7214e+06	3.0321e+06	1.98694e+06	2.88811e+06	3.23424e+06	2.27114e+06	2.03508e+06	2.45553e+06	3.2198e+06	4.03159e+06	4.18468e+06	1.79931e+06	2.91103e+06	3.00383e+06
FALSE	High	Q8BM55	Tmem214	2.98201e+06	2.75248e+06	2.68453e+06	3.61493e+06	3.41988e+06	3.39632e+06	1.27048e+06	1.09212e+06	1.40554e+06	2.55461e+06	2.67598e+06	2.04211e+06	3.76677e+06	3.31129e+06	2.58783e+06	3.73651e+06	4.00087e+06	3.3081e+06	1.26272e+06	1.55954e+06	1.1039e+06	2.47259e+06	3.18466e+06	3.04345e+06
FALSE	High	P17182	Eno1	1.85333e+08	1.9723e+08	2.0715e+08	1.87572e+08	1.72613e+08	1.76281e+08	2.83637e+08	2.86387e+08	3.19044e+08	2.68488e+08	2.75561e+08	2.64031e+08	1.6772e+08	2.03378e+08	2.11252e+08	1.86598e+08	1.90684e+08	1.9491e+08	3.12925e+08	3.14573e+08	2.68992e+08	2.01319e+08	1.94621e+08	2.23113e+08
FALSE	High	P35576	G6pc1	2.37099e+06	3.30157e+06	2.30717e+06	2.29392e+06	3.19658e+06	2.26241e+06	1.99725e+06	2.61757e+06	2.24099e+06	3.43747e+06	3.07466e+06	2.87112e+06	2.13394e+06	2.87249e+06	2.89549e+06	3.11112e+06	3.12411e+06	1.9895e+06	2.13017e+06	1.47107e+06	2.18893e+06	3.91128e+06	3.99055e+06	2.42759e+06
FALSE	High	Q8K337	Inpp5b	445382	577283	453417	345975	298605	389280	479189	430219	435534	506306	586383	566471	393699	616664	582333	378034	617862	518675	430637	509274	283281	679089	540084	552148
FALSE	High	Q99JP0	Map4k3	14672.8	14677.5	11319.7	17788.6	25678.7	16733.7	22534.4	24334.6	18586.3	16188.7	12168	12854.4	10409	13301.8	9221.88	23607.8	7884.72	20554.1	54134.1	25754	23180	12670.9	23030.1	12242.4
FALSE	High	Q9QY36	Naa10	727409	854546	663050	1.13904e+06	1.82467e+06	875751	900627	911492	924087	872892	717380	964185	885102	768966	760741	769300	894290	865134	807363	1.07939e+06	868395	892534	867266	1.09369e+06
FALSE	High	Q91VY9	Znf622	183469	248454	171659	199655	299093	195260	235090	185908	215260	185013	193805	154557	242512	246938	202542	268504	252084	254338	206187	229101	219368	228070	224247	250772
FALSE	High	Q99J62	Rfc4	60173.1	74549.3	55027.9	61659.1	86131.3	86912.5	151590	120966	135875	95749.7	94984.8	135796	116823	69184.4	71185.8	53247.1	94562.9	116610	91729.6	195716	164664	42443.2	97387.2	112136
FALSE	High	P70194	Clec4f	2.44775e+06	3.19593e+06	2.76149e+06	2.60814e+06	3.87927e+06	3.30892e+06	5.16038e+06	4.05258e+06	3.73491e+06	2.38474e+06	2.12944e+06	2.47021e+06	2.48381e+06	2.85893e+06	2.52378e+06	2.87936e+06	2.70826e+06	4.69237e+06	3.39076e+06	3.86709e+06	4.92891e+06	2.31095e+06	3.07622e+06	3.78312e+06
FALSE	High	Q71RI9	Kyat3	5.36813e+07	5.64401e+07	6.38578e+07	2.63384e+07	2.77881e+07	3.00882e+07	5.10512e+07	4.96627e+07	4.77957e+07	4.43031e+07	4.05207e+07	4.95393e+07	2.14918e+07	5.04203e+07	5.45912e+07	1.64072e+07	4.5333e+07	4.32095e+07	2.63087e+07	3.75225e+07	5.6098e+07	4.96637e+07	5.37505e+07	5.25309e+07
FALSE	High	Q6PE01	Snrnp40	234378	230983	198192	226499	139584	198364	319797	234944	321065	327340	170588	503247	232965	221897	202730	168409	245653	321558	184685	265114	168255	163751	211920	288966
FALSE	High	P43883	Plin2	4.15638e+06	4.19034e+06	8.76469e+06	3.74739e+06	3.86386e+06	3.67454e+06	8.5423e+06	8.77318e+06	7.5775e+06	9.14042e+06	8.02671e+06	1.03551e+07	2.68855e+06	6.14822e+06	3.16461e+06	4.01772e+06	3.63288e+06	3.31994e+06	8.57642e+06	1.15123e+07	6.97388e+06	5.48681e+06	5.20424e+06	7.36751e+06
FALSE	High	Q791V5	Mtch2	1.06678e+07	1.0322e+07	9.75167e+06	1.21592e+07	1.03808e+07	1.05458e+07	4.47087e+06	6.64988e+06	6.94661e+06	6.23041e+06	5.37889e+06	7.58052e+06	8.21215e+06	6.58788e+06	9.52201e+06	9.6452e+06	7.34554e+06	1.1083e+07	5.42274e+06	3.76442e+06	6.29605e+06	5.61592e+06	8.28789e+06	8.57786e+06
FALSE	High	P49962	Srp9	2.23961e+06	2.17674e+06	2.31901e+06	2.56734e+06	2.52413e+06	2.07991e+06	1.68856e+06	1.60832e+06	1.5441e+06	2.1172e+06	1.88945e+06	2.21387e+06	2.4268e+06	2.1782e+06	2.15234e+06	2.28414e+06	2.4095e+06	2.22395e+06	1.67068e+06	1.55667e+06	1.43427e+06	2.22131e+06	2.29323e+06	2.33512e+06
FALSE	High	Q8VBW8	Ttc36	5.86303e+06	5.01662e+06	7.07138e+06	3.06575e+06	2.95274e+06	3.91275e+06	1.85214e+06	2.07965e+06	1.87261e+06	2.50163e+06	2.507e+06	2.77588e+06	2.73234e+06	5.53318e+06	5.76521e+06	3.47697e+06	5.12636e+06	5.24647e+06	1.71474e+06	1.22979e+06	1.74285e+06	2.76497e+06	3.83954e+06	3.32836e+06
FALSE	High	O55186	Cd59a	6517.83	7539.61	7093.35	71803.4	46844.9	43031.8	665.438	8457.14	8236.64	798.763	2644.01	41883.7	40240.7	4093.98	5038.35	66372.4	2170.77	2282.84	3354.83	5204.46	1786.75	1706.05	3783.11	6718.21
FALSE	High	Q8BWQ1	Ugt2a3	4.81217e+07	4.43573e+07	4.12866e+07	3.9109e+07	4.53902e+07	3.78533e+07	2.11951e+07	2.00595e+07	1.71675e+07	2.68813e+07	2.93648e+07	2.52077e+07	4.4916e+07	4.46812e+07	3.7137e+07	4.40562e+07	4.65028e+07	4.41988e+07	2.08398e+07	1.71818e+07	2.01564e+07	4.64091e+07	4.41652e+07	3.28754e+07
FALSE	High	Q8BGS0	Mak16	2004.2	2839.12	1529.99	2031.81	1885.31	736.717	13672.9	11133.4	13012.4	8237.92	6528.97	18583.3	7094.36	7557.1	2327.87	3877.52	6867.45	4438.34	2194.66	17237.1	12703.5	3777.64	6824.23	7634.8
FALSE	High	O35604	Npc1	2.42969e+06	1.46881e+06	2.06722e+06	673934	1.34442e+06	676925	571769	1.0471e+06	754731	799276	1.00851e+06	1.42782e+06	803544	1.78115e+06	1.77041e+06	778125	2.73722e+06	1.49926e+06	319948	523826	339425	482453	2.01038e+06	1.99223e+06
FALSE	High	A2AWA9	Rabgap1	704892	929488	866696	815898	864500	970262	1.83928e+06	1.41921e+06	1.4336e+06	2.15722e+06	1.13853e+06	1.37829e+06	965048	882257	1.10209e+06	945603	1.48489e+06	907848	1.56788e+06	1.71294e+06	1.03946e+06	1.31984e+06	974663	1.30148e+06
FALSE	High	Q99LP6	Grpel1	7.24061e+06	7.72565e+06	6.40604e+06	8.71472e+06	9.25916e+06	8.0742e+06	6.4534e+06	5.36477e+06	4.69244e+06	6.30399e+06	6.05176e+06	5.87284e+06	8.93368e+06	6.71377e+06	7.30279e+06	9.63121e+06	7.24535e+06	6.99164e+06	3.90125e+06	4.36465e+06	5.11587e+06	7.328e+06	6.4529e+06	7.14507e+06
FALSE	High	Q9D4V0	Etnk1	32850.8	46347.7	44310.9	162263	203620	276948	184982	74788	70663.7	68840.8	54218.7	52501.9	308479	30306.8	41748.7	53141.4	39410.9	36284	324123	201171	61879.7	41855	52513.2	56762.4
FALSE	High	O09110	Map2k3	581110	498637	583973	511799	523201	512545	479577	375755	566947	505403	363650	811957	630707	706287	644229	813657	618851	702415	344851	759809	530784	505602	664026	518298
FALSE	High	Q8VCM7	Fgg	1.55987e+07	1.07362e+07	1.50715e+07	1.41461e+07	1.34279e+07	1.53715e+07	4.88752e+06	5.66679e+06	5.47026e+06	8.71959e+06	1.00715e+07	8.15456e+06	1.28666e+07	1.41216e+07	1.06596e+07	1.36554e+07	1.35461e+07	1.52938e+07	5.40157e+06	5.16569e+06	4.81574e+06	1.16507e+07	1.20444e+07	1.06331e+07
FALSE	High	Q9CQJ8	Ndufb9	3.30145e+06	3.69265e+06	2.95198e+06	3.5801e+06	3.35663e+06	3.17698e+06	1.70822e+06	2.05827e+06	2.29787e+06	2.32044e+06	2.21392e+06	2.35699e+06	4.04064e+06	2.83822e+06	4.12485e+06	3.99091e+06	2.70708e+06	3.2326e+06	2.45341e+06	1.78936e+06	2.30777e+06	2.6577e+06	2.87712e+06	2.95395e+06
FALSE	High	Q9JK42	Pdk2	3.17196e+06	3.39437e+06	3.17149e+06	2.07874e+06	1.67242e+06	1.71854e+06	1.27496e+06	1.16507e+06	808198	1.68423e+06	1.9721e+06	1.68299e+06	1.87256e+06	3.26817e+06	3.85186e+06	2.17057e+06	2.73685e+06	2.1874e+06	966749	871307	895031	1.68416e+06	2.5159e+06	1.38069e+06
FALSE	High	Q61247	Serpinf2	3.55377e+06	2.21781e+06	2.78521e+06	1.70582e+06	2.56052e+06	2.88881e+06	3.6604e+06	3.01125e+06	3.4462e+06	2.96069e+06	2.1589e+06	3.57216e+06	2.62642e+06	2.29826e+06	2.61721e+06	2.16188e+06	4.15242e+06	2.99989e+06	3.18921e+06	3.56553e+06	3.12929e+06	3.09187e+06	3.9227e+06	3.04575e+06
FALSE	High	Q3TRM4	Pnpla6	249070	222521	213941	230135	207838	181546	333498	326724	316970	307732	328143	336030	225385	217755	216712	165785	229369	171603	342467	342871	271714	186330	259566	284919
FALSE	High	Q8VEK0	Tmem30a	3.21817e+06	2.9254e+06	2.43896e+06	4.58528e+06	4.89162e+06	4.16102e+06	1.11457e+06	1.19148e+06	1.00277e+06	2.10534e+06	2.20864e+06	1.78931e+06	4.20799e+06	2.9966e+06	2.62355e+06	4.57692e+06	2.95753e+06	2.714e+06	993635	944562	904000	2.59151e+06	2.67106e+06	2.07341e+06
FALSE	High	P26443	Glud1	4.66651e+08	5.02129e+08	4.49426e+08	3.95353e+08	4.22338e+08	3.78999e+08	3.53792e+08	3.47734e+08	3.18792e+08	3.5244e+08	3.49899e+08	3.56713e+08	4.08968e+08	4.34478e+08	4.32344e+08	4.0263e+08	4.66723e+08	4.1785e+08	3.48777e+08	3.13598e+08	3.07046e+08	4.30965e+08	4.22364e+08	4.41058e+08
FALSE	High	Q8BLY7	Hps6	13976.8	7622.83	14219.5	18021.4	17600.8	5123.53	44143.1	10196.6	21610.3	7343.07	13014.5	12482.5	17195.1	11553.7	14875.2	4696.34	7779.86	12209.3	10766.1	27559.9	27547.4	8830.54	7773.75	12306.9
FALSE	High	Q80Z96	Vangl1	8671.2	58856.5	12324.6	23846.3	20052.3	10773.6	50350.1	29163.9	67415.9	66324.9	64515.1	65775.7	19031.1	17296.6	17014	17786.9	12585.9	18506.8	47303.8	62460.1	44629.4	55564.6	20996.6	19132.8
FALSE	High	Q5SSK3	Tefm	567362	617837	515209	654528	737135	626054	432726	474482	486540	756457	415022	440073	838938	615625	635952	753750	547624	665202	426990	440866	633219	596478	750625	666251
FALSE	High	Q80V53	Chst14	12690.5	5569.82	9052.7	7621.25	3962.27	8181.9	28788.1	24293.1	19126.2	15771.1	14574.7	23239.7	7863.21	4598.32	10315.9	5325.71	6013.05	4505.04	10012	11057.1	16935.9	8839.1	8769.09	13183.2
FALSE	High	Q8R5M8	Cadm1	239532	394266	246013	232022	308094	211337	536162	426525	370968	378805	388054	482876	215786	234243	317614	194801	262561	222123	403900	387012	332866	194913	285646	291880
FALSE	High	P63166	Sumo1	109773	156068	157613	116137	152716	111774	143695	126476	133395	134784	95249.4	184061	152104	121708	121115	99804.6	133749	185419	121854	142015	123217	95656.3	156622	263394
FALSE	High	Q9D1R9	Rpl34	142055	61200.4	197867	157520	133662	180116	119615	120744	105003	36644.7	152972	83389.6	170407	60525	96941.2	193139	188149	97151.7	52084.6	37775.1	52704.4	83910.7	197988	72080.4
FALSE	High	Q921X6	Polr3f	18667.1	36261.3	14072.3	12164.1	25221.3	32177.1	35391.3	31694.3	40464.5	37865.1	33649.9	34744	16143	43511.2	39142.1	36241.2	30991.5	24675.3	36056	46500.4	28555.6	30290.2	18197.2	37232.9
FALSE	High	E9Q3C1	C2cd2	1.96973e+06	2.2348e+06	1.97968e+06	2.00059e+06	2.12366e+06	1.76677e+06	1.77073e+06	2.04212e+06	1.5313e+06	1.69782e+06	1.73103e+06	2.06053e+06	1.53034e+06	1.75123e+06	1.65494e+06	1.38726e+06	1.52435e+06	1.7731e+06	1.3591e+06	1.54311e+06	1.51049e+06	1.10126e+06	1.77032e+06	1.52107e+06
FALSE	High	A2AIV2	Virma	5013.28	4405.24	5539.77	16039.5	8214.68	3570.85	15647.7	11549.6	8037.43	8168.71	8291.8	29698.2	12238.5	11041.6	10958.8	16100.4	5147.61	6767.43	8932.18	10879.3	4072.27	9396.99	9637.54	11193.7
FALSE	High	P09671	Sod2	3.5471e+07	4.2462e+07	3.60959e+07	3.20488e+07	3.53323e+07	3.29985e+07	2.8408e+07	2.82468e+07	2.13948e+07	2.59545e+07	2.64698e+07	2.73126e+07	3.63665e+07	3.64538e+07	3.7648e+07	3.54449e+07	3.35676e+07	3.37594e+07	2.59029e+07	2.43112e+07	2.72368e+07	2.96001e+07	3.84741e+07	3.05468e+07
FALSE	High	Q3U2A8	Vars2	698587	671430	589146	618582	868080	565758	620630	486486	395614	561562	508873	735875	631281	517087	466451	596214	591399	684020	508281	424697	523497	681364	757622	672525
FALSE	High	Q3THS6	Mat2a	1.60991e+07	1.44759e+07	1.74423e+07	1.00117e+07	8.45977e+06	1.08906e+07	1.04617e+07	1.10682e+07	1.1632e+07	1.13118e+07	1.07607e+07	1.2907e+07	9.92014e+06	1.64093e+07	1.88075e+07	1.02034e+07	1.78876e+07	1.62368e+07	1.0494e+07	1.1494e+07	1.21367e+07	1.01901e+07	1.47154e+07	1.52717e+07
FALSE	High	Q9DB90	Smg9	39495.7	32459.7	46583.2	27299	26939.5	24254	89155.7	108226	111588	94231	51115.3	70218.4	37407.7	42055.4	29511.5	25687.5	38055.3	31129.9	107344	105316	95214.2	39187.2	53322.8	79680.5
FALSE	High	Q8BKN5	Tubgcp5	25934.4	14200.6	13180.3	120007	116042	129441	10789	8088.71	10674.7	36537.5	21880.8	1835.5	126048	19999.7	12930	67304.1	9404.83	15252.6	9310.02	10834.3	10688.3	8409.21	22855.7	13051.6
FALSE	High	P37913	Lig1	722913	501233	35895	31044.5	30939.6	48507.1	476051	221291	395344	710143	475624	456017	36621.1	927276	507587	525830	743028	1.11196e+06	587127	108723	452009	102417	748254	539707
FALSE	High	P09411	Pgk1	1.09476e+08	1.02494e+08	1.12134e+08	1.15701e+08	1.05917e+08	1.22915e+08	1.01779e+08	1.00095e+08	1.14531e+08	1.05226e+08	1.0952e+08	9.63525e+07	1.09326e+08	1.09878e+08	1.16194e+08	1.15549e+08	1.12158e+08	1.14387e+08	1.03742e+08	1.13844e+08	1.09456e+08	1.01873e+08	1.11512e+08	1.13351e+08
FALSE	High	P52196	Tst	1.40051e+08	1.38043e+08	1.32721e+08	1.08761e+08	1.11934e+08	9.65932e+07	4.59011e+07	4.90233e+07	3.8054e+07	7.34887e+07	7.22767e+07	7.61895e+07	1.15372e+08	1.29891e+08	1.28068e+08	1.09883e+08	1.34188e+08	1.24498e+08	4.0349e+07	4.23073e+07	3.80699e+07	1.0406e+08	1.20708e+08	1.10629e+08
FALSE	High	Q2NL51	Gsk3a	208055	136099	142582	244283	281445	307719	390089	380133	448517	345127	323583	414048	208716	204562	231905	254426	194887	288022	369306	491225	404164	195244	263352	286493
FALSE	High	Q99KP6	Prpf19	1.32486e+06	936073	942295	1.378e+06	1.16614e+06	1.40699e+06	1.98471e+06	1.85007e+06	1.92346e+06	1.93331e+06	1.21194e+06	2.60039e+06	1.83591e+06	1.11945e+06	930048	863822	1.32005e+06	2.11078e+06	1.33304e+06	1.68623e+06	1.69789e+06	912855	1.5603e+06	1.50848e+06
FALSE	High	Q9CR25	Dph2	44745.9	38266.8	41125	39562.6	50345.3	50885.5	31717.6	61605.2	63718.1	63773.8	59905.1	78523	41989	38358.6	39797.7	14115.7	40057.3	42565.8	58258.9	76158.2	69214.5	64534.4	56437.3	70169
FALSE	High	Q91VN4	Chchd6	69548	57469.6	62414.4	78298.7	96520.3	98657.4	46266.3	122463	170041	96409.3	39368.6	173143	34600.3	42753.2	103762	61659.4	38818	79190	54556.7	75879.5	80168.6	37434.2	55934.7	100752
FALSE	High	O35930	Gp1ba	8673.77	6642.82	9367.62	14613.5	13619.4	17429.7	9934.92	3713.19	8263.89	7802.75	22292	15558.1	12624.8	12069.9	10361.7	10955.9	9666.54	11936.2	11896.9	11530.4	13966.4	15255.3	11834.5	5877.36
FALSE	High	Q8R418	Dicer1	137589	120149	126403	165137	210227	180236	131007	134995	148016	195334	165588	195152	165121	161523	171648	198725	286866	155236	160900	137810	129570	145717	181565	215471
FALSE	High	Q8VD62	Bles03	339052	354771	326586	346372	298055	332036	479504	484297	627087	443373	393699	494060	346649	355038	293271	333625	329309	400204	445308	500816	455041	308677	380621	418293
FALSE	High	Q9R257	Hebp1	7.46269e+06	7.62965e+06	8.15768e+06	6.32659e+06	6.99202e+06	7.72921e+06	7.94763e+06	8.49333e+06	6.70733e+06	6.71827e+06	7.48707e+06	6.94413e+06	6.95737e+06	8.69526e+06	9.58258e+06	7.40708e+06	8.30506e+06	8.33104e+06	7.05551e+06	6.54914e+06	7.64738e+06	7.71418e+06	8.29939e+06	6.89164e+06
FALSE	High	Q9D8T0	Fam3a	1573.69	9320.81	15902	11007	5934.57	8085.31	66003.1	58577.3	27541.7	44454.7	42315.8	48317.6	5203.66	9833.24	15080.3	3602.77	13842.3	4984.28	45870.2	28775.4	49033.2	13068.9	10667	35900.2
FALSE	High	P03977		5791.14	640.026	4555.56	6569.36	7082.87	1190.61	7568.82	7086.98	7153.87	4617.65	3291.78	483.656	51934.5	2571.12	5316.4	3942.76	5250.27	292.761	4859.03	3355.19	2163.87	7259.19	5533.19	1908.68
FALSE	High	Q8BHD8	Pcmtd2	50069.1	43494.8	43135.9	70473	40436.5	73357.9	74471.1	65164	69866	41468.4	70322.4	69961.2	65888.9	46750	54498.9	40121	66462.5	74037.3	38022.3	57598.2	54140	39380.8	75075.3	47013.8
FALSE	High	G5E8K5	Ank3	404542	297845	287604	322150	395948	314630	588913	694918	736446	462806	499306	520696	1.01847e+06	284342	339073	212785	270666	667431	732708	630855	702725	485960	644729	372799
FALSE	High	O88796	Rpp30	80216.1	91195.5	96471.4	73071.5	70342.1	93874	142434	95968.7	115671	105083	97898.4	119361	74094.1	90967.9	86327.6	77711.1	108381	104742	87450.9	117023	112830	70545.6	113037	101417
FALSE	High	Q9DBB4	Naa16	202385	191366	182969	230956	191285	208773	119179	157798	125062	151107	148246	176798	193159	215870	198319	255596	213558	204799	85011.9	136556	122212	157176	208730	189933
FALSE	High	Q921E2	Rab31	445289	346996	357059	433369	303467	307411	792871	661847	746972	301379	435087	686066	356356	359678	383208	159905	456553	516256	731636	813573	382796	340021	428505	254469
FALSE	High	Q8C4B4	Unc119b	262249	241925	238141	206332	199497	195070	2.54827e+06	2.69239e+06	3.56879e+06	341300	3.45958e+06	1.96713e+06	217912	240131	260021	190971	282390	266008	4.7349e+06	424814	249740	241594	361424	421090
FALSE	High	E9PUQ8	Dgkd	10626.8	16434.3	14096.2	15879.3	16868.6	17979.9	28584.5	32217.6	21681.5	14337.6	23321.2	21153.8	18159	15783.2	14898.6	17063.8	15098.9	4982.2	28769.8	16275.7	19892.1	7696.12	12027.3	21594.4
FALSE	High	Q61146	Ocln	85650.3	46481	61248.4	51081.7	39118.8	57067.7	20438	17908.4	24699.3	55713.1	35852.9	50507	24704.5	67979.5	28872.7	42135.3	45903	84216.4	18370.4	19892.5	23718	28257.5	97134.8	44671
FALSE	High	Q9Z1E3	Nfkbia	44724	38888.8	47801.9	3415.19	8391.79	8347.17	56930.4	57855	48274.3	36004	37690.7	65464.4	6135.33	38613.8	33116.9	2173.61	43800.3	46093.8	19622.8	49754.9	7158	36415.3	48310.6	51134.1
FALSE	High	Q9CQ86	Mien1	1.34266e+06	1.00551e+06	1.29936e+06	1.12598e+06	1.04516e+06	1.26827e+06	1.55676e+06	1.36009e+06	1.57011e+06	1.38578e+06	1.27495e+06	1.49665e+06	1.0105e+06	1.18611e+06	1.05308e+06	1.07461e+06	1.10137e+06	1.16202e+06	1.57722e+06	1.68032e+06	1.51476e+06	1.03707e+06	1.38243e+06	1.4847e+06
FALSE	High	Q91YI0	Asl	2.2769e+08	2.14572e+08	2.32412e+08	1.80924e+08	1.8456e+08	1.98007e+08	1.14145e+08	1.22423e+08	1.23594e+08	1.33472e+08	1.29254e+08	1.35486e+08	2.08925e+08	2.50253e+08	2.46009e+08	2.16094e+08	2.29238e+08	2.29726e+08	1.15001e+08	1.17709e+08	1.36506e+08	2.01583e+08	2.27192e+08	2.04699e+08
FALSE	High	Q99K67	Aass	1.17493e+08	1.3216e+08	1.10171e+08	8.66511e+07	9.10331e+07	9.38268e+07	5.4615e+07	5.60627e+07	5.60395e+07	6.56539e+07	7.71619e+07	7.26968e+07	1.05247e+08	1.07992e+08	1.27295e+08	9.8235e+07	9.44615e+07	8.71478e+07	5.66183e+07	3.71477e+07	5.64336e+07	8.98801e+07	9.49653e+07	7.12494e+07
FALSE	High	Q9Z1Z2	Strap	3.56164e+06	4.20272e+06	3.89069e+06	3.99276e+06	4.02826e+06	3.76865e+06	3.30806e+06	3.21028e+06	3.34695e+06	3.40045e+06	3.78453e+06	3.80728e+06	4.08146e+06	3.41967e+06	4.03045e+06	3.82838e+06	3.81743e+06	3.86486e+06	3.12611e+06	3.59683e+06	3.3401e+06	3.42795e+06	3.43301e+06	3.82148e+06
FALSE	High	Q6P3B9	Rbfa	8576.67	23974.7	18447.8	32779.5	31676.1	21875	48207.8	42044.6	43661.2	49004.2	24737.4	37325.5	22439.3	14897.7	15657.8	17725.6	13183.1	21953.6	24197.7	22105.7	25161.6	21773.1	22037.3	30008.7
FALSE	High	Q8CGB6	Tns2	548009	702528	401141	561134	608724	579610	633602	329024	1.01136e+06	552019	668076	553530	463646	458521	409977	419939	485215	465156	214070	825052	736534	312954	497146	404726
FALSE	High	Q3UM18	Lsg1	285757	253496	167661	150011	284114	273354	321756	349087	318949	250004	227893	289449	282819	364938	195164	207030	235948	399132	275620	428143	295257	210981	244392	363907
FALSE	High	Q80ZK0	Mrps10	818515	1.10974e+06	845997	1.20559e+06	1.11826e+06	1.07115e+06	574598	524536	606183	653609	692120	693583	1.11356e+06	886663	973486	998103	854955	859365	604869	532899	731474	712354	756719	817108
FALSE	High	P47758	Srprb	2.238e+06	2.00872e+06	2.05624e+06	2.56997e+06	2.98036e+06	2.43901e+06	2.79591e+06	2.46238e+06	2.60653e+06	2.49928e+06	2.33564e+06	2.47189e+06	2.69948e+06	2.30841e+06	2.0133e+06	2.67784e+06	2.41689e+06	2.28155e+06	2.49639e+06	2.53168e+06	2.47253e+06	2.60487e+06	2.45474e+06	2.55723e+06
FALSE	High	O35516	Notch2	67393	84837.6	69387.1	63466.3	67067.1	81531.9	74677.9	81495.5	81627.8	85479.8	70236.5	84113.7	63682.2	92057.4	92710.6	70352.8	98872.4	99772.4	72261.4	88898.1	74181.4	74738.9	74633.9	115279
FALSE	High	Q64520	Guk1	471666	738529	399888	683695	400232	722724	1.03258e+06	622940	659492	540354	661671	636289	413327	960528	388047	863307	750614	636299	634345	604612	689484	794829	456590	502632
FALSE	High	Q9D0A3	Arpin	219787	172782	225896	165969	169683	225325	477624	399748	468826	400105	337726	490582	160423	215022	193980	169009	212044	229061	488992	501487	352734	245208	228322	360172
FALSE	High	Q9ERA6	Tfip11	255265	233568	191480	201595	129424	129521	234519	225136	360675	286168	98729.6	411997	213776	202755	215427	103659	145044	287888	183647	213928	191461	110310	277997	290784
FALSE	High	Q3U2V3	Nudt18	12140.9	17968.1	2757.56	22781.5	16549.8	17577	136599	130245	99939	28677.3	22786	98682.6	11695.6	24810.6	20967.7	15837	18341.9	18392.2	130964	145762	111961	31761.7	10377.9	78651.7
FALSE	High	Q8K3J9	Gprc5c	19860.3	19494.5	13354.6	20968.7	58234.8	24500.8	153234	245976	153085	198632	39256.6	94992.9	12287.7	21618.7	18008.8	17245.8	14330.6	220829	194628	238435	92043.1	27707.4	16798.1	18306.1
FALSE	High	Q6IS41	Slc25a47	23188.1	62351.6	28865.5	16449.9	15835.4	16861.1	12935.7	17946.6	23125.7	21917.7	13104.9	16796	3616.57	50822.8	23350.6	21231.7	18715	32855.3	5119.25	20884.6	19683.5	22399.2	17090.5	15049.1
FALSE	High	O88543	Cops3	1.45392e+06	1.38357e+06	1.39103e+06	1.36741e+06	1.34264e+06	1.30392e+06	2.13141e+06	2.13328e+06	2.02894e+06	1.9902e+06	1.77731e+06	2.19001e+06	1.34333e+06	1.48718e+06	1.43355e+06	1.45757e+06	1.50843e+06	1.67034e+06	1.99706e+06	2.27308e+06	2.02495e+06	1.56176e+06	1.64527e+06	1.87316e+06
FALSE	High	Q6ZWY3	Rps27l	3.38011e+06	3.20853e+06	2.93513e+06	3.35565e+06	3.77476e+06	3.4961e+06	2.37805e+06	2.51859e+06	2.32277e+06	3.12377e+06	3.04071e+06	3.17096e+06	3.47355e+06	3.31634e+06	2.76231e+06	3.45916e+06	3.46032e+06	3.3713e+06	2.48191e+06	2.55454e+06	2.44346e+06	3.25882e+06	3.27526e+06	3.31805e+06
FALSE	High	Q9D8Z1	Ascc1	372634	335783	298614	366162	390191	403376	268732	327399	298936	367858	347122	392550	388827	272081	375664	396510	281262	456267	291153	369510	427061	353588	316316	461084
FALSE	High	P54116	Stom	1.03631e+06	2.49951e+06	958539	1.1734e+06	1.14772e+06	1.07318e+06	2.13337e+06	1.57211e+06	1.79603e+06	1.25175e+06	1.15468e+06	1.60247e+06	981532	837513	898948	916110	776484	1.17859e+06	1.66884e+06	1.37579e+06	1.18196e+06	955458	991219	1.02048e+06
FALSE	High	Q8BHI7	Elovl5	1.43899e+06	1.80619e+06	1.76785e+06	964186	789426	918057	842352	923539	764872	1.94603e+06	2.0979e+06	1.78122e+06	858653	1.35831e+06	1.57165e+06	1.03171e+06	1.22584e+06	1.47114e+06	884381	1.01221e+06	850203	1.44335e+06	1.56427e+06	2.08342e+06
FALSE	High	Q3U3Q1	Ulk3	84376.8	63444.1	59038.2	65384.4	61319.2	64115.7	140597	146164	174255	106673	134620	105552	52059.8	102422	56351.6	104263	91788.8	76256.5	122875	105844	124223	96462.9	76844	84442.7
FALSE	High	O88829	St3gal5	379454	453609	386838	274048	438978	363552	89895	281405	320394	273192	272969	367221	379115	424672	442990	163530	464975	407190	48789.4	232369	243167	280982	306026	275345
FALSE	High	P01869	Ighg1	2.86639e+06	1.04752e+06	3.22291e+06	1.71442e+06	1.06973e+06	1.02708e+06	1.031e+06	1.27521e+06	1.36348e+06	1.5778e+06	1.58582e+06	1.50622e+06	2.35588e+06	4.22481e+06	2.25033e+06	1.2222e+06	1.74899e+06	2.07183e+06	617216	1.02006e+06	997897	2.08404e+06	2.60031e+06	1.69266e+06
FALSE	High	Q3UPL0	Sec31a	1.38878e+07	1.38118e+07	1.42891e+07	1.44735e+07	1.40265e+07	1.42513e+07	1.38673e+07	1.5174e+07	1.26951e+07	1.51927e+07	1.39761e+07	1.48577e+07	1.39944e+07	1.38083e+07	1.29488e+07	1.34769e+07	1.67566e+07	1.44153e+07	1.43413e+07	1.49815e+07	1.33908e+07	1.40388e+07	1.56329e+07	1.60771e+07
FALSE	High	P61080	Ube2d1	207758	200716	156054	192678	115033	184434	214049	330836	232024	207959	179562	45100	212942	221238	7847.13	7174.21	189156	234934	293100	287673	181398	158130	229304	182866
FALSE	High	Q9D172	Gatd3	2.77751e+07	2.72684e+07	2.35465e+07	2.31261e+07	2.17101e+07	2.35016e+07	1.86536e+07	1.89035e+07	1.43287e+07	1.98799e+07	1.67637e+07	2.10546e+07	2.43945e+07	2.58111e+07	2.47047e+07	2.40235e+07	2.62112e+07	2.35945e+07	1.57214e+07	1.35524e+07	1.56741e+07	2.22546e+07	2.53481e+07	2.05015e+07
FALSE	High	Q80W71	Plekha8	26214.6	14689.3	23845.3	33940.8	28170.5	22207	30255.6	22009.9	48449.4	21622.3	32012.6	23810.7	22273.4	25082.1	11723.8	25525.6	26066.5	19762.2	24722.9	37550.7	23661.9	29302.3	21339.8	21976.7
FALSE	High	P07758	Serpina1a	1.27234e+07	8.58428e+06	1.03194e+07	2.45076e+07	2.55452e+07	2.52229e+07	1.04506e+07	7.89042e+06	1.43617e+07	1.48965e+07	1.77703e+07	1.11608e+07	2.18485e+07	1.09309e+07	8.48961e+06	2.56733e+07	1.66077e+07	1.4534e+07	1.19401e+07	1.08921e+07	9.8844e+06	2.0352e+07	1.57214e+07	1.45801e+07
FALSE	High	P22361	Hnf1a	10108.7	10752.8	9880.47	9110.22	5315.82	8362.89	7234.48	6528.07	8899.4	8309.84	8439.55	4774.23	8681.99	13824.1	16847.6	5174.45	10937.4	5551.67	10733.2	3688.66	11271.2	4234.18	8418.03	15782.3
FALSE	High	Q3TFQ1	Spryd7	328056	285192	263395	343381	418806	333606	367416	411122	335635	362471	319325	407123	391863	316972	208646	275688	349164	333604	278795	452577	330694	347815	378052	447357
FALSE	High	Q9EQ28	Pold3	21264.7	20108.7	7708.3	1103.29	13089.9	8794.07	25504.4	20568.2	22570.8	14574.7	13292.1	29630	12839.6	54290.5	11335.6	4626.59	1483.67	23151.1	29553.8	41583	28018.3	12611.3	11678	17942.8
FALSE	High	Q91ZM2	Sh2b1	142410	130528	103480	70601.7	77832.9	99565.8	34543.1	35149	72738.6	71480.5	68397.7	101532	78043.2	91273.1	96855.8	72534.6	118244	115081	34726.9	33023.1	23228.5	25026	92634.5	117000
FALSE	High	Q6NZN0	Rbm26	399355	336074	556262	521246	538320	597842	438951	335703	491589	519702	498587	583514	586240	445826	283720	407486	400063	651831	464346	628468	433718	436437	510228	605517
FALSE	High	Q922J3	Clip1	3.96836e+06	3.62307e+06	4.4488e+06	3.05392e+06	2.60659e+06	3.29723e+06	4.07966e+06	3.92424e+06	3.58684e+06	3.52918e+06	3.77068e+06	3.56281e+06	3.177e+06	3.27751e+06	3.11224e+06	3.13203e+06	3.75044e+06	3.81957e+06	3.41156e+06	4.74431e+06	4.04696e+06	3.15377e+06	4.27304e+06	4.0884e+06
FALSE	High	P47802	Mtx1	4.1186e+06	4.13235e+06	3.9326e+06	4.74993e+06	4.69241e+06	4.31547e+06	1.56583e+06	2.431e+06	2.97964e+06	2.19757e+06	2.14653e+06	2.64792e+06	3.85547e+06	2.92361e+06	4.07459e+06	3.93804e+06	3.16477e+06	4.30716e+06	2.25858e+06	1.61366e+06	2.27293e+06	2.60544e+06	3.16335e+06	3.46426e+06
FALSE	High	P61205	Arf3	1.31867e+07	1.26788e+07	1.24785e+07	1.09327e+07	1.14122e+07	1.14795e+07	1.86088e+07	1.85821e+07	1.86262e+07	1.6879e+07	1.45055e+07	1.71709e+07	1.05895e+07	1.19668e+07	1.20922e+07	1.09492e+07	1.37542e+07	1.3402e+07	1.75523e+07	1.93299e+07	1.67767e+07	1.25273e+07	1.44422e+07	1.5385e+07
FALSE	High	P57784	Snrpa1	502297	396978	393309	476266	439642	478876	547052	620681	647311	698158	432812	946058	438204	336248	387139	306544	345201	569630	400843	405137	338567	300878	524080	531329
FALSE	High	Q99L48	Nmd3	164435	155779	143613	159947	120646	199370	127770	177328	172026	204843	183179	170767	199683	161772	190645	168330	144473	194559	181064	149525	139504	162589	223511	235148
FALSE	High	Q3UQ28	Pxdn	25721.6	24704.4	24893.9	31563.8	32761.3	39422.3	44343.4	40224.8	68542.6	44242.9	25426.7	39955.8	16961.7	30650.5	33526.8	26775.1	22637	24567.9	61309.6	47976.8	50479.9	21982.2	29850.9	28584.4
FALSE	High	Q9JJ78	Pbk	3842.73	12193.3	10526.5	11820.3	10158.8	4515.04	7045.37	5854.98	43549.3	6921.59	11767.5	9763.08	10002.9	9130	12595.3	6124.05	9083.68	12811.3	31755.6	69170.1	47545.9	12570.1	4465.57	10439.5
FALSE	High	Q64521	Gpd2	1.01889e+07	1.41395e+07	1.13157e+07	1.46566e+07	1.36942e+07	1.22693e+07	1.33978e+07	1.32256e+07	1.10875e+07	1.60117e+07	1.56505e+07	1.54531e+07	1.20102e+07	9.44147e+06	1.27258e+07	1.2644e+07	1.25446e+07	1.05985e+07	1.56324e+07	1.33331e+07	1.05107e+07	1.63619e+07	1.22097e+07	1.54746e+07
FALSE	High	Q9Z2V5	Hdac6	114292	163296	102985	79749.7	93762.2	81567.4	45983.9	94731.7	99841.4	118796	108146	100089	87929.3	98439.7	96421.5	144440	125565	101436	89635	84356.2	37865.7	79780.5	106675	147630
FALSE	High	O54890	Itgb3	165729	169722	148613	110780	109874	133253	80688.3	102021	109346	118526	112343	114790	108418	201600	130191	113651	193202	249632	88561.1	102747	152951	147459	223174	222721
FALSE	High	P28651	Ca8	1.00216e+06	1.05762e+06	1.01598e+06	786605	716133	917742	579173	527019	440961	647638	608619	640418	850111	988842	1.20981e+06	711458	1.08093e+06	914244	488700	527115	504741	622024	826682	789749
FALSE	High	Q91V08	Clec2d	255667	315180	185062	173782	232291	182913	130732	129423	121844	184095	154861	256999	239751	201032	284558	213614	260511	328432	80313.8	99301.5	94833.3	165802	220838	224212
FALSE	High	Q9D110	Mthfs	3.08051e+06	4.5297e+06	3.37046e+06	2.58109e+06	2.53438e+06	2.44983e+06	4.17983e+06	4.56966e+06	2.73055e+06	3.49595e+06	3.07387e+06	3.98472e+06	2.45364e+06	3.16815e+06	3.20515e+06	2.31098e+06	4.05114e+06	3.14924e+06	3.42211e+06	3.15647e+06	3.55383e+06	3.61072e+06	3.85631e+06	3.95146e+06
FALSE	High	P01831	Thy1	33390.6	38784.7	92820.9	15114.2	37560.1	32737.7	253869	316993	412885	178155	58482.4	286910	19886.7	39272.8	40045.2	16118.4	31456	67835.7	115291	175635	197028	22937.8	47382.5	129145
FALSE	High	Q9CXI0	Coq5	1.66317e+06	1.83541e+06	1.63763e+06	1.41212e+06	1.63153e+06	1.48452e+06	2.59807e+06	2.60543e+06	2.11279e+06	2.11554e+06	1.71567e+06	2.33795e+06	1.50383e+06	1.65837e+06	1.74489e+06	1.3679e+06	1.68451e+06	1.60955e+06	2.08183e+06	2.2072e+06	2.41817e+06	2.17526e+06	2.11673e+06	2.09242e+06
FALSE	High	O35465	Fkbp8	1.77564e+06	1.66462e+06	1.69507e+06	1.80748e+06	1.80549e+06	1.61753e+06	1.6265e+06	1.79582e+06	1.48632e+06	1.33492e+06	1.26973e+06	1.57796e+06	1.58097e+06	1.71898e+06	1.61742e+06	1.62146e+06	1.56199e+06	1.86155e+06	1.43177e+06	1.76414e+06	1.46561e+06	1.09899e+06	1.43234e+06	1.32398e+06
FALSE	High	Q9QZ88	Vps29	3.78043e+06	3.15131e+06	3.09377e+06	2.66572e+06	3.39968e+06	2.92908e+06	3.56764e+06	3.43935e+06	3.2859e+06	3.32323e+06	3.11325e+06	3.87562e+06	2.77031e+06	3.23225e+06	2.93209e+06	2.98315e+06	3.22284e+06	3.32265e+06	2.99962e+06	3.20653e+06	3.05756e+06	2.79243e+06	3.28551e+06	3.18318e+06
FALSE	High	Q9CQA3	Sdhb	4.69121e+07	5.16662e+07	4.13225e+07	4.53297e+07	4.26123e+07	4.10792e+07	2.53566e+07	2.6403e+07	2.89342e+07	3.08124e+07	2.74888e+07	3.19488e+07	4.66321e+07	4.27143e+07	5.08059e+07	4.48308e+07	3.64905e+07	4.58486e+07	3.1981e+07	2.65321e+07	2.83193e+07	3.53406e+07	4.03156e+07	3.99229e+07
FALSE	High	P13439	Umps	2.57125e+06	3.02374e+06	3.2184e+06	1.6685e+06	1.75996e+06	2.01632e+06	5.63527e+06	5.95019e+06	5.49248e+06	3.72359e+06	3.10299e+06	4.69059e+06	1.63304e+06	2.56865e+06	2.75856e+06	1.63564e+06	3.35064e+06	2.902e+06	4.21876e+06	6.79396e+06	6.83054e+06	3.05686e+06	3.38342e+06	4.01588e+06
FALSE	High	Q9CQG1	Chac2	281161	264598	349213	373690	349760	414436	331471	324627	359383	258318	392468	287949	373917	302398	327686	344938	359609	323245	356828	384039	355356	352912	359020	406907
FALSE	High	O88662	Emp2	15435.3	1927.73	8183.22	1419.45	8459.42	5939.32	1626.13	4728.77	66154.4	28343.7	4195.15	32037.7	7912.5	5303.69	2479.06	1426.17	4711.57	54573.1	49769.1	3077.6	4433.15	41810.3	6476.12	3406.03
FALSE	High	P26150	Hsd3b3	1.37259e+07	1.33473e+07	1.08666e+07	2.21611e+07	2.34355e+07	2.02995e+07	1.07093e+07	1.10099e+07	9.53188e+06	1.61372e+07	1.62668e+07	1.47631e+07	2.67695e+07	1.40096e+07	9.77277e+06	2.47574e+07	1.45693e+07	1.39699e+07	1.02311e+07	8.94743e+06	1.1753e+07	2.62083e+07	1.95155e+07	1.93861e+07
FALSE	High	Q8BH00	Aldh8a1	7.90326e+07	8.20245e+07	8.43986e+07	6.87887e+07	6.54811e+07	7.18221e+07	5.08011e+07	5.14377e+07	5.20307e+07	6.12994e+07	6.14054e+07	5.71063e+07	7.0772e+07	8.33478e+07	8.48678e+07	7.05722e+07	8.22899e+07	8.00936e+07	4.24416e+07	4.82134e+07	5.5224e+07	6.82127e+07	7.9896e+07	7.07727e+07
FALSE	High	Q61189	Clns1a	150464	127155	95060.3	105446	151615	246354	340376	322981	317408	233195	194432	208362	229053	163065	152602	161234	186377	154194	325798	365851	283100	221308	144054	242937
FALSE	High	P62892	Rpl39	308832	283617	228483	291790	298681	224143	140576	99445.6	162564	228206	185311	220310	301011	243867	232010	276623	311001	310518	179729	164601	188929	139996	215682	203948
FALSE	High	E9Q5K9	Ythdc1	2554.78	5458.69	10151.8	12447.1	6800.7	7358.37	12829.3	7561.92	8471.3	11408.3	4038.48	9939	53166	9063.32	8919.64	7078.12	7981.47	18756	11568.6	14356.7	4444.47	8227.24	5323.33	8708.67
FALSE	High	Q60738	Slc30a1	289910	289163	238135	272327	349241	325541	321270	424817	348842	344700	274696	400665	298044	233937	240427	243948	203751	259850	375931	347045	311155	257360	233256	308980
FALSE	High	P70444	Bid	439670	507774	497826	519092	358017	579141	554900	522672	644629	354799	427878	458818	365601	453602	425278	378285	379237	631673	486709	585996	549859	270133	359347	397011
FALSE	High	O70131	Ninj1	162133	103069	139108	125643	124310	97745.1	33335.5	50075.1	22156.1	93821.8	66942.8	95516.4	65126.4	124224	114463	88553.2	120335	144209	16196.6	21548.9	18240	89586.2	99804.6	96816.9
FALSE	High	Q62446	Fkbp3	7.38551e+06	7.23321e+06	7.4123e+06	7.57183e+06	7.78372e+06	7.56558e+06	4.30446e+06	4.38077e+06	4.09242e+06	5.79194e+06	5.29757e+06	5.83952e+06	6.68658e+06	6.52641e+06	5.83185e+06	7.06188e+06	6.32534e+06	7.07537e+06	3.96188e+06	4.56861e+06	4.30642e+06	5.60388e+06	6.10805e+06	6.20413e+06
FALSE	High	Q9DCC8	Tomm20	133469	132178	154069	208109	172081	178401	69053.6	92490.1	102686	108946	70229.3	115045	123926	99321.6	140505	121159	90475.8	178626	107311	147524	139413	86659.7	117255	108393
FALSE	High	P48962	Slc25a4	3.81569e+07	3.69935e+07	3.05845e+07	3.4151e+07	3.10463e+07	3.60132e+07	3.09989e+07	3.55875e+07	4.11665e+07	3.15759e+07	2.80284e+07	3.64676e+07	3.15099e+07	2.74379e+07	3.45359e+07	3.52807e+07	3.1245e+07	3.4669e+07	3.81559e+07	3.11495e+07	3.98794e+07	2.84249e+07	3.23597e+07	2.94755e+07
FALSE	High	Q7TNV0	Dek	137021	197611	120206	117876	94031.9	122847	137918	204012	169897	113282	111560	99711	93602.6	214059	200966	118257	140284	121427	81649.6	111132	85588.9	99713.4	148409	153512
FALSE	High	Q8C2E7	Washc5	1.39455e+06	1.41921e+06	1.29899e+06	1.30863e+06	1.24062e+06	1.26825e+06	2.54843e+06	2.63626e+06	1.94675e+06	2.3423e+06	1.79621e+06	2.16396e+06	1.31089e+06	1.47246e+06	1.10223e+06	1.05791e+06	1.26367e+06	1.54593e+06	2.15832e+06	2.47754e+06	2.24987e+06	1.30667e+06	2.19601e+06	1.58537e+06
FALSE	High	Q9EQ61	Pes1	291305	239435	226130	230268	210762	260765	352395	291680	335963	359217	238766	422316	275698	244841	298933	447263	103314	317860	214889	309335	334359	288574	137406	401328
FALSE	High	P68404	Prkcb	65718.7	92981.6	88037.4	52911.4	46666.6	39877.4	206615	152449	199675	103557	80002.3	190569	46153.4	78452.5	64955.7	35976.4	64834.6	116153	164353	143608	132038	60114.7	80154.7	111440
FALSE	High	P63028	Tpt1	1.01858e+07	9.19626e+06	9.18492e+06	1.06568e+07	1.07206e+07	1.16916e+07	1.08799e+07	1.0325e+07	1.1755e+07	9.53788e+06	1.01371e+07	9.31036e+06	1.36843e+07	1.00225e+07	1.07094e+07	1.35206e+07	1.11671e+07	1.11789e+07	1.07297e+07	1.19249e+07	1.23661e+07	9.23156e+06	9.95334e+06	1.13102e+07
FALSE	High	Q8BNX1	Clec4g	430300	401027	358980	272558	356922	252953	159550	174991	92486.6	208762	236607	262510	318413	397643	313987	387692	433309	403003	116722	176867	134145	240264	434918	329981
FALSE	High	Q9WTZ0	Uxt	56017.1	44203.1	57245.4	64824.3	64849.2	66699.8	184593	51616.3	64168.9	82869.9	41459.3	200144	60354.6	47161.4	59384.2	64952.6	62195	58323	141838	68744.6	93139.1	62731.1	66954.2	77583
FALSE	High	Q9CPY7	Lap3	8.24979e+07	7.74146e+07	7.9813e+07	9.06752e+07	8.88089e+07	9.13566e+07	7.9245e+07	7.9893e+07	7.99416e+07	8.35243e+07	8.5819e+07	8.0817e+07	9.22419e+07	8.78901e+07	7.85512e+07	9.04641e+07	8.20672e+07	8.09026e+07	8.29142e+07	8.1522e+07	8.46896e+07	9.85259e+07	8.60743e+07	8.9617e+07
FALSE	High	Q6P5E8	Dgkq	16236.8	15113.5	19302.4	6104.43	28584.1	86383.2	62382.3	77127.3	51060.8	50813.5	135179	45141.8	46399.4	53005.6	20745.4	34641.5	49534.3	57568	60992.1	40794.2	82621.2	54028.4	18678.5	61994.5
FALSE	High	Q8BND5	Qsox1	493266	310194	484041	601849	576339	594381	718551	727221	890283	799599	605604	612493	547270	474302	188202	561172	690549	640757	955621	1.03046e+06	612622	653898	489874	427662
FALSE	High	Q8BZI6	Gucd1	27095.7	26106.4	28187.8	33653	48348.2	40217	18838.8	10402.7	5979.45	15258.5	17108.8	16313.5	90670.3	31477.4	24008	31179.4	17357.3	18679.5	10001.4	9865.83	13963.5	28267.7	36725.9	28682.9
FALSE	High	P62869	Elob	1.30645e+06	1.30289e+06	1.35049e+06	1.39096e+06	1.32476e+06	1.36176e+06	1.71363e+06	1.57867e+06	2.01439e+06	1.57483e+06	1.65538e+06	1.68805e+06	1.50033e+06	1.46725e+06	1.40814e+06	1.29859e+06	1.43181e+06	1.4173e+06	1.83938e+06	1.90224e+06	1.94498e+06	1.30012e+06	1.45566e+06	1.64647e+06
FALSE	High	O08663	Metap2	3.92061e+06	5.57521e+06	2.90686e+06	2.73592e+06	3.17662e+06	4.2286e+06	5.73917e+06	3.93961e+06	5.26175e+06	5.21221e+06	3.45445e+06	5.14426e+06	2.98592e+06	2.80014e+06	2.66326e+06	3.07969e+06	3.00235e+06	3.94584e+06	4.64672e+06	5.47646e+06	4.88736e+06	2.97127e+06	3.73201e+06	5.16526e+06
FALSE	High	P23492	Pnp	2.61171e+07	2.41033e+07	2.81149e+07	2.04684e+07	1.94145e+07	2.19781e+07	3.64547e+07	3.82542e+07	3.99447e+07	2.83119e+07	2.42853e+07	3.18274e+07	1.96472e+07	2.80863e+07	3.13846e+07	1.95203e+07	2.92459e+07	2.67867e+07	3.17702e+07	3.87599e+07	3.49917e+07	2.17959e+07	3.04999e+07	2.89514e+07
FALSE	High	Q9JKX4	Aatf	21281.8	22784.1	18667.1	17480.5	15581	15050.5	15913.4	44156.4	22806.8	62879.5	17211.3	49158.6	24554.8	23066.3	20427	18804.8	20390.3	30008	14437.1	31790.9	22342.9	6300.71	24589	30910.4
FALSE	High	Q3TDX8	Cyb5r4	46257.1	22716.9	21047.2	24209	9575.23	17369.1	26558.5	41400.4	45289.3	34256.8	14554.2	41304.6	27175.5	24339.9	34773.7	11915.1	29042.1	23933.4	45887.6	51757.9	29880.4	21098.1	18140.5	16054.1
FALSE	High	Q9D1I2	Card19	70692.5	146093	87005.4	71798.5	71953.1	102318	10196.7	24193.6	34866.2	23071.1	10552.5	31693.9	53820.1	37366.7	93296.8	50806.1	128976	85025.8	19246.8	13123.1	24138.2	6173.72	53835.6	36449.8
FALSE	High	Q6P5E6	Gga2	25548.5	9546.4	11093.9	10227.2	14775.6	8298.6	14230.7	8938.87	21278.4	13164.3	15683.4	5207.8	7488.62	6186.8	10160.1	9575.85	12653.3	8392.26	12668.6	36609.1	27511.4	10245.6	9728.83	13962.2
FALSE	High	P11276	Fn1	6.35353e+06	5.22035e+06	5.29424e+06	5.15307e+06	5.73003e+06	4.73343e+06	3.71253e+06	3.75784e+06	3.18495e+06	4.02526e+06	3.58001e+06	4.41618e+06	4.42342e+06	5.41066e+06	4.83009e+06	5.59151e+06	6.73799e+06	5.85837e+06	3.64351e+06	3.71471e+06	2.91777e+06	5.61056e+06	5.84508e+06	6.05186e+06
FALSE	High	Q3U5F4	Yrdc	39288.4	29050.5	37625.4	37267.8	41109.4	42969	82363.2	57917.1	73469.1	52644	52518.7	47628.2	33802.1	34083.1	29677.6	38873	34133.8	37966	81898.6	81904	73529.5	40422.8	36558.8	44421.6
FALSE	High	Q9DBT5	Ampd2	1.21882e+06	1.32247e+06	1.16485e+06	897380	1.09598e+06	884487	1.16067e+06	1.27151e+06	1.25257e+06	1.11398e+06	1.20155e+06	1.37352e+06	918865	1.16593e+06	1.05534e+06	811793	1.15065e+06	1.40509e+06	1.08449e+06	1.2606e+06	1.14303e+06	1.19194e+06	1.18253e+06	1.5253e+06
FALSE	High	Q3U0V1	Khsrp	2.19281e+06	1.81443e+06	1.87945e+06	2.35804e+06	1.99393e+06	2.15044e+06	2.7306e+06	2.60448e+06	2.86865e+06	3.01221e+06	2.14392e+06	4.32869e+06	2.85921e+06	1.90205e+06	1.73271e+06	1.62905e+06	1.79196e+06	3.0822e+06	1.75964e+06	2.40082e+06	2.32364e+06	1.86459e+06	2.37835e+06	3.07239e+06
FALSE	High	Q5HZI1	Mtus1	1.88969e+06	1.34826e+06	1.46045e+06	1.23996e+06	1.20391e+06	1.47359e+06	881493	904502	773277	888014	904572	892215	1.34103e+06	1.34143e+06	1.2454e+06	1.29687e+06	1.84972e+06	2.27525e+06	719615	826171	983606	809791	1.48952e+06	1.61536e+06
FALSE	High	P55104	Inhbc	49624	33106.2	61045.6	60256.7	65763.5	49959.5	35271.3	20399.5	18158.1	69908	75012	51284.9	50676.4	39466.3	29624.8	63632.3	38035	39230.5	41976.4	27932.3	18865.4	76273.6	47351.6	68130.5
FALSE	High	P57746	Atp6v1d	724471	761408	714163	792439	692415	674094	1.698e+06	1.90698e+06	1.78273e+06	1.0126e+06	956989	1.25714e+06	652898	971801	969975	529240	755360	847862	1.71096e+06	1.53578e+06	1.62543e+06	846154	959536	1.03898e+06
FALSE	High	Q9D5V5	Cul5	1.49972e+06	1.46195e+06	1.62014e+06	1.34029e+06	1.25215e+06	1.46498e+06	1.71415e+06	1.52584e+06	1.74504e+06	1.52192e+06	1.37346e+06	1.73876e+06	1.51497e+06	1.60943e+06	1.45839e+06	1.52222e+06	1.67917e+06	1.65913e+06	1.45029e+06	1.64921e+06	1.47298e+06	1.41507e+06	1.60054e+06	1.70095e+06
FALSE	High	Q9Z103	Adnp	43640.2	102713	16877	19254	25033.7	27608.6	24982.6	22295.5	24502	16089.5	34465	76635.2	27188.9	15651	20442.8	24485.6	26576.5	110738	23326.9	18712.2	22646	16609.9	72973.8	20388.6
FALSE	High	Q8R0V5	Ido2	3.27207e+06	2.91022e+06	3.49015e+06	4.02202e+06	3.79171e+06	4.73902e+06	1.42875e+06	1.62877e+06	1.47966e+06	2.29983e+06	2.68829e+06	1.85943e+06	4.1317e+06	3.90733e+06	3.84049e+06	4.47923e+06	3.57914e+06	3.51235e+06	1.2522e+06	1.33289e+06	1.53048e+06	3.53829e+06	3.30583e+06	2.7364e+06
FALSE	High	Q9CPU0	Glo1	3.10177e+07	3.02357e+07	3.22899e+07	4.0037e+07	4.0094e+07	4.42021e+07	2.50167e+07	2.80169e+07	2.92311e+07	3.13307e+07	3.25433e+07	2.63477e+07	3.96109e+07	3.30551e+07	2.97084e+07	4.26343e+07	3.30071e+07	3.06151e+07	2.64473e+07	2.78192e+07	2.70117e+07	3.42222e+07	2.78192e+07	3.02042e+07
FALSE	High	Q8VBX6	Mpdz	459344	419302	307880	351757	467378	1.4767e+06	362824	379972	199175	279536	255067	365952	354364	433494	411695	593676	561380	544929	192244	300648	400898	322887	328647	277759
FALSE	High	Q812E0	Cpeb2	36098.9	37741.4	26251.1	57543.6	52043.8	45846.6	37382.2	45175.3	32734.6	37921.8	52236.4	58454.5	53137.6	43786.6	38491.3	47131.8	47039.1	47570.5	42974.6	46358.6	47992	43972.6	28408.9	59251.5
FALSE	High	Q91Z67	Srgap2	461050	640211	485328	343873	257984	409167	1.48233e+06	1.05708e+06	1.24602e+06	830250	700636	1.17003e+06	304173	599350	492654	376220	441571	505324	1.16169e+06	1.37027e+06	991238	422644	824706	812059
FALSE	High	Q9JM93	Arl6ip4	66936	83764.9	84594.1	75216.8	67704.9	60381.3	37706.8	56898	44765.1	67455.9	62222	70110.6	52084	66379.1	60834.7	54019.1	56127.7	57986.7	48055.6	47470.5	41714.6	70049.2	68572.8	73108.2
FALSE	High	Q99PP9	Trim16	12993.6	15728.1	8467.46	15484	22573.5	14506.2	1.2506e+06	792866	951695	17568.8	13712	11780.1	11980.3	17039.9	1593.15	3561.38	16252.2	8740.72	8008.87	34751.8	643731	3308.94	18511.1	14052.2
FALSE	High	Q9CQY2	Ramac	28835.7	43754.1	42766.9	74101.3	14599	28215.8	64085.1	136322	57657.5	59376.2	23356.4	65306.2	48753.2	65761.7	78001	41596.5	70033	52950.4	134086	116929	51742.7	71351.6	95188.1	154870
FALSE	High	Q8K126	Mtrf1	45645	28078.2	44093.5	143068	75010.2	61837.1	25998.9	16996.1	65956.5	50610.9	27821.2	63542.6	73956.4	29335.6	49796.5	47706.1	61854.5	73863.7	28402.7	54671.8	38025.2	62075.8	47345.3	66217.8
FALSE	High	P16301	Lcat	652961	679996	592366	543765	620181	536389	541524	573794	647703	637797	519321	753380	522372	715376	557922	572983	765985	575329	493328	552390	570714	761688	806598	635774
FALSE	High	P54099	Polg	17591.2	18635.7	18231.6	21945.5	20415.2	15243.6	18699.8	13045.6	11763.9	12906.2	13935.6	12739	21639.1	30245.4	54747.2	30594.7	21017.1	20832.7	46876.1	22831.5	20466.6	38418.7	36736.5	14571.8
FALSE	High	Q7TQK5	Ccdc93	1.47997e+06	1.38258e+06	1.2884e+06	1.29571e+06	1.25109e+06	1.13583e+06	2.19391e+06	2.22251e+06	2.37395e+06	1.73805e+06	1.257e+06	1.9041e+06	1.3753e+06	1.33192e+06	1.24165e+06	1.23362e+06	1.56569e+06	1.43509e+06	2.06048e+06	2.18485e+06	2.29364e+06	1.55556e+06	1.81526e+06	1.74775e+06
FALSE	High	Q8VBT2	Sds	1.24693e+07	1.21783e+07	1.21057e+07	7.37294e+06	8.92477e+06	7.40494e+06	7.71735e+06	8.54548e+06	1.22077e+07	7.27326e+06	7.52723e+06	5.90763e+06	9.1957e+06	1.32318e+07	1.46253e+07	1.01951e+07	1.01512e+07	1.05463e+07	7.82816e+06	6.78835e+06	1.33543e+07	1.1327e+07	1.40055e+07	1.2024e+07
FALSE	High	Q8BIZ6	Snip1	1840.56	4301.8	5953.16	3368.38	6828.42	8036.98	8039.59	5084.11	16643.3	7732.5	10656.4	9174.58	6309.28	4406.63	4279.84	4219.8	647.528	6499.65	2697.66	13742.3	967.715	8162.01	2701.85	2892.76
FALSE	High	Q64012	Raly	363161	248129	144448	498293	632684	407926	954652	779729	694450	1.21678e+06	548641	1.36435e+06	365399	613542	432705	266533	286562	1.12115e+06	430031	477959	391040	267469	538543	354895
FALSE	High	Q99JX7	Nxf1	571981	587153	585301	672939	666959	698172	505917	632991	656015	707193	542228	832363	716440	659310	478338	688662	767379	608139	397386	555289	584887	367355	820597	661964
FALSE	High	Q8BMZ5	Tsen34	96676	100719	114695	93790.7	96774.1	97886.4	192068	169095	189732	150030	154818	230121	116508	117741	117604	96353.7	117218	126024	160683	184790	162701	124215	125270	219718
FALSE	High	Q9CXS4	Cenpv	794272	932109	980101	896349	1.03757e+06	852050	634696	386229	417080	556589	619681	1.03493e+06	2.35174e+06	1.34187e+06	689191	936505	909473	2.01331e+06	651445	754132	734390	718821	1.03342e+06	579403
FALSE	High	Q8BGL3	Sult2a8	3.00661e+07	1.86544e+07	2.59031e+07	1.08977e+08	9.36539e+07	1.18297e+08	323226	313710	118195	2.4941e+07	4.03088e+07	7.58676e+06	1.1723e+08	3.88668e+07	2.55911e+07	1.19855e+08	3.15345e+07	3.73135e+07	419485	661284	436970	6.51902e+07	3.47042e+07	3.42656e+07
FALSE	High	O08914	Faah	4.53944e+07	2.43796e+07	2.67938e+07	1.19579e+07	1.09216e+07	9.01601e+06	2.32168e+07	3.10731e+07	1.70532e+07	1.89352e+07	1.44837e+07	3.07095e+07	3.15431e+07	3.47223e+07	2.52568e+07	1.99606e+07	2.55816e+07	1.01889e+07	2.51358e+07	2.18563e+07	2.80029e+07	1.88596e+07	2.44815e+07	1.71955e+07
FALSE	High	P05017	Igf1	60327.7	30294.3	44142.5	32150.4	47299.7	35269	8516.43	12482.3	13053.1	23335.7	20422.9	25085.8	32273.5	44550.3	18353.4	36304.9	39254.7	42226.6	6526.45	22176.1	3335.74	31338.5	46841.5	38765.2
FALSE	High	Q9JLZ3	Auh	3.83001e+06	3.90357e+06	3.58645e+06	3.67847e+06	3.48792e+06	3.74819e+06	2.89496e+06	2.69385e+06	2.28558e+06	2.817e+06	2.76271e+06	3.05153e+06	3.59415e+06	3.5779e+06	3.55877e+06	3.56701e+06	3.38935e+06	3.46058e+06	2.41759e+06	1.96712e+06	2.54475e+06	3.31364e+06	3.40151e+06	3.11374e+06
FALSE	High	O70165	Fcn1	93976.7	60340.1	93560.1	33513.4	31392.1	23497.7	28499.6	21618.5	35090.9	34863.9	37750.7	50608.7	37810.4	62877.2	63483.5	34893.8	83542.8	86090.8	35800	45382.5	34668.4	37258.6	104246	90392.1
FALSE	High	Q9JII5	Dazap1	1.07081e+06	1.14723e+06	1.14019e+06	1.11437e+06	1.13409e+06	1.03982e+06	1.04321e+06	1.03469e+06	871867	1.19133e+06	939685	1.27887e+06	1.28952e+06	1.05044e+06	990737	971940	957821	1.32494e+06	813029	978979	985818	693131	1.12095e+06	778766
FALSE	High	Q8R0Z6	Angptl6	12983	13949.4	16606.6	13285.2	7747.01	7506.63	6591.63	5584.14	9444.47	4543.5	8184.99	9356.2	8386.44	13183.1	11291.5	6308.88	12054.6	13721.8	9604.73	7931.22	1964.02	9713.48	17794	8963.79
FALSE	High	Q9Z224	Mocs2	142091	130155	155670	123900	124587	156552	74107.3	80273.1	77882.3	90428.9	91864.3	88424.1	119331	174378	168022	146688	173090	150425	53169.4	62849.7	75120	121872	132176	120881
FALSE	High	Q9CQX8	Kgd4	619600	571500	535101	681304	547074	436503	812908	711917	700500	535685	536798	638230	371181	685500	627021	415031	495594	627344	736456	792462	674210	738910	614833	448149
FALSE	High	A2AQ25	Skt	44529.5	39046.1	37524.2	37052.8	38658	36137.2	45900.3	69821.1	50053.9	40236.7	34555.3	85786.9	40866.4	46592.2	39902	33558.2	49092.5	41586.4	52011.9	38349.3	57522.7	23931.5	41485.6	29748.1
FALSE	High	P51141	Dvl1	95846.1	74483.4	124064	175305	67737.4	39196.3	87003.5	125869	88688.6	81557.8	104047	108231	67982.7	147703	134240	105702	78783.6	58084	83380.9	84748.5	102774	108051	76708	117841
FALSE	High	Q99L04	Dhrs1	2.00056e+07	1.84381e+07	1.85839e+07	1.77538e+07	2.17887e+07	1.82325e+07	1.23403e+07	1.27936e+07	1.19739e+07	2.22217e+07	1.95491e+07	1.96112e+07	2.1558e+07	2.02774e+07	1.92968e+07	1.91962e+07	2.16259e+07	2.12464e+07	1.12655e+07	1.14542e+07	9.40735e+06	2.45284e+07	2.08578e+07	2.37516e+07
FALSE	High	Q9JM76	Arpc3	2.71072e+06	2.52327e+06	2.61659e+06	2.43073e+06	2.25155e+06	2.63431e+06	3.64886e+06	3.49734e+06	3.64986e+06	3.05078e+06	2.67913e+06	3.65903e+06	2.4483e+06	2.60518e+06	2.44723e+06	2.37138e+06	2.55617e+06	2.86936e+06	3.29444e+06	3.27008e+06	3.0496e+06	2.61912e+06	2.84917e+06	2.99933e+06
FALSE	High	Q8BHG2	Czib	1.57309e+06	1.39934e+06	1.5604e+06	1.59529e+06	1.46437e+06	1.84092e+06	1.13949e+06	1.25823e+06	1.38884e+06	1.37434e+06	1.42161e+06	1.51607e+06	1.47133e+06	1.67508e+06	1.52714e+06	1.71917e+06	1.81342e+06	1.73917e+06	1.31077e+06	1.41187e+06	1.32263e+06	1.36939e+06	1.63629e+06	1.5844e+06
FALSE	High	Q9DCC4	Pycr3	2.84873e+06	2.27647e+06	2.62458e+06	2.79607e+06	2.82141e+06	3.24919e+06	2.72838e+06	3.05195e+06	3.03334e+06	2.51278e+06	2.49692e+06	2.68387e+06	2.25722e+06	2.96145e+06	3.04501e+06	2.95937e+06	3.19332e+06	2.67188e+06	2.49239e+06	3.17786e+06	2.73487e+06	2.57638e+06	2.57057e+06	2.735e+06
FALSE	High	Q9JHU4	Dync1h1	2.31702e+07	2.12201e+07	2.38458e+07	2.27214e+07	2.38103e+07	2.36284e+07	3.35619e+07	3.20144e+07	2.97929e+07	2.87851e+07	2.62725e+07	3.07038e+07	2.14207e+07	2.16912e+07	2.05961e+07	2.25452e+07	2.47379e+07	2.1174e+07	3.24025e+07	3.1832e+07	2.7317e+07	1.9951e+07	2.23463e+07	2.58137e+07
FALSE	High	Q8R123	Flad1	2.26813e+06	2.43276e+06	2.42348e+06	2.72318e+06	2.81751e+06	2.64124e+06	2.63825e+06	2.65499e+06	2.74672e+06	2.32445e+06	2.41623e+06	2.44339e+06	2.69081e+06	2.6882e+06	2.4459e+06	2.88134e+06	2.32112e+06	2.42326e+06	2.62239e+06	2.52991e+06	2.85099e+06	2.48624e+06	2.56543e+06	2.21114e+06
FALSE	High	Q80UW5	Cdc42bpg	61318.9	125974	91716.2	134701	89396.5	129116	172650	196136	143698	205474	153410	212981	177135	176299	232009	118524	146824	150507	608745	657600	349821	121263	165188	265754
FALSE	High	P11862	Gas2	1.56142e+06	1.37549e+06	1.16067e+06	1.21531e+06	1.48407e+06	1.24105e+06	962617	1.3118e+06	1.3884e+06	1.20826e+06	1.26237e+06	1.40079e+06	2.0036e+06	939607	1.40851e+06	1.45306e+06	941470	1.41231e+06	1.25231e+06	1.13615e+06	1.67403e+06	1.94265e+06	1.90577e+06	1.91102e+06
FALSE	High	Q8R1I1	Uqcr10	2.8601e+06	2.99946e+06	2.54399e+06	3.2593e+06	2.80168e+06	2.52727e+06	1.28012e+06	1.50877e+06	1.50459e+06	1.53318e+06	1.50773e+06	1.61202e+06	2.90252e+06	2.31854e+06	3.08997e+06	3.0399e+06	2.29259e+06	2.87419e+06	1.73237e+06	1.41717e+06	1.76215e+06	1.82648e+06	2.56294e+06	2.6275e+06
FALSE	High	Q3TP92	Ctdnep1	9575.77	7986.85	8150.17	62047	30423.3	19147.7	111010	293580	77349.2	184524	89132.7	211113	82734.4	10773.2	145666	29415.9	9261.46	5989.19	247654	256479	101318	73051.9	9006.22	210478
FALSE	High	Q8CCF0	Prpf31	322837	382433	306827	316983	257061	258304	327659	337629	336122	342390	300120	646763	386432	377724	257658	202995	303065	394192	288627	542684	327846	249891	405608	403161
FALSE	High	P39054	Dnm2	3.42289e+06	3.84333e+06	3.75873e+06	4.07995e+06	4.45327e+06	3.38676e+06	5.2366e+06	4.61807e+06	5.38727e+06	4.97229e+06	4.18019e+06	6.04486e+06	3.2815e+06	3.86158e+06	3.46764e+06	4.08833e+06	3.83623e+06	4.05283e+06	4.01387e+06	3.9234e+06	4.01372e+06	3.73621e+06	4.79286e+06	4.37742e+06
FALSE	High	P01642	Igkv5-48	427265	284306	958881	173094	202900	136086	168971	235884	303416	288389	180604	335750	224683	382639	282682	101646	293714	364078	116096	262191	136251	343554	390022	444556
FALSE	High	Q9CPU4	Mgst3	2.08918e+06	2.60719e+06	2.32819e+06	1.58046e+06	1.3252e+06	2.17049e+06	3.89795e+06	5.90429e+06	6.58594e+06	2.57424e+06	1.42651e+06	3.18796e+06	903510	1.9235e+06	2.66998e+06	813355	2.1113e+06	1.82314e+06	3.73594e+06	3.0296e+06	5.3103e+06	569337	1.22712e+06	2.01946e+06
FALSE	High	Q8K2H2	Otud6b	112887	103069	149996	181024	148771	182310	188322	218327	243302	223167	183955	159271	124924	142096	130466	142274	127027	159550	223272	159008	185950	98613.2	110999	104123
FALSE	High	Q9R1T2	Sae1	951853	951906	934565	790253	840316	996314	1.80272e+06	1.75433e+06	1.88723e+06	1.59473e+06	1.32338e+06	1.87298e+06	848842	1.0159e+06	1.00399e+06	889283	1.06066e+06	1.1479e+06	1.43035e+06	1.79957e+06	1.48224e+06	977002	1.28703e+06	1.41453e+06
FALSE	High	P58252	Eef2	1.05411e+08	1.03517e+08	9.85415e+07	1.11703e+08	1.13189e+08	1.12604e+08	8.90025e+07	8.37349e+07	9.06896e+07	1.00723e+08	1.02274e+08	9.99979e+07	1.16582e+08	1.10507e+08	1.0579e+08	1.18778e+08	1.19654e+08	1.11953e+08	9.19994e+07	9.89102e+07	8.76191e+07	9.68945e+07	1.02133e+08	1.14097e+08
FALSE	High	Q91X97	Ncald	481178	397662	517490	1.92192e+06	198403	234068	3.23225e+06	567410	892271	1.40106e+06	424963	1.25465e+06	209186	446710	375466	183212	541182	422929	427551	4.00467e+06	1.62606e+06	245793	493680	909443
FALSE	High	Q8BFQ8	Gatd1	807938	764964	835342	726728	724459	779843	826515	696457	768194	708724	697648	948540	737289	765516	792325	652840	924874	911473	789912	846459	654540	497612	871115	900905
FALSE	High	Q64302	Tm4sf1	184489	4554.21	4406.73	40498.6	26247.8	7981.13	70911.8	97853.6	5264.45	36046.2	7217.37	6217.53	150971	900.263	115822	50585.1	77424.4	101478	3037.25	4087.26	42746.9	82046.8	137126	126834
FALSE	High	O88531	Ppt1	1.59396e+06	1.39202e+06	1.49518e+06	1.89351e+06	1.44814e+06	1.77338e+06	1.33157e+06	1.0419e+06	1.1867e+06	1.49106e+06	960046	1.32102e+06	1.88229e+06	1.28941e+06	1.25963e+06	1.46399e+06	1.33718e+06	1.56883e+06	1.04117e+06	855260	1.01175e+06	1.08981e+06	1.2411e+06	1.13971e+06
FALSE	High	Q9WVD4	Clcn5	6376.8	12017.8	1690.32	2591.25	5111.33	6789.15	13289.8	8798.07	9081.01	10206.6	7261.67	7238.66	6083.75	9151.49	16393	13321.2	9417.53	931.193	8499.84	3430.84	6359.38	7383.87	13842.5	7972.01
FALSE	High	Q9CQE8	RTRAF	2.68751e+06	2.73917e+06	2.66794e+06	2.93825e+06	3.28314e+06	3.06232e+06	3.07145e+06	3.19385e+06	2.78548e+06	3.44257e+06	3.1204e+06	3.79679e+06	2.63236e+06	2.85324e+06	2.54109e+06	2.6787e+06	2.87945e+06	3.21228e+06	2.46437e+06	2.78459e+06	2.99836e+06	2.89937e+06	3.01858e+06	3.11477e+06
FALSE	High	Q8R3Q0	Saraf	356020	382066	448580	234648	380193	167990	247152	235424	213311	292376	226530	343956	246927	405308	355733	234415	406381	332839	270997	207880	222015	350590	314228	354321
FALSE	High	Q8R4X3	Rbm12	450438	1.60769e+06	452973	657175	2.20784e+06	549065	2.73238e+06	536549	1.79657e+06	570610	5.08499e+06	1.22031e+06	749609	400593	366080	2.86074e+06	1.70929e+06	1.66886e+06	575538	1.94883e+06	651769	419797	509439	716746
FALSE	High	Q8C181	Mbnl2	476014	445134	396940	522645	502843	404290	529230	438405	463391	478958	482076	539783	500772	434347	359800	511202	434949	452763	460836	483120	405446	390178	556076	377448
FALSE	High	P03888	Mtnd1	693754	741849	606924	657476	650324	651877	367059	426866	566909	526443	543594	553719	814374	622643	835635	781011	609992	723357	526653	381763	523676	550144	664520	623917
FALSE	High	Q91YR7	Prpf6	1.04226e+06	434213	291947	695506	561378	473196	862382	589096	896031	1.07576e+06	343687	1.02244e+06	904122	748745	355920	512100	549612	1.10996e+06	474186	552974	648288	353638	732981	597197
FALSE	High	Q8JZU6	Pxdc1	90872.7	104770	108676	74666.4	65818.5	71763.8	60953.8	75209.1	56974.1	82981	70649.8	141332	86719.7	85922.9	135529	72962.5	145355	77803.2	63024.2	58344.1	81531.1	70522	105683	146767
FALSE	High	Q8CGF1	Arhgap29	126566	122430	111508	78129.3	96011.2	114659	101746	107750	91835	100903	88831.1	108258	93461.8	129133	123985	100667	123778	114497	80189.8	96590.3	98249.1	73950.7	113927	105795
FALSE	High	Q6GQS1	Slc25a23	1.48905e+06	1.45641e+06	1.19664e+06	1.99801e+06	1.81288e+06	1.68004e+06	611585	725338	817564	969698	1.00936e+06	1.09642e+06	1.7822e+06	1.3222e+06	1.13769e+06	1.5533e+06	1.12818e+06	1.61886e+06	854537	724971	927089	1.09816e+06	1.24561e+06	1.42667e+06
FALSE	High	Q8BZQ7	Anapc2	104864	116338	78426.7	82533.1	99274.3	62362.1	235309	246574	276663	194121	187311	336354	104893	71076.4	69282.3	84969.4	81762.3	88055.9	182566	247456	181988	82766.9	118135	168403
FALSE	High	B2RY56	Rbm25	1.67048e+06	1.26695e+06	2.8198e+06	1.64173e+06	1.24388e+06	2.61557e+06	1.5584e+06	1.33901e+06	2.32415e+06	880746	477999	3.10566e+06	2.53673e+06	3.0179e+06	2.51374e+06	2.51771e+06	2.20834e+06	2.80047e+06	554948	1.38928e+06	1.37065e+06	2.01568e+06	2.44255e+06	2.89851e+06
FALSE	High	Q9JKV1	Adrm1	1.78019e+06	1.70101e+06	1.65687e+06	1.70968e+06	1.83693e+06	1.85821e+06	2.78281e+06	2.56787e+06	2.60403e+06	2.32237e+06	2.12586e+06	2.79887e+06	1.60799e+06	2.01874e+06	1.82765e+06	1.4769e+06	1.70134e+06	1.88502e+06	2.42901e+06	2.70693e+06	2.61287e+06	1.91581e+06	1.981e+06	2.0048e+06
FALSE	High	Q6ZQ29	Taok2	34940.3	46865.7	98247	26537.5	763.59	178.973	1711.88	133803	366.16	105263	7188.29	106071	49248.4	49505.8	41283.6	12523.1	44233.9	37001.1	136593	135953	122019	48133.6	41164.3	78359.2
FALSE	High	O88822	Sc5d	266289	194854	210161	151199	143574	178818	72900	137426	96394.2	177591	138020	191551	179937	209557	241723	173245	202702	213686	117526	59547.3	112762	109975	240800	225647
FALSE	High	P06240	Lck	5300.91	254.5	7824.35	23925	2930.52	42691.7	835.281	4023.45	25833.7	3467.58	5027.96	9753.35	1257.31	6890.32	29304.7	13703.8	7859.6	6729.52	7231.99	8354.52	7534.61	1017.37	4951.59	29197.8
FALSE	High	Q9CR86	Carhsp1	2.67066e+06	2.4801e+06	2.80218e+06	2.54905e+06	2.69383e+06	2.77281e+06	2.59789e+06	2.73501e+06	2.96592e+06	2.99055e+06	2.84833e+06	2.65057e+06	2.57647e+06	2.61488e+06	2.56479e+06	2.84227e+06	2.51402e+06	2.57901e+06	2.98589e+06	3.05189e+06	2.57122e+06	2.36517e+06	2.4104e+06	2.62437e+06
FALSE	High	Q99PW4	Tp53rkb	306652	284554	554854	220789	348751	298890	140153	280955	172631	257745	124697	336317	403504	341327	290074	224744	430711	448557	207275	319160	226131	300191	437557	339941
FALSE	High	Q9QZ73	Dcun1d1	502524	528272	457498	489260	887103	463682	735211	706677	658095	905506	653636	786335	370500	501393	509725	740862	560184	500930	653272	784066	730097	420178	498237	601476
FALSE	High	P50171	Hsd17b8	1.16492e+07	1.15992e+07	1.09337e+07	1.25429e+07	1.27579e+07	1.15557e+07	1.22642e+07	1.14921e+07	9.79301e+06	1.15449e+07	1.07968e+07	1.22018e+07	1.30176e+07	1.17428e+07	1.12588e+07	1.16884e+07	1.09194e+07	1.09974e+07	1.02826e+07	9.75104e+06	1.08747e+07	1.34214e+07	1.34388e+07	1.26163e+07
FALSE	High	P49586	Pcyt1a	1.23115e+06	1.33541e+06	1.45727e+06	1.0996e+06	1.14967e+06	1.15156e+06	1.48031e+06	1.37677e+06	1.39082e+06	1.54806e+06	1.18702e+06	1.47733e+06	1.16496e+06	1.25252e+06	1.80349e+06	1.21703e+06	1.68622e+06	1.66224e+06	1.06289e+06	1.72072e+06	1.47489e+06	979172	1.60097e+06	1.55578e+06
FALSE	High	Q9CRA9	Fgfr1op2	32605.4	29654.6	26511.1	28648.5	30254.2	28255.6	30294.8	48447.7	24066.4	20054.8	22077.9	28803.2	20556.3	31380.4	8975.79	16240.2	15448.4	14720.8	32435	34956.4	47261.5	29285.4	39165.9	32198.8
FALSE	High	Q6XUX1	Dstyk	4701.44	7444.12	5702.99	4888.41	2312.43	7918.8	5130.76	14742.5	15303.6	13109.4	4914.81	15102.6	10516.3	6067.77	9705.4	5906.93	12402	12897.1	4984.08	4860.22	5210.55	11267.3	9763.8	11979.8
FALSE	High	Q6ZQ89	Marchf6	467073	448224	299678	377472	515496	450925	344658	196816	207271	262240	143597	196431	463263	492466	293980	303724	357365	307811	141615	222132	192400	280211	434942	412598
FALSE	High	Q91VC7	Ppp1r14a	71500.6	60302.5	60438.3	91684.7	96018.7	81118.2	104847	83841.1	86694.8	96876.4	109069	120264	96903.1	54844.9	67707.6	54361.7	34942.3	73779.7	72891.1	84643.5	84586.7	73871.4	98581.5	128407
FALSE	High	Q8VHQ9	Acot11	811527	587119	1.03067e+06	529644	473970	389330	255368	397797	264258	382648	350493	497761	482297	662685	1.04945e+06	638763	1.00337e+06	706118	160953	306704	145044	259157	563586	506945
FALSE	High	Q8C878	Uba3	1.28211e+06	1.46049e+06	1.36508e+06	1.32284e+06	1.26895e+06	1.46724e+06	2.74617e+06	2.6793e+06	2.98535e+06	1.98635e+06	2.03051e+06	2.24041e+06	1.3942e+06	1.34423e+06	1.38937e+06	1.21576e+06	1.35857e+06	1.52141e+06	2.66483e+06	2.77369e+06	2.54138e+06	1.58719e+06	1.55744e+06	1.8387e+06
FALSE	High	Q3TBD2	Arhgap45	114937	119675	101350	68426.1	77374.1	81589.3	131070	104754	207817	153597	130086	133889	77946.3	92381.6	104548	85092.7	81964.6	82327.9	159874	125093	104490	61709.7	141986	184852
FALSE	High	Q3V384	Afg1l	615594	590053	554153	596381	560382	394141	419548	368393	430643	593327	468265	343411	518600	664334	625552	482817	470554	515627	531938	427874	509035	604094	540549	377551
FALSE	High	Q9CQM5	Txndc17	1.42867e+06	1.45986e+06	1.70638e+06	1.51328e+06	1.45431e+06	1.65239e+06	2.51059e+06	2.14602e+06	2.66775e+06	2.06071e+06	2.00646e+06	1.98062e+06	1.35424e+06	1.52656e+06	1.58097e+06	1.43074e+06	1.54649e+06	1.53174e+06	2.82157e+06	2.58514e+06	2.04e+06	1.26749e+06	1.50276e+06	1.70082e+06
FALSE	High	Q7TMM9	Tubb2a	2.07491e+07	1.94088e+07	2.29756e+07	1.74306e+07	1.59632e+07	2.27239e+07	2.65724e+07	2.48782e+07	3.07504e+07	2.59313e+07	2.3996e+07	2.77569e+07	1.8293e+07	2.36626e+07	2.47602e+07	1.7185e+07	2.12183e+07	2.28672e+07	3.04535e+07	3.1955e+07	2.43402e+07	2.06629e+07	2.184e+07	3.10925e+07
FALSE	High	Q3UIW5	Rnf10	9228.3	17494.7	6553.5	10270	5288.85	8188.13	10847.1	9882.59	587.168	9587.99	9193.23	9429.32	13917	7355.68	11052.1	20412.9	11467.9	12032.8	10924.8	9046.3	7552.11	9451.45	4421.67	6687.39
FALSE	High	Q8BH69	Sephs1	1.34551e+06	1.30306e+06	1.4531e+06	1.26766e+06	1.33109e+06	1.55063e+06	1.57339e+06	1.62186e+06	1.6352e+06	1.51054e+06	1.58335e+06	1.64256e+06	1.49348e+06	1.39326e+06	1.3196e+06	1.49762e+06	1.30757e+06	1.68027e+06	1.32602e+06	1.71484e+06	1.3984e+06	1.43156e+06	1.67917e+06	1.49244e+06
FALSE	High	Q8BZF8	Pgm5	80073.4	109234	122020	87966.9	75731.6	99836.1	147182	166116	172747	127530	116960	39761.9	84114.3	107413	116398	118644	99291.3	97166.5	151183	161219	168242	64770.9	102546	15863.2
FALSE	High	Q8R0H9	Gga1	746401	867645	765180	655075	623821	722339	1.03835e+06	1.14212e+06	1.16725e+06	936965	827164	1.07727e+06	632751	743681	829011	534678	744943	857416	944605	1.19834e+06	1.12507e+06	662823	799622	1.09483e+06
FALSE	High	Q3UHD6	Snx27	634798	743640	563658	596389	683365	699046	937734	899410	921154	880819	769819	1.00951e+06	568977	689135	524283	601892	657025	670737	809160	956079	850948	628226	687533	800549
FALSE	High	P19426	Nelfe	26489.2	31422.6	36753.2	25958.8	64830.5	35569.2	58608.1	56644.1	46400	56520.2	51160	57067.5	64754.4	33230.9	34127.2	26018.8	22087.7	37670.5	71730.4	139015	73476.6	52358.4	35221.3	47687.3
FALSE	High	Q9Z1A9	Tbc1d8	11263.6	16533.6	12019.4	17877.7	12522.3	11851.9	9533.69	8602.51	12409.9	8835.74	18421.4	14148.7	12006.8	8334.62	47687.9	13048.5	13884.9	11903.5	20679.1	10088.9	20077	19340.1	13436.1	11734.6
FALSE	High	Q9JKN1	Slc30a7	226768	237251	279289	323235	287409	294518	399243	348467	342109	372428	331345	413391	346921	288936	272547	331780	296090	307755	459328	374774	252516	346255	359710	350186
FALSE	High	P10852	Slc3a2	949418	1.08897e+06	606766	475770	642783	519652	2.07562e+06	1.83376e+06	2.51814e+06	1.16909e+06	932070	1.38205e+06	456475	861723	914069	444669	830044	1.07994e+06	1.90883e+06	1.73919e+06	1.67215e+06	630204	1.10607e+06	1.07515e+06
FALSE	High	Q9D081	Alg14	152168	572661	564754	557373	1.03421e+06	582259	589863	993918	515898	616273	978871	917473	70211.7	522358	1.40029e+06	858470	1.16613e+06	842435	1.0576e+06	411892	741662	1.06943e+06	864805	773127
FALSE	High	Q91VA0	Acsm1	1.28698e+08	1.22508e+08	1.10283e+08	1.18873e+08	1.20831e+08	1.1323e+08	7.97385e+07	7.79667e+07	6.12128e+07	8.55148e+07	7.99056e+07	9.04665e+07	1.1512e+08	1.2459e+08	1.08621e+08	9.94234e+07	1.19814e+08	1.21663e+08	7.14286e+07	6.99119e+07	7.85952e+07	8.82002e+07	1.00918e+08	8.42232e+07
FALSE	High	Q8BHS3	Rbm22	105704	46317.6	92982.1	77311.9	91446.7	133570	167445	113657	181101	171250	123386	378304	89602.9	105896	13185.9	60811.3	73758.3	164114	174451	102391	146315	103890	136180	70267.9
FALSE	High	Q60838	Dvl2	5275.64	4531.42	374.398	2415.77	7472.6	1.56786e+06	7899.71	7.39438e+06	3.66426e+06	7514.86	1.47224e+06	8220.08	2686.71	9897.34	98793.3	2038.8	1.44571e+06	775057	1.58939e+06	29571.4	4.19935e+06	24082.7	3479.18	7080.67
FALSE	High	Q8BVE3	Atp6v1h	4.66065e+06	4.72102e+06	4.16076e+06	3.9297e+06	3.59007e+06	3.81782e+06	3.5799e+06	4.82436e+06	5.29003e+06	4.3309e+06	3.99352e+06	3.81996e+06	4.78105e+06	4.48097e+06	1.91104e+06	3.34959e+06	1.68657e+06	4.65625e+06	3.12703e+06	2.85805e+06	3.00547e+06	4.14141e+06	1.92598e+06	3.44232e+06
FALSE	High	Q60963	Pla2g7	19796.5	6395.62	17067.4	13748.6	16411.7	17179	35523.8	39647.4	63465.8	42647	37448.5	40463.2	15017.4	15848.5	15501.4	20347.4	20339.6	25680.1	39116.3	29401.5	30626.6	3647.44	21964.2	34404.9
FALSE	High	Q9Z2M6	Ubl3	33202.8	38127.3	47788.9	25277.8	29251.7	36293.9	52233.5	58584.7	31721.2	40794.8	33125.3	41190	36365	34013.7	40083.1	30453.8	34919.6	35187.4	37921	53524.7	45389.4	29296.3	52721.8	39433.7
FALSE	High	P35700	Prdx1	2.6771e+08	2.65612e+08	2.6968e+08	2.33659e+08	2.34426e+08	2.51825e+08	3.84287e+08	3.93846e+08	4.47295e+08	2.94049e+08	3.04869e+08	2.91156e+08	2.27975e+08	2.70203e+08	2.68862e+08	2.22713e+08	2.90134e+08	2.55975e+08	4.1851e+08	4.29627e+08	4.18898e+08	2.3435e+08	2.44166e+08	2.76624e+08
FALSE	High	Q9R0P5	Dstn	2.35493e+07	2.29172e+07	2.10914e+07	2.18487e+07	2.24909e+07	2.46298e+07	3.50116e+07	3.33788e+07	3.44785e+07	3.26704e+07	3.01996e+07	3.41142e+07	2.01022e+07	2.31907e+07	2.17884e+07	2.08752e+07	2.55987e+07	2.53761e+07	3.80031e+07	3.63641e+07	3.13074e+07	2.43957e+07	2.83375e+07	2.80945e+07
FALSE	High	Q8C811	Slc35e2a	1036.28	3021.72	5511.9	121.366	4243.08	455.222	7906.38	13590.6	1387.77	880.541	14832.4	3674.25	4712.87	3896.43	6601.82	6762.25	3085.75	258.318	7536.5	7319.06	3606.88	2809.56	7720.63	10261.5
FALSE	High	P62715	Ppp2cb	4.41138e+06	3.62833e+06	4.633e+06	3.94216e+06	3.86369e+06	3.98393e+06	5.73373e+06	5.50138e+06	5.96619e+06	5.26209e+06	4.69216e+06	5.70891e+06	3.9473e+06	4.07702e+06	4.20037e+06	3.91984e+06	4.23299e+06	3.86253e+06	5.03054e+06	5.90314e+06	4.92407e+06	4.05525e+06	4.09418e+06	5.01336e+06
FALSE	High	Q9DBG5	Plin3	2.73857e+06	2.67268e+06	2.82421e+06	3.08959e+06	2.58377e+06	2.81112e+06	6.7029e+06	6.17055e+06	7.38643e+06	5.2275e+06	5.01702e+06	5.53094e+06	2.90286e+06	3.00521e+06	3.13573e+06	2.85968e+06	2.73469e+06	3.17817e+06	7.95767e+06	7.87579e+06	6.15277e+06	2.9048e+06	2.84416e+06	4.28676e+06
FALSE	High	Q3V1T4	P3h1	33013	26006.3	31988.4	28964.4	45194.7	45131	193532	168178	112854	53183.6	35903.9	111041	29534.4	27572.3	20558	49133.9	20092.2	28987.7	79998.4	144529	74537.1	35631.8	34569.4	32588.3
FALSE	High	Q9D0M3	Cyc1	2.91214e+07	3.14657e+07	2.47586e+07	2.83215e+07	2.78459e+07	2.57877e+07	1.0359e+07	1.32763e+07	1.46616e+07	1.50494e+07	1.41169e+07	1.57948e+07	3.15478e+07	2.46092e+07	2.92566e+07	2.89085e+07	2.16699e+07	2.75973e+07	1.48857e+07	1.19641e+07	1.44815e+07	1.97356e+07	2.36554e+07	2.31456e+07
FALSE	High	Q9DCJ1	Mlst8	212742	215587	165987	130149	197232	204212	266345	305207	248658	210256	257264	330602	180769	220284	177593	188645	233471	212106	339595	285340	274401	213798	246251	262154
FALSE	High	Q99KK7	Dpp3	5.3908e+06	5.34375e+06	6.21643e+06	6.76836e+06	6.2888e+06	7.3014e+06	7.83358e+06	7.27048e+06	8.91642e+06	7.6379e+06	7.67355e+06	7.5555e+06	6.45335e+06	5.98106e+06	5.95593e+06	5.57928e+06	5.59113e+06	5.47894e+06	8.41476e+06	7.87409e+06	7.54973e+06	5.89416e+06	5.57552e+06	6.24699e+06
FALSE	High	Q9DBC3	Cmtr1	1.30361e+06	464599	531576	373469	358947	577584	848975	1.26652e+06	1.56344e+06	611149	553150	869938	338042	568065	919043	338807	726790	3.48641e+06	1.04497e+06	1.33817e+06	1.07533e+06	390483	1.31092e+06	623984
FALSE	High	Q80ZS3	Mrps26	641725	651561	568062	620898	753177	730621	352423	413702	433494	415636	462586	539375	747894	577745	768990	720219	677660	707965	351884	396786	664140	585888	606255	491845
FALSE	High	P49222	Epb42	156214	113376	229947	106889	95157	106201	20616.8	53168.7	114078	74003.6	102059	86853.6	108242	110270	150818	71805.9	133311	328984	130234	77849	217394	202180	145582	152059
FALSE	High	Q99KB8	Hagh	1.89249e+07	1.7135e+07	1.64293e+07	1.60543e+07	1.82066e+07	1.66075e+07	9.549e+06	1.02743e+07	1.20838e+07	1.2345e+07	1.19717e+07	1.12288e+07	1.7361e+07	2.13325e+07	1.9249e+07	1.57147e+07	1.83468e+07	1.91889e+07	9.40682e+06	1.08934e+07	1.09224e+07	1.78522e+07	1.69977e+07	1.98035e+07
FALSE	High	Q8CJH3	Plxnb1	391892	418615	317723	189447	235493	87868.1	460156	454765	480994	386045	364140	561660	243751	417850	399543	187942	411600	456092	417616	526285	357712	420058	494555	582906
FALSE	High	Q3SXD3	Hddc2	11411.7	9121.53	13908.7	2332.5	10546.2	14215.8	43803.7	42637.7	53765	27904.8	24378.8	35499	13728.6	15980.2	10460.1	12603.9	7727.98	18181.5	47676.7	19307.7	16989.4	10492.8	10764.9	13205.2
FALSE	High	Q9CXA2	L3hypdh	1.8672e+06	1.71927e+06	2.26241e+06	1.98536e+06	1.82171e+06	2.14542e+06	3.35901e+06	3.34751e+06	3.70885e+06	2.88453e+06	2.79871e+06	3.42173e+06	1.60902e+06	1.97915e+06	2.21074e+06	1.90311e+06	2.08955e+06	1.8963e+06	3.10943e+06	3.42154e+06	3.18082e+06	1.84247e+06	2.23252e+06	2.59077e+06
FALSE	High	Q9CX56	Psmd8	2.80369e+06	3.28719e+06	2.75407e+06	2.26269e+06	2.98642e+06	2.47914e+06	4.28325e+06	4.48132e+06	4.40492e+06	3.97394e+06	3.35292e+06	4.21382e+06	2.28002e+06	3.47882e+06	3.45206e+06	2.89715e+06	3.03829e+06	3.78926e+06	3.97263e+06	4.27552e+06	3.70351e+06	2.91404e+06	3.62525e+06	3.41212e+06
FALSE	High	Q9JIG8	Praf2	60961.6	62357.7	52400.8	34780.4	49266.8	38392	189928	233125	187723	98629.7	72274.5	110907	49076.7	59595.9	60559.2	31549.1	62744	60390.6	168060	177400	139393	38489	55479.2	63786.9
FALSE	High	Q8BMF3	Me3	12456.7	28701.1	6384.51	12566	24375.5	80718.4	83189.3	20087.9	29163.8	28576.9	12522.7	25227.7	8732.37	9278.64	7175.78	7793.57	3840.69	35701.3	38789.3	24594.5	34174.5	7049.49	9140.79	8876.3
FALSE	High	Q9DCU6	Mrpl4	1.18196e+06	1.29567e+06	1.23828e+06	1.41669e+06	1.5267e+06	1.15401e+06	937454	974184	1.26125e+06	1.14309e+06	1.08418e+06	880134	1.49365e+06	994993	1.12386e+06	1.22061e+06	1.14466e+06	957432	748771	1.08066e+06	780725	881382	1.14183e+06	1.25631e+06
FALSE	High	Q8VBZ0	Dhrsx	765670	704392	116184	145309	578668	811898	550617	608238	540439	744433	557397	652649	716471	918491	781147	675085	958991	870300	470062	500947	619844	597464	753021	689899
FALSE	High	Q6P5F9	Xpo1	4.55162e+06	5.24759e+06	4.65647e+06	4.26416e+06	4.20676e+06	4.30921e+06	6.74775e+06	5.78061e+06	5.95821e+06	5.25143e+06	4.57389e+06	6.27998e+06	4.75919e+06	4.39768e+06	4.67652e+06	4.49801e+06	5.23361e+06	5.12038e+06	5.24017e+06	6.49188e+06	5.10312e+06	3.88164e+06	5.12212e+06	4.76945e+06
FALSE	High	Q9R1J0	Nsdhl	3.6468e+06	3.20739e+06	3.00355e+06	3.04793e+06	2.67131e+06	2.1808e+06	5.4397e+06	5.26139e+06	4.91474e+06	6.53912e+06	5.40067e+06	6.59813e+06	1.90016e+06	2.99195e+06	3.44164e+06	2.15244e+06	5.72351e+06	4.65139e+06	8.05985e+06	4.66176e+06	5.24929e+06	4.14185e+06	4.6063e+06	4.37043e+06
FALSE	High	Q91VH2	Snx9	1.75446e+06	1.67469e+06	1.78727e+06	1.5385e+06	1.64588e+06	1.55995e+06	1.5378e+06	1.66351e+06	1.34506e+06	1.66411e+06	1.53847e+06	1.84366e+06	1.1669e+06	1.67886e+06	1.44594e+06	1.58299e+06	1.9393e+06	1.68886e+06	1.03625e+06	1.24643e+06	1.16802e+06	1.21711e+06	1.65613e+06	1.75949e+06
FALSE	High	Q01853	Vcp	9.43307e+07	1.00942e+08	9.42319e+07	1.04914e+08	1.05518e+08	1.03235e+08	1.3196e+08	1.42384e+08	1.37072e+08	1.19323e+08	1.24566e+08	1.21434e+08	9.89329e+07	9.88497e+07	9.84058e+07	1.01955e+08	1.11175e+08	1.00277e+08	1.34723e+08	1.44431e+08	1.28741e+08	1.03508e+08	1.00266e+08	1.01206e+08
FALSE	High	O35643	Ap1b1	1.98195e+07	1.97e+07	1.83654e+07	1.75576e+07	1.81212e+07	1.75292e+07	2.12883e+07	2.03089e+07	1.83846e+07	2.01383e+07	1.8309e+07	2.22928e+07	1.68969e+07	1.84275e+07	1.78499e+07	1.78763e+07	1.8483e+07	1.91557e+07	1.70182e+07	1.81723e+07	1.60907e+07	1.67554e+07	2.02086e+07	1.96793e+07
FALSE	High	G3X9J0	Sipa1l3	20808.3	5831.86	7937.11	7660.71	10121.7	4768.87	10390.8	14503.7	11364.2	7265.53	8250.36	14448.1	11408.1	18952.4	17160.9	11661.9	9940.17	19205	11891.4	8450.58	3732.76	6474.08	10467.3	57977.1
FALSE	High	Q91ZV0	Mia2	5.38065e+06	6.35103e+06	5.27027e+06	5.43705e+06	6.3485e+06	6.27659e+06	8.03132e+06	7.7828e+06	7.27595e+06	7.49115e+06	7.42034e+06	8.23347e+06	5.26955e+06	5.3463e+06	5.16027e+06	4.98043e+06	4.87385e+06	5.61959e+06	7.61312e+06	6.9237e+06	6.79971e+06	5.92001e+06	5.68218e+06	6.594e+06
FALSE	High	P23116	Eif3a	1.32121e+07	1.2404e+07	1.18725e+07	1.3731e+07	1.4631e+07	1.32769e+07	1.09337e+07	1.06022e+07	1.04485e+07	1.16122e+07	1.08989e+07	1.26897e+07	1.39315e+07	1.2227e+07	1.22531e+07	1.43408e+07	1.37777e+07	1.33988e+07	9.81855e+06	1.09933e+07	9.98424e+06	1.09036e+07	1.235e+07	1.24523e+07
FALSE	High	Q8BVU5	Nudt9	406129	409837	416639	293320	320436	337656	559790	629097	730901	531402	429478	650336	513780	422844	376568	187571	461893	366359	623064	732002	590481	323706	528883	532406
FALSE	High	Q8R1U1	Cog4	452423	309969	473509	480667	421911	433418	954677	995899	1.07521e+06	751528	696540	856977	560530	536159	463379	417857	362581	412542	1.06002e+06	1.12328e+06	878308	642421	590456	834134
FALSE	High	Q6P4T2	Snrnp200	2.47513e+06	2.2987e+06	1.74424e+06	2.07073e+06	2.03512e+06	1.95016e+06	3.12871e+06	2.97317e+06	2.92543e+06	2.97742e+06	1.86259e+06	4.4728e+06	3.00926e+06	2.0223e+06	1.67782e+06	1.57135e+06	2.36029e+06	3.89814e+06	1.68292e+06	2.62057e+06	2.19627e+06	1.41846e+06	2.95861e+06	2.8265e+06
FALSE	High	Q9CPV7	Zdhhc6	199443	188982	111687	90708.2	221084	152515	278220	351614	307694	266144	241561	217041	170269	111972	207303	103940	123084	196436	277213	313260	287430	210756	193068	272994
FALSE	High	Q9WTN0	Ggps1	20346.3	19322.9	22509.7	16932.2	20123.3	19084.2	91295.3	84235.5	64999.1	37539.3	29400.3	41488.7	19244.4	19513.7	13411.9	8790.41	18340.6	15007.4	30912.9	53815	31516.7	20114.7	24222.1	31988.5
FALSE	High	Q91YD9	Wasl	729706	587313	491545	623702	507614	545351	1.0142e+06	917059	808389	669536	789790	861879	600039	590118	612843	348921	589276	434397	663122	950331	1.03168e+06	371201	757753	475189
FALSE	High	Q64105	Spr	2.66806e+07	2.61234e+07	2.91667e+07	2.48247e+07	2.33097e+07	2.73887e+07	4.28482e+07	4.51131e+07	4.93171e+07	3.28487e+07	3.29638e+07	3.35521e+07	2.57353e+07	2.90147e+07	2.82576e+07	2.58133e+07	2.66222e+07	2.89442e+07	4.15286e+07	4.29055e+07	4.51439e+07	2.89334e+07	3.05813e+07	3.15813e+07
FALSE	High	Q61550	Rad21	50953.3	53879.1	48001.3	44222.5	55815.3	53318.7	120054	91071.6	92495.2	69977.9	46666.9	309394	112991	43596.1	41092.7	40597.2	55125.6	104648	74572	67945.3	80879.2	47073.3	61506.9	151920
FALSE	High	P01680		24211.2	65041.4	11431.2	21927.2	16664	13239.3	7052.56	1829.32	33564.9	9483.6	18443.5	18742.1	19582.5	44707.2	39968.8	22289	22075.1	43953	569.34	22028.7	1474.89	30306.9	37795.4	29540.8
FALSE	High	Q8BWT5	Dip2a	20749.6	19638	10558.9	23390.4	43643.7	17644	8414.84	15046.5	12829.2	9651.44	8398.4	16401.9	33792.1	15880.2	5643.1	14037.4	18729.6	15993.1	10287.2	12893.1	8614.13	9597.23	15915	9847.76
FALSE	High	Q61586	Gpam	5.63213e+06	5.74319e+06	6.08547e+06	6.58453e+06	6.87869e+06	5.92833e+06	3.83258e+06	4.16751e+06	3.72238e+06	5.39927e+06	5.7571e+06	4.92328e+06	6.43793e+06	4.62915e+06	5.56811e+06	6.6805e+06	5.06444e+06	5.48118e+06	3.90784e+06	3.19187e+06	3.28169e+06	4.86176e+06	5.08614e+06	6.29335e+06
FALSE	High	Q9ESU6	Brd4	16810.2	21828.3	18633.7	13044	17957.8	10883.3	7427.06	15574.6	18563	16340.6	19070.5	9332.27	20894.8	16234.1	21428.2	17461.2	16201.5	16748.8	11005.5	11865.7	10647.9	4006.54	13210.5	13849
FALSE	High	Q8K1Y2	Prkd3	143319	118863	110972	81547.7	129484	149052	84356.1	94418.5	86530.4	198338	190099	208135	92583.4	164857	48951.3	91925.5	108500	97576.9	65622.8	48665.1	32425.2	121598	118194	106922
FALSE	High	P26041	Msn	5.38313e+06	5.86634e+06	5.67917e+06	3.97562e+06	4.69711e+06	4.7454e+06	9.62608e+06	9.44228e+06	1.13021e+07	8.21455e+06	6.29619e+06	1.10287e+07	4.38735e+06	5.42322e+06	4.9074e+06	3.53742e+06	4.60037e+06	7.75426e+06	9.09472e+06	1.03755e+07	7.6704e+06	5.84699e+06	6.19122e+06	7.76096e+06
FALSE	High	Q8CFA1	Irak2	10962.2	9597.42	11846.1	12540.3	3611.71	10595.2	10911.9	16728.3	26919.4	6190.62	12143	10913.4	8646.3	10996	15351.2	19428.5	5694.47	11900.4	10102.8	9927.81	13077.5	8082.67	7357.01	13431.8
FALSE	High	P01807		44382.5	23016	35108.9	26555.4	14519.9	22150.8	5817.75	38964.8	21113.6	43665	37896.5	15735.6	21073.3	295833	33932.6	22842.4	37733.6	40833	11132.3	23200.4	6047.07	56784.8	58273.3	96276.2
FALSE	High	Q91X96	Rabif	124833	286282	145738	146950	123223	162286	390025	352136	398367	297111	273699	324846	144280	134491	146917	149521	150400	160644	367265	362191	309643	175323	160238	304547
FALSE	High	Q5ND28	Scarf1	9616.18	15698.2	15279.9	9708.15	9315.39	9069.65	16590.4	18017.2	12874.9	13911.4	65216.2	50049.8	10328.5	11557.5	11774.9	11316.3	20338.9	6295.13	47907.1	14915.5	14484	8284.84	14375.2	15805.4
FALSE	High	Q8CFE4	Scyl2	982876	889282	1.94197e+06	1.20826e+06	1.08868e+06	791036	1.11036e+06	1.0947e+06	909065	1.46828e+06	736641	1.49827e+06	2.03339e+06	1.12392e+06	1.50764e+06	2.27659e+06	1.19538e+06	1.94095e+06	932792	1.02256e+06	1.83249e+06	747202	1.63828e+06	833151
FALSE	High	O08553	Dpysl2	4.65732e+06	5.04844e+06	4.91279e+06	3.85245e+06	2.88722e+06	3.88952e+06	1.0559e+07	9.01414e+06	1.09324e+07	9.80828e+06	7.35584e+06	1.21352e+07	3.18409e+06	5.13343e+06	4.68361e+06	2.70512e+06	4.57195e+06	5.84244e+06	1.00347e+07	1.05243e+07	7.50455e+06	4.55027e+06	7.87735e+06	8.90308e+06
FALSE	High	Q8C4Q6	Aida	39534.7	24223.4	16778	23562.9	30072.4	40590.7	150660	98975.3	132804	70220.5	28660.8	96762.8	26957.8	18939.2	24200.2	29232.2	26643.4	30367.1	114602	106340	80843.7	38488.5	13411.9	52060.8
FALSE	High	Q99NF1	Bco2	470201	654275	625114	308696	384954	337669	310708	278347	150069	292301	257013	311616	294797	559048	546131	350824	421401	517360	171567	212276	213020	370586	506969	387087
FALSE	High	Q3TIV5	Zc3h15	1.54196e+06	1.65082e+06	1.3985e+06	1.59641e+06	1.72265e+06	1.5766e+06	1.37741e+06	1.35859e+06	1.30935e+06	1.34468e+06	1.39206e+06	1.62885e+06	1.91239e+06	1.52184e+06	1.41963e+06	1.50231e+06	1.8429e+06	1.69491e+06	1.31019e+06	1.61637e+06	1.58471e+06	1.51642e+06	1.62062e+06	1.79453e+06
FALSE	High	Q8BJU0	Sgta	1.53533e+06	1.69875e+06	1.49635e+06	1.7012e+06	1.65518e+06	1.72744e+06	2.00933e+06	1.97642e+06	2.16531e+06	2.01278e+06	1.94613e+06	2.04051e+06	1.53983e+06	1.73865e+06	1.79637e+06	1.7247e+06	1.74083e+06	1.61098e+06	1.82513e+06	2.30391e+06	1.80683e+06	1.55448e+06	1.59102e+06	1.88565e+06
FALSE	High	Q9CZE3	Rab32	2.824e+06	2.44118e+06	3.15133e+06	2.90208e+06	2.80691e+06	3.40202e+06	5.24841e+06	4.93123e+06	5.83178e+06	4.47659e+06	3.87901e+06	4.84287e+06	2.7575e+06	2.59148e+06	2.69938e+06	3.00656e+06	2.89937e+06	3.00576e+06	4.81337e+06	4.81085e+06	5.01007e+06	3.09883e+06	3.23363e+06	3.86113e+06
FALSE	High	Q8BVL3	Snx17	176993	190056	153926	128607	121883	144323	215519	201312	204959	226818	180232	245681	114964	158108	113836	114031	177226	193960	171122	214701	175366	147481	192664	196652
FALSE	High	Q8K1B8	Fermt3	2.86983e+06	5.54152e+06	3.50135e+06	4.63455e+06	3.01517e+06	4.0311e+06	2.81105e+06	3.11134e+06	4.52528e+06	2.90667e+06	2.70694e+06	3.15416e+06	4.78616e+06	4.46609e+06	3.39165e+06	5.04426e+06	2.8524e+06	3.82815e+06	3.56457e+06	2.46772e+06	2.51249e+06	3.20767e+06	3.41616e+06	4.10436e+06
FALSE	High	Q91WN1	Dnajc9	13476.2	22511.8	10609.7	19014.6	13330.9	15089.2	29930	43560	64783.1	27495.2	21252.6	30513.2	23367.3	8302.63	19902.8	30765.5	8749.34	25849.2	35799.6	63055.7	54445.5	17612.6	16969.7	24382.3
FALSE	High	P11031	Sub1	1.40734e+06	1.48718e+06	1.52672e+06	1.09676e+06	1.01353e+06	1.19803e+06	1.28556e+06	1.45595e+06	1.42372e+06	1.2731e+06	1.205e+06	1.33537e+06	1.22662e+06	1.5361e+06	1.48871e+06	1.08358e+06	1.45685e+06	1.48807e+06	1.50906e+06	1.99999e+06	1.87815e+06	1.07941e+06	1.5966e+06	1.78591e+06
FALSE	High	Q8K0C4	Cyp51a1	3.79126e+06	3.06344e+06	3.2866e+06	3.20947e+06	3.52045e+06	2.27337e+06	5.78106e+06	4.87305e+06	5.93571e+06	6.90394e+06	5.17636e+06	7.19352e+06	2.38215e+06	3.47169e+06	4.27056e+06	2.19119e+06	5.48263e+06	4.44218e+06	9.04026e+06	5.74254e+06	6.39244e+06	3.7387e+06	4.80965e+06	4.84681e+06
FALSE	High	P56387	Dynlt3	146469	137634	123289	3685.54	305334	144378	139721	233103	294391	152601	168304	202463	138791	102621	138948	102735	123521	214720	286885	278232	198788	171759	160736	204541
FALSE	High	Q3U7R1	Esyt1	1.77255e+06	1.82614e+06	1.79451e+06	1.74598e+06	2.45687e+06	1.42692e+06	4.12016e+06	3.96771e+06	3.80936e+06	3.50492e+06	2.3867e+06	4.98668e+06	1.81457e+06	1.98619e+06	1.65577e+06	1.6403e+06	1.88007e+06	2.48516e+06	3.74306e+06	3.43362e+06	2.71675e+06	2.42193e+06	2.34702e+06	2.80215e+06
FALSE	High	Q9CQM9	Glrx3	6.11749e+06	5.71604e+06	6.23859e+06	4.84682e+06	4.55793e+06	5.4001e+06	9.86172e+06	1.01654e+07	1.06562e+07	8.25012e+06	7.6702e+06	9.07332e+06	4.58388e+06	6.32274e+06	5.69632e+06	4.72261e+06	6.46032e+06	6.32887e+06	9.2067e+06	1.23869e+07	9.66455e+06	6.51231e+06	6.97376e+06	8.98763e+06
FALSE	High	Q8R1N4	Nudcd3	112160	101827	106981	87993	100910	100325	176825	191205	217710	139057	135488	155397	95925	105572	96677.9	82656.3	112723	96649.9	169941	183707	181180	91800.3	135822	153759
FALSE	High	Q8C5N3	Cwc22	121561	63544.4	133290	84199.4	135957	115978	161181	210728	145471	118454	121274	491178	69482.7	80181.3	113622	124743	111258	134008	137629	148402	127912	143706	125075	282263
FALSE	High	Q99JP6	Homer3	8125.26	8232.82	7464.73	12689	3906.31	6034.19	8501.14	8197.01	17715.6	10606.9	14018.2	7728.93	4288.32	8867.7	9059.67	7770.77	6818.05	9386.16	8465.35	18118.7	7622.18	11166.2	14367.6	11376
FALSE	High	P97479	Myo7a	80089.4	91264.3	124859	86453.3	92768.7	78065.4	278765	261680	262307	177566	132142	247594	94243	92940.2	87985.9	87462.5	81482	121878	231231	218244	206237	71901.2	84839.2	120073
FALSE	High	Q7TQK0	Ccnt2	48797.4	23348.9	19327.1	13789.4	13831.2	10767.1	41134.9	20776.5	53195.1	30530.9	14489.9	25517	99271.9	41027.8	56294.1	25566.5	31333.6	29539.3	20823.5	21524	30629.7	52882.5	40800.7	28203.8
FALSE	High	Q9EPU0	Upf1	5.48677e+06	5.00419e+06	5.30103e+06	5.21247e+06	5.09803e+06	5.17701e+06	4.65863e+06	4.85853e+06	5.07604e+06	4.80181e+06	4.70053e+06	4.92069e+06	5.33835e+06	5.44733e+06	5.49108e+06	5.73359e+06	5.47972e+06	5.79398e+06	4.20061e+06	4.87925e+06	4.29407e+06	4.33134e+06	5.22384e+06	5.05581e+06
FALSE	High	A2ALU4	Shroom2	170675	171570	109516	203391	126755	149179	130669	159337	154866	154981	137098	201819	139152	150736	152312	136336	133538	197394	116030	132177	118028	106810	187098	167679
FALSE	High	Q8BFS6	Cpped1	1.10138e+06	1.03413e+06	1.12654e+06	1.11582e+06	1.03975e+06	1.14572e+06	1.04287e+06	1.15022e+06	1.15375e+06	1.27015e+06	1.16857e+06	1.14959e+06	1.05826e+06	1.34717e+06	1.23271e+06	1.14295e+06	1.04942e+06	1.31355e+06	1.11095e+06	1.0482e+06	992743	1.34856e+06	1.21978e+06	1.38171e+06
FALSE	High	P53702	Hccs	1.09012e+06	851547	1.01968e+06	1.3082e+06	975564	1.07678e+06	797792	798897	835547	717273	668010	914221	1.31113e+06	859093	885019	1.41208e+06	959259	925070	727964	881043	850296	809141	1.10525e+06	960447
FALSE	High	Q924L1	Letmd1	715686	567908	482091	1.01478e+06	737670	805779	144950	220805	223771	379052	217730	463120	1.04726e+06	618156	598876	1.02818e+06	567081	772064	299357	174489	262408	562883	580673	581403
FALSE	High	Q9CQH7	Btf3l4	924418	837780	854852	898771	956173	902461	914158	900463	909745	940559	922081	1.04304e+06	934169	1.02094e+06	940688	943789	1.01494e+06	897978	990669	1.07106e+06	909202	962232	881509	973958
FALSE	High	P16882	Ghr	147559	169129	141587	169547	211536	147341	60132.8	36003.3	45434.2	67640.8	67134.3	58067.2	318042	164394	149832	186724	137972	163722	20651.8	37880.3	34547.6	99472.2	99250.3	114208
FALSE	High	Q8VE88	Fam114a2	1.06805e+06	952969	1.01764e+06	1.03151e+06	978309	1.11782e+06	1.95574e+06	1.75164e+06	2.19415e+06	1.52765e+06	1.38052e+06	1.64288e+06	992313	960198	1.02024e+06	1.04234e+06	1.07494e+06	1.01873e+06	2.03721e+06	2.38922e+06	1.99694e+06	931787	1.38099e+06	1.34112e+06
FALSE	High	P56375	Acyp2	53594.9	54297.9	170048	224671	170329	86084.4	395622	261760	353527	190966	416600	175976	65435.3	63122.4	147159	56872.3	56089.4	48045.1	473626	466975	392378	9017.65	90402.3	129566
FALSE	High	Q91VB4	Hps3	18313.3	17540.9	21278.4	27276.4	20727.9	21399.7	18750.8	23280.6	39182.1	24750.1	21306.4	27024.1	13654	20472.2	20247.2	19037.1	18694.6	17782.1	34919.9	32448.8	29036.4	19311.4	15871.1	25862.1
FALSE	High	Q9D9M5	Phospho2	51472.8	56580.2	56255	58798.3	57405.3	58887.8	18325.4	23011.3	28249.9	62088.7	7514.21	52067.2	37908.6	52025.2	52057	53612.5	55105.4	49154.7	26913.3	28123.5	22866	48070.8	45811.2	52209.6
FALSE	High	Q61133	Gstt2	1.63796e+07	1.89378e+07	1.96612e+07	1.17174e+07	1.03766e+07	1.23146e+07	1.29531e+07	1.29925e+07	1.16998e+07	1.27475e+07	1.17456e+07	1.39253e+07	1.29042e+07	2.03218e+07	2.25799e+07	1.37359e+07	1.81893e+07	1.55506e+07	1.10481e+07	1.29413e+07	1.26069e+07	8.82165e+06	1.72639e+07	1.39309e+07
FALSE	High	Q566J8	Coq8b	408756	496623	408612	375080	438563	365046	698849	646001	690715	479355	422772	568929	342855	416751	394902	365569	349267	458426	623014	553163	599660	427766	440436	482205
FALSE	High	Q9JJL8	Sars2	657079	701032	599375	633364	669762	597221	485429	414615	452968	455970	534400	486300	620580	663288	612598	595456	633978	658457	360791	350995	426810	532208	607343	621711
FALSE	High	P97377	Cdk2	146036	101634	299365	511105	117809	391508	144078	333864	336320	90961.3	143158	313872	402621	335668	312313	230252	307373	250786	77068.1	426143	102207	132254	312081	323603
FALSE	High	Q60649	Clpb	1.61079e+06	1.92907e+06	1.78683e+06	1.75959e+06	1.59191e+06	1.55437e+06	1.84376e+06	2.01693e+06	1.56913e+06	1.58875e+06	1.4746e+06	1.69334e+06	1.6338e+06	1.7475e+06	1.82941e+06	1.53943e+06	1.72506e+06	1.45589e+06	2.01682e+06	1.51159e+06	1.6383e+06	1.54075e+06	1.70172e+06	1.74681e+06
FALSE	High	Q8CH40	Nudt6	149580	158029	138619	94858.6	67911.1	60459.9	42601.2	65343.7	70305.8	88412.8	93894.8	64067.7	52185.6	125386	137531	73578.2	71500.1	69880	63800.5	46137.5	78258.7	74493.9	109340	97295.6
FALSE	High	Q8BG51	Rhot1	1.37069e+06	1.32967e+06	819926	1.47076e+06	1.24927e+06	962273	547242	630005	594753	769001	563764	822837	1.1591e+06	750812	1.1456e+06	912986	908573	898397	448679	353160	576792	520404	807694	842532
FALSE	High	Q99K46	Usp11	3078.99	8362.27	8036.02	4309.9	1290.02	5762.46	4247.39	4455.7	106739	1472.58	2861.76	5135.72	1890.93	5025.77	3408.26	8514.69	5567.43	4591.7	8195.69	8520.04	2594.47	6110	3589.48	3418.51
FALSE	High	Q80SW1	Ahcyl1	3.10319e+06	2.56028e+06	2.56462e+06	3.17635e+06	3.099e+06	2.94371e+06	5.77475e+06	6.20239e+06	6.10541e+06	4.10007e+06	4.13465e+06	4.38551e+06	3.0637e+06	2.878e+06	2.88212e+06	3.39403e+06	3.04681e+06	3.17367e+06	5.50917e+06	6.36219e+06	5.35353e+06	3.14063e+06	3.22727e+06	3.38287e+06
FALSE	High	Q91YK2	Rrp1b	6642.33	13060.6	8451.05	21523.1	13380.1	15679.3	49486.1	41637.8	51491.5	66675.5	24836.9	84829	70587.7	25333.8	17902.6	14073.1	17416.8	40458	29970.2	39442.4	52824.3	13574.3	35814.9	36577
FALSE	High	Q9Z1D1	Eif3g	3.48616e+06	3.6475e+06	3.32556e+06	4.41477e+06	3.47046e+06	3.57358e+06	5.27632e+06	3.69436e+06	3.09199e+06	4.81986e+06	3.27079e+06	4.07837e+06	4.01207e+06	3.54934e+06	3.40107e+06	4.22839e+06	3.67994e+06	3.23576e+06	3.49115e+06	4.12958e+06	3.05311e+06	3.12505e+06	3.85886e+06	4.17699e+06
FALSE	High	P49698	Hnf4a	484983	540263	487682	1.00468e+06	682391	438594	158731	258476	320481	236636	218374	356381	752905	395623	630147	622949	719037	525200	189451	324871	288141	312535	322837	645955
FALSE	High	P43346	Dck	18135.5	15480.3	7465.62	12108.1	18573.1	15672.9	72587	59318.7	90411.2	28685.7	25123.6	33242.6	14932	9702.42	8557.05	16627.2	15964	11698	85751	83671.7	66254.5	10511.2	15747.3	26220.3
FALSE	High	Q9EP82	Wdr4	93369.4	70094	65168.5	86278.9	44150.8	168774	73426.7	165329	160131	83357.1	85190.1	128272	85777.4	176601	70547.6	67852.2	63622.5	79238.8	111834	186041	94896	68789.4	64133.1	98565.2
FALSE	High	P09528	Fth1	7.67023e+06	9.83688e+06	9.72966e+06	2.10133e+06	1.42982e+06	3.28516e+06	6.39414e+06	4.77687e+06	5.52536e+06	3.99425e+06	3.62343e+06	5.45325e+06	2.14575e+06	7.96459e+06	6.58132e+06	2.13394e+06	7.33542e+06	9.21145e+06	3.86858e+06	4.4494e+06	4.99902e+06	2.48123e+06	6.20923e+06	3.87782e+06
FALSE	High	Q75N73	Slc39a14	411833	296415	391528	450227	283039	416404	190943	113216	87385.8	264155	298577	303346	375715	455238	285518	495164	464431	291553	98065.7	64556.3	67744	90209.6	374652	230906
FALSE	High	P0C0S6	H2az1	57160.2	50935.6	79246	38887.3	32507.3	37362	147715	154532	262200	261555	67890.4	417186	41502.7	52950.1	45843.1	22317.9	41196.6	79155.5	86105.2	84714.3	93964	42941.5	95689.2	77962.4
FALSE	High	P70290	Mpp1	1.21848e+06	1.91153e+06	1.92048e+06	1.48983e+06	1.24826e+06	1.16685e+06	2.50732e+06	2.58483e+06	2.55749e+06	2.03803e+06	2.06693e+06	2.07083e+06	1.69982e+06	1.52485e+06	1.78375e+06	969786	1.46691e+06	2.00013e+06	2.57935e+06	2.68054e+06	2.75678e+06	2.07474e+06	2.10365e+06	2.06483e+06
FALSE	High	O88502	Pde8a	109184	65922.4	112199	131822	86861.3	100833	55394.3	103909	111288	107323	96623.4	116321	71822.6	59167.6	64874.5	92829.3	76764.9	77709	32392.8	45894	87364.4	55021.5	85730.3	45022.6
FALSE	High	A2BDX3	Mocs3	421190	317093	414346	451789	454955	544396	491873	488311	505245	516211	520289	577570	478790	459328	463243	538291	453207	389902	374565	542221	519947	522152	547674	615764
FALSE	High	Q9D6K8	Fundc2	174737	168790	218186	142711	84381.2	44481.6	84118.8	125040	181889	65271.6	57413.6	90828.8	212348	203116	209310	172278	304685	301135	78381	142852	62630.7	301460	340793	73975.5
FALSE	High	O35226	Psmd4	3.76064e+06	4.58594e+06	3.89063e+06	4.05316e+06	3.8153e+06	3.64324e+06	3.7372e+06	4.22843e+06	3.57497e+06	4.36259e+06	2.93534e+06	3.446e+06	4.32034e+06	4.15768e+06	3.99206e+06	4.22786e+06	3.57483e+06	3.63729e+06	3.259e+06	3.49776e+06	4.2894e+06	3.30637e+06	3.05979e+06	2.78225e+06
FALSE	High	O54724	Cavin1	75467.4	96150	85339.7	70251	286135	216443	1.63523e+06	2.39885e+06	1.74931e+06	3.35137e+06	72360.4	967929	5.83074e+06	88413.6	98260.5	82012.6	78279.1	71134.9	1.15039e+06	1.29741e+06	217724	34573.4	556935	97364.4
FALSE	High	P25911	Lyn	739196	611991	783830	1.02339e+06	853807	662279	933602	803869	637341	733662	641203	1.07677e+06	704944	477054	707570	828494	663922	1.15741e+06	481190	523699	517685	809119	722257	573108
FALSE	High	Q8C863	Itch	271776	291964	286628	288547	373746	250334	221103	335078	416955	413440	268221	690502	365626	304010	377794	397707	343450	440729	276615	157509	179662	152795	301817	358328
FALSE	High	P62320	Snrpd3	2.1827e+06	1.53661e+06	1.67339e+06	1.9092e+06	1.75187e+06	1.84639e+06	2.3847e+06	2.10732e+06	2.08128e+06	2.33989e+06	1.67841e+06	2.98278e+06	2.07292e+06	1.74586e+06	1.56424e+06	1.52667e+06	1.79809e+06	2.39272e+06	1.53566e+06	1.75035e+06	1.7745e+06	1.1692e+06	2.10282e+06	2.10125e+06
FALSE	High	B5X0G2	Mup17	1.91961e+07	1.30802e+07	1.62773e+07	1.14095e+08	1.09448e+08	8.06238e+07	101123	120362	82584.3	1.03458e+07	1.51271e+07	3.29891e+06	1.0753e+08	2.91308e+07	1.93e+07	1.25053e+08	5.8058e+07	2.89169e+07	590120	223372	136484	4.19504e+07	1.66238e+07	8.61086e+06
FALSE	High	Q9WTQ8	Timm23	362521	348865	306987	358890	356861	315165	259023	268891	262066	215841	359744	302228	408858	277243	323427	363128	294423	378809	305439	254932	299301	272878	346461	393858
FALSE	High	Q3TMV7	Pyroxd1	18048.7	18063.2	45320.7	66180.8	89165.9	52277.7	48505.7	48923.6	42438	24808.3	47830.9	45452	60577.3	36224.5	16893.3	69812.7	19638.7	33129.9	55518.7	71748.9	89013.3	51080.9	31566.6	55209.8
FALSE	High	P46412	Gpx3	687651	556347	567156	828199	782658	768807	989465	839598	1.09942e+06	1.02283e+06	726368	973826	789916	909682	723772	854417	876178	653413	857251	787280	596716	793770	1.06021e+06	800361
FALSE	High	Q61122	Nab1	4955.85	8392.33	1671.57	4287.67	6659.45	5707	5737.59	11532	4370.59	6890.52	2799.33	9869.5	7989.09	8426.53	12934.6	77705.1	8159.84	9265.87	7545.8	4255.7	6339.94	10905.2	12270.3	61267.9
FALSE	High	Q9QZB7	Actr10	320114	239511	248024	282729	278993	242915	507853	555400	529376	512150	414736	671537	256862	278375	276925	321423	361152	293416	534692	561723	446526	338228	352972	384535
FALSE	High	Q9D0K1	Pex13	294452	173714	248024	398529	299305	230827	452011	269199	180969	367097	383696	353321	351770	225150	187929	745782	283178	458675	171353	306856	300491	244758	599563	271565
FALSE	High	Q3UZ09	C1rl	145424	181859	104976	189286	187937	159598	168017	227224	126661	238096	204264	190862	173661	137212	164123	168399	142116	117526	240799	142135	197002	193354	167181	220897
FALSE	High	Q91YY4	Atpaf2	1.94595e+06	1.70303e+06	1.52196e+06	1.52318e+06	1.75963e+06	1.4412e+06	661553	542662	602938	728814	889570	826890	1.72007e+06	1.60396e+06	1.71942e+06	1.55476e+06	1.41424e+06	1.71644e+06	504475	611731	692141	1.34857e+06	1.29925e+06	1.19663e+06
FALSE	High	P63087	Ppp1cc	303730	325024	315678	201006	244544	273365	435928	376319	486303	398504	313755	506005	290245	234420	305294	223516	269495	314105	352295	414053	332566	265176	330893	392592
FALSE	High	P08556	Nras	102412	139514	75376	79337.5	71174.2	79331	193216	155781	192806	154982	128008	127334	127264	99798.1	102048	82806.3	75814.4	83332.9	176438	176695	157902	74339.4	100147	126217
FALSE	High	Q6WVG3	Kctd12	1.0639e+06	1.43802e+06	1.46258e+06	696457	659811	778996	2.97655e+06	2.53623e+06	2.85779e+06	2.0112e+06	1.56866e+06	2.88729e+06	773263	1.40948e+06	1.38603e+06	715006	1.2837e+06	2.02649e+06	2.08415e+06	2.64895e+06	2.24008e+06	1.11176e+06	1.48569e+06	2.01484e+06
FALSE	High	Q3UIU2	Ndufb6	1.78847e+06	2.19109e+06	1.65865e+06	1.93085e+06	1.95514e+06	1.6768e+06	1.07449e+06	1.2768e+06	1.53481e+06	1.60411e+06	1.47074e+06	1.50554e+06	2.11448e+06	1.783e+06	2.2743e+06	2.34146e+06	1.71157e+06	1.94197e+06	1.30126e+06	993665	1.36174e+06	1.59777e+06	1.81343e+06	1.71856e+06
FALSE	High	Q6PEB6	Mob4	623942	551365	530209	534944	575472	580370	947486	796535	934118	774527	671422	930269	516710	542877	617447	547015	689432	527389	824556	853958	731919	555749	694917	759328
FALSE	High	P97431	Irf6	144748	120860	89084.4	170752	121815	155283	87910.7	87486	129629	121945	103968	123112	151447	156558	144920	166368	166587	132790	145003	111824	126513	71415.2	158146	81120.3
FALSE	High	P00405	Mtco2	5.3387e+07	6.26985e+07	4.956e+07	5.96506e+07	5.65374e+07	5.41048e+07	3.32451e+07	3.72216e+07	4.24972e+07	3.86248e+07	3.53741e+07	4.40413e+07	6.35499e+07	5.54634e+07	6.71106e+07	6.22782e+07	5.11159e+07	6.1808e+07	4.23174e+07	3.45113e+07	4.44611e+07	5.0066e+07	5.90273e+07	5.56482e+07
FALSE	High	Q9CY62	Rnf181	421350	336676	472429	476723	409241	553978	664144	657193	637329	660459	539481	687955	611821	386629	620649	479519	434379	523674	699884	816897	573962	514963	443702	744934
FALSE	High	P31809	Ceacam1	1.33282e+06	1.21265e+06	1.13069e+06	1.3288e+06	1.18155e+06	1.10333e+06	357138	405592	236464	613470	616301	482884	1.58746e+06	960854	1.28978e+06	1.33316e+06	1.16415e+06	1.24603e+06	244670	378484	313401	914666	1.12742e+06	909612
FALSE	High	Q9DAR7	Dcps	2.11901e+06	2.15814e+06	2.11751e+06	1.68334e+06	1.46832e+06	1.86209e+06	1.99207e+06	1.75413e+06	1.88066e+06	2.07166e+06	1.64784e+06	2.36946e+06	1.71584e+06	2.33609e+06	2.09036e+06	1.60826e+06	2.45322e+06	2.53952e+06	1.62957e+06	1.89596e+06	1.60831e+06	1.36472e+06	2.16825e+06	2.10508e+06
FALSE	High	O08691	Arg2	1873.23	4839.9	6191.58	8020.38	3015.12	6122.71	30937	12584.3	35255.8	5247.22	5412.61	4007.22	2923.95	6244.81	8447.91	6422.39	761.933	2040.84	16756.2	15316.9	3195.92	4302.74	5775.55	1472.74
FALSE	High	Q9Z1E4	Gys1	47142.9	61504.1	57432	66500.8	42857.6	41895.2	102291	94625.2	137228	123837	86934.4	116915	60399.1	70143.3	64599.5	56150.1	45520.1	92937.5	110572	105254	78722.8	57535.1	84529.6	89249.9
FALSE	High	Q8JZK9	Hmgcs1	4.41256e+07	5.29274e+07	5.11072e+07	4.33631e+07	3.92249e+07	4.22238e+07	2.73022e+07	2.80881e+07	2.62064e+07	3.98966e+07	3.97737e+07	4.00917e+07	4.29914e+07	4.55861e+07	5.75872e+07	4.35164e+07	5.25433e+07	4.40247e+07	3.42418e+07	2.57606e+07	2.82208e+07	3.69117e+07	3.88611e+07	4.44311e+07
FALSE	High	Q99JV5	Stard4	314943	244432	2.94139e+06	254672	238860	279254	353657	131577	158268	239008	297938	239777	278423	425947	382639	369633	427425	368233	305230	229276	186155	227215	280806	284578
FALSE	High	Q80TR8	Dcaf1	539164	1.12987e+06	837264	761971	820719	780279	2.05055e+06	284369	370085	553984	856790	903694	708055	802041	713179	653504	848868	926642	257931	770913	863711	502082	490428	799530
FALSE	High	Q8VDI7	Ubac1	230301	166645	155361	194958	257724	233791	378854	330958	369186	303526	295151	302354	260462	213106	275510	194516	238855	210157	318975	336850	396765	274075	217713	324098
FALSE	High	Q9CWY3	Setd6	53254.2	46064.2	48926	48044.4	51741.9	52777.5	105961	100634	137795	66701.8	57336.7	49073.8	57631.1	40949.4	39153.5	47670.6	44172.2	44234.1	91807.4	97399.9	112953	57027.1	55796.9	49565.4
FALSE	High	Q3UD01	Atxn7l3b	110133	99392.5	113631	97875.7	80021.3	114897	82874.5	90612.6	94371.8	77279.6	88656.9	99589.5	61541.1	127057	117959	83301	120070	117866	81892.9	72050.4	83422.8	82591.8	106001	91774.2
FALSE	High	Q61699	Hsph1	1.01668e+07	8.1199e+06	7.78179e+06	7.92758e+06	8.58272e+06	8.04523e+06	1.12424e+07	1.21342e+07	1.14709e+07	8.60768e+06	7.31351e+06	1.02609e+07	7.79828e+06	8.99638e+06	7.94034e+06	8.08003e+06	1.09109e+07	1.0411e+07	9.10358e+06	1.3868e+07	1.22953e+07	8.29962e+06	9.631e+06	1.09547e+07
FALSE	High	Q9JJJ3	Aqp9	927425	951117	802842	804599	884426	742560	306417	285162	280963	596328	633992	624410	759200	991410	751036	904946	1.01421e+06	773666	183884	272004	190634	628990	628625	714106
FALSE	High	Q8VDN2	Atp1a1	4.00367e+07	4.28848e+07	3.19216e+07	3.91695e+07	4.5627e+07	3.58905e+07	2.56682e+07	2.50897e+07	2.2353e+07	2.91491e+07	2.6622e+07	3.12579e+07	3.55711e+07	3.74657e+07	3.71619e+07	3.87227e+07	3.97042e+07	3.74987e+07	2.1844e+07	2.2235e+07	2.25062e+07	3.41969e+07	3.93049e+07	3.34383e+07
FALSE	High	O70585	Dtnb	389311	439146	286617	270332	370420	296751	230927	225048	144883	259952	300543	298396	275751	299367	365121	243244	450555	354102	247591	195406	173261	284919	387905	321243
FALSE	High	Q3UMY5	Eml4	995099	1.03929e+06	1.24323e+06	845227	905555	791864	1.21399e+06	1.05392e+06	1.18043e+06	1.0712e+06	1.01695e+06	1.21169e+06	914166	1.13518e+06	1.04684e+06	827032	1.03502e+06	1.27015e+06	1.08487e+06	1.42956e+06	901395	961284	1.11519e+06	1.35383e+06
FALSE	High	Q8R4H9	Slc30a5	62641.3	86830.4	54807.7	56984.9	35668.1	58741.7	98908.5	162890	85966.1	53778.4	76350.9	50877.3	42107.8	74717.6	85586.1	22189.2	55145.3	51215	118166	117367	123525	66526	107707	67070.6
FALSE	High	Q61194	Pik3c2a	269401	315423	217461	297278	375727	272377	409940	356897	354001	405633	337321	459163	282309	251736	239540	242357	305068	290668	404425	355366	340631	325009	311343	371174
FALSE	High	A2ATU0	Dhtkd1	8.79823e+06	9.19271e+06	7.83514e+06	9.13844e+06	9.92718e+06	8.21715e+06	5.19786e+06	4.23665e+06	4.13759e+06	6.85734e+06	7.10274e+06	6.23602e+06	9.11994e+06	9.97653e+06	9.0702e+06	1.03053e+07	7.93598e+06	6.33381e+06	4.63656e+06	2.76331e+06	5.04545e+06	8.57316e+06	7.48448e+06	6.52692e+06
FALSE	High	Q5BLK4	Tut7	817022	937849	828018	1.06697e+06	814659	887992	1.25259e+06	1.28118e+06	1.31701e+06	1.29965e+06	1.22795e+06	1.33037e+06	1.09572e+06	855450	867489	949921	850131	982938	1.31504e+06	1.47162e+06	1.43494e+06	1.03299e+06	1.06308e+06	1.24532e+06
FALSE	High	Q91YN0	Ferry3	53983.1	43788.2	59723	60864.8	48833.2	44147.4	49852.6	53837.6	50961.2	45714.8	36685.4	58420.4	58731	62962.9	65686.2	51918.9	61066.2	70125.4	45310.9	54949	46840	38981	67849	60879.5
FALSE	High	Q9QY93	Dctpp1	71761	87260.4	86149	65123.5	50270.5	75679.3	144274	121874	149523	96363.3	101519	129604	18092.3	40808.7	66043.2	44390.7	39721.4	57959.6	109854	169948	143851	55726.4	55854.9	85725.1
FALSE	High	Q6S5C2	Gnptg	2475.67	8912.05	8877.45	2814.28	10278.8	2981.48	18951.2	27589.9	8463.24	2923.16	10834.9	15512.7	13398.2	11507.2	10199.6	11304.7	10164.3	9328.3	25449.5	15527.7	15423.7	8182.24	9447.8	10180.3
FALSE	High	Q8C633	Cabs1	45408	44752.2	43706.6	61291.8	59972.5	55163.3	19804.3	31814.2	25921.7	38129.9	42248.6	40117.6	54160.6	39765.5	33139.3	49827.7	38856.2	41919.1	30855.4	19635.4	32658.1	46561.2	36372.4	36868.3
FALSE	High	Q9CQ49	Ncbp2	303681	342114	389410	278150	348688	399455	289636	302748	288373	421182	337676	441964	322107	400734	258018	413185	435923	292447	255403	317993	313547	276923	389185	406862
FALSE	High	P46978	Stt3a	1.79222e+07	1.72571e+07	1.58404e+07	1.81781e+07	1.90815e+07	1.62006e+07	1.35657e+07	1.26413e+07	1.25703e+07	1.3114e+07	1.28701e+07	1.43771e+07	1.80747e+07	1.73182e+07	1.60142e+07	1.72223e+07	1.82603e+07	1.92022e+07	1.3544e+07	1.29622e+07	1.14065e+07	1.61279e+07	1.67264e+07	1.59574e+07
FALSE	High	P70428	Ext2	66844.7	16233.5	97783.2	126941	6547.95	92434.4	19528.4	19242.1	142469	70890.6	110794	130439	77780.5	44799.8	89223.9	153733	79278.5	92751.7	17228.4	20289.2	16464.5	9640.31	106464	128824
FALSE	High	P97452	Bop1	197877	213122	199840	151879	191245	117150	196089	236961	294886	275917	212252	376373	186280	188515	94795.1	329799	346596	189698	179611	250529	200915	202200	42819.8	145293
FALSE	High	P48760	Fpgs	21184.9	40271	26155.5	39910.7	51647.9	14862.2	12858	15848.7	18140.5	8770.9	13817.3	23663.4	38694.3	24071.6	28618.5	20585.3	17034.5	24496.2	12112	18771.5	12046.3	21168.4	47940	25535.9
FALSE	High	Q5DU00	Dcdc2	14118.9	13224.3	5186.66	14736.2	15857.8	11470.5	4243.44	8626.29	6506.15	11311.5	12237.8	20337	7259.52	4336.15	3980.47	6764.38	8965.58	5841.85	5746.44	11163.7	7266.27	10376.4	2348.97	7513.91
FALSE	High	Q61074	Ppm1g	1.03918e+06	1.58971e+06	1.29337e+06	689244	1.02962e+06	1.16209e+06	1.0647e+06	1.86676e+06	1.12423e+06	1.32726e+06	1.6085e+06	2.93046e+06	723108	1.354e+06	1.48764e+06	1.01616e+06	741091	1.54695e+06	1.60795e+06	1.18909e+06	915212	1.49061e+06	1.72225e+06	1.53416e+06
FALSE	High	Q9WUR2	Eci2	1.14586e+07	1.33152e+07	1.15832e+07	1.13287e+07	1.11644e+07	1.11583e+07	6.16019e+06	5.88123e+06	4.49545e+06	8.44223e+06	8.7235e+06	8.34704e+06	1.20153e+07	1.1807e+07	1.29584e+07	1.16284e+07	1.26286e+07	1.16622e+07	6.34657e+06	5.82712e+06	5.25597e+06	9.86225e+06	1.06177e+07	9.39374e+06
FALSE	High	Q78JE5	Fbxo22	1.06922e+06	963055	1.29355e+06	1.11014e+06	1.17595e+06	1.3117e+06	1.76407e+06	1.76943e+06	1.69834e+06	1.62427e+06	1.40085e+06	1.60271e+06	1.16516e+06	1.32386e+06	1.0821e+06	922580	1.25731e+06	1.34572e+06	1.7647e+06	2.13111e+06	1.76078e+06	1.17929e+06	1.05227e+06	1.25733e+06
FALSE	High	P97384	Anxa11	3.92034e+06	3.86133e+06	4.19849e+06	3.79752e+06	3.81027e+06	3.97757e+06	4.18187e+06	3.70954e+06	3.78178e+06	4.30551e+06	4.04826e+06	4.45325e+06	4.04448e+06	4.49598e+06	4.27935e+06	3.88531e+06	3.87809e+06	4.23697e+06	3.79654e+06	4.17261e+06	3.22095e+06	3.47022e+06	3.94438e+06	4.04452e+06
FALSE	High	Q9CZ83	Mrpl55	182964	183818	43716.4	75580.7	164193	151127	120471	32523	77635	151668	124408	115515	173663	199697	184269	151201	57752.9	158841	144433	107508	155292	118507	147333	136479
FALSE	High	P04444	Hbb-bh1	60733.9	48762	64893.8	55420.2	41824.6	53437.2	26073.1	14736.8	39893.9	48983.8	39001.6	41167.5	49782.1	44226.5	51035.9	51967.8	61828.6	62924.3	31787.6	30057.1	50795.1	67761.5	47806.5	45595.5
FALSE	High	Q8BHJ9	Slu7	31152.3	49749	59810.9	57254.7	47396.6	57230.5	32349.8	52559.9	96620.5	50408.8	47779.9	79174.7	50256.4	50891.8	29567.8	52801.4	30625.8	38866.7	67170.5	81296.6	61750.1	28011	47588	105712
FALSE	High	Q8C165	Pm20d1	1.02778e+07	9.73781e+06	1.02897e+07	9.19951e+06	9.88111e+06	8.78403e+06	8.00923e+06	8.16812e+06	6.59929e+06	8.50966e+06	8.11018e+06	9.10417e+06	9.02517e+06	9.79994e+06	1.06361e+07	9.60614e+06	1.09005e+07	1.01547e+07	6.74333e+06	6.85325e+06	6.79716e+06	8.51415e+06	1.00181e+07	8.38918e+06
FALSE	High	Q9JKY0	Cnot9	401926	314361	220423	251502	213161	261623	246092	252971	283221	319729	252221	221996	265936	274952	223775	300828	251586	316561	209595	255830	344365	170852	149377	335344
FALSE	High	P35486	Pdha1	1.72762e+07	2.12238e+07	1.76242e+07	2.23804e+07	2.1991e+07	2.01919e+07	2.12285e+07	2.20169e+07	2.04193e+07	2.20284e+07	2.15439e+07	2.21864e+07	2.02861e+07	1.79747e+07	2.1682e+07	2.03747e+07	1.78992e+07	1.80888e+07	2.13757e+07	1.88128e+07	1.86539e+07	1.97838e+07	1.77827e+07	1.91936e+07
FALSE	High	P97821	Ctsc	5.43873e+06	5.81402e+06	5.62622e+06	2.94586e+06	2.66875e+06	2.98777e+06	6.00242e+06	5.45139e+06	6.47932e+06	3.48341e+06	3.05277e+06	4.08371e+06	2.62672e+06	5.5918e+06	4.93986e+06	2.16995e+06	4.89245e+06	7.15046e+06	5.14783e+06	5.88879e+06	5.6353e+06	2.51866e+06	4.78774e+06	5.20722e+06
FALSE	High	Q9JIM1	Slc29a1	3.19167e+06	2.75914e+06	2.32354e+06	1.85199e+06	1.95663e+06	1.96732e+06	733295	809613	588163	1.14106e+06	996163	1.49394e+06	1.94457e+06	2.84241e+06	3.10634e+06	2.03759e+06	3.41882e+06	3.20638e+06	461461	647836	610820	1.34174e+06	2.63874e+06	1.81883e+06
FALSE	High	Q9CQG6	Tmem147	463589	545256	479682	556663	557613	554442	453877	516558	421198	463078	440184	437498	460901	409055	429037	450921	423203	438069	341910	401348	382832	427682	428226	438509
FALSE	High	Q01730	Rsu1	1.03358e+06	1.03227e+06	1.05866e+06	946575	1.08907e+06	987198	1.23917e+06	1.06738e+06	1.0713e+06	1.26727e+06	1.15535e+06	1.39979e+06	979670	1.04243e+06	915513	953587	1.09234e+06	1.04568e+06	1.14259e+06	1.26224e+06	964431	1.08083e+06	1.25787e+06	1.38459e+06
FALSE	High	Q9JIW9	Ralb	166510	154772	136093	148199	173442	142242	238981	239906	301599	205188	158318	287451	133863	123289	125985	145559	137421	187630	222863	234010	185963	138162	157957	188881
FALSE	High	Q69ZA1	Cdk13	33450	75776.5	2.07911e+06	1.8806e+06	1.85729e+06	50443	68185.4	43797	53094.3	68084	50634.1	26557.4	2.01055e+06	74820.8	51735.8	28671.7	27768.4	2.1889e+06	74788.9	23460.5	40786.2	18488.9	52727.7	40042.3
FALSE	High	O55240	Rdh5	73205.6	50799.9	66060.3	22847.3	27374.4	47259.8	6110.58	7921.78	16039.7	17078.9	12271.3	18936.4	46827.8	71897	64072.7	39328.3	66127.4	54518.4	8523.77	14769.7	11778.1	30875.3	64074.6	33970.9
FALSE	High	P97300	Nptn	999010	965917	1.59214e+06	1.588e+06	1.28661e+06	1.80695e+06	1.48271e+06	1.31414e+06	1.42381e+06	1.33152e+06	1.21519e+06	1.55736e+06	1.78853e+06	975481	1.17508e+06	767787	1.19293e+06	970760	1.25489e+06	1.40436e+06	1.09458e+06	1.20162e+06	1.06835e+06	1.53306e+06
FALSE	High	Q6ZQ93	Usp34	29188.3	40732.5	44148.3	26337.8	58213.4	54680.5	38132.8	31766.2	28764.3	30989	35262.6	42727.9	68602.7	30371.7	26041.6	26424.7	46567.8	41933.1	48316.7	39824	60420.6	20368.1	36884	40336.6
FALSE	High	P68254	Ywhaq	8.33442e+06	8.20211e+06	8.42766e+06	8.39201e+06	8.12998e+06	8.76835e+06	1.29271e+07	1.14142e+07	1.30377e+07	1.22659e+07	1.10211e+07	1.33192e+07	8.64199e+06	8.87324e+06	8.27632e+06	7.58562e+06	8.8702e+06	9.18312e+06	1.24605e+07	1.39902e+07	9.53744e+06	7.75722e+06	9.22728e+06	1.10747e+07
FALSE	High	Q91XE4	Acy3	6.36946e+06	7.49612e+06	6.91886e+06	4.99723e+06	5.91153e+06	5.31478e+06	3.08117e+06	4.18727e+06	3.83314e+06	5.72513e+06	4.60213e+06	4.07933e+06	5.04561e+06	7.96432e+06	7.46829e+06	5.07699e+06	6.23765e+06	6.37165e+06	4.05998e+06	4.56452e+06	3.76922e+06	4.65579e+06	7.27335e+06	5.11026e+06
FALSE	High	Q8BU88	Mrpl22	774838	955277	755253	996711	967434	939235	562788	496589	617904	652407	582639	724087	943117	823031	873455	958705	798508	814414	551014	541418	682824	749729	724748	861264
FALSE	High	Q9QYS9	Qki	674463	720587	374672	387866	859738	292820	455354	1.17486e+06	420260	408424	260395	379336	625902	371572	584818	654029	345958	351268	326488	425067	359682	365562	418797	336064
FALSE	High	Q9CYI4	Luc7l	167325	195086	181882	131088	216221	134197	144369	159111	133399	148975	150484	149457	191477	257363	218381	204153	185985	229364	153854	200929	191965	153316	143272	224295
FALSE	High	P62071	Rras2	339170	324215	176027	396661	406519	297843	578411	464572	435921	416149	261915	528198	220341	197612	174449	357645	310505	289001	337659	364761	326835	318928	286490	252624
FALSE	High	Q9DBA8	Amdhd1	3.01513e+07	3.45888e+07	3.8281e+07	2.33285e+07	2.32405e+07	2.62331e+07	1.72589e+07	1.76447e+07	1.797e+07	1.77849e+07	1.94681e+07	1.71491e+07	2.62604e+07	3.82056e+07	3.59757e+07	2.6082e+07	2.80195e+07	3.02464e+07	1.49673e+07	1.72837e+07	2.21932e+07	2.31571e+07	2.97534e+07	2.63018e+07
FALSE	High	Q3ULD5	Mccc2	2.06258e+07	2.16553e+07	2.16602e+07	1.82015e+07	1.92407e+07	1.75692e+07	1.20317e+07	1.17241e+07	9.80221e+06	1.37265e+07	1.33684e+07	1.40464e+07	1.79966e+07	2.10257e+07	2.02863e+07	1.85337e+07	1.89369e+07	1.79675e+07	9.54979e+06	9.60786e+06	1.19953e+07	1.82469e+07	1.86027e+07	1.6785e+07
FALSE	High	Q9CZ57	Nsun4	828058	408749	376444	406276	743346	895509	307706	395232	265890	347189	461582	719340	845711	570905	362539	316965	272924	440046	503897	301254	424216	496149	675637	418317
FALSE	High	Q9D8N0	Eef1g	3.0787e+07	3.14037e+07	2.81312e+07	3.53952e+07	3.62103e+07	3.55063e+07	2.39591e+07	2.56921e+07	2.50773e+07	2.4098e+07	2.62524e+07	2.23514e+07	3.71567e+07	3.21879e+07	2.98549e+07	3.79595e+07	3.37138e+07	3.17408e+07	2.87772e+07	3.22039e+07	2.84649e+07	3.15031e+07	2.75035e+07	2.53755e+07
FALSE	High	Q8C561	Lmbrd2	107864	117544	100118	127750	160378	122260	145132	158188	150248	145940	157244	142963	160660	96458.1	96819.2	145799	111208	114537	127880	142953	130793	97325.5	157023	121051
FALSE	High	Q78PG9	Ccdc25	866871	690328	880717	907566	927803	1.04816e+06	823862	912979	852170	901726	981963	999511	1.02029e+06	796968	829190	949774	776142	1.07766e+06	896291	868574	934794	931467	926552	1.02062e+06
FALSE	High	Q8BPN8	Dmxl2	101361	342828	115360	104837	178823	127955	331824	629397	612526	214319	183538	322358	136040	100045	109597	133268	134134	134869	499103	464862	312524	142765	177451	475791
FALSE	High	Q9D753	Exosc8	247131	271694	209677	259091	178064	235228	317163	304355	296251	286409	203301	324705	273889	209627	248448	240271	274488	334713	243386	312125	298107	225239	287582	332894
FALSE	High	Q60737	Csnk2a1	3.7238e+06	3.72519e+06	3.34696e+06	3.59121e+06	3.79319e+06	3.69788e+06	3.87723e+06	3.63613e+06	3.66956e+06	3.9335e+06	3.26174e+06	5.21138e+06	3.58837e+06	3.5737e+06	3.58081e+06	3.31967e+06	3.7366e+06	3.54305e+06	3.53987e+06	3.88553e+06	3.67167e+06	3.30154e+06	3.81951e+06	4.49274e+06
FALSE	High	Q922Q2	Riok1	14024.8	10381.5	16085.8	16761.7	15525.3	10136.6	24817.9	20228.7	36005.4	39136.5	25255.6	23305.4	32316.3	14787.7	8934.92	17085.9	12269.5	55594.7	24307.4	27228.1	18843.5	16034.5	15681.3	24112.9
FALSE	High	O70400	Pdlim1	5.82569e+06	5.58411e+06	5.03247e+06	3.95218e+06	3.86217e+06	4.09465e+06	6.98649e+06	7.25029e+06	7.71069e+06	6.20362e+06	5.14099e+06	7.07902e+06	4.02535e+06	5.47562e+06	5.43605e+06	3.74306e+06	5.30656e+06	6.18235e+06	6.71606e+06	7.76887e+06	6.96531e+06	5.06764e+06	7.23765e+06	7.35821e+06
FALSE	High	Q9WUH7	Sema4g	241638	320672	218079	197335	217288	203958	152819	199377	111874	202709	217066	261332	191662	277248	295339	252589	270104	295154	112539	118293	141599	291127	339469	308910
FALSE	High	Q9QXZ6	Slco1a1	5.2592e+06	802494	473676	1.46883e+07	1.50778e+07	1.19468e+07	87113.7	91879.5	90321.3	1.89993e+06	3.27383e+06	304278	1.29555e+07	2.92375e+06	985652	1.48402e+07	4.45295e+06	5.65369e+06	78981	92367.9	102488	1.07935e+07	2.88052e+06	3.9441e+06
FALSE	High	Q9D0G0	Mrps30	1.59382e+06	1.55052e+06	1.53084e+06	1.80174e+06	1.92017e+06	1.80059e+06	820316	1.03062e+06	1.10213e+06	1.20001e+06	1.21247e+06	1.46808e+06	1.80585e+06	1.56242e+06	1.77671e+06	1.93894e+06	1.42518e+06	1.67034e+06	1.23463e+06	859867	1.34955e+06	1.352e+06	1.61704e+06	1.56844e+06
FALSE	High	O88983	Stx8	184655	222743	176075	225093	138521	146058	468622	413743	373610	337621	209033	276154	176403	181864	204075	124392	148828	195094	334559	377726	320282	255755	143406	355673
FALSE	High	Q8R3P0	Aspa	235895	381733	469722	228403	250856	334772	37423.9	51608.3	31591.4	139284	122075	219205	306466	363285	400803	309717	394336	369936	70898.5	89679.7	54833.8	219507	490490	437185
FALSE	High	Q7TSI1	Plekhm1	27036.5	21121.1	21856.1	189368	23001.7	30906.9	73652.8	79548.8	66398.1	103657	107245	45541	159484	138210	110848	29149.9	28089.7	140451	96498.6	105907	89950.8	150576	135195	28356
FALSE	High	Q9QYY0	Gab1	277604	418531	193455	733914	142214	83079.9	389767	424346	276331	284122	205005	323885	110759	342726	290376	280279	222727	266759	170563	241487	239436	85879	232184	330038
FALSE	High	Q9CX00	Ist1	669427	466810	632324	616268	483950	672517	640512	764363	441947	576314	540936	718570	642196	795387	793468	720985	822305	697537	406551	422598	641487	517203	624754	659456
FALSE	High	Q8BKG3	Ptk7	27094.7	26760.5	18626	13783.3	21257.4	22645	63499.5	35032.3	55501.7	59145.3	28202.3	124770	22052.8	26969.8	18142.8	26303.7	15538.2	18797.5	27652.3	29229.5	21057.4	27566.3	15843.1	17890.2
FALSE	High	Q8BGS2	Bola2	729092	679564	780075	819025	757000	931864	1.53451e+06	1.50049e+06	1.55483e+06	1.02015e+06	962027	1.234e+06	769777	832542	710605	808798	737841	804622	1.32622e+06	1.58354e+06	1.51559e+06	858329	937152	1.06497e+06
FALSE	High	P70245	Ebp	9.01046e+06	8.90106e+06	8.47534e+06	7.22045e+06	7.30277e+06	6.25097e+06	7.02819e+06	5.92392e+06	5.45969e+06	8.33632e+06	7.27444e+06	9.11777e+06	7.17367e+06	8.06222e+06	8.33503e+06	6.67818e+06	8.51164e+06	9.03692e+06	6.45529e+06	5.82028e+06	6.33075e+06	9.44464e+06	9.59043e+06	1.04423e+07
FALSE	High	Q05921	Rnasel	7146.75	8569.4	7929.01	8431.87	6836.67	8441.43	19908.8	94172.5	10699.5	9035.35	15163	16304	7939.8	11059.1	2801.12	6899.52	11272.3	10867.1	18558.3	16437.6	18656.2	12388.8	10024.4	8819.1
FALSE	High	Q00560	Il6st	123800	145572	107576	103262	132594	110613	157820	120552	122012	120709	121616	140544	103730	119133	104147	89329.6	115944	120709	93192.7	98529.2	96729	85582	118681	112720
FALSE	High	Q8K0Z7	Taco1	2.57424e+06	2.32542e+06	2.28146e+06	2.36884e+06	2.39845e+06	2.42538e+06	1.46806e+06	1.71691e+06	1.36031e+06	1.76937e+06	1.61446e+06	1.61346e+06	2.49078e+06	2.363e+06	2.71893e+06	2.40637e+06	2.24836e+06	2.30864e+06	1.3224e+06	1.37297e+06	1.48227e+06	2.21279e+06	2.21715e+06	1.99093e+06
FALSE	High	Q09014	Ncf1	20405.6	28888.9	27384.8	11219.4	18943	20075.6	69876.3	64690.2	63904.7	33050.1	41696.1	73236.4	18036.8	26029.2	17400.1	21364	28829.2	34098.9	44160.8	57245.9	36700.7	19166.1	20865	48671.7
FALSE	High	Q8BJ64	Chdh	1.86727e+07	2.86358e+07	2.06085e+07	2.61992e+07	2.52015e+07	2.54232e+07	2.30752e+07	2.38637e+07	2.73483e+07	2.52602e+07	2.58427e+07	2.39812e+07	2.2786e+07	2.16827e+07	2.48758e+07	2.34648e+07	1.64154e+07	1.94834e+07	2.84664e+07	2.4405e+07	2.52727e+07	1.645e+07	1.78024e+07	1.83055e+07
FALSE	High	Q9R123	Naa80	10492.6	6944.04	4482.63	13400.5	27203.2	22740	37917.1	29858.6	48108.5	3560.15	27619.5	12156.7	10731.6	10512.8	8825.01	7256.76	3476.47	8523.69	22863.3	22194.7	45629.8	8382.87	9398.38	4423.84
FALSE	High	Q9DBD0	Inhca	2.63214e+06	2.97846e+06	2.94341e+06	3.12097e+06	4.19922e+06	3.5116e+06	4.59535e+06	3.92546e+06	4.93681e+06	3.87915e+06	3.41869e+06	4.71264e+06	3.0507e+06	3.43831e+06	2.65795e+06	3.06441e+06	4.05741e+06	3.49394e+06	4.11358e+06	4.59259e+06	3.82908e+06	3.97271e+06	3.8271e+06	4.16812e+06
FALSE	High	Q5SYH2	Tmem199	88725.4	120663	37912.5	27702.9	56418	27075.1	153452	76138.6	79559.5	37178	83064.1	70663.8	93047.4	42519.2	30553.4	21981.7	15785.4	47560.2	97788	110849	129373	72058.7	54194.4	86741.3
FALSE	High	Q08943	Ssrp1	787885	810722	612299	761881	808270	874248	727086	639044	599876	534043	723499	631932	674936	653214	612451	697770	895043	605928	473525	728617	637901	623428	649131	856138
FALSE	High	Q9QZM2	Polg2	317859	174218	182771	235530	268165	293198	413002	32542.8	96113.5	62061.3	144202	35930.4	219821	184762	168838	217274	142881	307761	243790	54484.9	153511	141383	136060	88683.8
FALSE	High	P70196	Traf6	439824	142435	80722.7	103411	43514.3	98575.7	240689	209754	170551	228376	163475	126905	64826.9	98604.9	137318	73305.2	161968	95179.2	149766	200047	288013	140830	138839	117659
FALSE	High	P97328	Khk	3.23394e+07	3.34977e+07	3.79795e+07	3.51561e+07	3.27917e+07	3.7632e+07	3.29205e+07	3.38917e+07	3.28082e+07	3.44198e+07	3.33671e+07	3.31101e+07	3.28799e+07	3.32571e+07	4.04236e+07	3.66996e+07	3.1962e+07	3.35292e+07	3.4705e+07	3.46533e+07	3.25589e+07	3.72563e+07	2.87829e+07	3.33355e+07
FALSE	High	Q9CQI7	Snrpb2	167627	210008	130608	200284	291875	175680	222011	300042	383308	288459	125168	429288	234081	289818	245476	102285	169830	408240	233385	223722	152701	186030	204889	326349
FALSE	High	Q9CQ80	Vps25	1.44282e+06	1.14051e+06	1.48441e+06	1.33626e+06	1.03416e+06	1.24328e+06	2.12165e+06	2.25447e+06	2.3576e+06	2.17862e+06	1.67299e+06	2.30583e+06	1.27487e+06	1.31567e+06	1.4705e+06	1.23095e+06	1.5046e+06	1.6134e+06	1.85864e+06	2.12226e+06	1.9818e+06	1.71114e+06	1.40463e+06	2.09041e+06
FALSE	High	Q60829	Ppp1r1b	7178.41	7990.32	13586.8	9535.96	13932.4	23962.3	57159.4	79171.2	46873.8	252121	114603	358680	14078.1	20586.8	13793.2	17069.8	11181	10459.7	44741.5	57534.9	13333.4	12528.7	4891.04	44226.8
FALSE	High	Q99JT1	Gatb	309990	327637	329669	356846	359530	366022	302901	283133	269011	441447	370323	358127	333845	340612	461709	411389	375029	344486	226035	285690	326468	341243	568150	402613
FALSE	High	Q99N28	Cadm3	14123.7	5811.81	4261.1	658.116	1872.19	8497.1	5353.08	1881.7	2382.15	9014.05	6394.2	8127.65	956.589	7556.15	9132.13	8298.48	4381.8	9885.63	3480.68	4955.9	3251.71	9339.7	2894.53	7522.42
FALSE	High	Q9WUB0	Rbck1	107840	86730.7	90640	115609	117204	90819.6	133290	227859	235623	218087	91675.4	141488	68428	113359	128945	134674	141153	156460	218915	222871	198200	59849.2	85509.3	140758
FALSE	High	O08585	Clta	2.36791e+06	2.56402e+06	2.37839e+06	2.24155e+06	2.13825e+06	2.19788e+06	2.99437e+06	2.74266e+06	2.68758e+06	2.67288e+06	2.34293e+06	3.33233e+06	2.02931e+06	2.35104e+06	2.25139e+06	1.88144e+06	2.3232e+06	2.60029e+06	2.65902e+06	3.00372e+06	2.43356e+06	1.9038e+06	2.498e+06	2.59345e+06
FALSE	High	Q61907	Pemt	2.71337e+06	2.99427e+06	2.51279e+06	1.52047e+06	1.60202e+06	1.33535e+06	2.88184e+06	3.47251e+06	2.71022e+06	2.61961e+06	1.92138e+06	2.90459e+06	1.34523e+06	2.26242e+06	2.24796e+06	1.68178e+06	2.1789e+06	2.14784e+06	2.27597e+06	2.82741e+06	2.6908e+06	2.81504e+06	3.24487e+06	2.82032e+06
FALSE	High	Q9CQE3	Mrps17	248385	258330	220025	178792	168169	148352	80122.1	99180.3	105071	106542	99807.3	101438	238410	220319	241899	247599	223886	206099	117347	93349.1	132441	198170	249703	190939
FALSE	High	A1A5B6	Tbc1d25	8029.65	1886.63	5236.98	6612.64	2681.16	14862.7	4478.35	11722.8	24815.6	8122.89	3805.78	6588.23	7210.97	7461.23	8799.82	7359.93	5406.86	12439.7	11321.3	9017.12	21297.7	5507.67	1911.09	11931.1
FALSE	High	P55772	Entpd1	24186.4	105476	18920.4	11794.8	56329.6	45982.1	169635	406675	234770	106275	51028	158351	9549.7	153618	57881.3	41841.2	70957.1	132221	100378	242407	121573	12747.7	97783.1	87733.1
FALSE	High	Q8K4Z5	Sf3a1	1.01896e+06	667169	813616	839218	866219	1.05723e+06	1.13507e+06	1.22478e+06	1.41042e+06	1.41453e+06	827867	1.9537e+06	1.0781e+06	787220	680493	582809	658099	1.28296e+06	750229	843157	818863	535543	1.23883e+06	1.30768e+06
FALSE	High	Q61771	Kif3b	208983	44602.3	74478.5	75836	78795.8	77078.5	168934	296557	296627	176899	92325.3	187252	64576.9	56202.6	79490.6	83967.4	90851.5	93188.5	269834	255051	112032	152858	91146.8	90144.8
FALSE	High	Q8BSM7	Slc43a1	179634	92534.8	130753	70260.5	55367.4	39521.4	20364.5	19682	15639.9	39194.3	40085	122869	74652.6	106554	67417.6	64930.8	105972	154677	9916.93	17021.6	15563.8	66275.1	170103	85847.6
FALSE	High	Q8K4K6	Pank1	306885	274961	348204	271536	308588	308376	101139	156894	173651	270007	264123	188041	326996	374060	353978	367984	372321	331694	188642	175790	174906	276320	257251	280180
FALSE	High	Q9ER88	Dap3	2.11144e+06	2.69229e+06	2.15387e+06	2.61609e+06	2.51068e+06	2.44797e+06	1.38046e+06	1.4436e+06	1.64785e+06	1.79173e+06	1.64255e+06	1.86379e+06	2.67341e+06	2.33595e+06	2.46201e+06	2.64522e+06	2.07623e+06	2.05667e+06	1.44417e+06	1.34864e+06	2.035e+06	1.94764e+06	1.92713e+06	1.87167e+06
FALSE	High	Q61210	Arhgef1	794676	715013	759756	745932	661858	698654	1.54628e+06	1.42455e+06	1.63513e+06	1.12802e+06	965161	1.43205e+06	746940	838804	843959	710215	771343	808659	1.5245e+06	1.37919e+06	1.22955e+06	730163	961074	1.12337e+06
FALSE	High	Q3TL44	Nlrx1	1.43722e+06	1.45016e+06	1.2166e+06	1.50162e+06	1.54614e+06	1.50743e+06	446190	503670	698010	948059	746087	1.15662e+06	1.51401e+06	1.08348e+06	1.40969e+06	1.55222e+06	1.07467e+06	1.44072e+06	712960	461379	614701	1.37795e+06	1.60355e+06	1.59604e+06
FALSE	High	Q9EQ20	Aldh6a1	1.6009e+08	1.81156e+08	1.62032e+08	1.45687e+08	1.57416e+08	1.49391e+08	8.83176e+07	8.29849e+07	6.79075e+07	1.04731e+08	1.12795e+08	1.02937e+08	1.43417e+08	1.61573e+08	1.61702e+08	1.51096e+08	1.47141e+08	1.47025e+08	7.73177e+07	6.42469e+07	7.51843e+07	1.26636e+08	1.39211e+08	1.14339e+08
FALSE	High	P50580	Pa2g4	1.42173e+07	1.35366e+07	1.33798e+07	1.52894e+07	1.55712e+07	1.47734e+07	1.06338e+07	1.05664e+07	1.03048e+07	1.22685e+07	1.19774e+07	1.22493e+07	1.54488e+07	1.39194e+07	1.28128e+07	1.56689e+07	1.46729e+07	1.46646e+07	9.80729e+06	1.05928e+07	1.02499e+07	1.27001e+07	1.35386e+07	1.36169e+07
FALSE	High	Q8BLN5	Lss	1.75927e+07	7.4717e+06	7.79061e+06	1.03655e+07	4.28886e+06	1.15844e+07	1.13016e+07	8.55845e+06	1.07649e+07	9.37111e+06	1.19444e+07	1.51671e+07	9.85616e+06	1.0052e+07	7.67181e+06	9.86824e+06	1.60566e+07	1.45988e+07	1.08742e+07	8.73603e+06	1.07689e+07	8.93621e+06	9.12289e+06	1.25583e+07
FALSE	High	Q9JHI9	Slc40a1	41520.3	25129.7	65625.5	49826.6	55893.8	60365.2	23959	14683	29348.5	34691.9	23654.7	39683.6	18035.9	48655.7	39078.6	52360.9	43773.3	88085.4	34258.4	37754.2	88595.8	53106.9	55318	113693
FALSE	High	Q62266	Sprr1a	13274.4	5152.15	13959.8	7983.87	14006.4	1651.95	201011	115672	72181.6	82516.9	58682	113225	11294.9	13178	12371.6	3792.61	9404.17	11984.6	98828.4	97085.6	71427.1	851.63	11139.8	6353.1
FALSE	High	Q9JI11	Stk4	345611	373183	395048	399504	363273	390172	687648	724030	798007	554085	459650	581265	363698	371813	394629	337302	330049	393683	705100	717681	604918	376552	369780	516952
FALSE	High	Q3URQ0	Tex10	19922.3	17025.6	13449.3	28649.9	13155.7	16413.5	199189	133479	199658	170221	15844.6	201596	17433.5	17994.8	11185	19243.7	27517.4	33166.6	272597	65926.9	180816	11715.2	27205.8	99694.8
FALSE	High	Q61696	Hspa1a	3.11235e+06	3.06245e+06	2.90743e+06	5.60808e+06	6.61306e+06	6.32709e+06	6.23419e+06	6.55328e+06	5.43895e+06	5.51324e+06	5.02756e+06	6.29247e+06	4.95844e+06	3.76576e+06	3.97341e+06	5.54592e+06	3.5155e+06	3.03451e+06	7.68782e+06	6.42386e+06	6.00669e+06	5.18032e+06	3.12448e+06	4.61745e+06
FALSE	High	Q78PY7	Snd1	5.1204e+07	4.9012e+07	4.62497e+07	6.2914e+07	7.00511e+07	5.94285e+07	2.71481e+07	2.58351e+07	2.35128e+07	3.66233e+07	3.86851e+07	3.29793e+07	6.22787e+07	5.23049e+07	4.77051e+07	6.42054e+07	5.49597e+07	5.22869e+07	2.25268e+07	2.11365e+07	2.24925e+07	4.4889e+07	4.54649e+07	4.20857e+07
FALSE	High	P62488	Polr2g	48842.7	44913.7	39450.8	46329.3	38339.9	39237.2	97458.5	80641.1	89569.6	44496.6	41953.4	85724.8	41760	44023.4	36831	43794.8	46274.3	49524.5	63803	102039	72259.8	30723	54378.6	37703.8
FALSE	High	P17751	Tpi1	1.13599e+08	1.20799e+08	1.20887e+08	1.16263e+08	1.02405e+08	1.20425e+08	1.57593e+08	1.58754e+08	1.51314e+08	1.39795e+08	1.3531e+08	1.43558e+08	1.12062e+08	1.21376e+08	1.15452e+08	1.14619e+08	1.13722e+08	1.26377e+08	1.55187e+08	1.54415e+08	1.46068e+08	1.14784e+08	1.33193e+08	1.44798e+08
FALSE	High	Q80ZI6	Lrsam1	12766	26178.7	21890.9	23707.5	29778.5	22160.9	40553.1	55930.1	44146.7	38991	48993	41756.4	34759.7	36062.7	28646.6	42925.6	30274.7	19896.3	40532.7	49824.7	57474	25205.6	39632.7	66921.1
FALSE	High	Q80YE7	Dapk1	96143.4	74167.1	96414.4	28863.7	38959	56600.8	56526.7	59679	50482.8	62437.6	54018.4	63455.7	50012.5	102227	67892	53886.4	92887.2	98946.3	30098.7	35692.9	34180.6	44405.5	75390.3	54845.6
FALSE	High	Q60866	Pter	1.46216e+07	1.32973e+07	1.38046e+07	7.17811e+06	6.11608e+06	7.96022e+06	1.71988e+07	1.56315e+07	1.68645e+07	1.47068e+07	1.21333e+07	1.74445e+07	7.30127e+06	1.44643e+07	1.22868e+07	6.7052e+06	1.44212e+07	1.49177e+07	1.78554e+07	1.83693e+07	1.84893e+07	1.42026e+07	1.57889e+07	2.00578e+07
FALSE	High	Q8BWN8	Acot4	4.53993e+06	6.04622e+06	6.02416e+06	1.92797e+06	1.7729e+06	2.03489e+06	4.1401e+06	4.13444e+06	3.7312e+06	4.58315e+06	3.37993e+06	5.90457e+06	1.60865e+06	4.85054e+06	5.92105e+06	1.66305e+06	5.14698e+06	4.51137e+06	2.58077e+06	4.38712e+06	3.84896e+06	2.40448e+06	6.08727e+06	5.66165e+06
FALSE	High	Q9CXK8	Nip7	16799.3	24016.4	20507.9	24879.8	13864.5	18987.6	158651	83222.5	107897	52075.8	18778.4	114525	148984	14665.1	23704.1	19766.4	24358	65447.1	104570	54744.7	51910.4	15428.8	22046.1	39637.8
FALSE	High	P31786	Dbi	3.46444e+07	3.5398e+07	3.79474e+07	3.66404e+07	2.88912e+07	3.51624e+07	2.56008e+07	2.54287e+07	2.24772e+07	2.92549e+07	3.29468e+07	2.93379e+07	2.19411e+07	3.29697e+07	3.3842e+07	2.78518e+07	3.11273e+07	3.01898e+07	2.45502e+07	2.07677e+07	1.9777e+07	2.57383e+07	2.63305e+07	2.84102e+07
FALSE	High	Q6PAJ1	Bcr	79371.6	84566	71391.9	65952.3	50462.4	60558.5	120522	200200	191225	123107	98719.9	119041	76650.1	106983	91074.3	57046.6	117576	116913	157770	151714	168125	37243.2	91137.7	90444.8
FALSE	High	D3Z7Q2	Smim20	88156.7	76740.7	94469.5	67940.7	76035.4	76977.4	35513.2	38808.4	55509.4	42801.8	36654	82098.8	35077.2	24179	51033.8	34878	31329.9	37495	21408.3	12144.7	19721.3	33228.7	41968.6	45387.3
FALSE	High	P61620	Sec61a1	1.03311e+07	1.02123e+07	9.33763e+06	1.13069e+07	1.20813e+07	1.0577e+07	6.60959e+06	5.64356e+06	6.42324e+06	8.29208e+06	8.10494e+06	7.99915e+06	1.14224e+07	1.09859e+07	9.18793e+06	1.10877e+07	1.11202e+07	1.082e+07	5.65404e+06	6.24244e+06	5.94041e+06	8.87608e+06	1.00237e+07	9.35684e+06
FALSE	High	Q8BHG9	Cggbp1	21919.4	39094.1	22535.3	17849.9	20875.3	20206.2	10784.2	13080.6	16421.6	28763.4	8098.38	18752.4	30515	18657.5	17290.6	14520.2	34580.2	21014.1	16603.1	29962.6	20422.2	7854.28	34792.2	16162.9
FALSE	High	Q80X80	C2cd2l	340834	346645	457901	342122	413946	314039	146252	149469	86309.9	186286	197820	257430	356113	386412	308989	326689	356838	381448	94206.6	223158	128634	212473	319021	302627
FALSE	High	P13597	Icam1	1.09488e+06	1.30885e+06	910285	710216	728421	771594	1.34108e+06	1.0618e+06	1.18502e+06	1.1126e+06	899321	1.47632e+06	786339	1.02106e+06	956529	687150	1.13335e+06	1.29216e+06	930294	1.05514e+06	812990	921188	1.42418e+06	1.36676e+06
FALSE	High	P05555	Itgam	31464.5	30782.7	16002.8	28765.6	33794.8	33498.1	165802	112956	200990	89601.7	48672.5	139537	31618.7	33972.4	24166.8	16017.7	27656.6	31300.4	101692	102103	42869.7	38299.1	30624.1	41923.1
FALSE	High	Q3TTA7	Cblb	6289.89	7663.5	15819.9	9308.36	11966.2	10830.2	11943	21155.8	13202.2	9791.89	7712.62	10154	10080.3	1196.93	7734.75	5321.24	8866.18	13038.9	12216.1	10601.8	8471.55	3997.28	4419.96	1036.93
FALSE	High	Q8VCH0	Acaa1b	9.285e+07	1.78161e+08	1.34489e+08	1.40826e+08	1.31949e+08	1.35208e+08	1.15366e+08	1.26957e+08	1.15417e+08	2.07249e+08	2.58764e+08	1.5497e+08	1.15308e+08	1.00367e+08	1.4266e+08	1.38334e+08	9.49179e+07	8.64617e+07	1.20032e+08	1.1606e+08	1.18495e+08	1.43123e+08	1.17227e+08	1.39511e+08
FALSE	High	Q8R079	Bfar	113090	154304	89191.6	131060	161799	121562	248999	264114	278030	205876	183537	147151	174337	138438	91336.4	171855	104202	155431	213868	296921	180559	152122	181206	124478
FALSE	High	Q8C0L6	Paox	171383	278266	367887	175928	83417.2	246425	684393	666499	900352	468934	504583	681470	209197	271711	201307	269523	255604	297738	751124	1.04845e+06	792363	229465	304785	481651
FALSE	High	Q93092	Taldo1	1.86134e+07	1.70685e+07	1.84177e+07	1.94359e+07	1.93806e+07	1.93884e+07	3.03589e+07	3.00449e+07	3.32757e+07	2.43146e+07	2.28488e+07	2.60046e+07	1.73142e+07	2.0449e+07	1.83823e+07	1.89154e+07	2.1248e+07	2.12194e+07	2.6595e+07	3.39104e+07	2.76042e+07	1.73988e+07	2.12832e+07	2.10117e+07
FALSE	High	Q9D8E6	Rpl4	4.35988e+07	4.29438e+07	4.01882e+07	4.50008e+07	4.73458e+07	4.30966e+07	2.90212e+07	2.80178e+07	2.67747e+07	3.40726e+07	3.22093e+07	3.54661e+07	4.77834e+07	4.16883e+07	4.02263e+07	4.57531e+07	4.40122e+07	4.45673e+07	2.59112e+07	2.71026e+07	2.51941e+07	3.46367e+07	3.90957e+07	3.91746e+07
FALSE	High	Q8C2L6	Tmem161b	14064.3	12008.5	766492	360503	11831	16648.4	23454.5	2.77899e+06	21591.8	14682.4	11744.6	23193.7	10177.7	10592.6	12908.1	16664.8	13696.9	12439.1	17871.5	21997.2	24031.2	16890.1	17284	14239.5
FALSE	High	Q91WK5	Gcsh	4.34301e+06	4.58827e+06	3.91052e+06	3.39885e+06	3.52085e+06	3.14573e+06	2.82067e+06	2.69268e+06	2.24926e+06	2.92086e+06	2.70344e+06	2.81282e+06	3.68199e+06	3.88828e+06	3.99508e+06	3.28858e+06	3.92201e+06	3.80859e+06	2.48519e+06	2.21089e+06	2.41775e+06	2.94219e+06	3.63455e+06	3.11206e+06
FALSE	High	Q9WV03	Fam50a	183478	191864	232873	115490	142513	183947	228078	205443	214023	334827	139353	220696	175385	191096	171149	153417	179276	205546	207354	228127	133139	156026	158462	216090
FALSE	High	Q80XN0	Bdh1	7.52816e+07	8.96726e+07	7.53962e+07	5.82835e+07	5.60519e+07	5.51271e+07	3.7801e+07	4.03632e+07	3.90104e+07	6.25905e+07	5.67304e+07	6.8267e+07	5.74573e+07	6.63101e+07	7.45411e+07	5.46786e+07	6.61615e+07	7.13875e+07	3.94728e+07	3.71376e+07	3.89412e+07	5.49456e+07	7.79231e+07	7.99959e+07
FALSE	High	Q8BXB6	Slco2b1	2.2265e+06	1.92382e+06	1.80752e+06	1.68044e+06	1.45758e+06	1.5742e+06	400519	421734	243497	1.00263e+06	1.06849e+06	1.13726e+06	1.82504e+06	2.05239e+06	1.67291e+06	1.86725e+06	2.1372e+06	1.9896e+06	223002	413927	402698	1.29167e+06	1.6397e+06	1.24625e+06
FALSE	High	P97425	Ear2	31855.2	45904	40811.6	41732.4	78467.8	51102.9	37027.4	61371.1	93416.1	111646	150688	109960	46167.5	32835.9	67846.6	30762.1	25686	76369.4	51392.5	30302.4	52179.6	59188.4	59086.1	186068
FALSE	High	Q9Z268	Rasal1	29083.8	28850.3	36758.8	36478.6	31235	21512.4	69889	281726	104446	78981.2	58077	392286	28700.1	41942.2	30556.1	25941.7	24727.7	27561.7	74944.5	75112.9	34942.1	15245.3	30710.7	28277.9
FALSE	High	O88587	Comt	4.04387e+07	3.11002e+07	2.77909e+07	5.72815e+07	6.38471e+07	5.25619e+07	5.05849e+07	4.91327e+07	4.35227e+07	6.21205e+07	6.25554e+07	5.40361e+07	5.03781e+07	3.61519e+07	2.54294e+07	5.80952e+07	3.70788e+07	3.59937e+07	5.3239e+07	4.24045e+07	3.99047e+07	6.98268e+07	4.71818e+07	4.61802e+07
FALSE	High	Q91Y74	St3gal4	229473	193381	180784	133763	153299	87751.9	200383	203216	172686	211419	180090	311967	174150	164062	169203	187031	205487	179836	167420	140141	125694	154746	163735	168244
FALSE	High	Q6NZB0	Dnajc8	107081	95845.7	73849.6	95704.9	89009.4	87671.1	167954	196206	118058	121168	98350.5	283107	56348.6	68703.8	89055.8	62348.2	87645.8	148699	112832	122794	76006.6	67862.4	121634	107000
FALSE	High	P35822	Ptprk	199848	185708	183463	185496	166200	168421	186231	155734	147896	183498	126544	179843	203783	185153	169726	173131	203173	144557	77573.4	93583.1	63230.9	75938.2	162035	121600
FALSE	High	Q9JLV2	Trpc4ap	29771.4	48721.2	30025.8	41992.1	48585.5	44367.2	48793.7	48529	36002.2	48939.2	26317.5	54213.5	53981.7	38416.9	36563.4	38098.4	33912.6	28210	34431.6	30334.3	23744.7	37907.5	40691.9	64304.3
FALSE	High	Q8VEE4	Rpa1	407018	573831	463169	351033	289298	406244	767649	795874	817952	647916	587900	733589	385655	484758	381991	402529	445638	445520	784242	928349	937542	406787	597242	697696
FALSE	High	Q8R238	Sdsl	711519	729213	707114	596931	641966	619269	1.0761e+06	1.0376e+06	1.27704e+06	880133	885645	700981	698378	723945	724224	676627	518857	745955	1.1035e+06	1.12361e+06	1.32917e+06	901011	849917	928713
FALSE	High	Q923W1	Tgs1	30440.6	70598.2	49349.4	38876.3	40398.3	41001.5	61504.2	66634.3	64428.8	78571.9	38357.1	47358.5	55937.7	34113.2	29689.3	75861.6	60337.6	77232.6	70032.6	240898	52234.5	10053.4	46300.8	40949.4
FALSE	High	Q91ZT5	Fgd4	65769.9	104840	84819.7	101197	84354.6	107023	47098.1	41785	56661.5	86358.3	46512.7	97479.9	65907.9	63705.4	77600.4	64001	97795.8	85943.4	27082.3	41442.2	32872.2	105518	72645.9	171199
FALSE	High	Q7TN73	Casd1	31496.4	31208.8	13429.8	38457.1	11662.7	25519.1	26906.1	14352.7	22989.9	29876.8	22427.4	38789.5	23965.3	21929.2	37893.7	28021.3	47597.7	49257.7	21525.4	17900.1	18540.3	26744.1	24424.2	23156.5
FALSE	High	Q9D8W5	Psmd12	1.18173e+07	1.14547e+07	1.17208e+07	1.15598e+07	1.19644e+07	1.27056e+07	1.92418e+07	1.91303e+07	1.99904e+07	1.6436e+07	1.61209e+07	1.77192e+07	1.21015e+07	1.29919e+07	1.19578e+07	1.25148e+07	1.31078e+07	1.267e+07	1.80901e+07	2.05717e+07	1.88822e+07	1.31104e+07	1.31551e+07	1.4523e+07
FALSE	High	Q03147	Cdk7	29840.9	39209.6	23672.5	31518	33536.9	30498	46206.7	47954.4	83363.8	63611.9	31335.9	50315.7	46355.3	34476.7	31150.5	33590.6	36006.2	76109.7	42355.3	79340.9	50403	29750.8	38998.3	40891.3
FALSE	High	Q6P9J9	Ano6	52870.5	58024.9	65413.5	48124.7	40887.4	33037.6	174224	123029	173997	99773.3	48204.7	214499	36913	43368.8	59183.7	33295.5	83196.7	57668.8	169578	130893	110637	36221	69665.3	87485.1
FALSE	High	Q7TQD2	Tppp	104789	116042	88679.8	111202	93470.2	118975	4487.02	19141.5	10221.8	33310.7	51681.3	37062.9	75577.4	81721.3	90178.8	94915.5	74270.9	95378.9	8711.2	44899.3	13408.4	55581.4	111830	72262.7
FALSE	High	P56959	Fus	3.85275e+06	2.4274e+06	3.27272e+06	3.96986e+06	2.50096e+06	3.43008e+06	3.40658e+06	3.57159e+06	3.07098e+06	3.12402e+06	2.44944e+06	3.82898e+06	3.6875e+06	2.68344e+06	2.48507e+06	3.47917e+06	2.81768e+06	3.68319e+06	2.42957e+06	3.4035e+06	2.56869e+06	1.60541e+06	3.35458e+06	3.06913e+06
FALSE	High	Q9QZ23	Nfu1	1.01068e+06	1.50864e+06	931131	1.10981e+06	1.13261e+06	977237	1.25071e+06	908145	958056	1.36321e+06	1.11718e+06	852234	1.32739e+06	1.12526e+06	1.16992e+06	955970	1.06137e+06	776718	639917	913441	1.06184e+06	759362	933045	1.24057e+06
FALSE	High	Q8BIL5	Hook1	381115	232209	307008	550780	369668	464757	246922	325791	360221	342247	413358	318245	424946	284760	275037	335890	391536	382185	256535	326839	267877	234028	215055	321393
FALSE	High	O88738	Birc6	1.26423e+06	1.41415e+06	1.26076e+06	1.46501e+06	1.45859e+06	1.69911e+06	1.4217e+06	1.08157e+06	1.34724e+06	1.57104e+06	1.43306e+06	1.57054e+06	1.48272e+06	1.31809e+06	1.39162e+06	1.5066e+06	1.35971e+06	1.30578e+06	1.46078e+06	1.65837e+06	1.38448e+06	907900	1.30223e+06	1.39607e+06
FALSE	High	P42227	Stat3	3.5591e+06	3.40892e+06	3.29279e+06	2.57382e+06	2.29089e+06	2.64785e+06	3.97071e+06	3.84531e+06	4.32849e+06	3.71161e+06	3.09966e+06	3.99788e+06	2.73627e+06	3.73857e+06	3.57677e+06	2.60202e+06	3.62936e+06	4.06703e+06	3.68505e+06	4.43305e+06	3.62176e+06	2.72698e+06	3.53735e+06	3.93314e+06
FALSE	High	Q7TS68	Nsun6	15630.5	16647.3	10611.8	21690.6	10526.6	14339.1	20973.7	5762.68	20292.3	25296.6	26657.7	11612.4	23474.1	9887.35	12020	21573.4	15051.3	5152.46	21476.8	21547.6	20633.8	17855	19215.5	11828.3
FALSE	High	P63011	Rab3a	60364.3	48263.3	40015	40625.5	36526.1	39301	61225.6	63251.5	60014.8	68329.3	62327.6	79617.9	43435.5	53336	49523.9	41512.3	48065.4	49181.1	68646.4	70080.2	56424.9	37884.5	52504.7	64748.2
FALSE	High	P61514	Rpl37a	1.06424e+06	916914	1.10144e+06	917603	1.00677e+06	1.05061e+06	771545	731771	629512	889993	959190	916593	932145	1.17166e+06	1.04413e+06	1.31604e+06	1.15594e+06	1.27876e+06	643810	942199	652066	970161	987320	752734
FALSE	High	P63030	Mpc1	522904	537073	1.85786e+06	979610	1.10247e+06	386606	168829	197894	194542	272294	209699	192796	317217	595049	1.61275e+06	293594	1.81796e+06	2.57671e+06	615539	252347	190387	86006.7	366117	499731
FALSE	High	Q9CQ06	Mrpl24	791699	1.04901e+06	727997	1.18387e+06	934415	871046	613484	470365	596029	677855	639579	717329	1.02734e+06	677807	873903	1.02376e+06	801333	734796	602964	440673	648318	647625	884208	864544
FALSE	High	Q8BHG1	Nrdc	4.73759e+06	5.12805e+06	5.07756e+06	4.37497e+06	4.9523e+06	3.04054e+06	4.62781e+06	4.64729e+06	5.42373e+06	5.96173e+06	5.42254e+06	5.21101e+06	5.34417e+06	5.33902e+06	4.95442e+06	5.11794e+06	5.55779e+06	5.76583e+06	4.80625e+06	5.87404e+06	5.58224e+06	6.36168e+06	3.82833e+06	5.46667e+06
FALSE	High	Q3UHC0	Tnrc6c	4610.93	2940.74	344.357	6168.46	2399.31	1382.52	6331.85	1729.1	3748.12	3287.17	5253.41	5981.57	5307.41	3339.14	1485.05	6498.57	3064.94	6834.54	8207.6	4924.15	8145.99	2190.48	2191.15	2762.97
FALSE	High	A2AIG8	Accs	112437	127739	142941	49808.4	45999.5	136917	342000	242056	371815	129115	132127	210880	65869.7	126608	71279.2	66062.1	108250	86961.3	250617	284107	352715	136497	92421	119137
FALSE	High	Q80T23	Sytl5	9939.1	11433.9	4419.24	2165.98	3526.73	4710.63	14587	10376.3	10413.7	7446.96	31456.4	12024	6220.95	8641.48	5503.76	8852.22	4422.13	6441.49	14682.6	10679.4	3595.28	8711.21	16638.1	911.014
FALSE	High	O54782	Man2b2	1.55455e+06	1.48156e+06	1.21493e+06	1.32656e+06	1.3053e+06	1.0047e+06	1.4769e+06	1.2204e+06	1.36839e+06	1.05794e+06	794958	1.36305e+06	823053	1.38088e+06	1.05815e+06	953212	1.35879e+06	876773	1.15079e+06	1.37755e+06	950100	720730	1.24577e+06	1.2232e+06
FALSE	High	Q68FD5	Cltc	9.03375e+07	9.89664e+07	8.71192e+07	8.98769e+07	9.12247e+07	8.72571e+07	1.18426e+08	1.11975e+08	1.04593e+08	1.07466e+08	9.47906e+07	1.19241e+08	8.80659e+07	9.3262e+07	8.95264e+07	8.6425e+07	9.31139e+07	9.68949e+07	9.45475e+07	1.05062e+08	8.86315e+07	8.20447e+07	9.26259e+07	9.62705e+07
FALSE	High	Q9WV32	Arpc1b	4.07243e+06	4.24963e+06	4.07712e+06	3.69235e+06	3.61151e+06	3.75364e+06	7.5823e+06	7.04245e+06	7.82451e+06	6.25553e+06	5.12691e+06	6.74e+06	3.71999e+06	4.30494e+06	4.15287e+06	3.21682e+06	4.0975e+06	5.13948e+06	7.58301e+06	7.51486e+06	5.91733e+06	4.37538e+06	4.98598e+06	5.55104e+06
FALSE	High	P62075	Timm13	4.16009e+06	3.96038e+06	3.96661e+06	3.23178e+06	3.73745e+06	3.0872e+06	3.82689e+06	3.99579e+06	3.29351e+06	2.93221e+06	2.70348e+06	3.21675e+06	2.80345e+06	4.1869e+06	3.70543e+06	3.09962e+06	3.71666e+06	3.60105e+06	3.23733e+06	2.45085e+06	2.94333e+06	3.55218e+06	3.39742e+06	2.93963e+06
FALSE	High	O70311	Nmt2	609784	1.34673e+06	1.35777e+06	1.05485e+06	1.20074e+06	1.23052e+06	637508	628055	652866	643737	855646	595897	1.18421e+06	920174	863490	1.1768e+06	643104	1.40463e+06	508289	871033	509059	346992	517104	965319
FALSE	High	Q91WT8	Rbm47	1.56534e+06	1.59818e+06	1.48328e+06	2.37958e+06	2.38274e+06	1.99451e+06	1.37444e+06	1.50277e+06	1.40082e+06	1.51808e+06	1.52749e+06	1.5418e+06	2.46127e+06	1.5273e+06	1.53695e+06	2.49242e+06	1.73636e+06	1.77749e+06	1.21362e+06	1.40416e+06	1.37854e+06	1.539e+06	1.5558e+06	1.43832e+06
FALSE	High	Q9JLV5	Cul3	1.68841e+06	1.57432e+06	1.87432e+06	1.58926e+06	1.6597e+06	1.51181e+06	2.26623e+06	2.26904e+06	2.21238e+06	1.99472e+06	1.8993e+06	2.24808e+06	1.77447e+06	1.83943e+06	1.6867e+06	1.7353e+06	1.83245e+06	1.91995e+06	2.36059e+06	2.14393e+06	2.07548e+06	1.74974e+06	1.83316e+06	1.88301e+06
FALSE	High	Q9CZG3	Commd8	275816	139594	400488	78004.6	70456.6	83826.6	319275	246343	313672	228205	203458	362369	40882.3	306889	355678	58287.7	99489.8	276590	398220	251475	281437	71314.9	359926	195278
FALSE	High	Q8R2R3	Aagab	107114	49461.7	87803.1	52296.3	71390.7	89082	146802	208337	98339.1	133370	111643	151058	93682.2	108261	85690.8	101511	147412	147028	98860.4	169128	112889	78535.2	97182.2	186439
FALSE	High	Q91VN6	Ddx41	79192.8	91876.5	92602.2	72522.4	94770.2	102134	141558	139330	172684	92153.6	78771.8	187550	118991	119816	94000.9	40445.9	91661.4	121108	105239	106991	65888.1	79298.9	122741	147527
FALSE	High	Q8VIK2	Mpv17l2	30981.6	28505.8	10326.6	22853.6	37069.7	27751.9	8025.37	8397.72	21377.3	11992.6	10643.4	22083.8	22880.2	20666.3	25292.1	14225.5	9407.98	7756.21	16444.7	13520.2	9121.48	10260.1	25144.7	22713.5
FALSE	High	P49442	Inpp1	896068	837038	933515	877397	753061	1.00511e+06	1.93114e+06	2.04528e+06	2.3789e+06	1.49084e+06	1.20734e+06	1.65933e+06	902313	1.06419e+06	936786	737307	1.05946e+06	1.03746e+06	1.91593e+06	2.14559e+06	1.99237e+06	962499	1.08297e+06	1.31451e+06
FALSE	High	Q8JZQ2	Afg3l2	3.25259e+06	3.68854e+06	3.00877e+06	3.28576e+06	3.41612e+06	2.84659e+06	2.25714e+06	2.30881e+06	2.57255e+06	1.94759e+06	2.41573e+06	2.85965e+06	3.16087e+06	3.43474e+06	3.49464e+06	3.14559e+06	2.96179e+06	3.83835e+06	2.89784e+06	3.1141e+06	3.17211e+06	2.53277e+06	5.21242e+06	2.88616e+06
FALSE	High	Q9D289	Trappc6b	154312	168123	196637	159534	165560	152912	416799	352766	355751	312843	272891	399039	205062	269978	233435	177086	211873	255762	280409	420636	296573	246919	244117	230469
FALSE	High	Q61285	Abcd2	1.97933e+06	2.94921e+06	2.14347e+06	133488	107827	148612	1.52934e+06	1.22095e+06	1.76924e+06	1.41874e+06	965363	2.30473e+06	103707	2.04289e+06	2.56694e+06	121342	2.72511e+06	3.23371e+06	1.24315e+06	1.83656e+06	2.00142e+06	297241	3.09773e+06	3.1916e+06
FALSE	High	Q9Z0L8	Ggh	194163	312030	222522	155460	143319	133255	154501	165059	129580	154021	121266	94636.8	170356	166696	159522	162097	169680	171928	97268	94561.5	96843	75514.4	157167	118794
FALSE	High	Q9ES00	Ube4b	738807	611698	688738	673738	775796	703983	1.35892e+06	1.60885e+06	1.64238e+06	1.64664e+06	1.34426e+06	1.37583e+06	818018	998230	712372	780024	908867	952420	1.49211e+06	1.44832e+06	1.31065e+06	1.02392e+06	769039	1.05298e+06
FALSE	High	Q9Z0W1	Ngfr	14044.8	11456.4	15793.4	14253.9	15360	9839.73	7513.25	15234.9	24471.8	23117.3	15231.7	17286.9	6547.72	22883.3	15604.9	15234.2	18762.1	17887.5	22734	25039.8	21751.3	10235.4	31913.7	19082.7
FALSE	High	O88653	Lamtor3	357688	380040	332704	297039	318851	241396	743675	633248	674536	418238	426907	544527	273078	356046	302035	255879	343911	365735	605150	704983	571006	287817	419698	512042
FALSE	High	Q9D1B9	Mrpl28	410896	471669	351544	545063	503049	511925	165123	327388	195686	198061	228762	238044	460112	369613	634521	495253	391164	434813	390573	142496	214145	346304	409714	469876
FALSE	High	Q9JIA7	Sphk2	742446	789079	713406	827351	814752	901366	586040	747890	809223	836927	719081	871842	691277	764607	849287	737820	809478	641532	631917	610540	674348	739208	696224	663370
FALSE	High	Q6GU68	Islr	15960.2	8151.67	13680.1	7140.55	12320.8	14121.8	9954.23	13673.8	11873.8	21111.2	18058.1	40667	14113.2	13867.6	14428.5	11061.1	15319	9169.79	3786.97	14677.1	15859.3	22564.8	7377.55	18859.2
FALSE	High	Q9R111	Gda	5.08792e+06	4.92703e+06	5.85444e+06	4.58485e+06	4.00373e+06	5.37889e+06	2.6104e+06	2.85034e+06	3.20084e+06	3.74239e+06	3.54444e+06	4.24617e+06	4.183e+06	5.29074e+06	5.49188e+06	4.38534e+06	5.41119e+06	5.4263e+06	3.05908e+06	3.35797e+06	3.28211e+06	4.17364e+06	6.00502e+06	5.79441e+06
FALSE	High	Q8VC03	Eml3	149906	106438	102354	144701	105140	133417	148565	177237	225080	136605	207791	218863	92302.5	152452	119223	138067	178926	173742	212404	260374	155719	175719	166402	200039
FALSE	High	Q7TQG1	Plekha6	117949	85472.7	109246	105987	155487	101275	83799	93694.1	104972	138408	79799.2	275943	89676.1	76368.5	83661.7	69799.2	76057.1	194706	45223.3	65605.2	53107.5	41090.6	104333	136054
FALSE	High	Q8BNV1	Trmt2a	62493.1	43040.7	35749	31465.1	45427.8	65110.1	89158.8	110608	109567	72008.3	59245.2	75336.7	55918.8	68148.2	65252.3	53299.7	51007.8	86097.3	82037.1	116986	92889.6	50473.6	66444.5	77405.9
FALSE	High	Q61316	Hspa4	2.21362e+07	2.08294e+07	2.22999e+07	2.145e+07	2.0413e+07	2.13024e+07	2.70862e+07	2.55939e+07	2.62429e+07	2.33872e+07	2.17577e+07	2.53364e+07	2.08805e+07	2.21215e+07	2.13982e+07	2.08727e+07	2.31309e+07	2.32634e+07	2.60862e+07	3.08522e+07	2.61513e+07	2.0655e+07	2.28288e+07	2.46538e+07
FALSE	High	P61079	Ube2d3	2.28375e+06	2.00528e+06	2.23299e+06	2.26184e+06	2.39923e+06	2.17032e+06	2.43285e+06	2.80075e+06	2.92754e+06	2.64803e+06	2.61832e+06	2.3828e+06	2.46727e+06	2.45949e+06	2.75274e+06	2.29058e+06	2.35602e+06	2.46045e+06	2.42408e+06	2.45398e+06	2.88019e+06	2.49587e+06	2.54679e+06	2.80544e+06
FALSE	High	D3YX43	Vsig10	15778.6	5292.53	2107.57	9594.36	9876.77	8804.22	32684.5	32882.9	34041.8	27231.1	15550.2	40414.9	4057.44	9455.77	11413.7	6010.88	10805.2	4394.64	26378.3	26009.3	7766.4	6392.89	11472.4	15611.5
FALSE	High	Q5SSH7	Zzef1	2.80277e+06	2.88868e+06	2.69702e+06	2.46808e+06	2.70501e+06	2.78921e+06	1.93162e+06	2.39694e+06	2.3404e+06	2.57806e+06	2.48938e+06	2.70751e+06	2.81196e+06	3.01262e+06	3.13243e+06	2.54949e+06	2.97559e+06	2.86594e+06	2.1036e+06	2.50144e+06	2.28582e+06	2.16953e+06	1.87236e+06	2.81177e+06
FALSE	High	Q9Z0V8	Timm17a	17839.5	12110	7930.97	20970	15234.4	19636.9	16044	16142.3	32328.7	217127	10814.7	18745.9	19375.7	13327.4	20307	96086.4	13533	21419.9	55403.4	27225.7	123045	16231.3	20119.9	15400.1
FALSE	High	P61082	Ube2m	2.79216e+06	2.41496e+06	2.4677e+06	1.83954e+06	2.2475e+06	2.12493e+06	2.9899e+06	3.17947e+06	3.63566e+06	2.41348e+06	1.56091e+06	1.96546e+06	2.70808e+06	2.11714e+06	2.55775e+06	2.16082e+06	2.47883e+06	2.0672e+06	3.04851e+06	3.28325e+06	2.86427e+06	1.82275e+06	2.33554e+06	1.92335e+06
FALSE	High	Q9QXM0	Abhd2	227902	271143	541741	61622.4	81954.5	45524.5	154894	107865	117861	214177	108095	236695	77148.7	471608	162994	77631.4	490699	308612	83406.7	155777	125706	175221	398168	277476
FALSE	High	P46638	Rab11b	1.08209e+07	1.1269e+07	1.06056e+07	1.04583e+07	1.09224e+07	1.03632e+07	1.7695e+07	1.69235e+07	1.69604e+07	1.54893e+07	1.33765e+07	1.66535e+07	1.08178e+07	1.11102e+07	1.02371e+07	1.02861e+07	1.07225e+07	1.10932e+07	1.77259e+07	1.68076e+07	1.38715e+07	1.18555e+07	1.2899e+07	1.39774e+07
FALSE	High	Q9EQ06	Hsd17b11	6.16328e+06	8.61891e+06	6.91622e+06	5.9914e+06	6.41621e+06	7.13448e+06	4.75839e+06	4.7031e+06	4.02267e+06	6.40932e+06	6.37844e+06	5.87291e+06	8.17414e+06	7.37127e+06	7.28849e+06	7.16211e+06	6.46265e+06	5.79367e+06	4.09992e+06	4.24531e+06	3.54011e+06	7.48102e+06	6.26089e+06	5.18952e+06
FALSE	High	Q99M04	Lias	1.00966e+06	1.1072e+06	1.2632e+06	968476	1.15246e+06	1.02772e+06	473467	294250	318280	462589	853564	1.05632e+06	1.18746e+06	1.31248e+06	1.15024e+06	1.00321e+06	1.14796e+06	1.15457e+06	699286	688621	675458	1.21896e+06	1.16478e+06	1.92939e+06
FALSE	High	Q8BKF1	Polrmt	49964	49543.7	43587.4	55556.2	40758.7	33992.8	63853.4	51698.2	79306.2	59634.6	51587.5	53581.8	56258.6	44810.1	37740.6	47969.5	48161.9	44978.9	82483.5	75442.2	72340.1	41461.5	55652.7	54631.8
FALSE	High	Q80VD1	Fam98b	1.1326e+06	1.18744e+06	1.31107e+06	1.11021e+06	1.09876e+06	1.14249e+06	1.49359e+06	1.4743e+06	1.28625e+06	1.59697e+06	1.39304e+06	1.70451e+06	1.06301e+06	1.69878e+06	1.39391e+06	955076	1.49522e+06	1.41396e+06	1.22149e+06	1.60998e+06	1.39548e+06	1.17378e+06	1.51722e+06	1.42874e+06
FALSE	High	P47753	Capza1	3.51508e+06	3.39057e+06	3.68277e+06	3.18712e+06	3.37066e+06	3.0799e+06	5.2312e+06	4.54116e+06	4.97753e+06	3.67819e+06	3.51873e+06	4.84188e+06	3.07086e+06	3.59405e+06	3.48561e+06	2.97809e+06	3.44207e+06	4.25813e+06	4.72772e+06	5.12226e+06	4.19371e+06	3.12721e+06	4.06069e+06	4.50628e+06
FALSE	High	Q9Z1P7	Kank3	14658.8	11664.2	1184.16	10012.7	4433.43	5949.77	18122.9	7485.27	4647.4	27228.8	8901.14	13241.7	7766.58	13034.9	8804.43	14317	4397.35	11525.8	11622.5	9781.87	5632.65	11728.7	5532.35	6071.72
FALSE	High	Q9Z2N8	Actl6a	271448	177103	228021	270241	232974	289712	475193	395090	421898	389603	296862	471524	320707	220813	235058	232153	295758	279338	290810	349202	316482	232985	244742	353018
FALSE	High	P52760	Rida	2.81341e+08	2.59498e+08	2.86758e+08	2.10932e+08	2.09393e+08	2.38981e+08	2.89172e+08	2.67806e+08	2.82107e+08	2.27475e+08	2.33777e+08	2.1098e+08	1.82984e+08	2.8375e+08	2.60974e+08	1.86607e+08	2.46903e+08	2.66814e+08	2.62555e+08	3.02658e+08	3.25952e+08	2.12557e+08	2.65945e+08	2.4544e+08
FALSE	High	P23591	Gfus	2.49056e+06	1.74281e+06	3.58289e+06	2.57035e+06	2.5352e+06	2.9969e+06	2.52977e+06	2.32514e+06	3.71268e+06	2.28452e+06	2.6602e+06	2.26429e+06	3.07487e+06	2.00063e+06	2.28923e+06	3.13179e+06	2.26668e+06	2.46063e+06	2.61903e+06	2.44981e+06	2.55536e+06	2.36731e+06	2.40686e+06	2.49852e+06
FALSE	High	P97369	Ncf4	109061	157212	133680	78055.2	82936.8	96820.6	272311	290002	406220	169366	124884	285584	85402.1	146390	117479	89406	96991	124162	258117	333533	304949	99764.1	122761	130317
FALSE	High	O70570	Pigr	4.38983e+06	4.77802e+06	4.09755e+06	2.62145e+06	2.67495e+06	3.46571e+06	1.99001e+06	2.05323e+06	1.41952e+06	3.25215e+06	2.82196e+06	3.39859e+06	2.6828e+06	3.65517e+06	3.29666e+06	2.18516e+06	3.10833e+06	4.68879e+06	1.79363e+06	1.97524e+06	1.50968e+06	2.40498e+06	4.1243e+06	2.72435e+06
FALSE	High	P52912	Tia1	4353.86	9191.01	10949.5	6744.24	7610.48	8959.49	9044.66	10581	12978.2	11576.1	11297.5	9777.7	14660.3	8908.48	4967.08	7356.07	7354.61	8117	7477.62	11194.2	9861.14	11159.8	2319.37	7204.12
FALSE	High	Q9Z2C5	Mtm1	291840	386874	315837	351577	370736	531840	315121	375593	350045	593138	409239	526324	376671	437474	328222	416214	471079	350102	373863	431461	347809	273607	361216	387280
FALSE	High	P42337	Pik3ca	119822	84693.7	79748.9	66181.9	111811	103772	125087	119100	100240	118933	116311	111542	76822.3	138424	75983.5	80152.9	89124.4	110382	95945.9	136531	119075	67277.7	74809.1	79119.2
FALSE	High	Q5U5Q9	Uimc1	73033	18254.9	74983.2	100819	77985.3	20953.6	315289	333363	314218	56893.9	18823.9	20619.8	43391.8	24180.1	75604.2	17318	14836.2	102084	338036	403549	23171.7	13138.9	66819.4	25756.5
FALSE	High	Q9D938	Tmem160	293879	214839	118327	216062	210372	208504	408972	300970	528732	317365	315301	377095	309876	137075	172399	274672	217218	192856	472104	431661	406450	273759	230854	307309
FALSE	High	O08600	Endog	5.24768e+06	4.23312e+06	4.34663e+06	3.34094e+06	3.19214e+06	3.72109e+06	2.42422e+06	2.73028e+06	2.04108e+06	2.61943e+06	2.40595e+06	2.81897e+06	4.53357e+06	5.24404e+06	4.90149e+06	3.91518e+06	4.62315e+06	5.31536e+06	2.41039e+06	2.44723e+06	2.73244e+06	4.2859e+06	4.47183e+06	4.21537e+06
FALSE	High	P47962	Rpl5	2.8623e+07	2.73658e+07	2.55781e+07	3.03422e+07	3.09631e+07	2.86952e+07	1.94486e+07	1.81996e+07	1.74942e+07	2.36028e+07	2.14143e+07	23613070	3.30334e+07	2.92294e+07	2.67494e+07	3.00349e+07	2.98121e+07	3.22342e+07	1.78284e+07	1.87479e+07	1.68582e+07	2.34514e+07	2.50927e+07	2.69453e+07
FALSE	High	Q3UH66	Wnk2	6791.45	969.46	1985.72	4849.7	5698.74	7155.75	7437.69	6576.27	6745.71	9777.82	6437.31	10556.7	177.532	4043.99	2596.02	6007.52	5784.05	3677.22	1317.4	3717.26	4343.26	41.607	2291.54	6065.25
FALSE	High	O35382	Exoc4	1.00967e+06	339391	582815	387352	833586	916645	1.40435e+06	1.3203e+06	933035	769617	504756	778592	390613	547825	413354	388400	770078	419292	482470	545204	612232	672411	1.03847e+06	519449
FALSE	High	Q8BHL3	Tbc1d10b	25019	20206.2	24050.4	16755.6	27670.3	13793.5	26565.6	25432.2	12675.1	13923.1	11633.9	31300.8	21119.1	9978.32	16302.8	13594.9	15691.7	20313.6	17227.2	17566.8	12896.8	19480.5	8623.3	12173.7
FALSE	High	P43120	Hhex	16135.9	7472.96	11792.3	17438	13193.1	18246.8	9440.2	7896.54	10047.2	6943.49	7691.02	8533.64	15725.9	8870.15	8928.24	20363.3	7954.88	20661.3	18496.8	21243.3	7893.13	6387.71	11219.1	5921.65
FALSE	High	Q8C0M9	Asrgl1	805231	772902	1.24675e+06	691689	880327	904538	2.7661e+06	2.51505e+06	2.59755e+06	1.54318e+06	1.47173e+06	1.77855e+06	735069	1.21031e+06	1.23575e+06	1.18771e+06	1.03766e+06	1.04399e+06	2.76628e+06	2.98384e+06	2.64512e+06	1.42398e+06	1.40093e+06	1.56727e+06
FALSE	High	Q9Z2B5	Eif2ak3	31782.9	15402.4	15587.1	31299.8	30403.5	12065.4	50076.2	52191.6	19223.4	25846.8	30163.8	34019.1	264498	13629.7	15940.5	15429.6	12755.1	16345.2	40760.9	32669.1	29619.5	26073.8	23500.2	27668.4
FALSE	High	Q9CXT8	Pmpcb	4.57018e+06	5.22778e+06	4.80695e+06	4.57558e+06	5.86903e+06	4.18012e+06	4.43734e+06	4.57532e+06	4.25534e+06	4.29277e+06	4.09543e+06	5.33011e+06	5.0556e+06	4.38619e+06	4.74802e+06	4.57857e+06	4.3562e+06	4.28251e+06	4.5616e+06	4.02836e+06	4.06788e+06	4.48564e+06	5.2952e+06	4.63954e+06
FALSE	High	Q01768	Nme2	3.12246e+07	3.09057e+07	3.14964e+07	3.6944e+07	3.62712e+07	3.86702e+07	4.0005e+07	4.02103e+07	4.39943e+07	3.70407e+07	3.7808e+07	3.78719e+07	3.88325e+07	3.39551e+07	3.03728e+07	3.80589e+07	3.43794e+07	3.4441e+07	4.16959e+07	4.44169e+07	4.04553e+07	3.66096e+07	3.52946e+07	3.55586e+07
FALSE	High	Q9CY24	Tmem179b	24669.1	8489.26	16446.6	19615.4	17056.2	23449.3	45459.2	31937.4	26002.4	23495.7	20268.6	240872	12831.4	22092.6	5728.95	12206.6	12930.4	27221.1	24194.9	28873	21266.1	18190.3	9403.12	25895.7
FALSE	High	Q80UM7	Mogs	1.02049e+07	1.03323e+07	9.38639e+06	9.71659e+06	1.02196e+07	8.22336e+06	8.9934e+06	8.51945e+06	7.35433e+06	8.33233e+06	8.08201e+06	9.49453e+06	1.06371e+07	1.03822e+07	8.77171e+06	9.41124e+06	9.58119e+06	1.03244e+07	7.203e+06	7.67692e+06	8.42224e+06	9.98501e+06	1.07934e+07	1.04788e+07
FALSE	High	Q8R146	Apeh	9.3532e+06	9.26953e+06	9.39344e+06	8.51368e+06	7.66648e+06	9.82505e+06	1.20463e+07	1.20983e+07	1.21398e+07	1.09389e+07	1.07773e+07	1.13156e+07	8.81745e+06	9.40031e+06	9.10647e+06	8.6078e+06	9.12634e+06	1.01434e+07	1.19347e+07	1.28539e+07	1.16274e+07	9.59711e+06	1.04891e+07	1.13201e+07
FALSE	High	Q8R1T4	Slc35a3	323814	421764	417947	379293	450192	340501	165710	160366	169594	301898	334829	349283	535590	305645	242709	366448	420068	333197	141100	161635	161315	264909	357707	318677
FALSE	High	P39039	Mbl1	982149	877255	936259	1.16339e+06	1.3745e+06	1.10948e+06	583926	596002	511309	1.08895e+06	1.16972e+06	716946	1.06442e+06	933762	694678	1.13425e+06	1.15018e+06	1.02004e+06	766450	823394	752979	1.2964e+06	1.15232e+06	930574
FALSE	High	P63073	Eif4e	1.86717e+06	1.67345e+06	1.86448e+06	1.97827e+06	1.92438e+06	1.99656e+06	1.79599e+06	1.89269e+06	2.02642e+06	1.73832e+06	1.73572e+06	1.68699e+06	1.99236e+06	1.93157e+06	1.81255e+06	1.91322e+06	2.00553e+06	1.78584e+06	1.76754e+06	2.10155e+06	1.89231e+06	1.71107e+06	1.73335e+06	1.99116e+06
FALSE	High	P83870	Phf5a	190248	161396	152882	157828	167879	151962	186775	186139	220835	205739	158833	295254	179480	188729	130586	133295	160034	213889	160412	133389	171663	104125	187767	140239
FALSE	High	P12710	Fabp1	5.00229e+08	4.75052e+08	4.93625e+08	5.31604e+08	4.89996e+08	5.02487e+08	1.15647e+08	1.1524e+08	1.00509e+08	3.2186e+08	3.86656e+08	2.69343e+08	5.44258e+08	4.66473e+08	4.48297e+08	5.5459e+08	5.23266e+08	5.51287e+08	1.22241e+08	1.69805e+08	1.3364e+08	4.12482e+08	3.9179e+08	4.15549e+08
FALSE	High	Q9CXY1	Tmem175	33664.1	29381.3	50467.5	30515.3	36009.8	24585.4	52342.2	21635.8	52891	51333.9	31093.4	55106.8	15624.9	33048.3	33218.2	3026.26	35062.3	28899.4	1020.12	40685	25541.8	29613.4	29390.1	28839.4
FALSE	High	Q9CRB9	Chchd3	4.50177e+06	4.3308e+06	4.31727e+06	6.32561e+06	5.08572e+06	5.72514e+06	1.25634e+06	2.26721e+06	3.04461e+06	2.31593e+06	2.13884e+06	2.58509e+06	4.29505e+06	2.69452e+06	4.5989e+06	4.77304e+06	2.92161e+06	4.9411e+06	2.38781e+06	1.38445e+06	2.57507e+06	2.16726e+06	3.0346e+06	3.47025e+06
FALSE	High	Q9EPK6	Sil1	501066	1.01308e+06	774164	653580	934854	845952	1.08515e+06	871557	817413	1.10157e+06	989646	1.38275e+06	825551	665355	762420	745525	578618	1.70143e+06	749798	718444	977301	775406	955110	1.4624e+06
FALSE	High	Q9WV98	Timm9	193485	173660	161360	230224	231105	179158	100563	117164	167837	84660.7	92041.6	109958	177184	191710	209714	244209	144822	166863	144818	68267.9	82011.8	137064	122204	120115
FALSE	High	Q01705	Notch1	1.33441e+06	2.21829e+06	1.50958e+06	932369	1.24223e+06	1.80886e+06	16447.3	13576	31684.4	117751	1.48897e+06	570040	2.17224e+06	1.39488e+06	1.16044e+06	2.31743e+06	1.30298e+06	2.11929e+06	17010.9	34198.7	24089.8	754554	1.43517e+06	912709
FALSE	High	Q9ERR1	Ndel1	119206	99532.6	121651	109990	61085.1	68791.6	141020	118092	142171	125176	154356	188521	76223.7	103805	130089	70706	132733	97193.6	152379	129114	135134	32163	84455.6	113564
FALSE	High	Q3USZ8	Dipk2a	284399	1.20555e+06	325798	800138	1.14645e+06	272453	1.3275e+06	1.32134e+06	908448	1.72814e+06	981813	1.60211e+06	786296	569009	284669	351169	258388	291612	791324	771284	1.01884e+06	385135	2.13912e+06	861752
FALSE	High	Q9JJL3	Slco1b2	7.69073e+06	7.42946e+06	6.09176e+06	9.85746e+06	1.07434e+07	8.42327e+06	3.19491e+06	3.78554e+06	2.40195e+06	5.73778e+06	6.30549e+06	6.27366e+06	8.16278e+06	7.64881e+06	5.56533e+06	9.95216e+06	9.31313e+06	6.55845e+06	2.16528e+06	2.3711e+06	2.20056e+06	5.82593e+06	6.78348e+06	4.91186e+06
FALSE	High	P13634	Ca1	1.88434e+06	1.36527e+06	1.94676e+06	2.11858e+06	1.87762e+06	2.16516e+06	944667	946994	1.47358e+06	1.37665e+06	1.96403e+06	915820	1.92565e+06	1.30495e+06	1.90971e+06	1.68189e+06	1.68473e+06	1.62485e+06	1.59679e+06	977737	1.53529e+06	2.48299e+06	1.42097e+06	1.71323e+06
FALSE	High	Q9WU79	Prodh	2.90182e+07	2.37934e+07	2.44623e+07	2.61932e+07	2.58707e+07	2.27936e+07	1.03367e+07	1.1731e+07	7.53944e+06	1.59297e+07	1.68167e+07	1.64224e+07	2.66991e+07	2.21278e+07	2.7034e+07	2.36751e+07	2.36357e+07	2.34016e+07	7.83461e+06	7.1048e+06	6.72221e+06	1.88712e+07	2.29761e+07	1.63963e+07
FALSE	High	Q3TCJ1	Abraxas2	845236	793369	923035	802801	762571	822892	2.16436e+06	2.06507e+06	1.86547e+06	1.38365e+06	1.28425e+06	1.96213e+06	697380	985148	945102	675643	795333	1.00692e+06	1.77779e+06	2.13077e+06	1.7167e+06	1.15344e+06	1.0277e+06	1.29503e+06
FALSE	High	Q8JZQ9	Eif3b	1.35761e+07	1.31037e+07	1.21974e+07	1.27243e+07	1.54876e+07	1.40056e+07	1.10154e+07	1.19596e+07	1.16785e+07	1.25579e+07	1.09708e+07	1.30301e+07	1.33755e+07	1.18614e+07	1.13915e+07	1.33559e+07	1.30987e+07	1.31373e+07	1.08497e+07	1.18305e+07	1.15417e+07	1.19223e+07	1.27835e+07	1.43963e+07
FALSE	High	Q6P2B1	Tnpo3	1.51581e+06	2.2975e+06	1.48573e+06	1.43886e+06	1.47807e+06	1.13117e+06	3.48552e+06	3.35557e+06	3.11886e+06	2.58242e+06	1.90877e+06	2.72073e+06	1.95793e+06	1.58447e+06	1.30649e+06	2.01602e+06	1.26258e+06	1.58086e+06	2.82042e+06	3.0572e+06	3.3065e+06	1.23586e+06	1.2721e+06	2.04554e+06
FALSE	High	Q8BJM7	Tyw1	1.09323e+06	594212	716550	485656	626986	433074	1.2212e+06	1.19444e+06	1.21176e+06	802642	989265	1.10325e+06	867053	741480	312761	825324	375816	785963	2.35158e+06	1.29979e+06	1.14347e+06	748953	605152	713053
FALSE	High	P09581	Csf1r	182222	131227	134142	113873	71903	166733	217217	245382	225867	135765	100404	136257	53487.8	124214	120880	79246.3	173886	214393	228248	227309	175338	72621.1	105545	144141
FALSE	High	P39447	Tjp1	1.52258e+06	1.02668e+06	1.05486e+06	1.70216e+06	1.49696e+06	1.36777e+06	1.04815e+06	1.07632e+06	582431	1.07012e+06	848191	1.75664e+06	942971	1.03422e+06	1.28862e+06	912818	806117	1.79355e+06	558041	428681	527368	265758	849799	852411
FALSE	High	Q60634	Flot2	924936	720194	784986	714148	909399	651422	794955	594148	341911	666043	446904	1.10117e+06	779601	577677	951486	420722	574797	997199	317692	349207	293228	473013	746376	860470
FALSE	High	P01592	Jchain	301973	457583	346744	448215	399097	385100	219453	236594	385947	352859	290207	300380	324859	537646	386408	391278	465583	399703	277458	165304	334025	547901	484462	601582
FALSE	High	P52792	Gck	4.11616e+06	5.44781e+06	5.85663e+06	5.56233e+06	4.98018e+06	6.67922e+06	3.66979e+06	3.52158e+06	3.66579e+06	5.01721e+06	5.54874e+06	5.02815e+06	5.05329e+06	4.99243e+06	5.63802e+06	5.41997e+06	4.60568e+06	4.91362e+06	4.13186e+06	3.40124e+06	3.70607e+06	5.43469e+06	4.33641e+06	4.96114e+06
FALSE	High	Q8R3N1	Nop14	7936.96	10600.9	10630.1	9028.07	5442.75	2572.09	13938.3	13470.7	17948.6	6837.8	13645.4	12160.1	13611.6	12220.2	12933.5	7517.67	3953.78	8147.03	6500.33	17126.3	15464.9	8068.99	11393.7	8668.66
FALSE	High	O09131	Gsto1	1.69658e+07	1.963e+07	1.97822e+07	1.414e+07	1.28329e+07	1.6219e+07	2.73959e+07	2.80987e+07	2.85022e+07	1.47823e+07	1.47741e+07	1.4714e+07	1.4065e+07	2.22288e+07	2.0355e+07	1.34791e+07	1.85657e+07	1.83649e+07	2.25183e+07	2.74738e+07	2.64363e+07	1.02922e+07	1.58863e+07	1.20458e+07
FALSE	High	Q8CJG1	Ago1	374875	404433	544440	355524	215904	320658	319015	399166	308510	391574	312971	455534	318384	468338	430221	389944	427965	422305	280934	309256	259831	236547	418703	416138
FALSE	High	O88851	Rbbp9	2.00384e+06	1.82283e+06	2.11232e+06	1.89021e+06	1.86792e+06	2.08403e+06	2.20181e+06	2.0316e+06	2.18577e+06	2.62462e+06	2.33322e+06	2.5316e+06	1.83588e+06	2.15902e+06	1.93897e+06	1.91769e+06	1.91558e+06	1.89264e+06	2.05593e+06	2.06918e+06	1.73022e+06	1.79679e+06	2.04379e+06	2.17205e+06
FALSE	High	O09044	Snap23	1.67728e+06	1.40455e+06	1.23083e+06	1.51852e+06	1.45393e+06	1.36703e+06	1.59789e+06	1.33313e+06	1.24378e+06	1.45546e+06	1.2196e+06	1.79329e+06	1.1733e+06	829372	998765	1.19231e+06	1.34533e+06	1.40434e+06	964530	896147	948713	951233	1.44835e+06	1.54814e+06
FALSE	High	Q78J03	Msrb2	408906	502713	392155	398515	391108	422752	272845	347432	312722	421709	403313	419204	442802	414961	436232	429969	453261	341065	285402	337405	261241	472169	434861	404685
FALSE	High	O08599	Stxbp1	140723	347459	114791	203197	221274	104125	290090	232837	323343	294783	144556	269423	95510.6	142477	134524	129528	277507	152007	119434	329289	117667	103723	185719	382431
FALSE	High	Q9D1M0	Sec13	4.33507e+06	3.12202e+06	3.77833e+06	4.40363e+06	3.904e+06	3.56454e+06	3.74753e+06	3.54684e+06	3.30736e+06	3.38048e+06	3.11294e+06	3.92064e+06	3.47503e+06	4.0048e+06	3.60389e+06	3.75745e+06	3.78679e+06	3.9615e+06	4.2907e+06	3.97049e+06	4.50129e+06	3.54226e+06	3.75921e+06	5.13456e+06
FALSE	High	O88848	Arl6	41861.9	245942	18748.3	30968.5	50736.4	86822.2	76316.3	108570	127780	107330	44491.5	85247.3	330659	38564	33354.2	19216.6	22505.1	39053.3	63537.1	100851	85158.2	61496.2	102774	53947.5
FALSE	High	Q60960	Kpna1	273512	240827	358786	501749	650601	540479	352246	699120	521813	351399	288138	789096	399905	565495	655411	470666	78627.6	646501	555809	492696	379440	627682	387968	235303
FALSE	High	Q8K0G8	Esrp2	894496	785641	688478	630846	706460	580227	405896	625350	395713	488891	1.27021e+06	756874	595892	944571	831498	529732	757815	753570	1.88841e+06	1.00816e+06	450267	447302	582436	481509
FALSE	High	P59481	Lman2l	302611	220030	207657	124573	160805	172082	311709	279810	263848	260902	224310	368831	171329	214740	145237	191500	243260	227959	251514	305370	314707	199487	241128	249859
FALSE	High	Q5M9N4	Pigh	13450.2	1744.35	7907.33	10034.7	10001.5	7319.91	13791.5	12015	13183.3	11195.1	3358.86	6244.59	6908.93	5790.28	9608.03	8269.81	2431.78	15438.1	5648.85	12249.8	10696.1	8397.63	9682.16	12492.9
FALSE	High	Q63961	Eng	940905	1.05435e+06	1.07468e+06	1.92638e+06	914877	904162	1.21016e+06	998656	947274	1.3597e+06	1.32547e+06	1.5342e+06	669169	966548	1.03753e+06	815398	968575	1.11889e+06	828617	1.05384e+06	871557	865037	1.32266e+06	1.17596e+06
FALSE	High	P60824	Cirbp	116957	107318	100272	111045	91217.2	123203	230764	137270	189867	192343	172071	235837	131168	116708	107159	87295.1	90669.2	118188	171170	106295	114577	83659.7	102959	103759
FALSE	High	Q66JZ4	TCAIM	134330	144108	109879	222285	256748	166076	55090.3	74892.5	59338.9	102715	125190	127305	253915	87284.6	132525	255871	165104	93331.8	53372	44474.4	92678	151279	151136	123318
FALSE	High	Q9JIZ0	Cml1	6.82319e+06	7.12565e+06	6.66459e+06	5.77724e+06	6.44111e+06	5.82699e+06	1.20819e+06	1.67795e+06	1.08443e+06	3.32358e+06	3.64909e+06	2.73428e+06	6.28351e+06	6.47054e+06	6.62464e+06	6.0434e+06	5.8043e+06	7.03001e+06	1.50181e+06	925750	1.07822e+06	4.43089e+06	6.10683e+06	4.31533e+06
FALSE	High	Q9D3U0	Pus10	151421	200070	223913	160326	157907	188716	193839	172353	168113	183236	152600	217037	173310	227440	221104	388790	226254	142049	151506	189201	235223	128676	165196	192021
FALSE	High	Q569Z5	Ddx46	1.34869e+06	1.32245e+06	1.34401e+06	1.15191e+06	1.02968e+06	1.14517e+06	920569	990976	924904	1.01737e+06	801293	1.21001e+06	1.41919e+06	1.48668e+06	1.45715e+06	1.05946e+06	1.46069e+06	1.63642e+06	798681	830539	722563	741264	1.23365e+06	1.19198e+06
FALSE	High	P98078	Dab2	427496	315470	229478	317039	294925	372405	556766	368408	404773	448238	392121	608407	426757	243374	292845	194750	350824	367739	209510	278443	151875	211756	379893	512561
FALSE	High	Q9DCG9	Trmt112	585860	473234	556904	554552	540547	596180	798249	780950	895168	735433	667102	751294	446312	587619	575854	468169	567576	564844	682406	797340	810313	570914	613630	705766
FALSE	High	Q925N0	Sfxn5	1.68182e+06	1.85901e+06	1.74841e+06	2.00451e+06	1.76397e+06	1.75756e+06	475142	482029	581393	1.065e+06	1.08151e+06	948450	1.78096e+06	1.5709e+06	1.79305e+06	1.54706e+06	1.33677e+06	1.66763e+06	822327	558910	605782	1.14463e+06	1.369e+06	1.58392e+06
FALSE	High	Q9WVS7	Map2k5	34568.9	34830.8	33732.3	23293.8	117698	34771.2	39347.4	49538.2	54628.5	34518.8	35078.4	119796	15649.5	111722	33650.5	65765.7	30513.1	44267.7	35878.8	43009.9	44220.3	30224.6	59942	20207.8
FALSE	High	B8JK39	Itga9	301706	359963	75013.9	63990.4	112126	119709	182309	188229	185927	156805	139227	189553	56712.5	143117	127477	67899.5	64537.9	312869	186916	225275	275882	61827.2	122278	73472.1
FALSE	High	Q8K157	Galm	1.51829e+07	1.52044e+07	1.62014e+07	1.44221e+07	1.43457e+07	1.54467e+07	1.0136e+07	1.05596e+07	9.80202e+06	1.23905e+07	1.26565e+07	1.1675e+07	1.34595e+07	1.60552e+07	1.62124e+07	1.45313e+07	1.47441e+07	1.50542e+07	1.0814e+07	1.10495e+07	1.05918e+07	1.39321e+07	1.51254e+07	1.42143e+07
FALSE	High	P35278	Rab5c	2.87082e+06	2.9071e+06	2.72185e+06	2.81068e+06	2.94115e+06	2.79394e+06	4.55396e+06	4.37695e+06	4.46422e+06	3.8436e+06	3.27341e+06	4.38236e+06	2.71707e+06	2.90721e+06	2.72509e+06	2.78797e+06	2.97792e+06	3.15411e+06	4.92187e+06	4.63457e+06	4.59101e+06	2.99861e+06	3.44287e+06	3.93748e+06
FALSE	High	P47934	Crat	1.19031e+06	2.08703e+06	1.98841e+06	1.38303e+06	941147	1.2178e+06	3.82168e+06	4.07645e+06	4.27293e+06	3.22119e+06	2.74218e+06	3.32364e+06	953174	1.36298e+06	1.90891e+06	982554	1.43294e+06	1.06768e+06	3.38097e+06	4.02652e+06	4.54253e+06	1.6088e+06	1.59666e+06	1.88757e+06
FALSE	High	O09158	Cyp3a25	2.00596e+06	3.20501e+06	2.56209e+06	2.56394e+06	2.64949e+06	2.17038e+06	620625	907568	547692	1.2343e+06	1.09465e+06	1.22956e+06	2.14127e+06	2.04472e+06	1.66472e+06	2.53201e+06	2.37291e+06	1.76618e+06	552574	367910	858574	1.85867e+06	2.30028e+06	1.27168e+06
FALSE	High	Q91WI7	Itfg2	176267	69560.3	85422.3	70457.4	109055	79260.1	197625	145143	169073	181393	86997.6	294699	105995	128364	163295	127041	81683.6	90498.6	143515	147570	215571	162552	142761	156282
FALSE	High	A2AAJ9	Obscn	13796.2	5478.22	58930.5	10905.2	11866.2	8313.66	8809.5	29336.1	24018.4	71849.1	68346.4	64874	9789.93	8500.81	10154.2	4639.41	119599	99893.7	4222.46	8821.97	20575.4	15361	227170	7903.3
FALSE	High	Q3U182	Crtc2	14467.4	10910.5	18329.6	12048.4	17626.2	25074.2	20468.3	26270.7	27553.7	31907.2	32145	35950.6	8037.72	13914.8	12024.9	7237.96	13089.9	6740.08	25791.1	26269.3	24214.2	7899.27	17768	26769.4
FALSE	High	Q9CR62	Slc25a11	1.2964e+07	1.6075e+07	1.34925e+07	1.20067e+07	1.19159e+07	1.0886e+07	6.92881e+06	8.05396e+06	8.44373e+06	8.16181e+06	7.70583e+06	9.94243e+06	1.15593e+07	1.11199e+07	1.38692e+07	1.32105e+07	1.07241e+07	1.35645e+07	8.71745e+06	7.06404e+06	8.81924e+06	9.00947e+06	1.1389e+07	1.14468e+07
FALSE	High	P11247	Mpo	6824.2	14381.9	8541.62	10834.2	12457.2	10115.2	2783.09	9338.28	7951.13	11448.5	9514.5	28024.5	12497.2	3353.02	5855.87	14658.3	8463.65	9721.44	15315.3	7146.22	5109.91	8721.09	9024.33	1895.27
FALSE	High	Q922Q4	Pycr2	73567.6	89895	25263.1	33457.4	28911.1	26872.5	572593	558588	321436	124932	51521	283439	28385.8	89425.4	73764	40501	37749.8	108049	509534	244460	176181	36884.7	34386.8	66885.1
FALSE	High	Q9D799	Mtfmt	13734	2323.13	7540.16	9033.22	9869.48	12389.5	16730.1	8683.57	15631.9	14270.1	15300.9	1580.64	19533	10445.2	6000.82	10396.1	16402.2	15794.7	7839.44	17275	8895.59	15437.9	14487	12540.2
FALSE	High	Q01279	Egfr	1.32129e+07	3.28843e+06	3.50893e+06	1.58577e+07	1.82438e+07	1.353e+07	2.49475e+06	2.27324e+06	2.55711e+06	6.08473e+06	7.73197e+06	4.39762e+06	1.59235e+07	9.25412e+06	2.46014e+06	1.59698e+07	8.01436e+06	8.57118e+06	3.35749e+06	2.19574e+06	2.31721e+06	1.13658e+07	7.6252e+06	7.24981e+06
FALSE	High	P28660	Nckap1	2.0401e+06	2.03385e+06	1.8312e+06	2.0016e+06	2.42975e+06	2.20144e+06	2.07992e+06	1.9261e+06	1.93469e+06	2.20325e+06	2.2729e+06	2.56135e+06	1.9941e+06	2.05664e+06	1.84516e+06	2.13519e+06	2.07941e+06	2.0201e+06	1.76819e+06	2.21221e+06	1.87617e+06	1.89338e+06	2.14056e+06	2.48801e+06
FALSE	High	P16331	Pah	1.0455e+08	8.54511e+07	9.19065e+07	9.3304e+07	1.0787e+08	9.80748e+07	6.18229e+07	6.50437e+07	7.346e+07	8.02979e+07	8.88765e+07	6.8902e+07	1.00743e+08	9.89627e+07	9.34184e+07	1.02789e+08	1.13418e+08	8.99853e+07	7.90744e+07	6.3061e+07	6.43369e+07	8.79783e+07	8.62103e+07	8.48673e+07
FALSE	High	O54946	Dnajb6	650474	602287	976193	1.09128e+06	349689	831848	587362	483887	539943	736402	476207	842182	252910	1.12233e+06	523908	336203	881187	500858	678413	606071	763709	356916	617350	486332
FALSE	High	Q99JT9	Adi1	5.24434e+06	4.65763e+06	5.16505e+06	6.39521e+06	5.75767e+06	6.56556e+06	3.86401e+06	4.11941e+06	4.43248e+06	5.49888e+06	5.66857e+06	4.44052e+06	5.84487e+06	5.14044e+06	5.37968e+06	6.00359e+06	4.91291e+06	5.08093e+06	4.33044e+06	3.80484e+06	4.06545e+06	6.05824e+06	5.26321e+06	6.57824e+06
FALSE	High	Q7M6Y3	Picalm	3.72943e+06	3.7117e+06	3.96197e+06	3.73347e+06	4.24041e+06	4.26048e+06	5.16783e+06	3.85433e+06	4.0279e+06	5.79353e+06	4.49461e+06	5.60097e+06	3.66509e+06	3.71672e+06	4.24658e+06	3.94561e+06	3.82626e+06	3.88968e+06	3.86451e+06	3.24221e+06	4.31993e+06	4.15667e+06	5.54156e+06	4.82184e+06
FALSE	High	Q9JHI7	Exosc9	155404	174536	215430	160713	291751	316495	286672	504077	370013	308719	350391	599798	285292	209610	247521	183081	224458	260700	293561	343793	385285	184156	262490	554733
FALSE	High	P42867	Dpagt1	41961.8	67619.2	27310	134623	50750.9	9906.32	89728.3	107619	83026.4	55343.9	4884.98	145678	59917.6	62274.2	39043.6	88029.2	90593.9	30225.7	116183	100532	96514.9	86709.4	84521.1	41637.3
FALSE	High	Q9CQ18	Rnaseh2c	49155.2	73522.1	54668.4	46517.9	49096.8	52738.2	75638.2	57765.6	62331.4	62143.9	53666.1	57889.7	47680.2	50261.3	53520.1	45877.1	94977.8	56623.8	39705.3	90720.7	64380.4	31982.8	66957.3	56580.2
FALSE	High	P58043	Sesn2	6534.77	14186.1	14889.2	2767.47	13336.5	12440.5	13624.1	14088.8	14320.1	9864.47	7929.97	12595.2	12222.5	10051.8	7234.68	6758.35	8804.54	9000.13	13183	15719.4	17268.9	8631.84	4245.25	17261.3
FALSE	High	Q9DCH4	Eif3f	5.44399e+06	5.48846e+06	5.20008e+06	5.88488e+06	6.0729e+06	5.40927e+06	5.37695e+06	5.2717e+06	5.74339e+06	6.1212e+06	5.19576e+06	6.53923e+06	6.59813e+06	5.73314e+06	5.28561e+06	6.06957e+06	6.09609e+06	6.34594e+06	4.92184e+06	5.61608e+06	4.96631e+06	4.85726e+06	5.58452e+06	5.64659e+06
FALSE	High	O09173	Hgd	1.56983e+08	1.44579e+08	1.57164e+08	1.34924e+08	1.33811e+08	1.40163e+08	1.36826e+08	1.41769e+08	1.4654e+08	1.52326e+08	1.57298e+08	1.50797e+08	1.36829e+08	1.65018e+08	1.57368e+08	1.43413e+08	1.6496e+08	1.44598e+08	1.40305e+08	1.44261e+08	1.5076e+08	1.65262e+08	1.70757e+08	1.6762e+08
FALSE	High	P26262	Klkb1	1.09236e+06	1.34044e+06	1.1843e+06	1.5096e+06	2.00328e+06	1.40738e+06	790633	751705	593280	1.102e+06	1.05035e+06	919472	1.16015e+06	1.21973e+06	923255	1.519e+06	1.44806e+06	1.41859e+06	648176	708604	525827	1.02638e+06	1.23976e+06	808242
FALSE	High	Q9R0I7	Ylpm1	67592.8	47208	72508	30951.3	47247.9	68398.8	56632.4	69141.4	62560.9	88108.5	64988.6	172021	52026.1	55595.1	52084.5	63511.6	80587	52960.7	34854.2	62656.1	33120.2	38822.8	75392.2	91763.2
FALSE	High	P60003	Elof1	53241.8	22448.8	51491.2	44906.3	23797.8	7493.84	76505.9	60420.4	75722.6	68506.1	55222	79704.5	17559.4	37310.2	63525.2	17158.1	62538.1	58180.1	69721	67625.3	63834.1	13726.6	38448.7	44136.2
FALSE	High	Q68FL4	Ahcyl2	70871.7	77708	35121.6	97021.2	160414	99813	71701.1	149825	108610	91036.2	109938	116778	65658.6	52148.1	29976.8	106945	47555.9	49617.1	123413	95557.7	79673.6	80262	61048.7	25176.9
FALSE	High	P61963	Dcaf7	76621.8	92909.7	93311.4	57933.3	68483.8	90375.8	114603	118703	104187	120973	106173	136486	71219.7	88184.7	77828.7	43558	65184.8	87278.7	62087.5	119535	101019	74956.4	82440	113489
FALSE	High	P59999	Arpc4	5.04496e+06	4.71813e+06	4.79454e+06	4.98301e+06	4.58501e+06	5.18678e+06	7.58705e+06	7.43547e+06	7.41394e+06	6.1908e+06	5.51285e+06	6.69173e+06	4.80954e+06	5.12696e+06	4.96812e+06	4.61251e+06	4.97095e+06	5.65368e+06	6.43436e+06	7.44545e+06	6.41104e+06	5.17626e+06	5.7897e+06	6.35408e+06
FALSE	High	P35585	Ap1m1	5.81925e+06	5.80177e+06	5.58289e+06	4.99297e+06	5.06013e+06	5.12052e+06	7.47555e+06	7.33276e+06	7.42355e+06	6.99687e+06	5.84458e+06	7.41785e+06	5.26721e+06	5.60892e+06	5.53021e+06	5.13323e+06	5.69036e+06	5.84312e+06	8.13263e+06	7.53269e+06	6.63134e+06	5.48901e+06	6.17016e+06	6.59952e+06
FALSE	High	O08911	Mapk12	31504.6	54338.1	52424.6	21028.5	22633.6	22939.4	54371	30507.6	43422.5	33900.8	28810.5	56948.3	28296.5	47651.5	39592.2	17552.2	31460.5	51250.9	31713.6	25539	18906.8	17493.9	54859.6	29970.5
FALSE	High	Q8VCN9	Tbcc	153356	156795	179738	145266	167240	175382	294884	369560	336847	283717	291746	383881	158983	143030	166110	189092	148680	197552	257796	547683	273147	176041	190155	306694
FALSE	High	P61087	Ube2k	3.78105e+06	3.37838e+06	3.86463e+06	4.26663e+06	4.11594e+06	4.63458e+06	5.56329e+06	5.50176e+06	6.0459e+06	4.44412e+06	4.45106e+06	4.3987e+06	3.81866e+06	3.96101e+06	3.60635e+06	4.17393e+06	3.82135e+06	3.80658e+06	5.30108e+06	6.64503e+06	5.70984e+06	4.06295e+06	3.8862e+06	4.23474e+06
FALSE	High	P08103	Hck	54294.8	49332	66261.4	26848.9	45240.9	29737.7	149899	137169	145398	64777	43025	159908	37651.6	49012.1	44170.9	33426.6	68216.3	127345	127972	159109	111506	41285.2	64263.8	127652
FALSE	High	Q9JJY4	Ddx20	38700.5	16111.2	12912.4	21645.7	20552.3	49099.6	23455.2	31782.9	31212.9	30302.1	20924.6	53380.9	30603.6	20170.2	20368.9	35721.9	35112.4	29363.9	28389.6	32361.2	43169.5	22193.4	27475.1	26062.5
FALSE	High	Q9QZD9	Eif3i	5.46948e+06	4.80288e+06	4.85853e+06	6.48153e+06	6.09485e+06	5.27556e+06	4.71364e+06	4.79639e+06	4.29804e+06	4.74004e+06	4.53694e+06	5.69995e+06	5.74191e+06	5.2421e+06	5.20657e+06	6.25554e+06	5.82115e+06	5.79943e+06	4.25106e+06	4.59145e+06	4.2954e+06	4.7409e+06	5.49301e+06	5.02939e+06
FALSE	High	E9PWZ3	Rpl3l	782202	954414	814379	1.02925e+06	798295	782757	700005	663076	441851	661982	525940	534756	866646	656466	878176	930510	795420	646349	486393	609703	558650	672778	681516	675063
FALSE	High	Q8K0D0	Cdk17	21516.4	18739.5	12461.1	13289.2	19101.9	11178.7	79938	25135	29946.2	30267.7	25035	27637.5	15437	16239.8	14358.3	10703.7	9683.77	11447	14638.9	32517.8	29938.1	28795.2	17854.6	18325.8
FALSE	High	Q8R033	Lyrm2	31522.6	15680.4	20921.5	17992.2	29031	70086.8	67847.1	68150.2	16608	15388.4	38467.7	22066.1	42499.7	6783.92	21462.6	22239.4	53014.4	6362.2	5498.45	17739.4	48034	10537.3	57502.5	16852.6
FALSE	High	Q9JL56	Gde1	250248	259472	234443	381262	425941	398934	338604	342116	361730	352921	408716	369416	394694	285126	347055	399109	248587	207114	411942	213986	360051	476239	272790	293694
FALSE	High	Q9Z1T1	Ap3b1	2.84886e+06	2.31025e+06	2.48624e+06	2.69188e+06	2.79885e+06	2.79709e+06	3.62802e+06	3.57593e+06	3.54586e+06	3.29348e+06	2.89709e+06	3.43231e+06	2.68492e+06	2.91502e+06	2.68397e+06	2.68124e+06	2.91724e+06	2.84388e+06	3.29889e+06	3.34415e+06	3.49757e+06	3.04312e+06	3.08439e+06	3.43026e+06
FALSE	High	Q99N92	Mrpl27	1.16092e+06	1.09347e+06	1.24763e+06	6.14439e+06	3.97964e+06	939497	626952	673800	675605	3.21851e+06	724211	557075	8.96911e+06	6.97639e+06	1.25226e+06	8.37837e+06	7.17043e+06	4.91844e+06	2.08944e+06	552780	2.53115e+06	846548	6.13544e+06	5.42887e+06
FALSE	High	P70388	Rad50	28444.5	21365	20565.3	19344.6	19266.5	14374.6	32592.7	25463.5	28343.8	14462.1	28477	43782.6	10652.6	21429.1	8431.71	19915.7	23146.9	38414.5	25344.8	17352.4	19628.1	11727.1	26331.1	13038.8
FALSE	High	P99029	Prdx5	3.84968e+07	3.58972e+07	3.60965e+07	4.6532e+07	4.80243e+07	4.86293e+07	6.44091e+07	6.3751e+07	6.29382e+07	4.9329e+07	5.10209e+07	4.91942e+07	4.71032e+07	4.0034e+07	3.56008e+07	4.92473e+07	3.7147e+07	3.95033e+07	6.16191e+07	5.94655e+07	5.54693e+07	5.25052e+07	4.12149e+07	4.197e+07
FALSE	High	Q8K4G1	Ltbp4	16607.5	20420.4	10669.5	5313.2	11879.6	9352.16	22564.2	18862.4	22334.2	9935.28	16472.1	37839.3	8128.84	11553.6	19741.7	19415.6	9824.35	8272.83	18259.9	7975.52	13376.5	11231	11806	22843.2
FALSE	High	Q9D394	Rufy3	527036	520526	560281	646849	725934	630893	672683	601479	661186	550098	551399	608223	621473	581179	514670	565567	589377	677745	588659	569188	575924	483716	544669	630260
FALSE	High	Q91YR5	Mettl13	156517	168716	148038	169352	219987	165101	204539	217406	187235	159733	126328	166451	151105	166063	143082	150490	166490	282809	207052	276317	240824	133862	216891	291566
FALSE	High	Q3UHQ6	Dop1b	338264	441981	398445	323717	374535	387470	619678	678660	685464	486838	497155	622297	481819	325128	476395	351711	279838	359257	551082	608518	554758	317699	379937	659383
FALSE	High	Q8VEJ1	Gpn2	13280.4	18562.9	22089.5	13039.7	15118.9	18427.2	41830.7	45101.9	67853.5	21558.4	16908.3	25261.3	18470.5	16084.1	16713.7	17317.6	25384.6	20304.4	32450.1	49482.3	29103.4	18193	17297.3	28003.5
FALSE	High	Q80VC9	Camsap3	99394.2	121304	104520	99217.2	331316	134241	154928	278285	255479	367401	405572	323758	70986.1	88688	87954.9	75680.4	96271	83238.5	205044	252743	319428	86920.7	102588	344809
FALSE	High	P35689	Ercc5	2733.57	7305.42	7590.91	10822.9	13457	4881.51	6210.17	12024.5	12191.7	13815.5	14297.4	16823.8	6000.74	8417.94	9430.41	7621.24	11945.6	8472.27	9558	18131.7	12471.6	1127	11351.3	15056.9
FALSE	High	Q920Q6	Msi2	578349	694650	604647	539445	552540	510494	866725	1.12082e+06	846750	678144	611530	843127	664001	580623	560181	566249	534858	527854	656885	658483	927434	515815	591801	559031
FALSE	High	Q9CY97	Ssu72	196364	226110	145917	168245	222517	220570	251483	215917	318356	221395	214197	254768	210953	243640	185867	176860	169291	241549	193261	252212	216471	254642	181638	236174
FALSE	High	Q3UE31		11658.3	3897.11	18057.9	9729.47	17674.3	24082.7	31730.4	31527.3	39172	22455.7	34893.3	39556.2	14697.7	13075.1	19358.1	10605.5	17674.8	20943	29359.9	34178.7	17421.6	7844.33	18391.2	28833
FALSE	High	P08122	Col4a2	13294.9	2834.04	13166.9	6438	4931.97	5263.01	12530.2	12858.3	11096.1	6244.54	14876.2	13124	7553.92	8065.6	10340	4659.16	9704.2	21290.1	4546.74	3963.41	7226.91	9270.72	1495.83	14167.5
FALSE	High	Q8K3A9	Mepce	60259.8	75885.9	76389.4	54852.9	92814.8	81925.1	90104.4	81069.1	98159.7	68825.8	63522.8	150411	42225.1	46820.9	47362.7	46698.3	37570.6	81845.8	66030.4	82729.1	46918.3	49154.2	73973.5	78907.7
FALSE	High	Q9CYX7	Rrp15	4520.35	4461.49	4542.3	1795.43	4628.92	4784.03	9458.25	9673.76	9467.79	10349.2	3306.68	16857.6	8948.65	6929.82	7563.29	3157.48	9535.68	8175.49	5972.27	9491.12	12081.4	6245.22	4502.51	9127.24
FALSE	High	Q3U1G5	Isg20l2	17467.7	19947.2	4154.73	8998.14	3715.76	12112.2	14482.1	13027.9	16871.6	20052.9	13564.5	18757.7	14629.9	12822.1	14688.9	6644.3	15732.4	21427.5	16623	68282	19674.4	15402.3	23061.9	9869.88
FALSE	High	Q9CQ26	Stambp	244939	208472	233684	350745	187973	189981	252295	308414	290326	203728	248767	380336	294249	342137	264379	179111	354478	294126	213978	221870	253408	304155	215253	404727
FALSE	High	Q9DBU3	Riok3	62391.7	63691.6	71500.4	78961	73094.2	99081.4	86162.9	90764.3	128118	104843	98393.6	74841.6	73090.4	74373.9	84025.1	77232.8	68141.1	66826.5	135091	119726	84415.9	77448.5	74354.5	68618.9
FALSE	High	Q01237	Hmgcr	119020	76057.6	61826.7	44604.9	48218.9	83910.9	214821	213027	210994	224056	162136	282285	59477.7	105449	140660	75006.1	117203	381693	296364	274046	360350	114963	87950.4	375652
FALSE	High	Q02257	Jup	1.96091e+06	1.99909e+06	1.54779e+06	1.70182e+06	1.72114e+06	1.77513e+06	1.53747e+06	1.58229e+06	1.44601e+06	1.69297e+06	1.20806e+06	2.10098e+06	1.49298e+06	1.56329e+06	2.00379e+06	1.33629e+06	1.8682e+06	2.09265e+06	1.19043e+06	1.01174e+06	1.05333e+06	1.1952e+06	1.72006e+06	1.4992e+06
FALSE	High	Q5KU39	Vps41	415779	290189	323633	353028	357388	84105.2	916624	695970	589780	599177	436621	836366	422212	412559	306054	421467	343872	420206	902693	790779	777112	738297	393098	231611
FALSE	High	Q9EPA7	Nmnat1	522142	344771	673606	544334	721744	626119	306018	295928	303301	395610	320531	466382	679900	607929	714175	561834	581541	705347	169179	345233	341527	326260	533666	519195
FALSE	High	Q9D1N9	Mrpl21	859291	1.08616e+06	866982	955125	1.00041e+06	959042	542940	459312	640245	1.22671e+06	896803	1.15146e+06	1.02811e+06	766110	953985	1.03522e+06	865721	741244	565323	456965	617466	937271	954579	1.02036e+06
FALSE	High	Q9D198	Syf2	12745.4	9529.95	11448.4	8112.64	5384.71	6580.39	28455.3	33380.7	13746.9	22030.2	5527.64	15253.5	7129.64	14610.6	7634.47	7318.11	9412	4516.39	10470.3	9571.02	11794.5	9954.43	6805.65	11290
FALSE	High	P60867	Rps20	7.00477e+06	6.87119e+06	6.42471e+06	6.93418e+06	7.09107e+06	6.80682e+06	4.99278e+06	4.98684e+06	5.09663e+06	5.55738e+06	5.86558e+06	6.41832e+06	7.73862e+06	6.99928e+06	5.95648e+06	7.34379e+06	7.3605e+06	7.51446e+06	5.05556e+06	5.70206e+06	5.30457e+06	6.17331e+06	6.01497e+06	6.12965e+06
FALSE	High	Q9QX60	Dguok	990512	1.63708e+06	946941	970542	889774	826028	1.25175e+06	1.05494e+06	949765	1.00391e+06	784602	1.19823e+06	900778	1.05042e+06	878475	849499	920945	910442	933375	926569	972284	812789	1.01418e+06	885343
FALSE	High	Q9QXF8	Gnmt	2.4399e+08	2.51801e+08	2.74841e+08	2.15034e+08	2.12261e+08	2.25239e+08	7.55724e+07	8.48486e+07	8.08496e+07	1.34754e+08	1.59322e+08	1.10695e+08	2.13163e+08	2.4407e+08	2.54265e+08	2.27561e+08	2.27802e+08	2.18555e+08	8.72738e+07	6.69387e+07	9.21848e+07	1.73408e+08	2.12356e+08	1.68701e+08
FALSE	High	Q8VDC1	Fyco1	1.64377e+06	1.47912e+06	1.44948e+06	1.09219e+06	1.26283e+06	1.34888e+06	1.61371e+06	1.52284e+06	1.5635e+06	1.73526e+06	1.66412e+06	1.99027e+06	1.23431e+06	1.45159e+06	1.39248e+06	1.17737e+06	1.36862e+06	1.6367e+06	1.47164e+06	1.4854e+06	1.30419e+06	1.28711e+06	1.49611e+06	1.70211e+06
FALSE	High	Q05920	Pc	2.50362e+08	2.7177e+08	2.48063e+08	2.55306e+08	2.64393e+08	2.48551e+08	2.21326e+08	2.24114e+08	1.8057e+08	2.39656e+08	2.33108e+08	2.38875e+08	2.26282e+08	2.63574e+08	2.60829e+08	2.34202e+08	2.65659e+08	2.49064e+08	2.06623e+08	1.85111e+08	1.87814e+08	2.19575e+08	2.16616e+08	2.08831e+08
FALSE	High	Q62448	Eif4g2	3.23764e+06	2.73469e+06	3.22528e+06	3.33197e+06	2.8631e+06	2.90223e+06	3.13679e+06	2.8926e+06	2.94515e+06	2.77877e+06	3.11573e+06	3.66481e+06	3.34161e+06	2.64956e+06	3.23545e+06	2.71149e+06	3.49622e+06	3.51173e+06	2.82022e+06	4.01197e+06	2.93241e+06	2.22644e+06	3.65801e+06	3.33021e+06
FALSE	High	Q8JZY4	Prorp	218445	251928	164407	122865	283289	141009	97803.3	96222.4	449841	553106	82157.2	195908	125083	370763	232000	121777	165305	254664	131275	67198.4	73742.8	207021	148943	401669
FALSE	High	Q9JKF7	Mrpl39	936750	1.1019e+06	818169	1.11133e+06	1.0872e+06	942895	682346	582649	700198	760375	794184	854231	1.13082e+06	926843	1.15036e+06	1.201e+06	998425	963425	780705	659007	847635	941528	989219	1.09988e+06
FALSE	High	Q9WU28	Pfdn5	84599.3	90030.6	104799	61326.1	101564	78296.4	146248	144612	154814	102061	104751	137402	54764.3	116054	77090.2	76301.1	544654	48223	125279	88809.5	108375	70561	63482.1	73475.6
FALSE	High	O70589	Cask	660454	1.22712e+06	411790	857662	2.33826e+06	965420	463953	290533	343118	473918	467609	652390	653900	551213	576533	967387	817282	537351	212472	244955	183679	472514	604906	1.07848e+06
FALSE	High	Q8R0S2	Iqsec1	93273.8	94222.6	126650	124998	83847.8	91227.2	199942	230127	231217	397642	106756	144533	118605	210112	112450	95986.6	99883.8	132463	294439	206037	246697	77336.1	115315	422557
FALSE	High	P51859	Hdgf	4.74135e+06	4.24547e+06	4.22329e+06	4.02435e+06	3.3228e+06	3.82954e+06	3.47054e+06	3.52131e+06	3.35279e+06	3.75574e+06	3.32335e+06	4.1181e+06	3.24951e+06	4.5459e+06	4.33811e+06	3.07226e+06	4.18483e+06	4.2749e+06	3.05803e+06	4.04406e+06	3.24711e+06	3.36689e+06	4.12633e+06	4.35685e+06
FALSE	High	Q8VH51	Rbm39	1.59272e+06	1.3745e+06	1.50046e+06	1.49201e+06	1.42208e+06	1.38645e+06	1.40272e+06	1.19345e+06	1.41156e+06	1.42211e+06	1.29508e+06	1.97444e+06	1.60619e+06	1.63982e+06	1.37959e+06	1.2454e+06	1.43528e+06	1.78623e+06	997960	1.29781e+06	947786	828877	1.58911e+06	1.51419e+06
FALSE	High	P46938	Yap1	286867	271314	239940	605087	405354	382805	430070	447146	524387	477939	499284	518154	485070	223230	246687	365637	237710	240441	378741	501108	426382	350436	376474	446649
FALSE	High	P28230	Gjb1	492931	305461	419884	540247	558596	248392	290101	417348	298838	490072	304908	548615	432407	312029	403198	345107	376937	615394	254422	292869	328810	207853	337688	360905
FALSE	High	P63158	Hmgb1	1.27252e+07	1.3539e+07	1.3777e+07	9.27483e+06	8.21587e+06	1.04713e+07	6.07494e+06	6.76549e+06	6.12428e+06	8.14583e+06	8.73355e+06	7.55426e+06	9.49959e+06	1.46195e+07	1.41599e+07	9.10826e+06	1.31033e+07	1.41687e+07	9.09766e+06	1.10207e+07	8.95028e+06	8.06259e+06	9.92618e+06	9.43078e+06
FALSE	High	D3YXK2	Safb	55785.5	28680.5	21563	46828.4	49799.2	41004	157982	156422	142733	190225	19515.1	408492	51816.2	28347.4	17591.7	14565.6	9556.89	83153.3	40893.4	57481.2	57725.3	39669.9	41665.9	89903.1
FALSE	High	Q80YA3	Ddhd1	18372.1	19442.5	4635.31	21596.7	9922.88	113656	20417	16563.9	31519.5	31209.4	24976.2	38282.1	24551.5	21909.4	21317.5	21664.8	34731.8	26309	19897.3	15387.9	14305	26526.8	21666.2	38989.5
FALSE	High	Q9D162	Ccdc167	150681	167506	143505	179693	200924	172434	110827	121383	82074.9	121590	145040	171464	173147	130523	144048	157236	182397	143780	96011.8	106050	92033.5	137016	140621	182116
FALSE	High	Q9R0P3	Esd	6.82534e+07	6.37206e+07	7.3332e+07	7.30358e+07	6.91051e+07	8.03448e+07	1.74755e+08	1.7278e+08	1.78543e+08	1.09486e+08	1.06854e+08	1.04497e+08	6.66025e+07	6.86139e+07	6.78644e+07	6.81237e+07	6.92607e+07	6.79082e+07	1.72549e+08	1.87341e+08	1.70977e+08	6.70002e+07	6.70878e+07	7.52949e+07
FALSE	High	P62274	Rps29	394027	440386	348257	362713	349472	396407	275352	289443	285828	407912	363919	350536	364599	297038	280014	347069	330629	353095	333792	335622	267972	394077	288843	271441
FALSE	High	A2AVZ9	Slc43a3	106850	81985.5	68438.5	108004	111657	94340	148146	141748	110520	180559	110985	260943	72294.6	74531.5	74709.6	85715.5	78756.5	97772.6	76426.9	74585.8	54666	74525.5	143763	106693
FALSE	High	Q9CRD2	Emc2	2.11076e+06	1.98956e+06	1.80468e+06	2.33055e+06	2.39598e+06	2.10971e+06	1.89555e+06	1.93561e+06	1.81434e+06	2.03523e+06	2.03124e+06	1.98141e+06	2.0497e+06	1.97643e+06	1.87483e+06	1.97911e+06	1.92662e+06	1.97305e+06	1.85583e+06	1.90808e+06	1.65677e+06	1.68656e+06	2.07566e+06	1.93651e+06
FALSE	High	Q61337	Bad	193835	212073	250426	222677	101932	194534	155399	152235	172473	169129	113574	190016	293238	276968	248193	208805	220489	207317	155286	132836	98836.3	178146	218530	165348
FALSE	High	Q8C767	Ppp1r3b	180690	186506	287930	166958	269071	230841	26848	52425.3	24719	65348.4	147237	108632	226480	191281	306504	218317	174308	245461	54414.4	23870.6	26602	114225	102746	145507
FALSE	High	Q6DIA2	Exoc3l4	8758.8	19927.6	16193.8	15967.5	14406.8	16549	20105.3	19035.8	338745	14368.9	15195.4	629882	15479.7	23310.3	29014.7	20717.2	12541.1	14382.9	26198.8	20808.3	237276	15975.8	13639.5	17511.5
FALSE	High	P62254	Ube2g1	306642	323084	324514	362361	348015	378865	361089	323511	351615	357671	345043	349374	315698	340662	335103	348302	388869	356774	359558	413848	311530	323470	320294	368524
FALSE	High	Q9D009	Lipt2	115992	120913	125113	53734	35177.2	45268.8	171481	147326	98225	129615	75106.4	220330	23163.8	126589	73339.2	42518.6	98491.2	105614	108921	100337	109554	90140.6	133219	111623
FALSE	High	Q8BKC8	Pi4kb	176752	231592	208166	227298	234782	223442	205621	218253	221294	227395	179015	267984	213239	125791	180935	151724	254934	243289	187179	227781	177046	118300	247369	300186
FALSE	High	Q61878	Prg2	180223	182412	223325	81025.8	118466	137828	67162.5	30847.8	32140	103430	119433	44445.4	171840	175515	236171	29070.9	65498.9	232432	77164	12314.4	24366.7	124090	129415	9737.08
FALSE	High	P32233	Drg1	2.46666e+06	2.36188e+06	2.41456e+06	3.34572e+06	3.07199e+06	3.26911e+06	3.15151e+06	2.67003e+06	2.56705e+06	2.87018e+06	2.64217e+06	2.99169e+06	3.25987e+06	2.29862e+06	2.49534e+06	3.64564e+06	2.9116e+06	2.91059e+06	2.71918e+06	3.51041e+06	3.08371e+06	2.97068e+06	2.82081e+06	3.26246e+06
FALSE	High	Q80W37	Snupn	64416.6	54749.5	43384.6	46758.8	49475.6	39951.1	67670.8	78691.4	80349.8	64035.8	66131.1	54392.8	44523.6	73977.9	81656.3	67685.6	54794.6	62704.8	72855	80608.2	87084.6	67128.6	62587.8	76879.2
FALSE	High	Q9Z0F8	Adam17	37132.1	34161.8	40299.6	56269.7	30093.8	33336.3	226069	75434.3	59872.3	41721.4	47529.9	65682.2	15137.4	34069.3	30105.5	24762.4	41426.6	25543.3	55021.2	50882.3	75814.9	34365.7	56054.7	50121.2
FALSE	High	Q9ESK9	Rb1cc1	20120.8	27616.2	38930.3	19019.7	28177.3	30883.3	13018.8	9493.1	14894.9	21182.5	21321.8	9193.47	23763.7	24713.4	31219.6	32471.9	29059.6	26601.2	30740.9	61725.2	16184.2	21954.7	28422.3	15736.2
FALSE	High	Q8VCX5	Micu1	98334.9	114899	77614.9	85525.9	68334	79744.7	47859.4	41230.1	58132.6	62451.5	47122.6	69611.9	89209.2	77887.2	89202.7	79997.4	66497.7	79347.3	57493.9	39903.2	37319.4	41574.9	90961.4	68670.9
FALSE	High	Q6PF93	Pik3c3	401230	357297	974312	435394	427995	391627	710253	786377	695566	647767	486043	701900	369097	377875	403422	571872	431210	414845	627665	716203	645659	477256	491810	1.3768e+06
FALSE	High	Q9D1H6	Ndufaf4	2.31454e+06	2.07495e+06	2.52134e+06	3.9016e+06	4.3625e+06	4.43179e+06	3.80563e+06	1.13893e+06	3.6625e+06	2.01159e+06	4.22215e+06	1.9749e+06	3.74045e+06	2.89573e+06	2.84157e+06	2.8345e+06	4.66585e+06	4.50436e+06	4.1562e+06	4.32579e+06	2.77728e+06	4.50129e+06	3.16321e+06	1.73297e+06
FALSE	High	Q921M7	Cyrib	1.03433e+06	1.25485e+06	1.19524e+06	792548	689379	1.02857e+06	3.81205e+06	3.23969e+06	4.44497e+06	2.29347e+06	1.81756e+06	2.97122e+06	826736	1.23814e+06	1.06268e+06	639437	1.18313e+06	1.41928e+06	3.54155e+06	4.08972e+06	3.13938e+06	1.20341e+06	1.64591e+06	2.24557e+06
FALSE	High	Q8BU04	Ubr7	32885.5	39509.4	18121.5	31035.1	19649.3	30810.2	53275.4	35275.5	34297	29468.9	29804.1	30396.8	27228	35789.8	30734.5	25846.8	27985.8	35373.7	37019.6	31224	51775.5	20981.3	24923.2	23321.2
FALSE	High	Q8BIP0	Dars2	455352	551531	481356	588352	553600	467786	1.53575e+06	426686	991797	992254	450502	855046	483784	423643	483240	537617	520109	459809	572255	373739	417608	674758	703181	586604
FALSE	High	Q3UND0	Skap2	37921.2	44512.3	44294.3	46593.5	55439.3	57974.3	88184.7	77141.5	214222	139885	91318.7	172704	62410.7	119744	49260.7	44162.2	59044.3	58433.3	96403.2	144931	160279	70116.4	44223.5	89988.8
FALSE	High	Q4VAC9	Plekhg3	14091.5	18317.2	21954.3	4089.29	19083.9	22452.9	11666.8	19304	9242.2	7680.71	16185.9	14115.3	22556.6	13381.5	19209.4	18410.7	13447.8	15610.6	17493.9	8504.07	8937.93	12309.5	14128.2	13835
FALSE	High	Q70FJ1	Akap9	281113	239015	237428	308953	371741	359811	351060	340571	313380	364503	271000	289097	359324	324275	430123	566326	413174	392842	325345	346020	384056	382274	293083	320694
FALSE	High	Q63918	Cavin2	353599	550253	250722	369257	353836	551922	414978	379630	266947	316218	442674	354006	418418	419415	363535	344126	322278	291292	387866	247464	244569	314190	472640	404875
FALSE	High	Q8JZV9	Bdh2	914344	837872	977807	1.00185e+06	1.10534e+06	1.21485e+06	233752	161069	214151	337563	384379	221452	750274	938285	875268	922799	512858	631437	140753	153888	356654	621377	651054	579188
FALSE	High	P47738	Aldh2	4.69581e+08	4.99985e+08	4.38938e+08	4.47013e+08	4.57737e+08	4.33468e+08	2.7689e+08	2.63342e+08	2.1954e+08	3.79828e+08	3.86287e+08	3.70248e+08	4.40902e+08	4.37584e+08	4.2549e+08	4.08733e+08	4.18574e+08	4.23827e+08	2.41394e+08	2.24486e+08	2.11752e+08	3.80663e+08	4.24174e+08	3.95376e+08
FALSE	High	Q921E6	Eed	16425.8	9218.4	30713.6	17297.8	19227	30534.8	29672.3	26903.9	36796.2	15642.8	18838.2	48699.3	38790.6	25311.8	15698.4	19644.6	21209.3	26264	27913.5	32224.8	39765.5	19517.8	24418.7	23736.3
FALSE	High	D0QMC3	Mndal	158573	111989	155581	172533	53171.9	111540	57209.2	305886	215093	226348	178965	129542	202312	235311	405272	173403	173395	460960	156221	205216	369927	153499	114563	214419
FALSE	High	Q60790	Rasa3	25773.9	22921.8	23320.4	21240.5	23742.8	27726.8	70803.7	59462.2	53568.7	35427.9	33470.7	64028.9	28125.6	31734.6	19251	24941.6	32152.7	33138.2	46820.2	63558	35511.7	21819.8	29735.9	27894.2
FALSE	High	Q8BVF2	Pdcl3	302395	315132	217510	198599	362002	335912	626970	642733	588136	515233	456362	562903	208065	311853	335503	158765	304228	387935	494903	599423	577893	554992	351554	454034
FALSE	High	Q9R1Q9	Atp6ap1	160006	159650	149536	151382	136701	148665	228865	189645	228733	166946	147818	223413	168032	164903	163436	171145	147040	156316	174626	180271	164685	139409	167242	201857
FALSE	High	P43025	Clec3b	533431	574845	482776	410458	269722	407306	344548	358233	430418	413546	358282	460384	362457	446853	469283	243770	568465	456672	272559	418264	614647	323634	635085	577474
FALSE	High	Q6ZPY7	Kdm3b	49618.4	46216.3	61113.1	47645.7	37261	51555.3	56575.7	67385.9	83256	42746.7	36017.5	68806.1	32714.4	44228.9	34072.8	69071.6	40476.4	78092.6	78681	83276.8	57751	72974.4	41936.9	34135.7
FALSE	High	Q64514	Tpp2	9.51244e+06	9.48877e+06	9.44884e+06	1.51722e+07	1.48671e+07	1.56738e+07	1.02676e+07	9.96976e+06	1.0393e+07	1.16021e+07	1.25728e+07	1.04867e+07	1.50955e+07	9.78873e+06	1.02241e+07	1.46355e+07	9.04128e+06	1.12846e+07	1.15429e+07	1.04364e+07	9.75793e+06	1.11656e+07	9.14687e+06	9.97865e+06
FALSE	High	P38585	Ttl	9073.97	12114.6	15350.1	4109.24	6688.22	6437.66	9053.96	8888.65	9437.32	10941.1	6908.99	4288.4	7979.63	7535.84	13964.6	9942.51	8792.59	8438.06	14397.3	3308.78	6628.58	7549.9	1897.91	6601.44
FALSE	High	P56528	Cd38	1.51344e+06	1.52123e+06	1.09207e+06	1.13406e+06	1.27042e+06	1.04941e+06	977904	805822	779865	1.02718e+06	865088	1.2653e+06	987854	1.29109e+06	1.206e+06	1.13107e+06	1.36819e+06	1.19492e+06	552190	678708	553576	753539	1.39063e+06	1.06488e+06
FALSE	High	P19785	Esr1	19224.4	8161.1	15870.6	14775.1	8354.02	8373.66	9130.09	8079.94	4440.27	8488.26	13016.2	9325.76	5937.22	9422.03	31710.5	4149.94	8370.87	30231.7	8543.37	4624.13	14257.4	8142.46	8017.21	1493.67
FALSE	High	Q9CQV1	Pam16	626828	663374	526696	786365	652406	707276	357616	426206	360577	497699	397889	457076	709580	597022	676320	661920	441847	609985	393606	414743	531001	418629	498203	536358
FALSE	High	Q8QZZ7	Tprkb	152739	151369	159198	150065	144478	164915	134543	118047	125081	166248	148108	178737	154820	183169	176981	148221	182086	174194	114234	120851	119681	132434	174534	156547
FALSE	High	P01741		483.468	34078.9	5381.88	170.896	2570.16	87043.7	7111.17	4258.37	36635.1	34620.8	18989.3	30838.7	4943.89	78229.9	131.102	6795.2	4633.37	7335.52	20062.7	66268.4	65689	4165.9	7429.79	84792.7
[truncated: 5,300 more rows]
