# Supplementary material for: KEAP1 retention in phase-separated p62 bodies drives liver damage under autophagy-deficient conditions
Source: EMBO Rep. 2025 May 28;26(13):3384–410. doi: 10.1038/s44319-025-00483-9 (PMC12238652; doi:10.1038/s44319-025-00483-9)
Supplement: Supplementary file 11 — Figure EV3 Source Data [file 44319_2025_483_MOESM11_ESM.zip › EV3 source data/EV3B/EV3B_volcano.xlsx]

## Sheet: Sheet1
Fig5A Atg7-KO vs cont.
Gene symbol	Log2 Ratio	-log10 (p Value)
Ugdh	-1.03	2.41628
Dipk1a	-1.24	0
Gla	-0.2	0
Impact	-0.52	0
Mcm3	-1.2	0
Gpx2	-4.61	4.80023
Phgdh	-1.07	0.767546
Vil1	-2.47	0.051058
Gpnmb	-1.99	0.737787
Elapor1	-1.11	0
Aifm2	0.12	0
Pgd	-1.45	3.89304
Nap1l1	-0.65	0.674969
Sfn	-3.39	2.26008
Rrm2	-1.95	0
Lcn2	-0.7	0
Ncf2	-2.04	0.060184
Styk1	-0.35	0
Tfrc	-0.54	0
Cbr1	-2.23	4.38891
Sqstm1	-2.02	3.35232
Pfn2	-1.11	1.06378
Uchl1	-3.25	0
Slc1a4	-2.79	2.78671
Pir	-0.83	1.50024
Srxn1	-3.59	1.78279
Ephx1	-0.58	0.328065
Crtap	-2.23	0.328065
Nln	-0.2	0
Nqo1	-2.81	1.75583
Cbr3	-5.41	9.36953
Spp1	-2.46	0.813255
Spn	-0.82	0
Gsr	-1.27	8.28805
Prg4	-0.06	0
Htatip2	-1.59	2.06404
Trex1	-0.13	0
Tm9sf3	-0.46	0
Pck2	-1.33	0
Ptgr1	-1.44	1.3197
Gsta2	-1.88	0
Txnrd3	-0.26	0
Ckap4	-0.84	0
Akr1b1	-0.24	0
Gclc	-1.14	3.89304
Tsku	-0.33	0
Sri	-0.62	0.371043
Gclm	-0.38	0.863169
Txnrd1	-1.14	5.64891
Ugt1a6	-0.84	0
Abhd4	-1.53	1.4388
Ugt1a9	-0.24	0
Fgg	0.42	0
Acot11	0.41	0
Slco2b1	0.27	0
Slc47a1	0.38	0
Pdzk1	0.17	0
Cyp8b1	0.06	0
Ptprd	0.39	0
Cbs	0.62	0.708665
Slc2a9	0.62	0.691524
Agt	0.44	0
Hpn	0.24	0
Ppfia2	-0.76	0
Mettl3	-0.19	0
Tpd52l1	0.21	0
Ube2d1	0.03	0
Metap2	-0.46	0
Gga2	-0.36	0
Gas2	0.6	0
L3hypdh	-0.37	0.176168
Sub1	0.33	0
Fth1	-0.04	0
Pa2g4	0.14	0
Taldo1	-0.21	0.048019
Mogs	0.33	0
Hao1	0.1	0
Hgd	0.14	0
Cyp4f3	0.6	0
Idh1	-0.13	0
Ugt1a1	-0.15	0
Hmox1	-0.02	0
Nedd4	-0.41	0
Parl	0.28	0
B4galnt1	-0.12	0
Pcsk9	0.49	0
Siae	0.08	0
Srebf1	-0.06	0
Palld	-0.04	0
Map2	-0.85	0
Fga	0.24	0
Ecpas	-0.32	0
Eif1ax	-0.39	0
Ide	-0.04	0
Sf1	-0.26	0
Elavl1	-0.58	0.021401
Mars1	-0.05	0
Scube1	-0.3	0
Dmd	0.39	0
Tdo2	0.23	0
Cycs	0.14	0
Hrg	-0.19	0
Tppp3	0.35	0
Aldh3a2	-0.17	0
Ppia	-0.25	0.131727
Spart	0.01	0
Dhfr	0.27	0
Sptb	0.39	0
Ppif	-0.03	0
Mgst1	-0.22	0
Abcb6	-0.34	0
Ptdss2	-0.94	0
Gpcpd1	-0.2	0
Eif2s2	0.03	0
Reps2	-0.61	0
Aldh7a1	0.2	0
Ambp	-0.1	0
Slc6a6	-0.02	0
Abcc2	-0.19	0
Cfi	-0.02	0
Ndufc2	0.31	0
Cpn1	0.09	0
Alb	0.1	0
Xylb	-0.19	0
Atpaf1	-0.1	0
Nt5dc1	-0.37	0
Ppat	-0.07	0
Kit	-0.06	0
Fech	-0.09	0
Gpt2	0.1	0
Rabl3	-0.24	0
Camk1	-0.01	0
Neil3	0.15	0
F5	0.39	0
Ube2n	0.09	0
Gckr	0.08	0
Nutf2	-0.26	0
Gne	0.03	0
Shmt1	0.34	0
Ptpmt1	-0.18	0
Ddc	-0.27	0
Phldb1	-0.24	0
Znf326	-0.63	0
Nqo2	0.51	0.129152
Lrpprc	0.24	0
Ostf1	-0.19	0
Asns	0.27	0
Syk	-0.63	0
Smg6	2.04	0.170848
Fgl1	2.33	0
Rpl22l1	1.07	0
Sult1e1	1.4	0
Patj	3.29	0
Emp2	-2.13	0
Numbl	-1.43	0
Scara3	-1.44	0
Psat1	-4.6	0
Iqgap2	0.36	0.979071
Sds	0.73	0.358153
Tkt	-0.57	1.06158
Me1	-0.91	0.597263
Vtn	0.45	0.212095
Blvrb	-1.76	9.36953
Gipc2	-3.46	7.39161
Pls1	-2.39	4.14811
Entpd5	-1.38	4.80023
Gstm3	-2.24	3.99851
Arl6ip5	-1.33	3.4908
Esd	-0.67	3.90761
Gstm4	-1.53	4.14919
Naip2	-1.52	2.84531
Ano10	-0.89	1.25348
Pgrmc1	-0.77	2.62912
Gstm1	-1.78	4.73646
Cyp2a5	-1.41	2.61997
Cstb	-1.44	2.78671
Tex2	-0.96	2.67748
Mapre3	-0.75	2.67092
Oasl1	-0.19	0
Gss	-0.9	1.81055
Pgrmc2	-0.59	1.79918
Them6	-3.31	4.19382
Prmt5	-0.52	1.22285
Ugp2	-0.78	2.67092
Ero1a	-0.15	0
Tmem43	-0.57	0.562471
Uap1l1	-1.34	1.91983
Fam241b	-1.96	1.58465
Prkar1a	-0.42	0.179139
Prkacb	-0.55	1.27292
Tex264	-0.29	0
Vat1	-1	2.10658
Hacd3	-0.33	0.501353
Gsta1	-1.23	3.08486
Uxs1	-0.49	0.010141
Txn	-0.54	1.50024
Slc35d1	-0.87	1.35513
Epb41l1	-2.04	4.80023
Tor1b	-1.11	2.10125
Apmap	-0.27	0.538318
S100a11	-2.05	2.08892
Keap1	-0.28	0
Map1lc3b	-1.02	1.21029
Tbcel	-0.43	1.02181
Cisd2	-0.15	0
Rsad2	0.45	0
Syap1	-0.5	0.960479
Mvp	-1.29	1.99439
Bloc1s4	-0.38	0.768696
Anxa5	-1.33	1.75583
Golt1b	-0.51	0.691524
Tor1a	-0.56	0.328065
Gca	-1.37	1.40767
Ubqln2	-0.87	1.026
Stk10	-0.93	0.960479
Gars1	-0.28	0.142804
Sptlc1	-0.56	0.326745
Tep1	-1.47	2.67092
Adpgk	-0.23	0.267894
Ccpg1	-0.67	0
Epg5	-0.35	0.376872
Mogat2	-1.58	1.41715
Lasp1	-0.39	0.145433
Hacd2	-0.62	1.0645
Tbc1d17	-0.48	0.50799
Nsfl1c	-0.87	2.28567
Ap3s1	-0.63	0.088235
Alg5	-0.28	0.211254
Psph	-0.45	0
Yipf4	-0.93	1.91983
Ciao2a	-0.37	0.026486
Ubqln1	-0.45	1.28525
Ppcs	-0.32	0.960479
Slc39a4	-3.27	2.67092
Sumf2	-0.25	0
Ywhaz	-0.49	1.18427
Prune1	-1.09	1.40767
Ctps2	-1.18	0.553269
Gsta4	-0.96	1.58465
Derl1	-0.37	0
Acox2	-0.4	0
Sptlc2	-1.06	0.633566
Wipf3	-2.93	3.08159
Arhgef16	-0.35	0
Atl3	-0.4	0.466406
Myh14	-1.69	1.98003
Erp29	-0.26	0
Cmpk2	0.12	0
Nbr1	-0.86	0.011475
Mboat7	-0.37	0.345743
Gpx4	-0.76	2.67748
Ifih1	-0.03	0
Napg	-0.38	0.331397
Tmem82	0.11	0
Tbcd	-0.65	1.35465
Get4	-0.56	0.55563
Slc27a4	-0.36	0.966265
Arfip1	-0.37	0
Ctps1	-1.89	1.77828
Ghdc	-0.95	0.485275
Mthfd1l	-0.71	0
Sec62	-0.11	0
Pef1	-0.34	0.31032
Fbxo6	-0.27	0
Vkorc1l1	-0.33	0
Pofut1	-0.75	0.149951
Myo9b	-0.83	0.344281
Cnih4	-0.17	0
Tmem62	-1.03	0.895195
Aprt	-0.48	0
Abhd12	-0.21	0
Tpd52	-1.18	1.03581
Ubqln4	-0.63	0.615466
Tmpo	-0.65	0.16457
Nt5c	-0.33	0
Tbc1d15	-0.4	0
Mpi	-0.15	0
Txndc12	-0.41	0
Tcf25	-1.93	1.6024
Ikbkg	-1.04	0.960479
Slc25a24	-3.04	1.88621
Tmx3	-0.28	0
Mttp	-0.22	0
Eif6	-0.42	0.516776
Atox1	-0.42	0.47352
Cdipt	-0.2	0
Atp2c1	-0.48	0.156521
Bag6	-0.43	0.501353
Aldh1a7	-0.28	0
Nudt5	-0.37	0
Zmpste24	0.12	0
Adss2	-0.46	1.27292
G6pdx	-1.81	1.40767
Psmd5	-0.68	1.40998
Pigu	-0.26	0
Ttll12	-0.43	0.132095
Ifit1	0.07	0
Ubac2	-0.63	0.358153
Abr	-1.6	0.987891
Scyl1	-0.44	0.22721
Mrtfb	-0.5	0
Gstm2	-0.95	0.432097
Ces1	-1.27	2.12635
Xdh	-0.14	0
Derl2	0.01	0
Tuba8	0.55	0
Hsd17b12	-0.03	0
Atg13	-0.38	0
Bscl2	-0.06	0
Elp1	-0.46	0.164464
Cds2	-0.6	0
Hk2	-1.37	0.17571
Pon3	-0.12	0
Erap1	-0.09	0
Pigs	-0.43	0
Elovl7	-4.11	1.99439
Nudt13	-0.64	0
Sigmar1	-0.14	0
Ipo7	-0.4	0.568298
Ermp1	-0.52	0.253735
Odr4	-0.2	0
Ranbp9	-0.23	0
Tmem230	-0.6	0
Capn1	-0.62	0.607839
Kdsr	-0.36	0.223418
Pgp	-0.35	0.432097
Tmem38b	-0.3	0
Shtn1	-0.22	0
Get3	-0.16	0
Slc1a1	-0.58	0
Sacm1l	-0.23	0
Abcc4	-2.53	1.88098
Ube2j1	-0.17	0
Tes	-2.27	1.99439
Bax	-0.64	0
Pik3ap1	-0.74	0.377862
Cybc1	-0.38	0
Kctd21	-0.92	1.69593
Wnk1	-0.41	0.009225
Mpdu1	-0.42	0.296804
Ces2e	-0.15	0
Ube2o	-0.68	0.558309
Pygb	-1.41	0
Kdelr1	-0.49	0
Pepd	-0.25	0
Atic	-0.25	0
Tor2a	-0.66	0
Gsk3b	-0.56	0.531921
Rab6a	0.03	0
Ly6d	-3.56	2.134
Prkaca	-0.42	0
Cnpy2	-0.07	0
Serpinb6	-1.29	0.358153
Vma21	-0.27	0
Cdc23	-0.77	0
Fkbp1a	-0.47	0.098067
Mtap	-0.39	0
Tmem41a	-0.7	0
Isg15	0.35	0
Vcpip1	-0.62	0.787258
Pigk	-0.35	0
Marcks	-1.8	0.863169
Samd9l	-0.13	0
Rhoa	-0.39	0.328065
Sar1b	-0.14	0
Golm1	0.16	0
Uba6	-0.42	0.025907
Appl1	-0.28	0
Pigt	0.22	0
Capns1	-0.65	1.1939
Lcp1	-0.26	0
Slc25a17	-0.87	0.2623
Lxn	-2.62	0.846169
Anxa7	-0.77	1.18427
Mapt	-1.09	0.576214
Ilvbl	-0.28	0
Prkcsh	0.07	0
Agpat3	-0.18	0
Ganab	-0.1	0
Cc2d1b	0.08	0
Pcnp	-2.22	1.05455
Pdpr	-1.85	1.35513
Nagk	-0.62	0.389715
Mydgf	-0.23	0
Pafah1b2	-0.54	0.304661
Gstm6	-0.89	1.87214
Tap2	0.18	0
Poglut3	-0.85	0.247987
Zpr1	-0.33	0
Tdrd7	-0.39	0
Jpt2	-1.23	0.56969
Yrdc	-0.38	0
Akr1b7	-1.43	0.266139
Cfl1	-0.37	0.227378
Capn2	-0.77	0.443938
Prkci	-1.45	2.02417
Pfdn2	-0.48	0.200296
Tmem263	-1.82	0.404148
Vta1	-0.48	0.113245
Map7d1	-0.73	0.42377
Sdf2	-0.31	0
Acot8	0	0
Nub1	-0.84	0
Limd1	-0.81	0.584033
Atg4a	-0.42	0
Thop1	-0.89	0.863169
Bloc1s3	-0.17	0
Prrc2c	-0.49	0.10443
Plscr1	-0.16	0
Gabarapl2	-0.41	0
Ireb2	-1.41	0.787258
Pakap	-1.65	1.00811
Oas1a	-0.32	0
Mesd	-0.26	0
Tor1aip2	0.18	0
H6pd	-0.31	0
Pkm	-0.98	0.523828
Ap5z1	-0.21	0
Arhgap1	-0.76	0.767546
Reep5	-0.42	0
Chmp7	-0.23	0
Cdk6	-0.58	0
Elp2	-0.2	0
Cog3	-0.39	0
Aaas	-0.45	0
Cand2	-1.02	0
Hp	-0.23	0
Pdxdc1	-0.5	0.24408
Slc35d2	-0.81	0.631454
Atp6v1c1	-0.43	0.205087
Ubxn4	-0.49	1.07386
Nt5c3a	-0.23	0
Colgalt1	-0.51	0
Plin3	-0.85	1.03856
Cdv3	-0.39	0
Ppp2r2a	-0.53	0.806347
Psmf1	-0.27	0
Retreg3	-0.22	0
Fbxo7	-0.96	0
Psme1	-0.57	0
RtcA	-0.8	1.03856
Rtn3	-0.26	0
Clu	-0.41	0
Lpxn	-0.12	0
Clasp1	-0.12	0
Mcm5	-1.12	0
Rhbdd1	-0.34	0
Parp10	-0.46	0
Map4	-0.69	0.083311
Acot9	-0.22	0
C1galt1	-0.45	0.376872
Lpin3	-0.72	0
Ipo5	-0.15	0
Chid1	0.18	0
Ehd4	-0.3	0
Ubap2	-0.51	0
Atp2a2	0.07	0
Rtn4	-1.07	0
Lgals1	-0.7	0
Gpx7	-1.04	0
Ap1g2	-1.61	0.436978
Herc4	-0.27	0.030182
Tapbp	0.03	0
Dnajc10	-0.86	0.56969
Mapk3	-0.98	0.47352
Fam114a2	-0.19	0
Mlkl	-0.67	0
Rcn2	-0.96	0
Yif1a	-0.1	0
Selenof	-0.18	0
Tom1l2	-0.58	1.25492
Wdr77	-0.34	0
Psme2	-0.25	0
Ciapin1	-0.18	0
Slc6a9	-0.93	0
Tmem97	0.12	0
Psmd10	-0.51	0.088445
Niban2	-1.69	1.18427
Ppp4r1	-0.45	0.511799
Cp	-0.4	0
Map2k1	-0.4	0
Tagln2	-1.16	0.550027
Chmp5	-0.62	0.422628
Anxa2	-1.06	0.708665
Wdr1	-0.28	0
Spp2	-1.28	0.226278
Gbe1	-0.96	2.64031
Osbpl3	-1.76	0.59267
Tax1bp3	-1.24	0.523828
Naa30	-0.67	0.050588
Anxa4	-1.1	1.30379
Cttn	-0.4	0.302195
Ca13	-0.36	0
Elp3	-0.4	0
Rab3d	-1.81	1.03856
Mcm6	-1.03	0
Arf4	-0.36	0
Chchd2	-0.37	0
Tmx1	-0.36	0
Pgm3	-0.11	0
Poglut1	-0.85	0
Atp6v1a	-0.3	0
Adgre1	-0.73	0
Qsox2	-0.96	0.336486
Agpat1	-1.01	0.057999
Igf2r	-0.23	0
Rab3gap1	-0.16	0
Tmem176b	-1.16	0
Elmo1	-1	0.211967
Oga	-0.84	0
	-1.46	0
Psmb8	-0.32	0
Rtf1	-0.06	0
Vbp1	-0.77	0.481359
Nubp2	-0.92	0.60297
Tigar	-0.32	0
Map1s	0.05	0
Tmem120a	-0.36	0
Bag1	-0.59	0.239331
Lgals3bp	-0.05	0
Mcm4	-1.19	0
Clptm1l	-0.19	0
Cdk1	-0.93	0
Acox3	-0.38	0
Rexo2	-0.36	0
Tap1	0.14	0
Rnf213	-0.27	0
Mad2l1	-0.69	0
Dcaf10	-0.86	0
Ifit2	-0.67	0
Uggt1	-0.04	0
Dck	-0.87	0
F12	-0.54	0
Akt1s1	-0.45	0
Dctn1	-0.51	0.22721
Capg	-1.19	0
Xaf1	0.18	0
Preb	0.01	0
Il1rn	-2.59	0.071146
Gale	-0.3	0.086307
Entpd2	-2.41	1.20158
Agps	-0.55	0
Alg11	0.21	0
Pex11b	0.06	0
Lpcat3	-0.02	0
Mgat1	-0.17	0
Ywhah	-0.36	0
Abcc1	-0.37	0
Spats2	-0.87	0.335159
Prkar2b	-2.73	1.87759
Rnf135	-0.85	0
Arhgap18	-0.86	0
Mcm2	-1.25	0
Zc3hav1	-0.12	0
Cep170	-1.03	0.26876
Lrrfip1	-0.37	0
Ubap1	-1.39	0.47352
Dpysl3	-2.03	1.4843
Tor1aip1	-0.39	0
Hprt1	-0.43	0
Tpm1	-0.42	0
Edem2	-0.46	0
Pdp1	-1.26	0.436978
Dtymk	0.08	0
Tgm2	-0.68	0
Ngly1	-0.45	0.8846
Iyd	-0.04	0
Vcl	-0.62	0.485275
Tmem168	-0.21	0
Dap	-0.43	0
Arpp19	-1.19	0
Slc9a6	-1.23	2.35836
Chmp6	-0.72	1.24474
Eif2d	-0.39	0
Elp6	-0.21	0
Tradd	-0.41	0
Plp2	-2.77	0
Setd6	-0.04	0
Hebp2	-0.35	0
Itih3	0.02	0
Cux1	-0.48	0
Cyp20a1	-0.23	0
Dnajb12	-0.2	0
Cd2ap	-0.29	0
Znrf2	-1.07	0.446966
Cnpy4	-0.91	0
Prpsap2	-0.52	0
Ubfd1	-0.47	0.164318
Lpcat2	-1.21	0
Cpb2	-0.49	0
Snx7	-0.64	0.212095
Pik3r4	-0.18	0
Psmg2	-0.4	0
Hpx	0.07	0
Hcls1	-1.77	0
Chmp4b	-0.87	0.057999
Iqgap1	-0.88	0.042793
Fbln1	-0.41	0
Cd63	-1.53	0
Ndc1	0.13	0
Agfg1	-0.67	0.029059
Tpst2	-0.86	0.248158
Lnpk	-0.41	0
Anks1a	-0.2	0
Spg11	-0.34	0
Pak2	-0.78	0.015907
Asrgl1	-0.12	0
Pigo	-0.34	0
Smc2	-0.19	0
Prdx4	0.04	0
Nup93	-1.19	0.751312
Fam114a1	-0.14	0
Dnajb9	0.06	0
Arhgef5	-0.8	0
Cib1	-1.55	0.708665
Pxmp4	-0.21	0
Stx7	-0.42	0
Slc15a3	0	0
Nmi	-0.42	0
Dgkz	-0.37	0
Ly6a	-2.12	0
Plod3	-0.96	0
Arhgdia	-0.4	0
Calu	-0.3	0
Heph	-1.68	1.03856
Irf2bp2	-1.85	0.895477
Aak1	-0.79	0.260455
Abhd16a	-0.43	0
Psmb10	-0.38	0
Ttc1	-0.31	0
Tspan8	-2.87	2.46831
Mical1	-2.51	1.0645
Tmem259	-0.5	0.025388
Bloc1s5	-0.59	0
Arfgap1	-0.24	0
Anxa1	-0.72	0.129152
Cap1	-0.34	0
Slc37a2	-0.53	0
Map1lc3a	-1.31	0
H2-T23	-0.08	0
Gltp	-0.73	0
Rnaset2b	-0.12	0
Map3k5	-0.58	0.025388
Atp5if1	-1.41	0.638283
Kpna2	-0.44	0
Nsmaf	-0.66	0
Amdhd2	-0.67	0.205087
Reep4	-0.88	0
Krt19	-1.52	0.213449
Erlin2	-0.43	0
Rraga	-0.76	0.083311
Rhpn2	-1.81	0.26056
Cd34	-2.27	1.76975
Eif4e3	-0.51	0
Tor3a	-0.85	0.117964
Rbpms	-0.75	1.18427
Smg8	-0.85	0.47352
Hpcal1	-0.66	0
Lemd2	-0.17	0
Cog1	-0.38	0
Gcc2	-0.39	0
Borcs5	-0.53	0
Jmjd7	-0.71	0
Eogt	-1.11	0.072369
Ugt1a7	-3.06	1.99439
Jagn1	-0.38	0
Usp20	-2.16	1.12125
Abcg8	-1.12	0.376872
Cast	-0.37	0
Phactr4	-0.82	0
Pex16	-0.36	0
Ak1	-2.29	1.18427
S100a10	-0.97	0.708665
Dhx58	0.1	0
Mpeg1	-0.59	0
Raf1	-0.4	0
Ifi35	-0.45	0
Bloc1s6	-0.61	0
Smcr8	-1.26	0
Plcg2	-0.76	0
Fcsk	-0.5	0
Efemp2	-1.4	0.179139
Hps5	-0.37	0
Vps53	-0.7	0.27852
Dhrs7	-1.17	1.026
Srsf4	-1.07	1.01189
Tbce	-0.97	0.987891
Tmem35b	-0.56	0
Abcc3	-1.09	2.03979
Ppm1h	-0.9	0
Cyb5d2	-0.35	0
Pros1	-0.69	0
Ces2c	-1.14	0
Slc39a11	-0.06	0
Brox	-0.28	0
Snap29	-0.34	0
Pawr	-0.93	0
Eppk1	-0.39	0
Prxl2a	0.18	0
Spon2	-1.75	0
Babam2	0.01	0
Src	-1.43	0.944241
Gsdme	-1.05	0.034715
Tmem115	-0.53	0.113245
Aqp11	-0.51	0.080796
Lacc1	-1.41	0
Atg2a	-0.18	0
Wdr37	-0.89	0.179139
Mcm7	-1.53	0
Ino80b	-2.03	0.496059
Pltp	0.04	0
Psmb9	-0.29	0
Inpp1	-0.46	0
Mtmr14	-0.54	0.104358
Rcn1	-1.11	0.674236
Nrbp1	-0.19	0
Armc8	0.12	0
Prmt1	-0.33	0
Sppl2a	-0.64	0
Tnfaip8	-1.26	0.47352
Dst	-0.25	0
Ifit3	-0.35	0
Lysmd2	-0.18	0
Myo1f	-1.53	0
Lztfl1	-0.46	0
Endod1	-1.17	0
Cygb	-1.42	0.123483
Twsg1	-0.7	0.119961
Kif3a	-0.47	0
Rnf126	-0.7	0.6809
Rce1	0.03	0
Znfx1	-0.09	0
Alg3	0.09	0
Tnc	-1.94	0.863169
Hspbp1	-0.14	0
Tmem135	-0.63	0.22721
C1qa	-1.22	0.0497
Dync1li2	-0.29	0
Bgn	-2.02	1.28624
Reep3	-0.12	0
Becn1	-0.06	0
Slc12a9	-0.42	0
Rex1bd	-1.78	0.308833
Nrbf2	-0.03	0
Gpi	-0.53	0
Ulk1	-0.14	0
Mfsd10	-1.53	0
Niban1	-0.57	0
Nt5c3b	-0.43	0
Tubb5	-0.23	0
Clip2	-0.75	0.12238
S100a8	-1.32	0.466406
Rhog	-0.16	0
Fkbp7	-1.07	0
Edem3	-0.26	0
Map4k4	-0.88	0.032048
Cog8	-0.24	0
Tmf1	-0.27	0
Lyve1	0.12	0
Epdr1	-1.41	0.829514
Rusf1	-0.38	0
Pea15	-0.82	0
Tbc1d20	-0.97	0
Brcc3	-0.07	0
Camk2d	-1.01	0.664596
Cetn2	-0.45	0
Serpinh1	-1.23	0.042092
Lgals3	-0.42	0
Trim32	-0.69	0
Smad3	-1.95	0.22721
Pld3	-0.12	0
Ptpn2	-0.68	0
Ppp1r2	-0.41	0
Rigi	-0.17	0
Stat2	0.08	0
Anxa13	-3.53	2.65312
Cotl1	-0.47	0
Pgs1	-0.87	0
Rragd	-0.89	0
Gas6	-2.38	1.36592
Rnf31	-0.72	0.224003
Crat	-1	0.232809
Marcksl1	-1.59	0
Acaca	-0.2	0
Stx6	-3.1	0.259128
Hk1	-0.9	1.00822
Arhgap27	-0.02	0
Cd180	-0.67	0
Lcp2	-0.92	0
Rdh11	-0.65	0
Ctu2	-0.29	0
Sdr39u1	-0.72	0
Cyrib	-0.48	0
S100a9	-1.32	0
Rab3gap2	-0.55	0.054051
Anxa3	-1.06	0.358153
Strn3	-0.09	0
Wdr41	-0.77	0
Parp14	-0.2	0
Pcm1	-0.13	0
Nt5c2	-0.51	0
Vezt	-0.36	0
Zbp1	-0.09	0
Tgfbr1	-2.44	0.402563
Alcam	-0.39	0
Dynlt1	-1.2	0
Stk39	1.39	0
Nedd4l	-0.96	0.428701
Oasl2	0.29	0
Stx5	-0.25	0
Wdr73	-0.62	0
Unc45a	-0.44	0
Ppp4r3b	-0.55	0
Pigb	-0.65	0
Git1	-0.84	0.296804
Trip13	-1.09	0
Gstm5	-0.68	0.060184
Tbcb	-0.16	0
Ccdc43	-0.1	0
Uprt	-1.02	0
Actr5	-1.41	1.16933
Smg9	-0.4	0
Tbc1d24	-0.32	0
Oxct1	-1.71	0.296804
Gemin5	-0.01	0
Praf2	-0.83	0.170848
Bco1	0.67	0
Rpa1	-0.12	0
Myof	-1.99	1.5555
Cc2d1a	-0.35	0
C1galt1c1	-0.63	0
Nhsl3	-1.64	1.40767
Cetn3	-1.14	0
Saysd1	-0.54	0
Rbm43	-0.56	0
Maoa	-0.26	0
Lum	-1.42	0.899453
Usp25	-0.39	0
Smap	-3.12	0.415432
Rabepk	-0.41	0
Ckb	-1.06	0
Serpina7	-2.44	1.39586
Acbd5	-0.17	0
Oas3	-2.42	0
Rint1	-0.28	0
Cers6	-0.55	0
Siglec1	-0.97	0
Irgq	-0.63	0
Pex19	-0.99	0.239331
Arpin	-0.71	0
Rabac1	-0.22	0
Ier3ip1	-0.54	0
Strip1	-0.43	0
Cep170b	-0.33	0
Nufip2	0.12	0
Nup62	-0.9	0
C1ra	-0.06	0
Vcam1	-0.41	0
Ttc39a	-1.19	0.008847
Casp12	-1.99	0.095627
Bag2	-0.78	0
Cdc34	-0.5	0
Glipr2	-1.23	0.248158
	-0.79	0.257262
Vill	-1.88	1.58787
Plaat3	0.34	0
Upp1	-1.06	1.30379
Ptk2b	-0.64	0
Swi5	-1.03	0
Mblac2	-0.59	0
Pex11a	-0.95	0.190814
Adprh	-0.38	0
Amfr	-0.44	0
Itga3	-2.52	0.083311
Sting1	-2.21	0
Sms	-0.37	0
Wdfy4	-0.69	0
Cd74	-2.87	0
Smpd2	-0.14	0
Gtpbp3	0.18	0
Pak1	-1.54	0.415171
H2-D1	-0.04	0
Eef1akmt1	-0.68	0
Bcat2	-0.73	0
Ttc4	-0.6	0
Sh3gl1	-0.59	0
Aldh18a1	-0.95	0
Camlg	-1.22	0.630567
Tbk1	-1.11	0.128111
Gmds	-1.06	0
Tns3	-0.91	0.335159
Acsl4	-0.16	0
Zng1	0.15	0
Rnf7	-0.36	0
Lsp1	-1.45	0
Arhgdib	-0.85	0.177308
Kcmf1	-1.19	0
Sdf4	-0.41	0
Klc1	-0.6	0
Pfkp	-1.54	0
Herc6	0.75	0
Myo7a	-1.07	0.716703
Ogfr	-0.31	0
C4bpa	-0.04	0
Inppl1	-1.02	0
Smc4	-0.27	0
Dctpp1	-0.86	0
Gmfb	-0.59	0
Aplp2	-0.82	0.16457
Tmub1	-0.15	0
Ap5b1	-0.27	0
Mospd3	-0.67	0
Gga3	-0.53	0
Agrn	-1.8	1.3199
Ctss	-0.89	0
Baat	-0.41	0
Atxn3	-0.39	0
Cd68	0.08	0
Ubxn8	-1.88	0
Hs2st1	-1.15	0
Apobr	-2.65	0
Alg8	0.29	0
Uba7	-0.03	0
Alg9	-0.1	0
Inf2	-0.27	0
Spats2l	-2.78	0.095125
Supt5h	-0.24	0
Acnat1	0.15	0
Col14a1	-1.84	1.07862
Dlgap4	-0.84	0.376872
Bnip2	-0.8	0
Wdr44	-0.62	0
Was	-0.48	0
Vav1	-2.38	0.184698
Ccdc6	-0.3	0
Tbc1d5	-0.31	0
Lzic	-0.31	0
Lnpep	-1.33	0.592541
Ezr	-2.29	0.897718
Pigl	-0.06	0
Ubl4a	-0.59	0
Plek	-0.49	0
Gpalpp1	-2.21	1.78279
Tgfbi	-1.8	0.529058
Cyp2c55	-0.06	0
Paox	-0.73	0
Fitm2	-0.6	0.072649
Fkbp11	0.5	0
Panx1	0	0
Lamtor3	-0.02	0
Gvin1	0.2	0
Maged1	-0.68	0
Ptpn12	-0.3	0
Tpd52l2	-0.5	0
Jmy	0.02	0
Oas2	-0.62	0
Hmgb2	0.19	0
H2-Q7	0.25	0
Flna	-1.05	0.094322
Nucb2	-2.35	0.85647
Cdh1	-0.82	0
Rnf141	-0.11	0
Strbp	-0.59	0
Myh10	-0.99	0
Tapbpl	-0.3	0
Arl8a	-0.88	0.161906
Fgd3	-0.85	0
C2	-0.24	0
Eif2ak4	-0.47	0
Nenf	-0.17	0
Cdc42ep4	-0.37	0
Slc35b4	-0.24	0
Abhd10	0.23	0
Gmpr2	-0.13	0
Arb2a	-0.44	0
Cst3	-0.61	0
Slc7a8	-1	0
Pex26	-0.24	0
Uckl1	-0.77	0
Plekhm2	-0.26	0
Slc66a3	-4.51	1.30379
Rragc	-0.19	0
Gnpat	-0.64	0.083311
C1qc	-0.49	0
Pla2g6	-0.62	0.023265
Umps	-0.14	0
Apoa4	-0.33	0
Habp4	-0.46	0
Snx18	-0.75	0
Vim	-0.64	0
Tyw5	-0.46	0
Unc93b1	-1.36	0
Ncf4	-0.46	0
Csad	-0.9	0
Kif16b	-0.63	0
Dock2	-0.49	0
C1qb	-0.74	0
Fnbp1	-0.34	0
Rabep2	-0.33	0
Dtnbp1	-0.12	0
Dph1	-0.3	0
Nradd	-2.59	0.553269
Rel	0.18	0
Pofut2	-1.69	0
Tvp23b	-0.07	0
Carmil1	-1.58	0.730593
Rabif	-0.76	0
B3galt6	-0.35	0
Aig1	0.54	0
Bin2	-0.66	0
Ptprc	-0.86	0
Srd5a3	-1.28	0
Chmp2b	-0.87	0
Rps6ka1	-0.97	0.537876
Ifi44	-0.2	0
Vasp	-1.17	0
Trim34b	-1.24	0
Pnpla7	-0.39	0
Ppfibp1	-0.58	0
Lpgat1	-0.36	0
Ldhb	-1.13	1.18489
Stbd1	-0.4	0
Col3a1	-1.92	0.022032
Adgre5	-1.35	0.767546
Gucy1b1	-0.34	0
Itga6	-1.06	0
Kifap3	-1.59	0
Prmt3	-0.58	0
Cfdp1	-0.81	0
Csrp1	-1.51	0.053315
Tor1aip2	-1.13	0
Gls	-1.26	0.328065
Stat6	-1.11	0
Stat1	-0.17	0
Twf2	-1.49	0
Prkcd	-0.82	0
Armc6	0.01	0
Pum2	0.13	0
Tdrp	-1.59	1.13574
Rbp1	-0.18	0
Rpa3	-0.36	0
Lmnb1	-2.16	0.396222
Mcl1	-0.34	0
Elp5	-0.29	0
Dapk3	-0.5	0
Eml1	-1.48	0.601511
Abcb1a	-1.74	0.282142
Akap13	-0.32	0
Accs	-0.15	0
Sar1a	-0.79	0
Mgat5	0.45	0
Anapc2	-0.72	0.227378
Pla2g4a	-0.71	0
Gipc1	-1.37	0
Ankrd44	-0.37	0
P3h1	-0.62	0
Trafd1	-0.18	0
Orc4	0.21	0
Stk38l	-0.26	0
Inpp5d	-0.75	0
Ly75	0.11	0
Gtf2a1	-1.18	0
Mbl2	0.43	0
Pfkfb2	-0.05	0
Wwox	-0.69	0
Ndor1	-1.52	0
Eef1akmt2	-1.29	0
Ccdc50	-0.63	0
Sdcbp	-0.21	0
Epha2	-1.65	0
Anapc4	-1.49	0
Msrb3	-1	0
Pafah1b3	-2.68	0
Arhgef6	-0.51	0
Yipf3	-0.35	0
Ikbkb	-0.32	0
Snx15	-0.69	0
Srrm2	-1.49	0.828395
Slc35b3	-0.19	0
Prelp	-1.68	0.891227
Lmf2	-0.39	0
H2-DMb1	-2.13	0.057999
Tsc22d4	-1.38	0.158499
Ly86	-0.49	0
Fkbp10	-1.32	0
Mthfr	-0.41	0
Hspb1	-1.07	0
Trim12a	-0.3	0
Srgap2	-0.03	0
S100a4	-1.59	0
Map3k4	-0.52	0
Tpm4	-0.58	0
Yipf1	0.43	0
Itgav	-0.26	0
Dhcr7	-0.01	0
Trip6	-1.5	1.7851
Bcap29	-0.31	0
Aldh1b1	0.4	0
Pycard	-0.56	0
Fut11	-1.3	1.30379
Apbb1ip	-0.35	0
Tm9sf1	-0.32	0
Lpl	-0.49	0
Rarres2	-0.19	0
Crtc1	-0.44	0
Ubl7	-1.44	0.432097
Atp2b2	-0.19	0
Fkbp9	-0.5	0
Pi4k2b	-0.31	0
Tubb2b	-2.52	0
Igfbp4	-0.2	0
Polr1d	-3.73	1.75583
Nfkb1	-0.53	0
Serpina10	-0.34	0
Cdc42bpg	-0.31	0
Abhd5	-0.37	0
Cbfb	-0.3	0
Zc2hc1a	-0.9	0
Gstp2	-3.43	0
Casp1	-0.89	0
Ggct	0.09	0
Galnt1	-0.82	0
Zyx	-0.59	0
Gnpda2	-3.54	0.406602
Rac2	-0.36	0
Mfge8	-2.59	0.192753
Mtmr3	-0.17	0
Ric1	-0.29	0
Rft1	-0.34	0
Pip4k2c	-0.63	0.123483
Zmiz2	-0.72	0
Dym	-0.5	0
Chpt1	-0.4	0
Fblim1	-1.34	0
Sowahc	-0.26	0
Pigx	-0.64	0
Optn	-0.27	0
C5ar1	-0.89	0
Cbl	-2.26	0.73337
Nid1	-3.27	0
Aida	-0.87	0
Mitd1	-0.66	0
Hgh1	-0.05	0
Scamp2	-0.39	0
Rpia	-0.89	0
Pgm2	-0.56	0
Samd4b	-0.77	0
Comtd1	-0.64	0
Luzp1	-0.68	0
Cda	-0.91	0
Isca2	-0.31	0
Crtc3	-0.74	0
Rbm3	-1.31	0
Rtkn	-0.79	0
Tomm34	-0.19	0
Cops7b	-0.21	0
Cnot8	-1.01	0
Tceal5	-0.18	0
Pabir1	-0.82	0
Ankrd49	-0.83	0
Ccdc91	-0.16	0
Rap1b	-0.25	0
Gmpr	-0.56	0
Srsf9	-1.55	0
Tmem165	-0.98	0
Ccdc12	-0.8	0
Rbm14	-1.31	0.685523
Prpf8	-0.09	0
Ankrd28	0.12	0
Nup155	-0.16	0
Lbp	0.42	0
Cdc16	-0.33	0
Fcgr4	0.13	0
Arhgap30	0.68	0
Qtrt1	-0.18	0
Ppic	-1.93	0.487693
Aldh3b1	-0.88	0
Rcn3	-1.23	0
Vipas39	-0.53	0
Ilrun	-1.77	0
Adamtsl2	-0.76	0.481359
Coro1a	-1.71	0
H2-Ab1	-2.15	0
Vcpkmt	-0.81	0
Tnip1	-1.31	0
Cdk4	-0.31	0
Gtf2f2	-0.18	0
Ntan1	0.11	0
Renbp	-0.37	0
Eps8l2	-0.1	0
Psmg3	0.22	0
Plet1	-4.59	0.912206
Poldip3	-1.9	0
Sh3glb1	-0.46	0
Ythdf2	-0.01	0
Clec7a	-1.32	0
Dctn6	-0.44	0
Atp6ap2	-1.05	0
Unc119	0.24	0
Pih1d1	0.04	0
Cystm1	-1.54	0
Ifi27l2b	-0.37	0
Sort1	-0.91	0
Ptpn9	-0.57	0
Cyba	-3.34	0.213449
Sirpa	-0.26	0
Cdc42ep1	-0.42	0
Ppp1r18	-1.57	0
Pbxip1	-0.47	0
Mettl16	-0.26	0
Plin2	-0.74	0
Dhx57	-0.14	0
Stap2	-1.31	0
Pcolce	-3.18	0
Nfkb2	-0.03	0
Ap4s1	-0.27	0
Tle3	-1.12	0.17106
Trim65	-0.87	0.432097
Cnep1r1	-0.33	0
Isyna1	-0.99	0
Tsc2	0.57	0
Brat1	-0.32	0
Plekha2	-2.61	0
Pacs1	-0.67	0
Ipo13	-0.73	0
Llgl1	-0.49	0
Mrfap1	-0.58	0
Gm12250	0.43	0
Mphosph6	-1.69	0
Ndrg1	-0.41	0
Fam177a1	-1.84	0
Kiaa2013	-0.2	0
Cybb	-0.5	0
Ap4m1	-0.51	0
Ube2q1	-0.52	0
Map4k3	-0.02	0
Phldb2	-0.65	0
Dmxl2	-0.27	0
Rab3il1	-1.07	0
Cbx5	0.04	0
Tmub2	0.07	0
Pgap2	-2.06	0
Mcrip1	-0.15	0
Mark3	-0.98	0
Cpeb3	-1.82	0
Rab8b	-0.09	0
Abcd4	-0.49	0
Tgfb1i1	-0.95	0.021401
Ankrd27	0.32	0
Gprc5c	-2.38	0
Nfkbib	0.3	0
Nudt18	0.15	0
Slc38a10	-0.2	0
Ift22	-1.37	0
Edem1	0.05	0
Ube2l6	0.55	0
Prom1	0.52	0
Fam50b	-6.64	0
Arfgap3	-1.29	0
Slfn9	0.21	0
Galk2	-0.47	0
Fbln2	-0.3	0
Dnajc24	0.04	0
Efhd2	-0.41	0
Tnfaip8l2	-0.65	0
Crygn	-0.69	0
Atp9b	-0.64	0
Pygm	-1.57	0.553269
Slc3a2	-0.12	0
Secisbp2l	-1.07	0
Prex1	-0.84	0
Tagln3	-1.31	0
Tor4a	-2.78	0.023269
Stmn1	-1.33	0
Hk3	0.5	0
Pde6d	-0.3	0
Dffa	-0.86	0
Ptpre	-0.47	0
Ajuba	-0.17	0
Caskin2	-0.74	0
Ptrh1	-1.02	0
Plod1	-0.41	0
Tex10	-2.65	0
Hps1	-1.82	0.368182
Bsdc1	-0.12	0
Dpysl2	-0.32	0
Pcna	-0.37	0
Cln3	-0.39	0
Ulk3	-0.34	0
Ap1s2	-1.49	0
Pfdn1	-0.62	0
Dnajb2	0.06	0
Thoc3	-0.88	0
Sh3bgrl3	-0.97	0
Anapc1	-0.67	0
Rab12	-0.46	0
Otud7b	0.32	0
Macf1	-0.86	0
Cyb561d2	-0.59	0
Zcchc8	-0.35	0
Myl6b	-0.74	0
R3hcc1	-0.25	0
Cnn2	-0.71	0
Tmem160	-0.21	0
Cyp2a4	-1.21	0
Borcs6	-1.22	0
Tbc1d23	-0.3	0
Qsox1	-0.32	0
Hkdc1	-2.82	0.147114
Fcgr1	-1.5	0
Ace	-2.72	0.797808
Tmem68	-0.08	0
Plpp2	-1.49	0.023098
Il36g	-0.66	0
Ovca2	-0.87	0
Itgal	-1.29	0
Alg13	-0.03	0
Prkaa1	-0.88	0
Fntb	-1.02	0
Igfbp7	-1.26	0
Irs1	-0.53	0
Akr1c18	-0.18	0
Fdft1	-1.23	0
Calcoco1	-1.37	0
Washc1	-0.04	0
Smpd3	-0.03	0
Gbp2	-0.35	0
Pacs2	-0.01	0
B3GNT2	0.02	0
Nup50	0.02	0
Cdhr5	-2.4	0
Tubgcp4	-1.86	0
Fyb2	0.34	0
Rnaseh2b	-0.15	0
Lamc1	-1.3	0.266723
Basp1	-2.37	0
Ampd3	-1.03	0
Tmx4	-1.6	0
Zfand1	-0.75	0
Ecd	0.07	0
Man1a2	-0.25	0
Fhip1b	-1.45	0
Nckap1l	-0.31	0
Ggt1	0.22	0
Get1	-0.32	0
Mrc2	-1.36	0
Camsap3	-1.84	0
Frk	-0.43	0
Prmt6	-0.19	0
Psme3ip1	-1.19	0
Nemp1	-0.15	0
Susd2	-1.32	0
Derpc	1.06	0
Itgb2	-0.46	0
Itm2c	-1.57	0
Pcyox1l	-1.82	0.232809
Kiaa0319l	-0.24	0
Postn	-0.36	0
Csnk1d	-0.21	0
Rpap2	-0.08	0
Tmem65	-0.42	0
Lrrc58	-0.53	0
Fam107b	-0.9	0
Tpmt	0.02	0
Lrrc20	0.53	0
Ikbip	-2.88	0
Pign	-0.84	0
Gxylt1	0.31	0
Pdcd2l	-0.88	0
Epm2aip1	-0.41	0
Fabp5	-0.41	0
Yipf5	-0.13	0
Samd4a	0.1	0
Mvk	-0.24	0
Gtpbp6	-1.42	0
Znrd2	0.28	0
Usp40	-0.13	0
Msto1	-0.76	0
Lrpap1	0.15	0
Dnajc9	-0.64	0
Rabl2	-0.62	0
Mindy2	-1.84	0
Ccnd1	-0.45	0
Tax1bp1	-0.87	0
Colec11	-0.19	0
Sfxn3	-1.68	0.177308
Pip4k2a	-0.44	0
Exog	0.16	0
Igtp	0.34	0
Ppcdc	-0.09	0
Pycr2	-1.76	0
Ttc39b	0.2	0
Inpp4a	-0.65	0
Rbms2	0.1	0
Dusp6	-0.7	0
Armh3	0.16	0
Zfand2b	-1.14	0
Ano6	-0.52	0
Rassf2	-0.49	0
Btc	-0.59	0
Pglyrp2	0.03	0
Parp16	-1.59	0
Vps33b	0.08	0
Sp100	-1.87	0
Gmip	-0.92	0
Cyb5r1	-0.21	0
Otud5	-2.98	0
Zbtb7c	-0.2	0
Cep43	-0.69	0
Stk24	-0.74	0
H1-1	-0.51	0
Smg1	-0.11	0
Als2cl	-0.54	0
Nedd1	-0.69	0
Dhrs9	-5.48	0
Usp18	0.72	0
Slc44a3	-2.08	0.010141
Kif3b	-0.96	0
Far1	-1.61	0
Trmt11	-0.62	0
Cfap36	-0.7	0
Inpp5k	-1.51	0
Ptprg	-1.63	0.680423
Znf330	-0.43	0
Mgst2	-0.61	0
Pou5f2	-0.69	0
Phf11	2.27	0
Evl	-0.52	0
Thy1	-1.91	0
Sprr1a	-3.7	1.06158
Itgam	-1.23	0
Fhl2	-1.55	0.223418
Phospho1	-0.26	0
Gramd4	-0.8	0
Zfyve26	-0.28	0
	1.67	0
Stx3	-0.2	0
Mfsd5	-0.34	0
Prkcb	-0.37	0
Stam2	-1.12	0
Rchy1	-0.64	0
P4ha2	-0.73	0
Cd40	-0.75	0
Ppp1r8	-0.9	0
Cwf19l2	-0.6	0
Bst2	-0.27	0
Ncf1	-1	0
Nprl3	-1.29	0.22721
Hck	-0.01	0
Grwd1	-0.34	0
Dqx1	-0.86	0
	0.86	0
Nipa1	-2.54	0.177308
Clns1a	0.09	0
Cd14	-0.77	0
Nelfe	-0.25	0
Otud4	-0.45	0
Akt1	-0.42	0
Pex14	0.23	0
Pdlim7	-1.46	0
Fam241a	0.6	0
Ints9	-0.37	0
Ptpn23	-0.42	0
Wipf1	-1.73	0.494053
Pbk	0.1	0
Dgke	-0.69	0
Pkd2	-6.64	0.160839
Bak1	-0.51	0
Isy1	-0.04	0
Smpd4	-0.71	0
Kdm3b	-0.03	0
Gpkow	-0.87	0
Ube2e2	-0.43	0
Selenok	0.1	0
Rab27b	-1.47	0.129152
Avl9	-0.52	0
Stk3	-0.07	0
Haus7	-1.96	0
Crtc2	-0.86	0
Gmfg	-0.23	0
Tlr7	-1.07	0
C9	-0.04	0
Acyp2	-1.08	0.026698
Rnaseh2a	0.37	0
Cacul1	0.01	0
Tbc1d1	-0.39	0
Itga8	-1.6	0.251751
H2-Q8	-0.64	0
Akap10	-0.62	0
Ehbp1l1	-0.96	0
Rab20	-0.55	0
Tmbim1	-1.43	0
Tlcd1	-0.12	0
Rhob	-0.31	0
Ergic2	0.51	0
Ang	-0.12	0
Tmem176a	-0.28	0
Dync2i2	-0.58	0
Sorbs2	-0.95	0
Hid1	-1.7	0
	-0.14	0
Sqle	-1.25	0
Tmem164	-1.04	0
Sash3	-1.43	0
Apom	-0.48	0
Las1l	-1.07	0
Rnps1	0.06	0
Dapk2	-0.7	0
Khdrbs1	-0.59	0
Flcn	0.06	0
Eno2	-0.74	0
Nes	-0.78	0
Thumpd3	-0.12	0
Map3k7	-0.71	0
Trappc3	-0.14	0
Frmd8	-0.94	0
Pbdc1	0.28	0
Fam185a	0.42	0
Tmem102	0.43	0
Cfap418	-1.28	0
H2-Eb1	-0.7	0
Soat1	-0.72	0
Hmgcr	-0.96	0
Fhl3	-1.26	0
Adam10	-0.36	0
Pyhin1	-0.31	0
Coq4	-0.28	0
Dcn	-1.38	0.117556
Trim26	-0.14	0
Cd44	-0.65	0
Prkca	-1.9	0
Arfip2	-0.53	0
Rhod	-0.88	0
Ripk2	-1.16	0
Setd7	-0.08	0
Rfc3	-0.6	0
Irak3	0.25	0
Dennd6a	-0.62	0
Serpinb8	0.19	0
Tmcc3	-0.92	0
Abca9	-0.7	0.005323
St6galnac1	-2.75	0
Fam3a	-1.77	0
Rbms3	-1.94	0
Megf9	0.49	0
Mapk9	-0.01	0
Ctdp1	-1.37	0
Ankle2	-0.34	0
Ccdc88b	-0.07	0
Smarca2	-0.73	0
Glce	0.66	0
	-1.71	0.376872
M6pr	-0.32	0
Ifi211	-0.69	0
Ube2j2	-0.2	0
Pomgnt1	-1.33	0.22721
Vamp2	-0.69	0
Rnasek	-0.01	0
Ube2e1	0.45	0
Arl6ip1	0.3	0
Traf2	0.28	0
Adprm	-0.52	0
Cyp1a1	-1.56	0
Tle5	-0.23	0
Aox1	-0.62	0
Erich5	-0.82	0
Nt5m	-0.13	0
Btk	0.94	0
Ensa	-1.7	0
Me2	-1.05	0
Ankrd13a	-0.79	0
Tusc1	-1.27	0
Golga3	-0.82	0
Sash1	0.16	0
Szrd1	-1.21	0
Ptpn18	-0.82	0
Arel1	-1.42	0
Pdzk1ip1	-3.04	0
Gtf3c4	-0.36	0
Vangl1	-1.65	0
Snx8	-0.52	0
Sorl1	-0.94	0
Lrrc25	-0.23	0
Rab33b	-1.42	0
Gnl3	-2.07	0.042092
Itgb5	-0.53	0
	-4.3	0
Slc27a1	-1.68	0.051746
Rufy2	-1.19	0
Rbm7	-0.54	0
Zfyve27	-0.09	0
Sh2d4a	-1.49	0
Acbd6	0.05	0
Pag1	-1.24	0.083864
Dusp22	-2.1	0
Vrk2	0.13	0
Marf1	0.33	0
Gpihbp1	-6.64	0
Tlr9	-0.31	0
Pym1	-0.39	0
Mindy3	-0.57	0
Zfyve19	-0.47	0
Ifitm3	0.13	0
Ntmt1	-0.03	0
Naa80	-0.54	0
Rnasel	-0.6	0
Hspa2	-1.56	0
Nup85	0.93	0
Ptgfrn	-0.87	0.04706
Psmg4	-0.48	0
Rnf34	-0.86	0
App	-1.66	0
Trim16	0.04	0
Iap	-0.14	0
Slfn5	-1.32	0.205087
Vti1a	-1.22	0
Ankib1	-0.04	0
Nrp1	-0.3	0
Nup210	-0.78	0
Mb21d2	-0.21	0
Mospd1	0.06	0
Tmem120b	-0.77	0
Me3	-1.51	0
Leprot	-3.56	0
Epcam	-3.52	1.04524
Gbp3	0.94	0
Abl2	0.1	0
Tubgcp2	-1.12	0
Itprid2	0.14	0
Pitpnm1	-0.76	0
Snrk	-0.11	0
Olfml3	-3.28	0.01557
Rpap1	-0.19	0
Rcsd1	-0.74	0
Wbp11	-1.3	0
B3galnt2	-1.76	0
Kptn	-0.36	0
Rgs10	-0.12	0
Ankrd54	0.23	0
Ttpal	0.05	0
Igf2bp3	-0.07	0
Tgtp1	-0.12	0
Wdr74	-0.14	0
Fbln5	-0.45	0
Tgs1	-0.21	0
Mark2	-3.41	0
Numa1	-0.8	0
H2-Eb1	-1.14	0
Gbp6	-0.19	0
Abhd17a	-0.43	0
Ptp4a1	0.53	0
Morf4l2	-0.78	0
Tab1	-1.35	0
Pla1a	0.57	0
Nup88	-0.09	0
Dnaaf9	-0.97	0
Dennd2d	-0.57	0
Itsn2	0.45	0
Dusp19	-0.5	0
Ncald	-1.35	0
Tmem63b	-0.01	0
Tmem199	0.03	0
Sfpq	-1.3	0
Plekha1	0.98	0
Ppp1r14b	0.97	0
Skap2	-1	0
Tlr3	0.8	0
Txndc11	-1.47	0
Ints11	0.21	0
Gtf3c6	0.13	0
Klhdc10	-1.04	0
Atg101	1.14	0
Senp3	-2.41	0
Mrps12	-0.35	0
Tnfaip8l3	-0.38	0
Mink1	0.1	0
Stard3nl	-0.4	0
Atp11a	-1.05	0
P3h3	-0.61	0
Gpaa1	0.51	0
Traf6	-0.24	0
Trim47	-0.83	0
Cys1	0.14	0
Plekho1	-0.73	0
Cherp	-1.74	0
Rfc4	0.02	0
Ubxn7	-3.07	0
Tbc1d4	-2.03	0.33081
Map3k6	0.47	0
F13a1	0.1	0
Arhgef2	-0.66	0
Pdk3	-4.34	0
Ugt2a2	0.7	0
Sowahb	-0.58	0
Gstp1	-0.73	0
Mup20	-1.65	0
Nfx1	0.14	0
Plcd1	-0.67	0
Mtmr2	-0.49	0
Amn1	0.57	0
Parp4	-0.48	0
Tcerg1	-0.13	0
Anks1b	-0.62	0
Prpf38a	-0.24	0
Plxna1	-0.04	0
Fgd2	-1.59	0
Wdsub1	-0.32	0
H2-K1	1.9	0
Slc50a1	-1.37	0
Cd151	-0.76	0
Ikbke	0.42	0
Tdp2	0.35	0
Tbxas1	-0.61	0
Timm17a	-0.21	0
Dvl2	-0.22	0
H2-DMa	-5.85	0
	-3.97	0
Rapgef2	0.51	0
	-2.05	0
Cavin1	-3.31	0
Cep97	0.71	0
Gramd1c	-3.59	0
Sgk3	-4.11	0
Map3k3	-0.23	0
Retreg1	-0.64	0
Uimc1	0.32	0
H2-Aa	-3.56	0
Cyp2d9	-1.28	0
H2-K1	0.8	0
Ppl	-0.8	0
Ap1m2	-6.64	0.072649
Mmp19	-1.97	0
Glmn	-2.25	0
Abhd17c	-1.62	0
Alkbh3	-0.14	0
Etnk1	-0.05	0
H2-Ab1	-1.89	0
Selenbp2	0.53	0
P3h4	-2.04	0
Ripk3	1.53	0
Scamp5	-1.4	0
Whamm	-1.56	0
Nr2c2ap	3.15	0
Lad1	-1.47	0
Cdkn2c	-0.29	0
Hscb	-0.37	0
Ifi203	-0.04	0
Cyp4a12b	-1.3	0
Il18bp	0.14	0
Nat8f5	-0.48	0
Mettl9	-0.37	0
Mycbp2	0.08	0
Orm2	-0.7	0
Gpr107	0.65	0
Themis2	0.62	0
Ptrhd1	-0.29	0
Trpv2	0.71	0
	-0.2	0
Ints5	0.28	0
Usp38	0.49	0
Fez2	-0.29	0
Gripap1	-0.02	0
Wwc2	-0.8	0
Sftpd	-3.31	0
Ttc9c	-0.15	0
Shank3	-0.96	0
Slc2a1	-0.8	0
Morf4l1	-1.35	0
Ppp1r1b	-4.33	1.38295
Rnd3	0.63	0
G6pd2	0.21	0
Poglut2	-0.29	0
Tusc3	-1.61	0
Igf2bp2	-0.5	0
Zfyve16	1.3	0
Eci3	-6.44	0.081497
Ctdnep1	-1.34	0
Slc20a1	-0.13	0
Synj2	2.51	0
Cdk12	-0.12	0
Arap3	-3.64	0
Prkn	-0.83	0
Aldh1a2	0.43	0
Gng5	-0.22	0
Ncoa7	-1.75	0
Wnk4	0.27	0
	-2.2	0
Nifk	-2.72	0
Vsig10	-1.25	0
Oit3	0.34	0
Hat1	0.56	0
Actr3b	-0.54	0
Pbp2	-1.28	0
Taok2	-1.13	0
Kcnma1	-0.58	0
Gmeb2	1.01	0
Ifngr1	0.75	0
Nprl2	-3.03	0.173232
P2rx7	-0.8	0
	-0.51	0
Ociad2	0.09	0
Wdr53	2.41	0.232809
Xrcc1	-0.01	0
Nav3	-0.51	0
Coq2	-0.22	0
Xkr9	-0.54	0
Ncaph	0.31	0
Krr1	-0.48	0
H4c1; H4c11; H4c12; H4c14; H4c16; H4c2; H4c3; H4c4; H4c6; H4c8; H4c9; Hist1h4m	-1.14	0
Gdpd1	-0.89	0
Rp2	-0.71	0
Elovl3	-1.22	0
Tubb4a	-0.55	0
Mta3	-1.31	0
Gnl2	-2.46	0
Lrrc8d	-0.31	0
Mapk8ip3	-0.34	0
Clic6	-0.51	0
Lamb1	-0.71	0
Epb41l3	1.42	0
Palm	-2.17	0.181389
C9orf72	-0.98	0
Arg2	-0.29	0
Elane	-0.76	0
Rasal1	-1.48	0.432097
Tnrc6c	-1.26	0
Yaf2	-0.26	0
Rhbg	0.26	0
Chml	-0.06	0
Usp11	0.33	0
Fyb1	5.39	0
Eif2s3y	-2.83	0
Trim7	0.3	0
Pold1	-0.79	0
Bud13	-4.3	0
Ighmbp2	-1	0
Ppie	0.12	0
Gabpb1	0.64	0
Nip7	-1.24	0
Krt13	-0.04	0
Ints7	-0.03	0
Trir	-0.94	0
Pold3	-0.21	0
Nck2	-1.97	0
Pla2g12a	-0.72	0
Cd84	-0.52	0
Mef2d	-0.83	0
Tm4sf4	-0.95	0
Robo1	0.5	0
Alpl	1.33	0
Gtpbp4	-0.01	0
Pip5k1c	-0.03	0
Bmal1	-0.54	0
Macroh2a1	-2.57	0
Mmtag2	-0.32	0
Wdr83	-1.12	0
Emcn	-1.08	0
Ephb4	0.64	0
Eif1ad	-0.05	0
Birc2	0.33	0
Ush2A	-5.51	0.215493
Arl6	-0.47	0
Cyth1	-0.98	0
Ccser2	-1.1	0
Eya3	-0.93	0
Tmem131	0.2	0
Smad1	-1.45	0
Cd48	1.53	0
Ncoa3	0.58	0
Ccdc90b	0.98	0
Asb13	0.1	0
Ston1	-0.88	0
Pde4a	0.43	0
Itpr3	0.03	0
Dok2	-4.51	0
Tprn	-0.36	0
Znhit6	0.36	0
Prkg1	-1.49	0.317374
Serpinb1a	-0.51	0
Nup133	-0.09	0
Aven	0.04	0
Entpd1	-0.28	0
Prrg2	-1.55	0.227378
Epn2	-0.97	0
Slc5a1	-2.97	0.606269
Surf6	-0.53	0
Tiam2	-0.34	0
Iqsec1	-0.33	0
Emc10	3.05	0
Thoc6	-0.9	0
Krt24	2.57	0
Irak1	-0.98	0
Chtop	-1.28	0
Ank3	-0.04	0
Cfh	-0.55	0
Tmem161b	0.2	0
Nipa2	0.25	0
Cdc73	-0.1	0
Hhex	-0.27	0
Atp8a1	-2.37	0
Eif2ak3	-0.21	0
Ddx24	0.22	0
Pold2	-0.23	0
Phax	0.31	0
G6pc3	-3.47	0
Zdhhc13	0.2	0
Safb	-2.19	0
Rfc5	0.24	0
Grk2	-0.98	0
Chm	-0.12	0
Rab31	-0.36	0
Slc12a5	-1.26	0
Irf9	1.14	0
Mfsd1	0.06	0
Slc4a7	-2.23	0
Tcp11l1	-0.45	0
Cd5l	0.17	0
Ogfod1	-1.41	0
Spink1	0.67	0
Rhoq	1.36	0
Acta1	-0.14	0
	-0.92	0
Dynlt3	0.03	0
Psd3	-0.26	0
Srek1ip1	0.25	0
Myd88	1.35	0
D17h6s53e	-0.43	0
Cyfip2	-0.3	0
Vamp7	-0.42	0
Pyroxd1	0.17	0
Pin1	-0.35	0
Nvl	-0.77	0
Asph	-0.01	0
Col4a1	-1.18	0
Adsl	-0.37	0
Esyt2	-0.77	0.147114
Dennd4c	-0.61	0.271699
Plpp6	-0.33	0
Bcam	-1.59	0
Rab11fip1	-0.85	0
Fhod1	-1.1	0.252252
Nup43	-0.64	0
Gapdhs	-3.3	0
Mocos	-0.1	0
Gatm	-0.68	0
Myo5b	-0.99	0.737787
Alg2	-0.27	0.516776
Pla2g7	-0.88	0
Galnt2	-0.85	1.40767
Wdr11	-0.38	0
Cog4	-0.23	0
Abracl	-0.34	0
Stx18	-0.11	0
Bola2	-0.12	0
Setdb1	-0.23	0
Selenot	-0.18	0
Htt	-0.35	0
Rictor	-0.64	0.213449
Bri3bp	-0.07	0
Mvd	-0.46	0
Ythdf1	-0.4	0
H3c1; H3c10; H3c11; H3c8	-1.38	0
Xpo4	-0.62	0.105578
Bola3	-0.29	0
Tubb3	-1.28	0.123483
Trappc10	-1.36	0
Asah1	-0.13	0
Prdx3	-0.27	0
Txnl1	-0.5	1.27292
Degs1	-0.45	0
Tifa	0.11	0
Shq1	-1.82	0
Ehhadh	-0.19	0
Fastkd1	0.07	0
Nceh1	-0.19	0
Proser2	0.65	0
Ppil4	-0.35	0
F8a1	-0.59	0.294333
Lama2	-0.84	0
Trmt10a	0.35	0
Slc25a30	0.1	0
Mgst3	-1.07	0
Gpn2	-0.24	0
Rras	-0.62	0
Bcap31	0.04	0
Use1	-0.07	0
Mospd2	-0.22	0
Itih2	-0.08	0
Rock2	0.28	0
Rpa2	-0.05	0
Dync1li1	-0.59	0.615466
Mob3a	-0.45	0
Cdk17	-0.59	0
Pkn2	-0.67	0
Agpat5	-0.04	0
	0.53	0
Rap2b	2.27	0
Gucy1a1	-0.24	0
[truncated: 4,932 more rows]
